# Supplementary material for: A scalable gut epithelial organoid model reveals the genome-wide colonization landscape of a human-adapted pathogen
Source: Nat Genet. 2025 Jun 12;57(7):1730–41. doi: 10.1038/s41588-025-02218-x (PMC12283395; doi:10.1038/s41588-025-02218-x)
Supplement: Supplementary file 4 — Genome-wide relative mutant fitness as scored by TraDIS using a Shigella Tn5 library grown in different broth conditions. log2FC, log2CPM and FDR values for the comparative analysis of each coding gene and pseudogene. Supporting data for Fig. 1. [file 41588_2025_2218_MOESM4_ESM.xlsx]

## Sheet: info
Supplementary Data 1. Genome-wide relative mutant fitness as scored by TraDIS using a Shigella Tn5 library grown in different conditions.
Log2FC ≥1 with FDR ≤0.01 were considered significant
Comparisons:		Enrichment at 30C vs Subculture
		Enrichment at 37C vs Subculture
		Enrichment at 30C vs Enrichment at 37C
seq		Sequence annotation used --> CP037923.1 (chromosome) or CP037924.1 (pINV)
locus_tag		Gene ID
gene_name		Common gene name
description		Gene description
type		CDS or pseudogene
log2FC		Relative mutant fitness expressed as log2FC for each comparison
log2CPM		Average log2 counts/million
PValue		p-value
FDR		False Discovery Rate
m_log10FDR		Log10 False Discovery Rate

## Sheet: Enr 30C vs Sub
seq	locus_tag	gene_name	description	type	log2FC	log2CPM	PValue	FDR	m_log10FDR
CP037923.1	EKN05_019665	iucD	lysine 6-monooxygenase	CDS	-1.82647	8.7041	1.5607e-21	3.30791e-18	17.4804
CP037924.1	EKN05_024500	icsA	autotransporter outer membrane beta-barrel domain-containing protein	CDS	-0.657685	13.8958	8.9459e-22	3.30791e-18	17.4804
CP037924.1	EKN05_024790	ipaA	invasin IpaA	CDS	-0.737967	11.8408	1.16173e-18	1.64153e-15	14.7848
CP037923.1	EKN05_018750	oxyR	DNA-binding transcriptional regulator OxyR	CDS	-7.08072	6.46783	1.82748e-18	1.93667e-15	14.7129
CP037924.1	EKN05_024755	icsB	Virulence protein IcsB	CDS	-0.652395	12.0676	2.47669e-18	2.09974e-15	14.6778
CP037924.1	EKN05_024260	shf	carbohydrate transporter	CDS	-0.606111	11.9054	5.67433e-18	4.00891e-15	14.397
CP037924.1	EKN05_024675	mxiA	EscV/YscV/HrcV family type III secretion system export apparatus protein	CDS	-0.64619	11.6129	2.22291e-17	1.34613e-14	13.8709
CP037924.1	EKN05_024745	ipgD	type III secretion system effector inositol phosphate phosphatase	CDS	-0.601723	12.5032	2.60531e-17	1.38049e-14	13.86
CP037924.1	EKN05_023710	ospC2	hypothetical protein	CDS	-0.546742	12.5493	5.08118e-17	2.39323e-14	13.621
CP037924.1	EKN05_024245	msbB	lauroyl-Kdo(2)-lipid IV(A) myristoyltransferase	CDS	-0.717595	11.0651	6.83653e-17	2.71002e-14	13.567
CP037924.1	EKN05_024685	mxiD	EscC/YscC/HrcC family type III secretion system outer membrane ring protein	CDS	-0.64639	11.5714	7.03237e-17	2.71002e-14	13.567
CP037924.1	EKN05_024485	ushA	bifunctional UDP-sugar hydrolase/5'-nucleotidase	CDS	-0.559727	12.3639	7.70456e-17	2.72164e-14	13.5652
CP037924.1	EKN05_023845	parB	ParB/RepB/Spo0J family partition protein	CDS	-0.8091	10.417	3.47889e-16	1.05701e-13	12.9759
CP037924.1	EKN05_024000	ospF	type III secretion system effector phosphothreonine lyase	CDS	-0.681587	11.0276	3.49094e-16	1.05701e-13	12.9759
CP037923.1	EKN05_020530	uvrD	DNA helicase II	CDS	-2.33464	7.28485	4.39725e-16	1.24266e-13	12.9056
CP037923.1	EKN05_001965	nlpD	murein hydrolase activator NlpD	CDS	1.38791	8.79987	1.28554e-15	3.20554e-13	12.4941
CP037924.1	EKN05_024250	virK	virulence factor VirK	CDS	-0.592664	11.4689	1.2361e-15	3.20554e-13	12.4941
CP037924.1	EKN05_024305	ospG	protein kinase OspG	CDS	-0.516918	12.3852	1.39568e-15	3.28683e-13	12.4832
CP037924.1	EKN05_024505	virA	cysteine protease	CDS	-0.583936	11.6568	1.64013e-15	3.6086e-13	12.4427
CP037924.1	EKN05_023635	ipaH4.5	T3SS effector E3 ubiquitin-protein ligase IpaH4.5	CDS	-0.547233	12.1262	1.70257e-15	3.6086e-13	12.4427
CP037924.1	EKN05_023850	parA	ParA family protein	CDS	-0.718364	10.9993	2.13759e-15	4.13172e-13	12.3839
CP037924.1	EKN05_024005	ospD2	ShET2/EspL2 family type III secretion system effector toxin	CDS	-0.804252	10.6303	2.14433e-15	4.13172e-13	12.3839
CP037924.1	EKN05_024255	rfbU	glycosyltransferase family 1 protein	CDS	-0.525873	12.8089	2.52557e-15	4.65473e-13	12.3321
CP037923.1	EKN05_010370	minD	septum site-determining protein MinD	CDS	-1.82565	7.65476	5.16916e-15	9.13002e-13	12.0395
CP037924.1	EKN05_024805	ipaJ	type III secretion system effector cysteine protease IpaJ	CDS	-0.505885	12.2039	5.70443e-15	9.67243e-13	12.0145
CP037924.1	EKN05_024645	spa24	EscR/YscR/HrcR family type III secretion system export apparatus protein	CDS	-0.703105	10.183	6.24005e-15	9.97477e-13	12.0011
CP037924.1	EKN05_024780	ipaC	IpaC/SipC family type III secretion system effector	CDS	-0.604265	11.1083	6.35336e-15	9.97477e-13	12.0011
CP037924.1	EKN05_024730	mxiG	protein MxiG	CDS	-0.577112	11.7867	7.49227e-15	1.13254e-12	11.9459
CP037924.1	EKN05_024705	mxiN	Putative membrane protein	CDS	-0.725784	10.4422	7.74795e-15	1.13254e-12	11.9459
CP037923.1	EKN05_014490	lon	endopeptidase La	CDS	-3.73876	7.20686	1.01698e-14	1.437e-12	11.8425
CP037923.1	EKN05_005385	rfbB	dTDP-glucose 4	CDS	0.769878	10.7759	1.15257e-14	1.57605e-12	11.8024
CP037924.1	EKN05_023640	ipaH7.8	T3SS effector E3 ubiquitin-protein ligase IpaH7.8	CDS	-0.972629	10.2929	1.57416e-14	2.08527e-12	11.6808
CP037923.1	EKN05_016005	mrcB	bifunctional glycosyl transferase/transpeptidase	CDS	-2.22583	7.56199	3.9267e-14	5.04403e-12	11.2972
CP037924.1	EKN05_024070	icsP	omptin family outer membrane protease IcsP	CDS	-0.48644	11.9175	4.06604e-14	5.06939e-12	11.295
CP037923.1	EKN05_020835	typA	ribosome-dependent GTPase TypA	CDS	-2.6076	6.96914	4.84992e-14	5.87395e-12	11.2311
CP037924.1	EKN05_024690	mxiE	helix-turn-helix domain-containing protein	CDS	-0.696009	10.2866	8.39036e-14	9.87965e-12	11.0053
CP037924.1	EKN05_024760	ipgA	chaperone protein IpgA	CDS	-0.631314	10.8101	1.01287e-13	1.16043e-11	10.9354
CP037924.1	EKN05_024765	ipgB1	protein IpgB	CDS	-0.59889	10.9298	1.07476e-13	1.19892e-11	10.9212
CP037924.1	EKN05_024715	mxiJ	EscJ/YscJ/HrcJ family type III secretion inner membrane ring protein	CDS	-0.665806	10.6315	1.22822e-13	1.33499e-11	10.8745
CP037924.1	EKN05_024635	spa29	EscT/YscT/HrcT family type III secretion system export apparatus protein	CDS	-0.706701	10.6904	1.44706e-13	1.53352e-11	10.8143
CP037924.1	EKN05_024630	spa40	EscU/YscU/HrcU family type III secretion system export apparatus switch protein	CDS	-0.837761	9.84236	1.48954e-13	1.54004e-11	10.8125
CP037923.1	EKN05_019395	waaD	lipopolysaccharide N-acetylglucosaminyltransferase	CDS	-8.50333	6.89272	1.61227e-13	1.5894e-11	10.7988
CP037924.1	EKN05_024320	ipaH9.8	T3SS effector E3 ubiquitin-protein ligase IpaH9.8	CDS	-0.559152	12.0622	1.5807e-13	1.5894e-11	10.7988
CP037924.1	EKN05_024625	spa-orf10	hypothetical protein	CDS	-0.831703	9.79239	2.40605e-13	2.31801e-11	10.6349
CP037924.1	EKN05_024735	ipgF	protein IpgF	CDS	-0.57976	10.9859	2.97439e-13	2.80188e-11	10.5526
CP037923.1	EKN05_009160	prc	carboxy terminal-processing peptidase	CDS	1.09845	8.60493	3.10886e-13	2.86488e-11	10.5429
CP037924.1	EKN05_024435	stbA	plasmid stabilization protein	CDS	-0.605943	10.7698	3.6774e-13	3.27398e-11	10.4849
CP037924.1	EKN05_024640	spa9	EscS/YscS/HrcS family type III secretion system export apparatus protein	CDS	-0.726076	10.051	3.70727e-13	3.27398e-11	10.4849
CP037923.1	EKN05_018425	EKN05_018425	sugar-binding transcriptional regulator	CDS	0.771647	9.47888	4.0436e-13	3.49812e-11	10.4562
CP037924.1	EKN05_023685	sepA	serine protease autotransporter toxin SepA	CDS	-0.423485	12.2931	4.24159e-13	3.59602e-11	10.4442
CP037923.1	EKN05_019920	mnmE	tRNA uridine-5-carboxymethylaminomethyl(34) synthesis GTPase MnmE	CDS	-2.35437	6.96866	4.42219e-13	3.67562e-11	10.4347
CP037924.1	EKN05_024665	spa47	FliI/YscN family ATPase	CDS	-0.663331	11.169	4.72072e-13	3.8483e-11	10.4147
CP037924.1	EKN05_024680	mxiC	YopN family type III secretion system gatekeeper subunit	CDS	-0.578028	10.9495	5.25681e-13	4.20446e-11	10.3763
CP037924.1	EKN05_024710	mxiK	type III secretion apparatus protein OrgA/MxiK	CDS	-0.814629	9.10666	1.44459e-12	1.134e-10	9.94539
CP037923.1	EKN05_019655	iucB	N-acetyltransferase	CDS	-1.35143	7.79407	2.24412e-12	1.72961e-10	9.76205
CP037924.1	EKN05_024085	pWR501_0290	T3SS effector protein NleE	pseudo	-0.573763	10.9321	2.65586e-12	1.98727e-10	9.70174
CP037924.1	EKN05_023925	ospD1	hypothetical protein	CDS	-0.638839	10.6106	2.67219e-12	1.98727e-10	9.70174
CP037924.1	EKN05_024045	ospB	OspB	CDS	-0.762311	9.83224	2.7826e-12	2.03369e-10	9.69171
CP037923.1	EKN05_009120	cspE	transcription antiterminator/RNA stability regulator CspE	CDS	0.650732	10.2971	3.86043e-12	2.7368e-10	9.56276
CP037924.1	EKN05_024655	spa32	surface presentation of antigens protein SpaN	CDS	-0.718741	9.76752	3.87375e-12	2.7368e-10	9.56276
CP037924.1	EKN05_024775	ipaB	type III secretion system needle tip complex protein SipB	CDS	-0.438833	11.8549	4.64163e-12	3.22555e-10	9.4914
CP037923.1	EKN05_023095	pnp	polyribonucleotide nucleotidyltransferase	CDS	-1.23712	7.72082	4.98519e-12	3.40842e-10	9.46745
CP037924.1	EKN05_024115	ipaH1.4	E3 ubiquitin--protein ligase	CDS	-0.798174	9.07171	5.11768e-12	3.44347e-10	9.463
CP037924.1	EKN05_024650	spa33	surface presentation of antigens protein SpaO	CDS	-0.780012	9.86518	5.21059e-12	3.4512e-10	9.46203
CP037923.1	EKN05_016035	pcnB	polynucleotide adenylyltransferase PcnB	CDS	-1.42663	8.0671	5.38171e-12	3.50971e-10	9.45473
CP037923.1	EKN05_021815	gntR	HTH-type transcriptional regulator GntR	CDS	0.742345	10.3841	9.95824e-12	6.39591e-10	9.1941
CP037923.1	EKN05_016630	dnaJ	molecular chaperone DnaJ	CDS	-1.44762	7.78055	1.06523e-11	6.73955e-10	9.17137
CP037924.1	EKN05_024695	mxiM	AraC family transcriptional activator MxiE	CDS	-0.710361	9.44469	1.09554e-11	6.82939e-10	9.16562
CP037923.1	EKN05_009125	EKN05_009125	DUF2627 domain-containing protein	CDS	0.701362	9.72274	1.27802e-11	7.85147e-10	9.10505
CP037923.1	EKN05_010780	yceD	23S rRNA accumulation protein YceD	CDS	-2.26348	6.69497	1.64186e-11	9.94262e-10	9.0025
CP037924.1	EKN05_024495	pWR501_0193	hypothetical protein	pseudo	-0.609445	10.3929	2.59162e-11	1.54731e-09	8.81042
CP037923.1	EKN05_014595	EKN05_014595	sel1 repeat family protein	CDS	-1.13765	8.15355	3.99912e-11	2.35448e-09	8.6281
CP037923.1	EKN05_009935	cls	cardiolipin synthase	CDS	0.9255	8.54994	5.09302e-11	2.95239e-09	8.52983
CP037924.1	EKN05_024040	phoN2	phosphatase PAP2 family protein	CDS	-0.493086	10.8526	5.15397e-11	2.95239e-09	8.52983
CP037923.1	EKN05_018480	EKN05_018480	ShET2/EspL2 family type III secretion system effector toxin	pseudo	-0.920139	8.65279	6.22313e-11	3.51731e-09	8.45379
CP037923.1	EKN05_001245	EKN05_001245	N-acetylmuramoyl-L-alanine amidase	CDS	1.08071	7.99297	6.36841e-11	3.55206e-09	8.44952
CP037923.1	EKN05_021430	EKN05_021430	hypothetical protein	CDS	-1.9809	6.84361	7.71622e-11	4.24793e-09	8.37182
CP037924.1	EKN05_023920	EKN05_023920	hypothetical protein	CDS	-0.542196	10.5396	8.42052e-11	4.57623e-09	8.33949
CP037924.1	EKN05_024445	pWR501_0205	type II toxin-antitoxin system RelB/DinJ family antitoxin	CDS	-0.447762	10.7688	9.1919e-11	4.93221e-09	8.30696
CP037923.1	EKN05_019370	yibB	protein YibB	CDS	0.463446	10.2474	1.06155e-10	5.62488e-09	8.24989
CP037924.1	EKN05_024840	ospC3	hypothetical protein	CDS	-0.582361	10.1228	1.07758e-10	5.63932e-09	8.24877
CP037923.1	EKN05_023110	deaD	DEAD/DEAH family ATP-dependent RNA helicase	CDS	-3.69266	6.31611	1.14897e-10	5.93963e-09	8.22624
CP037924.1	EKN05_024080	pWR501_0291	IS3 family transposase	pseudo	-0.796413	8.93972	1.60045e-10	8.17388e-09	8.08757
CP037924.1	EKN05_024785	ipaD	type III secretion system needle tip complex protein IpaD	CDS	-0.574236	9.82585	2.51102e-10	1.26717e-08	7.89717
CP037923.1	EKN05_005390	rfbD	dTDP-4-dehydrorhamnose reductase	CDS	0.693958	9.4913	3.45719e-10	1.72412e-08	7.76343
CP037924.1	EKN05_024190	EKN05_024190	hypothetical protein	pseudo	-0.423154	11.2976	3.57112e-10	1.76023e-08	7.75443
CP037923.1	EKN05_007605	pykF	pyruvate kinase PykF	CDS	-2.05335	6.10157	3.67959e-10	1.79285e-08	7.74646
CP037923.1	EKN05_019660	iucC	IucA/IucC family siderophore biosynthesis protein	CDS	-1.20177	7.65131	3.89192e-10	1.87475e-08	7.72706
CP037923.1	EKN05_019670	iutA	TonB-dependent receptor	CDS	-4.83936	4.95817	4.11247e-10	1.95874e-08	7.70802
CP037924.1	EKN05_024835	EKN05_024835	hypothetical protein	CDS	-0.613173	9.25329	4.23471e-10	1.97743e-08	7.7039
CP037924.1	EKN05_023985	orf13	hypothetical protein	CDS	-0.570215	9.60239	4.24502e-10	1.97743e-08	7.7039
CP037923.1	EKN05_010770	plsX	phosphate acyltransferase PlsX	CDS	-5.53978	5.84973	4.37543e-10	2.01603e-08	7.6955
CP037924.1	EKN05_024440	stbB	plasmid stabilization protein	CDS	-0.779434	9.21019	4.60462e-10	2.09881e-08	7.67803
CP037924.1	EKN05_024170	pWR501_0276	hypothetical protein	pseudo	-0.469585	10.0766	6.95935e-10	3.13837e-08	7.5033
CP037924.1	EKN05_024670	spa15	surface presentation of antigens protein SpaK	CDS	-0.535513	9.4907	7.57799e-10	3.38138e-08	7.47091
CP037923.1	EKN05_020115	mnmG	tRNA uridine-5-carboxymethylaminomethyl(34) synthesis enzyme MnmG	CDS	-1.93956	7.60125	8.7293e-10	3.85453e-08	7.41403
CP037924.1	EKN05_024160	yihA	DUF2726 domain-containing protein	CDS	-0.513017	10.0993	9.23611e-10	4.02091e-08	7.39568
CP037924.1	EKN05_024565	pWR501_0178	IS110 family transposase	pseudo	-0.754739	8.8298	9.29581e-10	4.02091e-08	7.39568
CP037923.1	EKN05_019650	iucA	IucA/IucC family siderophore biosynthesis protein	CDS	-1.53775	6.89803	1.36232e-09	5.83323e-08	7.23409
CP037923.1	EKN05_017900	EKN05_017900	DUF2686 family protein	CDS	-1.7607	7.21847	1.39079e-09	5.89555e-08	7.22948
CP037924.1	EKN05_024355	EKN05_024355	hypothetical protein	CDS	-0.491447	9.68727	1.44145e-09	6.04982e-08	7.21826
CP037923.1	EKN05_021590	EKN05_021590	DUF4049 domain-containing protein	CDS	-2.73898	6.00346	1.52624e-09	6.34289e-08	7.19771
CP037924.1	EKN05_024030	ospC	OspC family protein	pseudo	-0.678187	8.70332	1.64655e-09	6.77644e-08	7.169
CP037924.1	EKN05_024660	spa13	surface presentation of antigens protein SpaM	CDS	-0.714827	9.29851	1.672e-09	6.81501e-08	7.16653
CP037924.1	EKN05_024270	pWR501_0249	hypothetical protein	CDS	-0.415711	11.0903	2.08794e-09	8.42933e-08	7.07421
CP037923.1	EKN05_003880	mnmC	bifunctional tRNA (5-methylaminomethyl-2-thiouridine)(34)-methyltransferase MnmD/FAD-dependent 5-carboxymethylaminomethyl-2-thiouridine(34) oxidoreductase MnmC	CDS	0.744917	8.44299	2.17852e-09	8.71203e-08	7.05988
CP037924.1	EKN05_023785	virF	AraC family invasion system transcriptional regulator VirF	CDS	0.284314	13.5074	2.51394e-09	9.95945e-08	7.00176
CP037923.1	EKN05_016430	rapA	RNA polymerase-associated protein RapA	CDS	-0.615862	9.41034	2.5795e-09	1.01245e-07	6.99462
CP037923.1	EKN05_005400	rfbC	dTDP-4-dehydrorhamnose 3	CDS	0.832423	8.28351	3.1222e-09	1.21422e-07	6.9157
CP037923.1	EKN05_015310	EKN05_015310	siphovirus Gp157 family protein	CDS	-0.812731	8.71202	3.28365e-09	1.2654e-07	6.89777
CP037924.1	EKN05_024795	acp	acyl carrier protein	CDS	-0.74544	8.73304	3.52516e-09	1.34623e-07	6.87088
CP037923.1	EKN05_012585	moaA	GTP 3'	CDS	1.01655	7.74076	3.62002e-09	1.36892e-07	6.86362
CP037923.1	EKN05_016845	prfC	peptide chain release factor 3	CDS	-1.56808	7.25348	3.64917e-09	1.36892e-07	6.86362
CP037924.1	EKN05_024770	ipgC	type III secretion system translocator chaperone SicA	CDS	-0.450133	11.0701	4.03692e-09	1.5011e-07	6.82359
CP037924.1	EKN05_024185	EKN05_024185	nuclease	CDS	-0.691735	9.11722	4.24951e-09	1.5664e-07	6.8051
CP037923.1	EKN05_002595	srmB	ATP-dependent RNA helicase SrmB	CDS	-2.17613	6.26817	4.45562e-09	1.62822e-07	6.78829
CP037923.1	EKN05_008535	ppsA	phosphoenolpyruvate synthase	CDS	0.659532	8.85204	6.25676e-09	2.26687e-07	6.64457
CP037923.1	EKN05_012120	EKN05_012120	hypothetical protein	CDS	-2.00288	6.0121	6.34096e-09	2.27791e-07	6.64246
CP037924.1	EKN05_023680	EKN05_023680	hypothetical protein	CDS	-0.605305	9.31728	7.08187e-09	2.52269e-07	6.59814
CP037923.1	EKN05_019420	waaG	glycosyltransferase family 1 protein	CDS	-7.33906	6.57381	7.42841e-09	2.62409e-07	6.58102
CP037924.1	EKN05_024210	traI	conjugative transfer relaxase/helicase TraI	CDS	-0.372092	10.9388	8.19781e-09	2.87194e-07	6.54182
CP037923.1	EKN05_009050	EKN05_009050	DUF1889 family protein	CDS	0.496524	9.69015	1.1722e-08	4.07292e-07	6.39009
CP037924.1	EKN05_024570	pWR501_0177	hypothetical protein	CDS	-0.50363	10.1951	1.38567e-08	4.7755e-07	6.32098
CP037923.1	EKN05_007135	EKN05_007135	IS3 family transposase	pseudo	0.882641	7.96133	1.56269e-08	5.34215e-07	6.27228
CP037923.1	EKN05_002505	rluD	23S rRNA pseudouridine(1911/1915/1917) synthase RluD	CDS	-1.33265	6.80677	1.81197e-08	6.14476e-07	6.2115
CP037924.1	EKN05_023940	EKN05_023940	IS3 family transposase	pseudo	-0.554273	9.47004	2.10505e-08	7.08198e-07	6.14985
CP037923.1	EKN05_010165	ychF	redox-regulated ATPase YchF	CDS	-3.521	5.30597	2.33922e-08	7.75902e-07	6.11019
CP037923.1	EKN05_008905	ansA	L-asparaginase 1	CDS	0.7718	8.3221	2.3429e-08	7.75902e-07	6.11019
CP037924.1	EKN05_023630	ipgH	MFS transporter	pseudo	-0.336077	10.9333	2.46607e-08	8.10362e-07	6.09132
CP037923.1	EKN05_007290	narH	nitrate reductase subunit beta	CDS	1.07681	7.09201	2.6124e-08	8.51844e-07	6.06964
CP037923.1	EKN05_021570	EKN05_021570	response regulator transcription factor	CDS	-1.21786	7.60536	2.64236e-08	8.55035e-07	6.06802
CP037923.1	EKN05_008070	EKN05_008070	MFS transporter	pseudo	0.827345	8.08895	3.09551e-08	9.853e-07	6.00643
CP037923.1	EKN05_005050	yehA	putative fimbrial-like adhesin protein	pseudo	-1.38217	7.39345	3.11465e-08	9.853e-07	6.00643
CP037924.1	EKN05_024700	mxiL	Mxi-Spa secretion machinery protein MxiL	CDS	-0.8832	8.40949	3.11001e-08	9.853e-07	6.00643
CP037923.1	EKN05_019535	recG	ATP-dependent DNA helicase RecG	CDS	-1.92175	5.99953	3.48871e-08	1.09545e-06	5.96041
CP037924.1	EKN05_024050	EKN05_024050	DUF3440 domain-containing protein	pseudo	-0.82578	7.7263	4.44307e-08	1.38487e-06	5.85859
CP037923.1	EKN05_019590	EKN05_019590	hypothetical protein	CDS	-0.484945	9.37106	4.90594e-08	1.51798e-06	5.81874
CP037923.1	EKN05_017375	epmB	EF-P beta-lysylation protein EpmB	CDS	-1.32107	7.13072	5.54776e-08	1.70413e-06	5.7685
CP037923.1	EKN05_004160	elaB	stress response protein ElaB	CDS	1.09992	6.92423	5.71167e-08	1.73673e-06	5.76027
CP037924.1	EKN05_024455	phoN1	phosphatase PAP2 family protein	CDS	-0.451927	10.5671	5.73583e-08	1.73673e-06	5.76027
CP037924.1	EKN05_023910	EKN05_023910	plasmid pRiA4b ORF-3 family protein	pseudo	-0.472202	9.34602	6.71015e-08	2.01733e-06	5.69522
CP037923.1	EKN05_000420	exbB	biopolymer transporter ExbB	CDS	-2.52654	4.94315	7.09454e-08	2.11182e-06	5.67534
CP037923.1	EKN05_003775	EKN05_003775	hypothetical protein	CDS	-1.46489	6.59938	7.12409e-08	2.11182e-06	5.67534
CP037923.1	EKN05_018315	proP	proline/glycine betaine transporter ProP	CDS	-0.773805	8.00058	7.22749e-08	2.12759e-06	5.67211
CP037924.1	EKN05_024740	ipgE	type III secretion system chaperone	CDS	-0.426065	9.86764	8.88694e-08	2.59805e-06	5.58535
CP037923.1	EKN05_012420	dps	DNA starvation/stationary phase protection protein	CDS	0.660756	8.4827	9.3088e-08	2.70274e-06	5.5682
CP037924.1	EKN05_023780	pWR501_0052	IS3 family transposase	pseudo	-0.48274	9.48857	1.03761e-07	2.99212e-06	5.52402
CP037923.1	EKN05_017200	vacB	ribonuclease R	CDS	-2.56212	6.53585	1.12818e-07	3.23132e-06	5.49062
CP037923.1	EKN05_000840	mscS	small-conductance mechanosensitive channel MscS	CDS	0.491607	9.31078	1.14083e-07	3.24562e-06	5.4887
CP037923.1	EKN05_017705	EKN05_017705	DNA-binding protein	CDS	-1.03219	7.71855	1.17693e-07	3.32601e-06	5.47808
CP037923.1	EKN05_012980	ybeF	DNA-binding transcriptional regulator	CDS	0.423501	9.83988	1.30564e-07	3.66531e-06	5.43589
CP037923.1	EKN05_016450	surA	peptidylprolyl isomerase SurA	CDS	-8.01883	3.95903	1.3571e-07	3.78471e-06	5.42197
CP037923.1	EKN05_021595	EKN05_021595	DUF4049 domain-containing protein	CDS	-0.531454	9.20547	1.55447e-07	4.30681e-06	5.36584
CP037923.1	EKN05_007235	yncL	stress response membrane protein YncL	CDS	0.743125	8.47845	1.56723e-07	4.31396e-06	5.36512
CP037924.1	EKN05_024360	tnpG	hypothetical protein	CDS	-0.55921	9.05685	1.7404e-07	4.75972e-06	5.32242
CP037923.1	EKN05_020950	EKN05_020950	CopG family transcriptional regulator	CDS	-0.921914	7.4535	1.77648e-07	4.82723e-06	5.3163
CP037924.1	EKN05_024330	ccdB	type II toxin-antitoxin system toxin CcdB	CDS	-0.515728	8.99937	1.83369e-07	4.95096e-06	5.30531
CP037923.1	EKN05_000730	speA	biosynthetic arginine decarboxylase	CDS	-0.663753	8.3908	2.17235e-07	5.82821e-06	5.23446
CP037923.1	EKN05_006040	emrE	EmrE family multidrug efflux SMR transporter	CDS	0.376796	9.90236	2.22103e-07	5.92135e-06	5.22758
CP037923.1	EKN05_021565	EKN05_021565	hypothetical protein	CDS	-0.450136	9.52942	2.24343e-07	5.94368e-06	5.22594
CP037923.1	EKN05_003315	murI	glutamate racemase	CDS	-1.40638	6.27596	2.40911e-07	6.34299e-06	5.19771
CP037923.1	EKN05_012655	ybhE	6-phosphogluconolactonase	CDS	-2.27232	6.00355	2.49391e-07	6.52574e-06	5.18537
CP037923.1	EKN05_017855	fimC	type 1 fimbriae chaperone FimC	CDS	-0.484479	9.36155	2.58881e-07	6.71707e-06	5.17282
CP037923.1	EKN05_019270	EKN05_019270	DUF3251 domain-containing protein	CDS	-0.94112	7.52799	2.59872e-07	6.71707e-06	5.17282
CP037924.1	EKN05_023905	ipgB2	hypothetical protein	CDS	-0.402521	10.2075	3.1322e-07	8.0469e-06	5.09437
CP037923.1	EKN05_007930	hdhA	7-alpha-hydroxysteroid dehydrogenase	CDS	0.482132	9.14819	3.49756e-07	8.93143e-06	5.04908
CP037923.1	EKN05_020520	xerC	tyrosine recombinase XerC	CDS	-3.97714	4.58504	3.55592e-07	9.02607e-06	5.0445
CP037923.1	EKN05_006800	EKN05_006800	DUF2511 domain-containing protein	CDS	0.816141	7.9041	3.99919e-07	1.00908e-05	4.99607
CP037923.1	EKN05_003685	yfdV	transporter YfdV	CDS	-0.559739	8.70192	4.65102e-07	1.16661e-05	4.93307
CP037924.1	EKN05_023945	pWR501_0025	IS66 family transposase	pseudo	-0.543127	9.09123	4.74217e-07	1.18247e-05	4.92721
CP037923.1	EKN05_004765	sanA	outer membrane permeability protein SanA	CDS	-0.400318	9.64113	4.87275e-07	1.20793e-05	4.91796
CP037924.1	EKN05_023890	EKN05_023890	IS1 family transposase	pseudo	-0.584311	8.30128	4.93403e-07	1.21601e-05	4.91506
CP037924.1	EKN05_023740	pWR501_0063	DUF1778 domain-containing protein	CDS	-1.44883	6.28466	5.24901e-07	1.28616e-05	4.89071
CP037923.1	EKN05_021545	EKN05_021545	fimbrial biogenesis outer membrane usher protein	CDS	-0.284809	10.8356	5.36514e-07	1.30706e-05	4.8837
CP037923.1	EKN05_021890	glpR	DeoR/GlpR family transcriptional regulator	CDS	-2.04197	5.58869	5.6328e-07	1.36442e-05	4.86505
CP037923.1	EKN05_018090	EKN05_018090	DUF2713 family protein	CDS	-1.57428	6.15903	5.97185e-07	1.43833e-05	4.84214
CP037923.1	EKN05_014715	tgt	tRNA guanosine(34) transglycosylase Tgt	CDS	-0.879588	7.48711	6.11461e-07	1.46098e-05	4.83536
CP037923.1	EKN05_000645	hemW	radical SAM family heme chaperone HemW	CDS	-1.18069	6.76179	6.1348e-07	1.46098e-05	4.83536
CP037923.1	EKN05_001235	recD	exodeoxyribonuclease V subunit alpha	CDS	-0.946354	6.84434	6.18543e-07	1.46481e-05	4.83422
CP037923.1	EKN05_022940	mlaF	phospholipid ABC transporter ATP-binding protein MlaF	CDS	-0.962263	6.80727	6.57567e-07	1.54857e-05	4.81007
CP037923.1	EKN05_015380	gtrV	glucosyl transferase	CDS	0.357354	9.79917	7.31314e-07	1.71273e-05	4.76631
CP037923.1	EKN05_003320	EKN05_003320	amino acid permease	CDS	-0.577629	9.24182	7.72402e-07	1.79902e-05	4.74496
CP037923.1	EKN05_022635	fis	DNA-binding transcriptional regulator Fis	CDS	-2.52983	5.63552	7.93439e-07	1.83792e-05	4.73567
CP037923.1	EKN05_020020	bglB	glycoside hydrolase family 1 protein	CDS	-0.34531	9.93608	8.00594e-07	1.84441e-05	4.73414
CP037923.1	EKN05_013195	nagA	N-acetylglucosamine-6-phosphate deacetylase	CDS	-1.58728	5.67058	8.90112e-07	2.03956e-05	4.69046
CP037923.1	EKN05_013500	tolR	colicin uptake protein TolR	CDS	-7.66452	3.26911	1.06599e-06	2.42941e-05	4.6145
CP037924.1	EKN05_024180	yigB	hypothetical protein	CDS	-0.384813	9.90033	1.09563e-06	2.48362e-05	4.60491
CP037923.1	EKN05_014505	tig	trigger factor	CDS	-0.713002	7.91794	1.25322e-06	2.82575e-05	4.54887
CP037923.1	EKN05_002645	rnc	ribonuclease III	CDS	-7.44967	3.90382	1.26191e-06	2.83029e-05	4.54817
CP037923.1	EKN05_020945	EKN05_020945	transposase	CDS	-0.405754	9.92181	1.29772e-06	2.89528e-05	4.53831
CP037923.1	EKN05_018660	tuf	elongation factor Tu	CDS	-1.50032	5.86832	1.31285e-06	2.9137e-05	4.53556
CP037923.1	EKN05_003710	emrY	multidrug efflux MFS transporter permease subunit EmrY	CDS	-0.465322	9.49712	1.33013e-06	2.93667e-05	4.53214
CP037924.1	EKN05_024075	EKN05_024075	non-LEE-encoded type III effector F	CDS	-0.592455	8.21246	1.33959e-06	2.94223e-05	4.53132
CP037924.1	EKN05_024725	mxiH	type III secretion system needle complex protein	CDS	-0.449601	9.40433	1.38162e-06	3.01891e-05	4.52015
CP037923.1	EKN05_013435	sucA	2-oxoglutarate dehydrogenase E1 component	CDS	-7.32517	3.60767	1.4034e-06	3.05077e-05	4.51559
CP037924.1	EKN05_024750	pWR501_0141	hypothetical protein	CDS	-0.614331	8.37151	1.42035e-06	3.07187e-05	4.5126
CP037923.1	EKN05_007965	EKN05_007965	DUF945 domain-containing protein	CDS	0.851452	7.87309	1.46545e-06	3.15332e-05	4.50123
CP037923.1	EKN05_008530	ydiD	medium-chain fatty-acid--CoA ligase	pseudo	0.527279	9.02367	1.58805e-06	3.39988e-05	4.46854
CP037923.1	EKN05_021540	EKN05_021540	pili assembly chaperone protein SafB	CDS	-0.343328	10.1734	1.77009e-06	3.77056e-05	4.42359
CP037923.1	EKN05_016305	rsmH	16S rRNA (cytosine(1402)-N(4))-methyltransferase	CDS	-3.60264	4.80088	1.78172e-06	3.77636e-05	4.42293
CP037923.1	EKN05_009850	trpD	bifunctional anthranilate synthase glutamate amidotransferase component TrpG/anthranilate phosphoribosyltransferase TrpD	CDS	0.878959	7.28824	1.88818e-06	3.98209e-05	4.39989
CP037923.1	EKN05_020350	trxA	thioredoxin TrxA	CDS	-1.83217	4.97941	1.9951e-06	4.18674e-05	4.37812
CP037923.1	EKN05_021300	EKN05_021300	hypothetical protein	CDS	1.01651	6.79173	2.02515e-06	4.22887e-05	4.37378
CP037923.1	EKN05_013250	seqA	replication initiation negative regulator SeqA	CDS	-2.58601	4.92441	2.04606e-06	4.2516e-05	4.37145
CP037923.1	EKN05_020940	EKN05_020940	hypothetical protein	pseudo	-0.666541	8.63576	2.1608e-06	4.46811e-05	4.34988
CP037923.1	EKN05_015700	EKN05_015700	endonuclease/exonuclease/phosphatase family protein	CDS	-0.786937	7.26567	2.19103e-06	4.50863e-05	4.34596
CP037923.1	EKN05_008340	ydeJ	2-oxo-tetronate isomerase	CDS	0.495133	9.13153	2.25971e-06	4.62749e-05	4.33465
CP037924.1	EKN05_023625	pWR501_0088	N-acetylmuramoyl-L-alanine amidase	CDS	-0.544152	8.88906	2.35798e-06	4.80552e-05	4.31826
CP037923.1	EKN05_017320	epmA	elongation factor P--(R)-beta-lysine ligase	CDS	-0.714467	7.8674	2.37474e-06	4.81652e-05	4.31727
CP037923.1	EKN05_013700	ahpF	alkyl hydroperoxide reductase subunit F	CDS	-0.778687	7.49302	2.43575e-06	4.91674e-05	4.30832
CP037923.1	EKN05_010315	hlyE	hemolysin HlyE	pseudo	-0.823249	7.64833	2.51031e-06	5.04323e-05	4.29729
CP037923.1	EKN05_005900	EKN05_005900	hypothetical protein	CDS	0.743323	7.47831	2.5945e-06	5.18778e-05	4.28502
CP037923.1	EKN05_007275	EKN05_007275	GntR family transcriptional regulator	CDS	0.382233	10.2453	2.69936e-06	5.37211e-05	4.26986
CP037923.1	EKN05_011850	pflB	formate C-acetyltransferase	CDS	0.453312	8.89335	2.83006e-06	5.6059e-05	4.25135
CP037924.1	EKN05_024465	pWR501_0201	IS3 family transposase	pseudo	-0.57391	8.18601	2.88109e-06	5.68045e-05	4.24562
CP037923.1	EKN05_008655	pfkB	6-phosphofructokinase II	CDS	0.57093	8.57085	2.97108e-06	5.80388e-05	4.23628
CP037924.1	EKN05_024425	yccB	DUF1281 domain-containing protein	pseudo	-0.486146	8.75552	2.96295e-06	5.80388e-05	4.23628
CP037924.1	EKN05_024620	pWR501_0168	IS3-like element ISSfl11 family transposase	pseudo	-0.701323	7.56736	2.99148e-06	5.81693e-05	4.23531
CP037923.1	EKN05_021070	cpxR	envelope stress response regulator transcription factor CpxR	CDS	0.56445	8.72461	3.0259e-06	5.85698e-05	4.23233
CP037923.1	EKN05_020560	EKN05_020560	hypothetical protein	CDS	-0.537672	8.34263	3.27841e-06	6.31691e-05	4.1995
CP037923.1	EKN05_011630	ycbS	fimbrial biogenesis outer membrane usher protein	CDS	0.366665	10.5584	3.31429e-06	6.35713e-05	4.19674
CP037923.1	EKN05_006105	fliT	flagella biosynthesis regulatory protein FliT	CDS	0.803701	7.35893	3.39003e-06	6.47313e-05	4.18889
CP037924.1	EKN05_024025	EKN05_024025	hypothetical protein	pseudo	-1.34649	6.14962	3.79352e-06	7.21109e-05	4.142
CP037923.1	EKN05_021535	EKN05_021535	LuxR family transcriptional regulator	CDS	-0.293265	10.5094	3.82278e-06	7.23426e-05	4.14061
CP037923.1	EKN05_006735	zwf	glucose-6-phosphate dehydrogenase	CDS	-0.871813	7.6683	4.11548e-06	7.75357e-05	4.1105
CP037924.1	EKN05_024035	pWR501_0005	hypothetical protein	CDS	-0.490927	9.26101	4.38264e-06	8.22037e-05	4.08511
CP037923.1	EKN05_006305	tap	methyl-accepting chemotaxis protein IV	CDS	0.761185	7.33649	4.60242e-06	8.56998e-05	4.06702
CP037923.1	EKN05_001075	EKN05_001075	LysM peptidoglycan-binding domain-containing protein	CDS	0.774243	7.46186	4.61091e-06	8.56998e-05	4.06702
CP037923.1	EKN05_018920	hslU	HslU--HslV peptidase ATPase subunit	CDS	-0.670608	7.7619	4.62969e-06	8.56998e-05	4.06702
CP037923.1	EKN05_000745	speB	agmatinase	CDS	-1.06513	6.63273	4.72074e-06	8.70052e-05	4.06045
CP037923.1	EKN05_005420	wzy	O13/O129/O135 family O-antigen polymerase	CDS	-2.5511	5.12481	4.88597e-06	8.96607e-05	4.0474
CP037923.1	EKN05_017860	fimD	fimbrial biogenesis outer membrane usher protein	CDS	-0.232436	11.6746	4.92848e-06	9.0051e-05	4.04551
CP037924.1	EKN05_024105	insB	hypothetical protein	pseudo	-0.332094	9.99991	5.11304e-06	9.30222e-05	4.03141
CP037923.1	EKN05_005865	yedV	heavy metal sensor histidine kinase	CDS	-0.527093	8.68329	5.1491e-06	9.3278e-05	4.03022
CP037923.1	EKN05_017820	yjhT	N-acetylneuraminate epimerase	CDS	-0.303687	10.8723	5.21752e-06	9.41152e-05	4.02634
CP037923.1	EKN05_014325	EKN05_014325	YbaB/EbfC family nucleoid-associated protein	CDS	-2.22434	4.90134	5.6306e-06	0.000101136	3.99509
CP037923.1	EKN05_020375	wecB	UDP-N-acetylglucosamine 2-epimerase (non-hydrolyzing)	CDS	-0.889205	6.61104	5.82853e-06	0.00010425	3.98193
CP037923.1	EKN05_002410	EKN05_002410	YgcG family protein	CDS	-0.685991	8.31936	5.9041e-06	0.000105157	3.97816
CP037924.1	EKN05_023715	EKN05_023715	hypothetical protein	CDS	-0.360282	10.0052	6.13664e-06	0.000108842	3.9632
CP037923.1	EKN05_020815	glnG	nitrogen regulation protein NR(I)	CDS	-0.635674	8.28786	6.79038e-06	0.000119935	3.92105
CP037923.1	EKN05_017535	EKN05_017535	hypothetical protein	CDS	-1.42565	6.12141	7.06302e-06	0.000124233	3.90576
CP037923.1	EKN05_008955	EKN05_008955	MFS transporter	pseudo	0.331862	9.63873	7.30068e-06	0.000127883	3.89319
CP037923.1	EKN05_012675	EKN05_012675	DUF4376 domain-containing protein	CDS	0.627372	7.9409	7.67466e-06	0.00013388	3.87328
CP037923.1	EKN05_020865	yihO	MFS transporter	CDS	-0.262134	11.0134	8.08372e-06	0.000140036	3.85376
CP037923.1	EKN05_009710	rnb	exoribonuclease II	CDS	0.523097	8.755	8.09361e-06	0.000140036	3.85376
CP037923.1	EKN05_021550	EKN05_021550	hypothetical protein	CDS	-0.503285	8.44243	8.19205e-06	0.000141163	3.85028
CP037923.1	EKN05_010985	EKN05_010985	IS3-like element IS2 family transposase	CDS	1.62919	5.66089	8.28188e-06	0.000142133	3.8473
CP037923.1	EKN05_017240	miaA	tRNA (adenosine(37)-N6)-dimethylallyltransferase MiaA	CDS	-3.22493	4.18228	8.70509e-06	0.000148794	3.82741
CP037923.1	EKN05_021365	cspA	RNA chaperone/antiterminator CspA	CDS	-0.72419	7.1082	8.75694e-06	0.000149079	3.82658
CP037923.1	EKN05_005380	galF	UTP--glucose-1-phosphate uridylyltransferase GalF	CDS	0.488771	8.779	8.91391e-06	0.000151144	3.82061
CP037923.1	EKN05_010945	EKN05_010945	rhodanese-related sulfurtransferase	CDS	0.45252	8.76204	9.15998e-06	0.000154698	3.81052
CP037923.1	EKN05_006675	ruvC	crossover junction endodeoxyribonuclease RuvC	CDS	-3.36234	4.28653	9.31022e-06	0.000156611	3.80518
CP037924.1	EKN05_023745	pWR501_0062	GNAT family N-acetyltransferase	CDS	-0.513064	8.34577	9.70111e-06	0.000162542	3.78904
CP037923.1	EKN05_009995	galU	UTP--glucose-1-phosphate uridylyltransferase GalU	CDS	-2.66625	5.11739	9.741e-06	0.000162567	3.78897
CP037923.1	EKN05_010965	EKN05_010965	IS3 family transposase	CDS	1.11278	6.18967	9.78299e-06	0.000162628	3.78881
CP037924.1	EKN05_023760	ipaH2.5	E3 ubiquitin--protein ligase	CDS	-0.542862	8.53596	1.01046e-05	0.000167318	3.77646
CP037924.1	EKN05_023765	EKN05_023765	IS110-like element ISSfl4 family transposase	CDS	-1.15088	5.87542	1.01614e-05	0.000167604	3.77572
CP037923.1	EKN05_008345	dcp	peptidyl-dipeptidase Dcp	CDS	0.432517	9.1595	1.0545e-05	0.000172276	3.76377
CP037923.1	EKN05_007190	EKN05_007190	DUF3313 domain-containing protein	CDS	0.587425	7.88126	1.05875e-05	0.000172276	3.76377
CP037923.1	EKN05_017645	treB	PTS trehalose transporter subunit IIBC	CDS	-0.806843	7.26336	1.06374e-05	0.000172276	3.76377
CP037923.1	EKN05_006695	ruvB	Holliday junction branch migration DNA helicase RuvB	CDS	-3.08572	4.58251	1.06479e-05	0.000172276	3.76377
CP037924.1	EKN05_024720	mxiI	protein MxiI	CDS	-0.565631	8.66889	1.06471e-05	0.000172276	3.76377
CP037923.1	EKN05_000940	ubiI	FAD-dependent 2-octaprenylphenol hydroxylase	CDS	-3.63325	3.85162	1.07815e-05	0.000173775	3.76001
CP037924.1	EKN05_024020	pWR501_0008	IS66 family transposase	pseudo	-0.576832	8.05309	1.09606e-05	0.000175993	3.75451
CP037923.1	EKN05_011450	hyaC	Ni/Fe-hydrogenase b-type cytochrome subunit	CDS	0.791297	7.41024	1.12379e-05	0.000179763	3.7453
CP037923.1	EKN05_013985	EKN05_013985	IS3 family transposase	pseudo	1.5376	5.71493	1.16274e-05	0.000185296	3.73213
CP037923.1	EKN05_013495	tolQ	Tol-Pal system protein TolQ	CDS	-5.53795	2.67654	1.21091e-05	0.000192249	3.71614
CP037923.1	EKN05_012565	moaE	molybdopterin synthase catalytic subunit MoaE	CDS	0.74659	7.20727	1.29763e-05	0.000205248	3.68772
CP037923.1	EKN05_011535	EKN05_011535	transcriptional regulator	CDS	0.82504	7.00865	1.3067e-05	0.000205915	3.68631
CP037923.1	EKN05_008690	EKN05_008690	hypothetical protein	pseudo	-0.484155	8.41129	1.31218e-05	0.000206012	3.68611
CP037923.1	EKN05_006480	EKN05_006480	transposase	pseudo	-0.835203	7.73159	1.34964e-05	0.000211111	3.67549
CP037924.1	EKN05_024405	EKN05_024405	DUF1380 domain-containing protein	pseudo	-0.706455	7.35213	1.44409e-05	0.000225055	3.64771
CP037923.1	EKN05_009545	ycjT	kojibiose phosphorylase	CDS	0.520593	8.16962	1.48862e-05	0.000231144	3.63612
CP037923.1	EKN05_007515	EKN05_007515	MFS transporter	CDS	-0.489823	9.50818	1.57273e-05	0.000243314	3.61383
CP037923.1	EKN05_014095	fimA	type 1 fimbrial protein subunit FimA	CDS	-0.856473	7.59176	1.61788e-05	0.000249389	3.60312
CP037924.1	EKN05_023690	pWR501_0073	hypothetical protein	pseudo	-0.552146	8.25856	1.63563e-05	0.000251211	3.59996
CP037924.1	EKN05_023875	pWR501_0034	IS4-like element ISSfl1 family transposase	CDS	-0.322869	9.69697	1.70807e-05	0.00026045	3.58428
CP037923.1	EKN05_008450	iraM	anti-adapter protein IraM	CDS	0.350349	9.87744	1.74979e-05	0.000265855	3.57536
CP037924.1	EKN05_024165	hha	hemolysin expression modulator Hha	CDS	-0.580754	7.91181	1.7582e-05	0.000266179	3.57483
CP037923.1	EKN05_010190	dhaM	dihydroxyacetone kinase subunit DhaM	CDS	0.547628	7.72649	1.89137e-05	0.000285321	3.54467
CP037923.1	EKN05_020600	yigL	sugar/pyridoxal phosphate phosphatase YigL	CDS	-0.948647	6.60782	1.91294e-05	0.000286809	3.54241
CP037923.1	EKN05_003270	tkt	transketolase	CDS	0.505287	8.53275	1.91477e-05	0.000286809	3.54241
CP037923.1	EKN05_004795	mdtQ	multidrug resistance outer membrane protein MdtQ	CDS	0.58645	8.00019	1.94507e-05	0.000290323	3.53712
CP037923.1	EKN05_010195	treA	alpha	CDS	0.473351	8.34941	1.99253e-05	0.000296362	3.52818
CP037924.1	EKN05_023695	pWR501_0072	transposase	CDS	-0.841676	6.91984	2.0229e-05	0.000299828	3.52313
CP037923.1	EKN05_009085	manX	PTS mannose transporter subunit IIAB	CDS	0.935248	6.76565	2.06309e-05	0.000304718	3.5161
CP037923.1	EKN05_019880	recF	DNA replication/repair protein RecF	CDS	-0.886258	6.74422	2.12477e-05	0.000312739	3.50482
CP037923.1	EKN05_009200	EKN05_009200	serine/threonine-protein phosphatase	pseudo	0.835794	6.61724	2.18126e-05	0.000319944	3.49493
CP037923.1	EKN05_008230	EKN05_008230	hypothetical protein	CDS	0.629361	7.58993	2.24661e-05	0.000328392	3.48361
CP037923.1	EKN05_006160	EKN05_006160	DUF2594 family protein	CDS	0.463903	8.66171	2.27565e-05	0.000331493	3.47953
CP037924.1	EKN05_024350	pWR501_0082	IS1 family transposase	pseudo	-0.508699	8.65682	2.32518e-05	0.000337549	3.47166
CP037924.1	EKN05_023900	EKN05_023900	transposase domain-containing protein	pseudo	-0.532156	7.8129	2.37422e-05	0.000343492	3.46408
CP037923.1	EKN05_013070	EKN05_013070	sel1 repeat family protein	CDS	-0.46066	8.32172	2.39385e-05	0.000345154	3.46199
CP037923.1	EKN05_009810	sohB	protease SohB	CDS	0.509407	8.21307	2.40799e-05	0.000346016	3.4609
CP037923.1	EKN05_020060	EKN05_020060	fimbrial protein	CDS	-0.282809	10.1272	2.46452e-05	0.000352943	3.4523
CP037923.1	EKN05_013510	tolB	Tol-Pal system protein TolB	CDS	-2.65596	4.99397	2.59685e-05	0.000370641	3.43105
CP037923.1	EKN05_009280	sitD	iron/manganese ABC transporter permease subunit SitD	CDS	0.58016	7.91735	2.76263e-05	0.000392979	3.40563
CP037924.1	EKN05_024475	EKN05_024475	transposase domain-containing protein	pseudo	-0.622507	7.83747	2.86174e-05	0.000405716	3.39178
CP037923.1	EKN05_003355	EKN05_003355	HNH endonuclease	CDS	-2.05018	5.16362	2.87405e-05	0.000406104	3.39136
CP037923.1	EKN05_004610	EKN05_004610	GTP-binding protein	CDS	0.564096	7.71705	3.09434e-05	0.000434335	3.36218
CP037924.1	EKN05_024580	pWR501_0176	hypothetical protein	CDS	-0.501577	8.329	3.08762e-05	0.000434335	3.36218
CP037923.1	EKN05_013575	gpmA	2	CDS	-1.56075	5.77038	3.22232e-05	0.000450805	3.34601
CP037923.1	EKN05_020410	rffT	TDP-N-acetylfucosamine:lipid II N-acetylfucosaminyltransferase	CDS	-1.0244	5.99963	3.26657e-05	0.000455492	3.34152
CP037923.1	EKN05_012550	EKN05_012550	UPF0104 family protein	CDS	0.507851	8.36052	3.30114e-05	0.000458804	3.33837
CP037923.1	EKN05_004585	yejB	microcin C ABC transporter permease YejB	CDS	0.847187	6.59573	3.31714e-05	0.000459521	3.33769
CP037923.1	EKN05_012235	ybjI	5-amino-6-(5-phospho-D-ribitylamino)uracil phosphatase	CDS	0.410608	8.76946	3.48325e-05	0.000480961	3.31789
CP037923.1	EKN05_002635	lepA	elongation factor 4	CDS	-2.74592	5.38432	3.52862e-05	0.000485644	3.31368
CP037923.1	EKN05_004605	lpxT	Kdo(2)-lipid A phosphotransferase	CDS	0.336539	9.27743	3.59411e-05	0.000493056	3.3071
CP037924.1	EKN05_024200	finO	fertility inhibition protein FinO	CDS	-0.446292	8.85625	3.6133e-05	0.000494089	3.30619
CP037923.1	EKN05_006895	uspE	universal stress protein UspE	CDS	0.70422	7.14094	3.63258e-05	0.000495129	3.30528
CP037923.1	EKN05_021925	gntT	gluconate transporter	CDS	-0.570793	7.66791	3.74175e-05	0.000508375	3.29382
CP037924.1	EKN05_023810	pWR501_0046	IS3 family transposase	pseudo	-0.810208	7.05844	3.76282e-05	0.000509604	3.29277
CP037923.1	EKN05_003460	cysM	cysteine synthase B	CDS	-6.9499	2.76445	3.78368e-05	0.000510797	3.29175
CP037923.1	EKN05_019335	envC	murein hydrolase activator EnvC	CDS	-1.0033	6.71775	3.81905e-05	0.000513935	3.28909
CP037923.1	EKN05_006910	EKN05_006910	hypothetical protein	pseudo	0.91475	6.603	3.87805e-05	0.000520223	3.28381
CP037923.1	EKN05_004570	EKN05_004570	hypothetical protein	CDS	0.550241	8.06417	4.02352e-05	0.000538035	3.26919
CP037923.1	EKN05_005225	EKN05_005225	helix-hairpin-helix domain-containing protein	CDS	0.594777	8.06832	4.07285e-05	0.000542918	3.26527
CP037923.1	EKN05_016080	EKN05_016080	PTS sugar transporter subunit IIA	CDS	0.458891	8.74475	4.13001e-05	0.000547566	3.26156
CP037923.1	EKN05_018740	fabR	HTH-type transcriptional repressor FabR	CDS	0.72782	7.76209	4.13355e-05	0.000547566	3.26156
CP037923.1	EKN05_008240	lsrG	(4S)-4-hydroxy-5-phosphonooxypentane-2	CDS	0.752216	6.92677	4.32752e-05	0.000571475	3.243
CP037923.1	EKN05_010580	EKN05_010580	DUF4102 domain-containing protein	CDS	0.509896	8.33177	4.36883e-05	0.000575139	3.24023
CP037923.1	EKN05_011545	ompA	porin OmpA	CDS	-0.860688	6.98657	4.38335e-05	0.000575264	3.24013
CP037924.1	EKN05_024395	EKN05_024395	hypothetical protein	pseudo	-1.32874	5.63007	4.4979e-05	0.000588476	3.23027
CP037923.1	EKN05_008370	EKN05_008370	MFS transporter	pseudo	0.486356	8.92654	4.56109e-05	0.000594907	3.22555
CP037923.1	EKN05_008300	EKN05_008300	DUF1283 family protein	CDS	0.855923	7.02689	4.65283e-05	0.000605011	3.21824
CP037923.1	EKN05_014605	EKN05_014605	hypothetical protein	CDS	-1.65926	7.45696	4.90723e-05	0.00063614	3.19645
CP037923.1	EKN05_017830	fimB	type 1 fimbriae regulatory protein FimB	pseudo	-0.418945	8.97792	5.3237e-05	0.000686383	3.16343
CP037924.1	EKN05_024525	pWR501_0186	reverse transcriptase	CDS	-0.771834	6.71896	5.3272e-05	0.000686383	3.16343
CP037923.1	EKN05_009650	EKN05_009650	glutamine synthetase	CDS	0.55623	7.83996	5.40209e-05	0.000693924	3.15869
CP037924.1	EKN05_024240	pWR501_0254	IS630 family transposase	CDS	-0.535138	8.15593	5.52056e-05	0.000706998	3.15058
CP037923.1	EKN05_020860	ompL	porin OmpL	CDS	-0.361399	9.4723	5.57065e-05	0.000711264	3.14797
CP037923.1	EKN05_018730	trmA	tRNA (uridine(54)-C5)-methyltransferase TrmA	CDS	-0.467838	8.2469	5.61921e-05	0.000714767	3.14584
CP037923.1	EKN05_023020	rlmE	23S rRNA (uridine(2552)-2'-O)-methyltransferase RlmE	CDS	-6.49129	3.61731	5.64493e-05	0.000714767	3.14584
CP037923.1	EKN05_017740	holC	DNA polymerase III subunit chi	CDS	-1.53826	5.08644	5.64867e-05	0.000714767	3.14584
CP037923.1	EKN05_008310	EKN05_008310	YnfC family lipoprotein	CDS	0.473904	8.82991	5.66985e-05	0.000715312	3.1455
CP037924.1	EKN05_023915	pWR501_0031	hypothetical protein	CDS	-0.382705	8.82172	5.70897e-05	0.000718111	3.14381
CP037923.1	EKN05_020315	ilvA	threonine ammonia-lyase	CDS	0.527589	7.99915	5.8724e-05	0.000736482	3.13284
CP037923.1	EKN05_011975	trxB	thioredoxin-disulfide reductase	CDS	-1.6577	5.17241	6.17022e-05	0.000770536	3.11321
CP037923.1	EKN05_006125	fliA	RNA polymerase sigma factor FliA	CDS	0.669869	7.29867	6.19235e-05	0.000770536	3.11321
CP037923.1	EKN05_003330	EKN05_003330	glutamate decarboxylase	CDS	-0.618661	7.82304	6.19846e-05	0.000770536	3.11321
CP037923.1	EKN05_014610	EKN05_014610	hypothetical protein	CDS	-0.722173	8.57835	6.40898e-05	0.000794376	3.09997
CP037923.1	EKN05_007835	pdxY	pyridoxal kinase PdxY	CDS	0.856185	6.88376	6.71276e-05	0.000827192	3.08239
CP037923.1	EKN05_000680	EKN05_000680	YqgE/AlgH family protein	CDS	-1.50366	5.27221	6.83084e-05	0.000839302	3.07608
CP037923.1	EKN05_010365	minC	septum site-determining protein MinC	CDS	-1.35823	6.0431	7.28945e-05	0.000893063	3.04912
CP037923.1	EKN05_008080	mlc	DNA-binding transcriptional repressor Mlc	CDS	0.587177	7.19479	7.38613e-05	0.0009023	3.04465
CP037923.1	EKN05_006740	edd	phosphogluconate dehydratase	CDS	0.58885	7.58489	7.6711e-05	0.000932818	3.0302
CP037923.1	EKN05_005060	yohM	nickel/cobalt efflux protein RcnA	CDS	0.562356	7.70196	7.67996e-05	0.000932818	3.0302
CP037923.1	EKN05_006155	sdiA	transcriptional regulator SdiA	CDS	0.343051	9.18371	7.88799e-05	0.000955349	3.01984
CP037923.1	EKN05_005520	EKN05_005520	IS1 family transposase	pseudo	0.8545	6.60247	7.94535e-05	0.000959554	3.01793
CP037923.1	EKN05_004690	nfo	deoxyribonuclease IV	CDS	0.803462	7.74058	8.11977e-05	0.000976597	3.01028
CP037923.1	EKN05_017650	treR	HTH-type transcriptional regulator TreR	CDS	0.565093	7.76079	8.13255e-05	0.000976597	3.01028
CP037923.1	EKN05_023275	tdcA	transcriptional regulator TdcA	CDS	-0.414281	8.96804	8.6396e-05	0.00103456	2.98525
CP037923.1	EKN05_002830	yphF	sugar ABC transporter substrate-binding protein	CDS	-0.407158	9.42712	8.73868e-05	0.00104331	2.98159
CP037923.1	EKN05_008035	tqsA	AI-2 transporter TqsA	CDS	0.4975	7.98632	8.77986e-05	0.00104331	2.98159
CP037923.1	EKN05_005010	metG	methionine--tRNA ligase	CDS	0.712219	6.9477	8.78654e-05	0.00104331	2.98159
CP037924.1	EKN05_023990	EKN05_023990	IS1 family transposase	pseudo	-0.371834	9.11455	9.08795e-05	0.00107608	2.96815
CP037923.1	EKN05_022680	EKN05_022680	hypothetical protein	CDS	0.647006	7.59231	9.44401e-05	0.00111513	2.95267
CP037923.1	EKN05_017370	efp	elongation factor P	CDS	-2.45791	4.04267	9.61283e-05	0.0011319	2.94619
CP037923.1	EKN05_007480	EKN05_007480	anaerobic sulfatase maturase	pseudo	-0.652065	8.76081	9.63948e-05	0.0011319	2.94619
CP037923.1	EKN05_013505	tolA	cell envelope integrity protein TolA	CDS	-3.63646	4.2893	9.6686e-05	0.00113219	2.94608
CP037923.1	EKN05_005245	EKN05_005245	hypothetical protein	pseudo	0.450233	7.95982	9.74544e-05	0.00113804	2.94384
CP037924.1	EKN05_023935	pWR501_0028	IS256 family transposase	pseudo	-0.401534	8.88246	0.000102951	0.00119893	2.92121
CP037923.1	EKN05_009825	rluB	23S rRNA pseudouridine(2605) synthase RluB	CDS	-1.02732	5.99166	0.000103876	0.00120639	2.91851
CP037923.1	EKN05_009720	pdeR	cyclic di-GMP phosphodiesterase	pseudo	0.401272	9.0545	0.000104698	0.00121261	2.91628
CP037923.1	EKN05_009145	kdgR	DNA-binding transcriptional regulator KdgR	CDS	0.389702	8.83347	0.000107497	0.00124163	2.90601
CP037923.1	EKN05_006505	EKN05_006505	IS3 family transposase	CDS	2.58995	3.90212	0.000108167	0.00124597	2.90449
CP037923.1	EKN05_009065	EKN05_009065	CoA pyrophosphatase	CDS	0.485349	8.1815	0.000108696	0.00124728	2.90404
CP037923.1	EKN05_010550	EKN05_010550	hypothetical protein	CDS	-1.44783	5.1299	0.000108869	0.00124728	2.90404
CP037924.1	EKN05_024400	ycfA	hypothetical protein	CDS	-0.697742	6.76637	0.000111009	0.00126837	2.89675
CP037923.1	EKN05_003915	EKN05_003915	DedA family protein	CDS	0.750437	7.38115	0.000112945	0.00128702	2.89041
CP037923.1	EKN05_023065	rimP	ribosome maturation factor RimP	CDS	-6.26922	2.84098	0.000117224	0.00133188	2.87553
CP037923.1	EKN05_011620	EKN05_011620	fimbrial protein	CDS	0.482719	8.25247	0.00011751	0.00133188	2.87553
CP037924.1	EKN05_023645	EKN05_023645	IS66 family transposase	pseudo	-0.366294	8.6194	0.000118472	0.00133921	2.87315
CP037923.1	EKN05_002930	iscA	iron-sulfur cluster assembly protein IscA	CDS	-1.386	5.52101	0.00012066	0.00136032	2.86636
CP037923.1	EKN05_013375	nei	endonuclease VIII	CDS	0.698898	7.11709	0.000124017	0.00139445	2.8556
CP037923.1	EKN05_004230	arnB	UDP-4-amino-4-deoxy-L-arabinose aminotransferase	CDS	0.482245	7.98004	0.000126688	0.00141528	2.84916
CP037923.1	EKN05_000310	cpdA	3'	CDS	0.454534	8.84826	0.000126871	0.00141528	2.84916
CP037924.1	EKN05_023790	pWR501_0050	transposase	CDS	-0.380086	9.04053	0.00012637	0.00141528	2.84916
CP037923.1	EKN05_000225	glnE	bifunctional [glutamate--ammonia ligase]-adenylyl-L-tyrosine phosphorylase/[glutamate--ammonia-ligase] adenylyltransferase	CDS	-0.401276	8.52887	0.000135889	0.0015119	2.82048
CP037924.1	EKN05_024585	pWR501_0174	IS3 family transposase	pseudo	-0.790453	6.48941	0.000138671	0.00153881	2.81281
CP037923.1	EKN05_021580	EKN05_021580	hypothetical protein	CDS	-0.680288	7.16645	0.000140478	0.00155479	2.80833
CP037923.1	EKN05_018145	uvrA	excinuclease ABC subunit UvrA	CDS	-0.437851	8.61954	0.000141115	0.00155778	2.80749
CP037923.1	EKN05_005040	yehC	fimbrial assembly protein	pseudo	-0.859035	6.49791	0.000144952	0.00159598	2.79697
CP037923.1	EKN05_017225	hflK	FtsH protease activity modulator HflK	CDS	-1.12409	5.94702	0.000146406	0.00160602	2.79425
CP037923.1	EKN05_015535	EKN05_015535	hypothetical protein	CDS	0.645451	7.20426	0.000146621	0.00160602	2.79425
CP037923.1	EKN05_009885	ompW	outer membrane protein OmpW	CDS	0.405002	8.50931	0.000149133	0.00162932	2.78799
CP037923.1	EKN05_013705	ahpC	alkyl hydroperoxide reductase subunit C	CDS	-0.936782	6.86189	0.000149903	0.00163352	2.78687
CP037923.1	EKN05_019600	EKN05_019600	hypothetical protein	pseudo	-0.328677	9.02076	0.000155002	0.00168044	2.77458
CP037924.1	EKN05_023955	pWR501_0023	transposase	pseudo	-0.770647	6.58881	0.000154856	0.00168044	2.77458
CP037924.1	EKN05_024010	pWR501_0011	helicase	CDS	-0.423688	8.423	0.000156953	0.00169726	2.77025
CP037923.1	EKN05_012780	EKN05_012780	DUF1133 family protein	CDS	0.549508	7.62267	0.000157954	0.00170373	2.7686
CP037924.1	EKN05_024335	ccdA	type II toxin-antitoxin system antitoxin CcdA	CDS	-1.73145	5.05227	0.000159596	0.00171707	2.76521
CP037923.1	EKN05_020030	bglG	transcriptional antiterminator BglG	CDS	-0.282131	10.3139	0.000162677	0.00174516	2.75816
CP037923.1	EKN05_007990	rstB	two-component system sensor histidine kinase RstB	pseudo	0.520953	7.70961	0.00016303	0.00174516	2.75816
CP037923.1	EKN05_012175	potH	putrescine ABC transporter permease PotH	CDS	0.565891	7.65912	0.000163899	0.00175005	2.75695
CP037923.1	EKN05_001005	xerD	tyrosine recombinase XerD	CDS	-2.93461	4.49091	0.00016677	0.00177623	2.7505
CP037923.1	EKN05_011180	pgaB	poly-beta-1	pseudo	-0.454093	9.28321	0.000178349	0.00189479	2.72244
CP037923.1	EKN05_019365	kbl	glycine C-acetyltransferase	CDS	-0.473568	8.27473	0.000178845	0.0018949	2.72241
CP037923.1	EKN05_000930	pepP	Xaa-Pro aminopeptidase	CDS	-2.80715	3.80694	0.000179254	0.0018949	2.72241
CP037923.1	EKN05_022325	tuf	elongation factor Tu	CDS	-2.07095	4.73055	0.000183059	0.00193032	2.71437
CP037923.1	EKN05_004090	nuoF	NADH-quinone oxidoreductase subunit NuoF	CDS	-4.08619	3.76499	0.000184134	0.00193684	2.71291
CP037923.1	EKN05_020490	EKN05_020490	DKNYY family protein	pseudo	-0.175526	11.2876	0.000184609	0.00193702	2.71287
CP037924.1	EKN05_024470	ltrA	group II intron reverse transcriptase/maturase	pseudo	-0.319753	9.18628	0.000187189	0.00195924	2.70791
CP037923.1	EKN05_022250	yheT	hydrolase	CDS	-0.798174	6.70628	0.000191381	0.00199736	2.69954
CP037923.1	EKN05_009020	rnd	ribonuclease D	CDS	0.577534	7.33163	0.000191773	0.00199736	2.69954
CP037923.1	EKN05_008730	chbB	PTS N	CDS	0.416122	8.2405	0.000192623	0.0020013	2.69869
CP037923.1	EKN05_006130	fliZ	flagella biosynthesis regulatory protein FliZ	CDS	0.544829	7.40873	0.00019464	0.00201731	2.69523
CP037923.1	EKN05_007375	osmC	peroxiredoxin OsmC	CDS	0.754129	6.64068	0.000201276	0.00208099	2.68173
CP037923.1	EKN05_010085	chaA	sodium-potassium/proton antiporter ChaA	CDS	0.365299	9.28256	0.000203371	0.00209754	2.67829
CP037923.1	EKN05_023215	yraI	molecular chaperone	CDS	-0.258597	9.72146	0.000215094	0.00221307	2.65501
CP037923.1	EKN05_016170	ampE	beta-lactamase regulator AmpE	CDS	0.575014	7.51161	0.000217921	0.00223139	2.65143
CP037923.1	EKN05_004590	EKN05_004590	ABC transporter substrate-binding protein	CDS	0.301419	8.93441	0.000217927	0.00223139	2.65143
CP037923.1	EKN05_015375	gtrB	glycosyltransferase	CDS	0.198782	10.8794	0.000221461	0.00226211	2.64549
CP037923.1	EKN05_008510	ydiQ	electron transfer flavoprotein	CDS	0.490805	7.64057	0.000222032	0.00226249	2.64541
CP037923.1	EKN05_006100	amyA	alpha-amylase	CDS	0.415989	8.45552	0.00022604	0.00229308	2.63958
CP037923.1	EKN05_020465	hemX	uroporphyrinogen-III C-methyltransferase	CDS	-0.639563	7.1627	0.000226376	0.00229308	2.63958
CP037923.1	EKN05_003100	hda	DnaA inactivator Hda	CDS	-4.11967	3.67267	0.000226658	0.00229308	2.63958
CP037923.1	EKN05_005135	gatD	galactitol-1-phosphate 5-dehydrogenase	pseudo	-0.349068	8.96909	0.000232827	0.00234643	2.62959
CP037923.1	EKN05_020080	lpfA	fimbrial protein	CDS	-0.242546	10.0694	0.000233038	0.00234643	2.62959
CP037923.1	EKN05_023265	EKN05_023265	hypothetical protein	CDS	-0.695949	7.0133	0.000236132	0.00237195	2.62489
CP037923.1	EKN05_008685	EKN05_008685	L-cystine transporter	pseudo	0.411129	8.66986	0.000239192	0.00239385	2.6209
CP037923.1	EKN05_022890	rapZ	RNase adapter RapZ	CDS	-0.943577	6.02007	0.000239441	0.00239385	2.6209
CP037923.1	EKN05_007125	EKN05_007125	IS3 family transposase	pseudo	0.557439	7.51646	0.000246995	0.00246356	2.60844
CP037923.1	EKN05_012715	EKN05_012715	helix-turn-helix domain-containing protein	CDS	0.548107	7.69261	0.000249104	0.00247876	2.60576
CP037923.1	EKN05_005565	EKN05_005565	DUF4102 domain-containing protein	pseudo	0.483424	8.16358	0.000257337	0.00255469	2.59266
CP037923.1	EKN05_011670	ssuD	FMNH2-dependent alkanesulfonate monooxygenase	CDS	0.647463	7.08112	0.00026015	0.00257657	2.58896
CP037923.1	EKN05_006410	EKN05_006410	twin-arginine translocation signal domain-containing protein	pseudo	0.531065	7.51046	0.000260934	0.00257832	2.58866
CP037923.1	EKN05_010445	purB	adenylosuccinate lyase	CDS	-6.09922	3.41331	0.000264283	0.00260534	2.58414
CP037923.1	EKN05_010685	nagZ	beta-N-acetylhexosaminidase	CDS	0.74447	6.45546	0.000265178	0.00260809	2.58368
CP037923.1	EKN05_007650	EKN05_007650	FAD-NAD(P)-binding protein	CDS	0.281818	9.41047	0.00027254	0.00267089	2.57334
CP037923.1	EKN05_015320	EKN05_015320	DUF2737 family protein	CDS	-1.40848	5.68394	0.000272823	0.00267089	2.57334
CP037923.1	EKN05_011195	phoH	phosphate starvation-inducible protein PhoH	CDS	0.516747	8.15886	0.000274566	0.0026756	2.57258
CP037924.1	EKN05_023620	pWR501_0089	AAA family ATPase	pseudo	-0.797178	6.82102	0.00027415	0.0026756	2.57258
CP037923.1	EKN05_010890	rimJ	30S ribosomal protein S5 alanine N-acetyltransferase	CDS	0.384903	8.1972	0.000277324	0.00269627	2.56924
CP037923.1	EKN05_020755	yihE	serine/threonine protein kinase	CDS	-0.581442	7.24934	0.000281692	0.00273247	2.56344
CP037923.1	EKN05_008210	EKN05_008210	GGDEF domain-containing protein	CDS	0.43357	7.98443	0.00028464	0.00275388	2.56006
CP037923.1	EKN05_011385	ymcC	YjbF family lipoprotein	CDS	0.306397	9.52398	0.000285278	0.00275388	2.56006
CP037923.1	EKN05_005580	EKN05_005580	hypothetical protein	CDS	-1.26993	6.04524	0.000285847	0.00275388	2.56006
CP037923.1	EKN05_003125	hyfR	sigma-54-dependent Fis family transcriptional regulator	CDS	0.471352	8.15584	0.000293088	0.00281723	2.55018
CP037923.1	EKN05_014945	betT	choline BCCT transporter BetT	CDS	0.36449	8.59567	0.000297529	0.00285345	2.54463
CP037923.1	EKN05_020075	EKN05_020075	fimbrial chaperone	pseudo	-0.270239	9.62781	0.000299013	0.00286121	2.54345
CP037923.1	EKN05_003910	truA	tRNA pseudouridine(38-40) synthase TruA	CDS	-0.99075	6.23648	0.000300556	0.00286542	2.54281
CP037923.1	EKN05_009135	mgrB	PhoP/PhoQ regulator MgrB	CDS	-2.79425	3.65162	0.000300805	0.00286542	2.54281
CP037923.1	EKN05_011870	EKN05_011870	hypothetical protein	pseudo	0.493698	7.91351	0.000304551	0.0028946	2.53841
CP037923.1	EKN05_002845	yphC	alcohol dehydrogenase	CDS	0.936971	5.96619	0.000308779	0.00292822	2.5334
CP037923.1	EKN05_019750	emrD	multidrug efflux MFS transporter EmrD	CDS	-0.547783	7.76247	0.00031233	0.00295529	2.5294
CP037923.1	EKN05_014190	mnmH	tRNA 2-selenouridine(34) synthase MnmH	CDS	0.589574	7.19124	0.000316911	0.00299195	2.52405
CP037923.1	EKN05_020065	lpfC	fimbrial biogenesis outer membrane usher protein	CDS	-0.187461	10.9475	0.000320178	0.00301608	2.52056
CP037923.1	EKN05_008785	astC	succinylornithine/acetylornithine transaminase	pseudo	0.734371	6.49849	0.000321409	0.00302096	2.51986
CP037923.1	EKN05_003075	ppk1	polyphosphate kinase 1	CDS	-0.350121	9.04128	0.000323078	0.00302993	2.51857
CP037923.1	EKN05_016135	acnB	bifunctional aconitate hydratase 2/2-methylisocitrate dehydratase	CDS	-5.13099	3.61586	0.000325424	0.00304519	2.51639
CP037923.1	EKN05_006455	EKN05_006455	hypothetical protein	pseudo	0.354155	8.92926	0.000326333	0.00304697	2.51613
CP037923.1	EKN05_005760	EKN05_005760	antiterminator	pseudo	0.442253	7.94882	0.00033036	0.00307779	2.51176
CP037923.1	EKN05_020015	yieC	carbohydrate porin	CDS	-0.191145	11.0698	0.000331331	0.00308007	2.51144
CP037923.1	EKN05_005190	mdtB	multidrug efflux RND transporter permease subunit MdtB	pseudo	0.413049	8.50545	0.000337417	0.00312978	2.50449
CP037924.1	EKN05_024810	pWR501_0129	IS21 family transposase	CDS	-0.917271	6.12888	0.000342203	0.00316725	2.49932
CP037923.1	EKN05_018915	hslV	ATP-dependent protease subunit HslV	CDS	-0.652501	6.92486	0.000345882	0.00319432	2.49562
CP037923.1	EKN05_003770	mlaA	phospholipid-binding lipoprotein MlaA	CDS	-0.693051	7.01057	0.000351395	0.00323818	2.4897
CP037923.1	EKN05_009015	yeaX	carnitine monooxygenase subunit YeaX	CDS	0.484359	8.13214	0.000353416	0.00324974	2.48815
CP037924.1	EKN05_024325	EKN05_024325	transposase domain-containing protein	pseudo	-0.254506	10.0574	0.000358021	0.00328496	2.48347
CP037923.1	EKN05_022755	mdh	malate dehydrogenase	CDS	-1.06508	5.69984	0.000366334	0.00335397	2.47444
CP037923.1	EKN05_017220	hflC	protease modulator HflC	CDS	-1.37974	5.45142	0.000368319	0.00335972	2.4737
CP037924.1	EKN05_024155	copB	replication regulatory protein RepA	CDS	-2.09717	3.98528	0.000368547	0.00335972	2.4737
CP037923.1	EKN05_020235	EKN05_020235	FadR family transcriptional regulator	CDS	0.41585	8.41815	0.00038201	0.00347498	2.45905
CP037923.1	EKN05_014365	acrA	multidrug efflux RND transporter periplasmic adaptor subunit AcrA	CDS	-0.452495	7.84202	0.000387057	0.00350362	2.45548
CP037923.1	EKN05_017825	EKN05_017825	N-acetylneuraminic acid outer membrane channel protein NanC	CDS	-0.370117	9.43757	0.000387992	0.00350362	2.45548
CP037924.1	EKN05_024195	yigA	ANR family transcriptional regulator	CDS	-0.373396	9.10874	0.000386518	0.00350362	2.45548
CP037924.1	EKN05_023975	pWR501_0019	IS91 family transposase	pseudo	-0.561497	7.68126	0.000388464	0.00350362	2.45548
CP037923.1	EKN05_006720	msbB	lauroyl-Kdo(2)-lipid IV(A) myristoyltransferase	CDS	-0.878541	6.24498	0.00039541	0.00355814	2.44878
CP037923.1	EKN05_003700	evgA	acid-sensing system DNA-binding response regulator EvgA	CDS	0.292973	9.17505	0.000396188	0.00355814	2.44878
CP037924.1	EKN05_024390	pWR501_0215	IS110 family transposase	pseudo	-0.595052	7.17973	0.000397518	0.00356253	2.44824
CP037923.1	EKN05_013980	EKN05_013980	hypothetical protein	CDS	0.224291	10.2017	0.000398797	0.00356646	2.44776
CP037923.1	EKN05_000625	yggM	DUF1202 family protein	CDS	-0.226712	10.5333	0.000407467	0.00363014	2.44008
CP037923.1	EKN05_020880	yihR	aldose-1-epimerase	CDS	-0.264666	9.96773	0.000407631	0.00363014	2.44008
CP037923.1	EKN05_004405	ompC	porin OmpC	CDS	0.693131	6.66293	0.000421584	0.00374653	2.42637
CP037923.1	EKN05_016890	fhuF	hydroxamate siderophore iron reductase FhuF	CDS	-2.27787	4.08708	0.000422751	0.00374904	2.42608
CP037923.1	EKN05_012140	artI	arginine ABC transporter substrate-binding protein	CDS	0.481214	7.84322	0.000424423	0.00375601	2.42527
CP037923.1	EKN05_007145	trg	methyl-accepting chemotaxis protein Trg	CDS	0.310405	8.78833	0.00042601	0.0037622	2.42456
CP037923.1	EKN05_004300	yfaE	ferredoxin-like diferric-tyrosyl radical cofactor maintenance protein YfaE	CDS	-1.34879	4.82314	0.000428462	0.00377599	2.42297
CP037923.1	EKN05_003385	eutR	HTH-type transcriptional regulator EutR	CDS	0.439984	7.71901	0.000432536	0.00380398	2.41976
CP037923.1	EKN05_019415	rfaP	lipopolysaccharide core heptose(I) kinase RfaP	CDS	0.399237	8.45787	0.000438886	0.00384388	2.41523
CP037924.1	EKN05_024065	tnpC	conjugal transfer protein TraI	pseudo	-0.598626	7.70049	0.000438772	0.00384388	2.41523
CP037923.1	EKN05_001430	EKN05_001430	DUF21 domain-containing protein	CDS	0.379482	8.27115	0.000445796	0.00389635	2.40934
CP037924.1	EKN05_024825	EKN05_024825	IS3 family transposase	pseudo	-0.474553	7.88342	0.000448986	0.00391616	2.40714
CP037923.1	EKN05_003980	hisP	histidine ABC transporter ATP-binding protein HisP	CDS	0.542191	7.12515	0.000452194	0.00393604	2.40494
CP037923.1	EKN05_000855	EKN05_000855	LysR family transcriptional regulator	CDS	0.309941	9.08809	0.000453358	0.00393809	2.40471
CP037923.1	EKN05_016715	creD	cell envelope integrity protein CreD	CDS	0.449884	7.80486	0.000455879	0.00394382	2.40408
CP037924.1	EKN05_024215	EKN05_024215	conjugative relaxase	CDS	-0.441469	8.35562	0.000455102	0.00394382	2.40408
CP037923.1	EKN05_020580	recQ	ATP-dependent DNA helicase RecQ	CDS	-0.47172	7.46251	0.000460282	0.0039738	2.40079
CP037923.1	EKN05_014965	EKN05_014965	hypothetical protein	CDS	-0.61573	7.39114	0.000461738	0.00397827	2.40031
CP037923.1	EKN05_007430	EKN05_007430	insulinase family protein	pseudo	0.308468	8.97281	0.000467726	0.00402169	2.39559
CP037923.1	EKN05_020885	EKN05_020885	sulfoquinovose isomerase	CDS	-0.55081	7.55124	0.000477368	0.00409628	2.38761
CP037923.1	EKN05_019925	tnaC	tryptophanase leader peptide	CDS	-0.644448	6.74334	0.000487574	0.00417541	2.3793
CP037923.1	EKN05_023260	EKN05_023260	YhaC family protein	pseudo	-0.944354	6.16219	0.000504229	0.00430933	2.36559
CP037923.1	EKN05_023190	rsmI	16S rRNA (cytidine(1402)-2'-O)-methyltransferase	CDS	-0.480992	7.7573	0.000520989	0.00444361	2.35226
CP037923.1	EKN05_018865	katG	catalase/peroxidase HPI	CDS	-0.307966	9.10691	0.00052487	0.00446772	2.34991
CP037923.1	EKN05_008805	EKN05_008805	TVP38/TMEM64 family protein	CDS	0.712034	6.62432	0.00052963	0.0044992	2.34686
CP037924.1	EKN05_023885	EKN05_023885	glutathione S-transferase	CDS	-0.662565	6.649	0.000540874	0.00457638	2.33948
CP037923.1	EKN05_023150	EKN05_023150	hypothetical protein	CDS	-2.37748	3.4962	0.000548134	0.00462856	2.33455
CP037923.1	EKN05_003480	crr	PTS glucose transporter subunit IIA	CDS	-6.63272	2.60266	0.000557657	0.00469962	2.32794
CP037923.1	EKN05_008405	EKN05_008405	hypothetical protein	CDS	1.21946	5.67845	0.000577204	0.0048547	2.31384
CP037923.1	EKN05_005430	EKN05_005430	glycosyltransferase	pseudo	0.223371	9.9483	0.000586898	0.00491983	2.30805
CP037923.1	EKN05_010115	EKN05_010115	SirB family protein	CDS	0.557315	7.3215	0.000587269	0.00491983	2.30805
CP037923.1	EKN05_000305	EKN05_000305	DUF1249 family protein	CDS	0.725097	6.31208	0.000595534	0.00497923	2.30284
CP037923.1	EKN05_001925	EKN05_001925	IS3-like element IS600 family transposase	pseudo	0.536517	7.60794	0.000610846	0.0050972	2.29267
CP037923.1	EKN05_008090	clcB	voltage-gated ClC-type chloride channel ClcB	CDS	0.791432	6.43871	0.000613876	0.00511241	2.29137
CP037923.1	EKN05_021585	EKN05_021585	DUF2776 family protein	pseudo	-0.206776	10.3772	0.000632713	0.00525896	2.2791
CP037923.1	EKN05_012690	EKN05_012690	transcriptional regulator	CDS	0.298589	9.29456	0.000639718	0.00530678	2.27517
CP037923.1	EKN05_007895	ydgT	transcription modulator YdgT	CDS	0.354317	8.52823	0.000652109	0.00539901	2.26769
CP037923.1	EKN05_022820	nanT	sialic acid transporter NanT	CDS	0.418988	7.94109	0.000659493	0.00544949	2.26364
CP037923.1	EKN05_010895	mdtH	multidrug efflux MFS transporter MdtH	CDS	-1.11181	5.88117	0.000662744	0.0054657	2.26235
CP037923.1	EKN05_007780	EKN05_007780	FUSC family protein	pseudo	0.435168	8.40912	0.000670429	0.00550765	2.25903
CP037924.1	EKN05_024275	pWR501_0248	IS3 family transposase	pseudo	-0.513546	7.20988	0.000670346	0.00550765	2.25903
CP037923.1	EKN05_013330	EKN05_013330	hypothetical protein	CDS	-1.25865	5.61438	0.000673188	0.00551962	2.25809
CP037923.1	EKN05_016620	nhaA	Na+/H+ antiporter NhaA	CDS	-5.23343	4.627	0.000700946	0.00573612	2.24138
CP037923.1	EKN05_022705	cafA	ribonuclease G	CDS	-0.743113	6.30559	0.000707268	0.0057767	2.23832
CP037923.1	EKN05_004650	fruA	PTS fructose transporter subunit IIBC	CDS	-0.531951	7.17709	0.000709345	0.00578253	2.23788
CP037923.1	EKN05_007340	fdnG	formate dehydrogenase-N subunit alpha	CDS	0.420245	8.11647	0.000716489	0.00582955	2.23436
CP037923.1	EKN05_001975	surE	5'/3'-nucleotidase SurE	CDS	0.508823	7.49038	0.000720435	0.00585043	2.23281
CP037923.1	EKN05_021425	slp	outer membrane lipoprotein Slp	CDS	-0.266535	9.64183	0.000738788	0.005988	2.22272
CP037923.1	EKN05_008275	lsrR	transcriptional regulator LsrR	CDS	0.521572	7.28171	0.000751133	0.00607093	2.21674
CP037923.1	EKN05_021560	EKN05_021560	fimbrial biogenesis outer membrane usher protein	CDS	-0.163085	10.932	0.000751884	0.00607093	2.21674
CP037923.1	EKN05_008490	ydeO	transcriptional regulator YdeO	CDS	-0.723229	7.38843	0.000766426	0.00617658	2.20925
CP037923.1	EKN05_004515	ccmH	cytochrome c-type biogenesis protein CcmH	CDS	0.453339	7.91742	0.000778352	0.00626078	2.20337
CP037923.1	EKN05_014930	EKN05_014930	DNA-binding protein	CDS	1.19587	5.19789	0.000785554	0.00629492	2.20101
CP037923.1	EKN05_021990	ompR	two-component system response regulator OmpR	CDS	-3.70973	3.33912	0.000785565	0.00629492	2.20101
CP037923.1	EKN05_008665	EKN05_008665	fructosamine kinase family protein	CDS	0.542372	7.35334	0.000789818	0.00631706	2.19949
CP037923.1	EKN05_005655	EKN05_005655	hypothetical protein	pseudo	0.83399	6.2785	0.00080109	0.00639514	2.19415
CP037923.1	EKN05_004030	ackA	acetate kinase	CDS	-6.09345	3.12804	0.000803329	0.00640096	2.19375
CP037923.1	EKN05_022750	argR	transcriptional regulator ArgR	CDS	-1.59342	5.30332	0.000813723	0.00647161	2.18899
CP037923.1	EKN05_011815	ycaL	metalloprotease	CDS	0.514479	7.59267	0.000815288	0.00647192	2.18897
CP037924.1	EKN05_023720	pWR501_0065	hypothetical protein	CDS	-0.968886	5.64239	0.000830629	0.00658138	2.18168
CP037923.1	EKN05_019450	rpmG	50S ribosomal protein L33	CDS	-5.79381	2.88754	0.000832708	0.00658554	2.18141
CP037923.1	EKN05_018725	btuB	TonB-dependent vitamin B12 receptor BtuB	CDS	-0.319715	8.92452	0.000843018	0.00665466	2.17687
CP037923.1	EKN05_004080	nuoC	NADH-quinone oxidoreductase subunit C/D	CDS	-2.07924	3.81213	0.000860152	0.00677729	2.16894
CP037923.1	EKN05_015865	skp	molecular chaperone Skp	CDS	-2.9371	3.46137	0.000867604	0.0068144	2.16657
CP037923.1	EKN05_019060	xylG	D-xylose ABC transporter ATP-binding protein	CDS	-0.245818	10.2426	0.000868476	0.0068144	2.16657
CP037923.1	EKN05_023140	EKN05_023140	N-acetyltransferase	CDS	0.641761	6.54466	0.000869684	0.0068144	2.16657
CP037923.1	EKN05_003045	EKN05_003045	glycine zipper 2TM domain-containing protein	CDS	0.283466	9.10415	0.000872145	0.00682107	2.16615
CP037923.1	EKN05_007560	EKN05_007560	hypothetical protein	CDS	0.712892	6.67321	0.000880312	0.00687227	2.1629
CP037923.1	EKN05_019280	lldP	L-lactate permease	CDS	-0.251075	9.21241	0.000890421	0.00693841	2.15874
CP037923.1	EKN05_019570	intC	DUF4102 domain-containing protein	CDS	-0.188774	10.0859	0.000929222	0.00722747	2.14101
CP037923.1	EKN05_013845	fepA	siderophore enterobactin receptor FepA	CDS	0.318535	8.5123	0.000931235	0.00722986	2.14087
CP037923.1	EKN05_005445	EKN05_005445	hypothetical protein	CDS	0.349701	8.68027	0.000945964	0.00733079	2.13485
CP037923.1	EKN05_005395	rfbA	glucose-1-phosphate thymidylyltransferase RfbA	CDS	-0.485986	8.28508	0.000949746	0.00734666	2.13391
CP037923.1	EKN05_009390	EKN05_009390	hypothetical protein	CDS	0.303733	8.82284	0.00095982	0.00741107	2.13012
CP037924.1	EKN05_024110	ospE1	hypothetical protein	CDS	-0.350966	8.21323	0.000969741	0.00747406	2.12644
CP037923.1	EKN05_004805	EKN05_004805	DedA family protein	CDS	0.602935	6.53994	0.000973359	0.00748833	2.12562
CP037923.1	EKN05_015075	EKN05_015075	transposase	CDS	0.449056	8.0134	0.000984746	0.00756221	2.12135
CP037923.1	EKN05_017055	EKN05_017055	restriction endonuclease subunit S	CDS	-0.256992	10.5383	0.000994962	0.00762684	2.11766
CP037923.1	EKN05_014885	EKN05_014885	IS3 family transposase	pseudo	1.33212	5.5026	0.00100594	0.00769706	2.11368
CP037924.1	EKN05_024340	pWR501_0230	IS66 family transposase	pseudo	-0.416722	8.49927	0.00101236	0.00773221	2.1117
CP037923.1	EKN05_005915	vsr	very short patch repair endonuclease	CDS	0.493624	7.34631	0.00102688	0.00782907	2.10629
CP037923.1	EKN05_005260	asmA	outer membrane assembly protein AsmA	CDS	0.34449	8.22065	0.00103012	0.00783962	2.10571
CP037924.1	EKN05_023650	EKN05_023650	IS1 family transposase	pseudo	-0.398018	8.51084	0.00103219	0.00784135	2.10561
CP037923.1	EKN05_019360	tdh	L-threonine 3-dehydrogenase	CDS	-0.556322	6.97982	0.00103424	0.00784284	2.10553
CP037923.1	EKN05_022010	hslO	Hsp33 family molecular chaperone HslO	CDS	-0.557361	7.31517	0.00104336	0.00789784	2.10249
CP037923.1	EKN05_006690	ruvA	Holliday junction branch migration protein RuvA	CDS	-1.93647	4.76762	0.00105941	0.00800505	2.09664
CP037923.1	EKN05_021575	EKN05_021575	transcriptional regulator	CDS	-0.453608	7.98436	0.00106251	0.00801423	2.09614
CP037923.1	EKN05_004615	yeiQ	mannitol dehydrogenase family protein	CDS	0.399666	8.08712	0.00108883	0.00819817	2.08628
CP037923.1	EKN05_011325	torC	pentaheme c-type cytochrome TorC	CDS	0.449508	7.55506	0.00109227	0.00820946	2.08569
CP037923.1	EKN05_019170	EKN05_019170	LysR family transcriptional regulator	pseudo	-0.341174	8.52544	0.00110118	0.00826176	2.08293
CP037923.1	EKN05_009770	acnA	aconitate hydratase AcnA	CDS	0.43276	7.97934	0.00110632	0.00828564	2.08167
CP037923.1	EKN05_003030	guaB	IMP dehydrogenase	CDS	-1.09732	5.94541	0.00111488	0.00833507	2.07909
CP037923.1	EKN05_002935	hscB	co-chaperone HscB	CDS	-2.49948	4.00019	0.00114638	0.00855545	2.06776
CP037923.1	EKN05_012865	EKN05_012865	DedA family protein	CDS	0.286751	8.92714	0.00119575	0.00889882	2.05067
CP037923.1	EKN05_003705	emrK	multidrug efflux MFS transporter periplasmic adaptor subunit EmrK	CDS	-0.331335	9.76973	0.00119659	0.00889882	2.05067
CP037923.1	EKN05_010505	EKN05_010505	phage major capsid protein	pseudo	0.397004	7.87192	0.0012027	0.0089286	2.04922
CP037923.1	EKN05_013295	kdpB	K(+)-transporting ATPase subunit B	pseudo	0.318581	9.01223	0.00120901	0.0089598	2.0477
CP037923.1	EKN05_009060	pabB	aminodeoxychorismate synthase component 1	CDS	0.387222	8.06726	0.001214	0.00898106	2.04667
CP037923.1	EKN05_020400	wecE	dTDP-4-amino-4	CDS	-1.00584	5.40272	0.00121744	0.00898911	2.04628
CP037923.1	EKN05_004435	EKN05_004435	malate:quinone oxidoreductase	CDS	0.645944	7.04582	0.00121933	0.00898911	2.04628
CP037924.1	EKN05_024055	EKN05_024055	hypothetical protein	pseudo	-0.839636	6.24998	0.00122443	0.00901103	2.04523
CP037923.1	EKN05_004325	EKN05_004325	AidA family protein	CDS	0.239773	9.32852	0.00123185	0.00904994	2.04335
CP037923.1	EKN05_003375	eutL	ethanolamine utilization microcompartment protein EutL	CDS	-0.777412	6.03006	0.00123919	0.00908807	2.04153
CP037923.1	EKN05_014020	nrfB	phage adsorption protein NrfB	CDS	0.280523	8.77003	0.00125917	0.00921867	2.03533
CP037923.1	EKN05_004375	EKN05_004375	alpha-2-macroglobulin	pseudo	1.00125	5.40735	0.00126207	0.00922402	2.03508
CP037923.1	EKN05_019490	EKN05_019490	YicC family protein	CDS	0.315141	8.51956	0.00127317	0.00928913	2.03202
CP037923.1	EKN05_013320	EKN05_013320	DUF1795 domain-containing protein	CDS	0.346386	8.48572	0.00127919	0.00931701	2.03072
CP037923.1	EKN05_016640	EKN05_016640	DUF2541 family protein	CDS	0.396728	7.83377	0.00129494	0.00941554	2.02615
CP037923.1	EKN05_012510	cecR	DNA-binding transcriptional regulator CecR	CDS	1.25625	4.64281	0.00130088	0.00944252	2.02491
CP037923.1	EKN05_007010	EKN05_007010	YdbH family protein	CDS	0.312546	8.89911	0.00132493	0.00960066	2.0177
CP037923.1	EKN05_007130	EKN05_007130	IS3-like element IS2 family transposase	CDS	1.01299	5.6992	0.00132985	0.00961982	2.01683
CP037923.1	EKN05_019700	EKN05_019700	NCS2 family permease	CDS	-0.235243	9.54658	0.00135269	0.00976842	2.01018
CP037923.1	EKN05_008935	ydjG	NADH-dependent methylglyoxal reductase	CDS	0.301	8.84059	0.00135782	0.0097888	2.00927
CP037923.1	EKN05_020035	phoU	phosphate signaling complex protein PhoU	CDS	-0.309791	8.72053	0.00137493	0.00989528	2.00457
CP037923.1	EKN05_010785	yceF	septum formation inhibitor Maf	CDS	0.299906	8.8691	0.00140666	0.0101065	1.9954
CP037923.1	EKN05_006900	fnr	fumarate/nitrate reduction transcriptional regulator Fnr	CDS	0.468101	7.50623	0.00141441	0.010145	1.99375
CP037923.1	EKN05_004760	EKN05_004760	DUF2542 family protein	CDS	0.583049	6.75332	0.00141729	0.0101484	1.9936
CP037923.1	EKN05_014780	EKN05_014780	hypothetical protein	pseudo	0.260776	9.03738	0.00142471	0.0101844	1.99206
CP037923.1	EKN05_017135	ulaB	PTS ascorbate transporter subunit IIB	CDS	-0.634084	6.51087	0.00145288	0.0103683	1.98429
CP037923.1	EKN05_010110	ychA	tetratricopeptide repeat-containing protein	CDS	0.356575	8.24283	0.00145939	0.0103972	1.98308
CP037923.1	EKN05_005345	cpsB	mannose-1-phosphate guanyltransferase	pseudo	0.51222	7.67477	0.00146442	0.0104156	1.98232
CP037923.1	EKN05_006770	ptrB	oligopeptidase B	CDS	0.46794	7.59768	0.00146952	0.0104343	1.98153
CP037923.1	EKN05_015500	EKN05_015500	terminase large subunit	pseudo	0.730908	6.25042	0.00148914	0.010556	1.9765
CP037923.1	EKN05_011400	yccZ	polysaccharide export protein	CDS	0.402133	7.97769	0.00150439	0.0106307	1.97344
CP037923.1	EKN05_008585	btuC	vitamin B12 ABC transporter permease BtuC	CDS	-0.725252	6.49742	0.0015047	0.0106307	1.97344
CP037923.1	EKN05_002745	EKN05_002745	invasion protein	pseudo	-0.49419	7.34464	0.00153742	0.010822	1.96569
CP037923.1	EKN05_007015	ldhA	D-lactate dehydrogenase	CDS	0.716003	6.23517	0.00153846	0.010822	1.96569
CP037923.1	EKN05_015695	yafE	class I SAM-dependent methyltransferase	CDS	-0.528736	7.03012	0.00153944	0.010822	1.96569
CP037923.1	EKN05_007470	EKN05_007470	hypothetical protein	CDS	0.496116	7.03943	0.00156625	0.0109923	1.95891
CP037923.1	EKN05_019400	waaJ	UDP-glucose--(galactosyl) LPS alpha1	CDS	-4.8525	6.50195	0.00158493	0.0110921	1.95499
CP037923.1	EKN05_010820	flgI	flagellar basal body P-ring protein FlgI	CDS	0.727786	6.42409	0.00158571	0.0110921	1.95499
CP037923.1	EKN05_002445	gudD	glucarate dehydratase	CDS	0.476156	7.31279	0.00160036	0.0111762	1.95171
CP037923.1	EKN05_020480	cyaA	class I adenylate cyclase	CDS	-0.796328	5.94881	0.00162198	0.0113085	1.94659
CP037923.1	EKN05_021480	prlC	oligopeptidase A	CDS	-0.399202	7.87017	0.00164337	0.0114388	1.94162
CP037924.1	EKN05_024575	EKN05_024575	IS630 family transposase	pseudo	-0.420342	7.65851	0.00164821	0.0114537	1.94105
CP037923.1	EKN05_017005	EKN05_017005	MBL fold metallo-hydrolase	pseudo	-0.169348	10.4183	0.00165591	0.0114715	1.94038
CP037923.1	EKN05_015570	EKN05_015570	terminase	CDS	0.359039	8.15691	0.00165618	0.0114715	1.94038
CP037923.1	EKN05_007710	EKN05_007710	MFS transporter	CDS	0.452615	7.92791	0.00166862	0.0115284	1.93823
CP037923.1	EKN05_005920	yedA	drug/metabolite exporter YedA	CDS	0.559812	7.08163	0.00167048	0.0115284	1.93823
CP037923.1	EKN05_022515	rsmB	16S rRNA (cytosine(967)-C(5))-methyltransferase RsmB	CDS	-0.33809	8.68311	0.00167256	0.0115284	1.93823
CP037923.1	EKN05_004385	EKN05_004385	DUF2135 domain-containing protein	CDS	0.54045	6.80385	0.00167558	0.0115305	1.93815
CP037923.1	EKN05_010830	flgG	flagellar basal body rod protein FlgG	CDS	0.564131	6.67975	0.00168294	0.0115624	1.93695
CP037923.1	EKN05_011965	ftsK	DNA translocase FtsK	CDS	-2.18246	4.67711	0.00168978	0.0115797	1.9363
CP037923.1	EKN05_006640	EKN05_006640	DinI family protein	CDS	0.55476	6.96759	0.00169093	0.0115797	1.9363
CP037923.1	EKN05_017015	hpaC	4-hydroxyphenylacetate 3-monooxygenase reductase subunit	CDS	-0.639032	6.58823	0.00171672	0.0117374	1.93043
CP037923.1	EKN05_012885	EKN05_012885	PBSX family phage terminase large subunit	pseudo	0.458854	8.03287	0.00172398	0.011768	1.9293
CP037923.1	EKN05_010710	fhuE	ferric-rhodotorulic acid/ferric-coprogen receptor FhuE	CDS	0.319689	8.39339	0.00172766	0.0117742	1.92907
CP037923.1	EKN05_012355	ybiY	glycyl-radical enzyme activating protein	CDS	0.369442	7.83156	0.00177725	0.0120927	1.91748
CP037923.1	EKN05_005030	EKN05_005030	pilus assembly protein	CDS	0.777379	5.94281	0.00179996	0.0122276	1.91266
CP037923.1	EKN05_014870	ampH	D-alanyl-D-alanine-carboxypeptidase/endopeptidase AmpH	CDS	0.358866	8.28228	0.00180535	0.0122446	1.91206
CP037923.1	EKN05_016800	deoB	phosphopentomutase	CDS	-0.853421	6.11	0.00183111	0.0123995	1.9066
CP037923.1	EKN05_015940	degP	serine endoprotease DegP	CDS	-0.491643	7.29259	0.00183486	0.0124051	1.9064
CP037923.1	EKN05_017235	hfq	RNA chaperone Hfq	CDS	-0.762761	6.4792	0.00185892	0.0125278	1.90213
CP037923.1	EKN05_021805	yhhX	oxidoreductase	CDS	-0.490869	7.15693	0.00185892	0.0125278	1.90213
CP037923.1	EKN05_016760	ettA	energy-dependent translational throttle protein EttA	CDS	-0.506404	7.25473	0.00186524	0.0125504	1.90134
CP037923.1	EKN05_002175	EKN05_002175	S49 family peptidase	CDS	0.33468	8.18365	0.0019035	0.0127875	1.89321
CP037923.1	EKN05_001645	gshA	glutamate--cysteine ligase	CDS	-0.784495	5.99953	0.0019135	0.0128288	1.89181
CP037923.1	EKN05_008350	ydfG	bifunctional NADP-dependent 3-hydroxy acid dehydrogenase/3-hydroxypropionate dehydrogenase YdfG	CDS	0.433384	7.7687	0.00191569	0.0128288	1.89181
CP037923.1	EKN05_009970	ychE	NAAT family transporter YchE	pseudo	0.41836	7.98693	0.00193223	0.0129001	1.88941
CP037923.1	EKN05_000370	ftsP	cell division protein FtsP	CDS	-0.321986	8.11139	0.00193243	0.0129001	1.88941
CP037923.1	EKN05_002610	rseD	rpoE leader peptide RseD	CDS	-3.44924	2.57581	0.0019422	0.01294	1.88807
CP037923.1	EKN05_001455	bamE	outer membrane protein assembly factor BamE	CDS	-2.30327	4.02844	0.00194451	0.01294	1.88807
CP037923.1	EKN05_002165	EKN05_002165	major capsid protein	CDS	0.428169	7.58812	0.00194759	0.0129402	1.88806
CP037923.1	EKN05_021970	feoB	Fe(2+) transporter permease subunit FeoB	CDS	0.343361	8.52775	0.00195209	0.0129498	1.88774
CP037923.1	EKN05_007330	yddG	aromatic amino acid exporter YddG	CDS	0.230337	9.3482	0.00195615	0.0129565	1.88751
CP037923.1	EKN05_007720	ydhO	endopeptidase	CDS	0.461272	7.70192	0.00197517	0.013062	1.88399
CP037923.1	EKN05_011150	EKN05_011150	EAL domain-containing protein	pseudo	-0.371362	8.17749	0.0020313	0.0134123	1.8725
CP037923.1	EKN05_008715	chbR	transcriptional regulator ChbR	pseudo	-0.513413	7.57319	0.00203634	0.0134246	1.8721
CP037923.1	EKN05_005745	EKN05_005745	hypothetical protein	CDS	0.843195	5.88619	0.00206967	0.0136178	1.86589
CP037923.1	EKN05_021220	EKN05_021220	hypothetical protein	CDS	-0.507062	6.85591	0.00207207	0.0136178	1.86589
CP037923.1	EKN05_010460	EKN05_010460	hypothetical protein	CDS	0.662557	7.28088	0.00208337	0.0136709	1.8642
CP037923.1	EKN05_010010	EKN05_010010	YchJ family protein	CDS	0.453743	7.50882	0.00210371	0.0137831	1.86065
CP037923.1	EKN05_010310	umuD	translesion error-prone DNA polymerase V autoproteolytic subunit	CDS	0.748587	6.41331	0.00212107	0.0138717	1.85787
CP037924.1	EKN05_023930	pWR501_0029	IS630 family transposase	pseudo	-0.433432	8.1623	0.00212379	0.0138717	1.85787
CP037923.1	EKN05_013015	rlmH	23S rRNA (pseudouridine(1915)-N(3))-methyltransferase RlmH	CDS	3.14938	2.84995	0.00216134	0.0140847	1.85125
CP037923.1	EKN05_012080	ltaE	low-specificity L-threonine aldolase	CDS	0.482693	7.97737	0.00216304	0.0140847	1.85125
CP037923.1	EKN05_007925	malI	Mal regulon transcriptional regulator MalI	CDS	0.645809	6.2329	0.00224632	0.0146045	1.83551
CP037923.1	EKN05_007435	EKN05_007435	IS1 family transposase	pseudo	3.09796	3.35185	0.00227668	0.0147792	1.83035
CP037923.1	EKN05_015385	EKN05_015385	tail fiber assembly protein	CDS	-0.30846	8.51437	0.00228504	0.0148109	1.82942
CP037923.1	EKN05_019355	yibD	glycosyltransferase	CDS	-0.213195	9.5405	0.0023212	0.0150222	1.82327
CP037923.1	EKN05_010905	EKN05_010905	lipoprotein	CDS	0.745019	6.37491	0.00235025	0.0151829	1.81865
CP037923.1	EKN05_001970	pcm	protein-L-isoaspartate O-methyltransferase	CDS	0.860169	5.77174	0.00235522	0.0151829	1.81865
CP037923.1	EKN05_015135	crl	sigma factor-binding protein Crl	CDS	0.218268	9.77391	0.00235677	0.0151829	1.81865
CP037923.1	EKN05_021470	gorA	glutathione-disulfide reductase	CDS	-0.493399	6.95713	0.00238448	0.0153381	1.81423
CP037923.1	EKN05_009760	pgpB	phosphatidylglycerophosphatase B	CDS	0.68647	6.65035	0.0024138	0.0155032	1.80958
CP037923.1	EKN05_007520	EKN05_007520	MFS transporter	pseudo	0.273131	8.88362	0.00242179	0.0155161	1.80922
CP037923.1	EKN05_010585	EKN05_010585	hypothetical protein	CDS	1.04778	5.66443	0.00242449	0.0155161	1.80922
CP037923.1	EKN05_018770	EKN05_018770	D-galactonate dehydratase family protein	CDS	-0.2078	9.71265	0.00242679	0.0155161	1.80922
CP037923.1	EKN05_005310	EKN05_005310	IS1 family transposase	pseudo	1.75223	4.34413	0.00243869	0.0155687	1.80775
CP037923.1	EKN05_020820	ntrB	nitrogen regulation protein NR(II)	CDS	-0.903196	5.94431	0.00245488	0.0156485	1.80553
CP037923.1	EKN05_020345	rhlB	ATP-dependent RNA helicase RhlB	CDS	0.292457	8.55838	0.0024907	0.015853	1.79989
CP037923.1	EKN05_000790	frcK	nucleoside/nucleotide kinase family protein	CDS	0.654813	6.74075	0.00250366	0.0159116	1.79829
CP037923.1	EKN05_015120	pepD	cytosol nonspecific dipeptidase	CDS	-0.388518	7.68412	0.00253123	0.0160499	1.79453
CP037923.1	EKN05_018005	xylE	D-xylose transporter XylE	pseudo	-0.205571	10.1572	0.002533	0.0160499	1.79453
CP037923.1	EKN05_012065	priS	hydroxylamine reductase	CDS	0.352689	7.98166	0.00255003	0.0161337	1.79227
CP037923.1	EKN05_014630	thiI	tRNA 4-thiouridine(8) synthase ThiI	CDS	-0.518034	7.19953	0.00258574	0.0163352	1.78687
CP037923.1	EKN05_022220	argD	aspartate aminotransferase family protein	CDS	-0.407675	7.93267	0.00259603	0.0163618	1.78617
CP037923.1	EKN05_016025	dksA	RNA polymerase-binding transcription factor DksA	CDS	-0.882672	5.87712	0.00259766	0.0163618	1.78617
CP037923.1	EKN05_022645	prmA	50S ribosomal protein L11 methyltransferase	CDS	-0.748026	6.21466	0.00262496	0.0165092	1.78227
CP037923.1	EKN05_019275	EKN05_019275	adhesin	pseudo	-0.157923	10.4494	0.00266305	0.016724	1.77666
CP037923.1	EKN05_023290	tdcD	propionate kinase	CDS	-0.248447	9.27803	0.00266903	0.0167367	1.77633
CP037923.1	EKN05_007890	EKN05_007890	DUF2569 domain-containing protein	CDS	0.233368	9.37313	0.00271286	0.0169789	1.77009
CP037923.1	EKN05_015530	EKN05_015530	DUF2824 family protein	CDS	0.463877	7.57923	0.00271566	0.0169789	1.77009
CP037923.1	EKN05_006860	EKN05_006860	peptide ABC transporter substrate-binding protein	CDS	0.220148	9.71848	0.00276216	0.0172442	1.76336
CP037923.1	EKN05_023145	yhbQ	DNA damage response exodeoxyribonuclease YhbQ	CDS	-0.773737	5.74464	0.00284688	0.0177367	1.75113
CP037923.1	EKN05_005735	EKN05_005735	type I toxin-antitoxin system Hok family toxin	CDS	0.876064	5.8343	0.00284942	0.0177367	1.75113
CP037923.1	EKN05_004555	yejH	DEAD/DEAH box helicase	pseudo	0.339549	8.38311	0.00287665	0.0178799	1.74763
CP037923.1	EKN05_008365	ydfI	mannitol dehydrogenase family protein	CDS	0.389571	7.88207	0.00291292	0.0180524	1.74346
CP037923.1	EKN05_002430	relA	GTP pyrophosphokinase	CDS	0.312328	8.57982	0.00293615	0.0181619	1.74084
CP037923.1	EKN05_008155	eamA	O-acetylserine/cysteine exporter	CDS	0.725656	6.23479	0.00293916	0.0181619	1.74084
CP037923.1	EKN05_008010	folM	dihydromonapterin reductase	CDS	0.407579	7.6133	0.00295058	0.0181943	1.74006
CP037923.1	EKN05_005695	EKN05_005695	integrase	CDS	0.253397	9.53201	0.00295299	0.0181943	1.74006
CP037923.1	EKN05_020205	rbsA	ribose ABC transporter ATP-binding protein RbsA	pseudo	-0.358729	8.33763	0.00295802	0.0181989	1.73995
CP037923.1	EKN05_007690	ydhC	Bcr/CflA family multidrug efflux MFS transporter	CDS	0.432438	7.63308	0.00296825	0.0182354	1.73908
CP037923.1	EKN05_003350	EKN05_003350	hypothetical protein	CDS	0.473488	7.41663	0.0029784	0.0182713	1.73823
CP037924.1	EKN05_023595	pWR501_0036	AAA family ATPase	CDS	-0.827722	5.94502	0.00302895	0.0185545	1.73155
CP037923.1	EKN05_005880	EKN05_005880	hypothetical protein	pseudo	0.340744	8.383	0.00305234	0.0186708	1.72884
CP037923.1	EKN05_005185	mdtC	multidrug efflux RND transporter permease subunit MdtC	CDS	0.386583	8.27242	0.00308325	0.0188327	1.72509
CP037923.1	EKN05_003820	EKN05_003820	fimbrial protein	CDS	0.561153	6.74723	0.00309998	0.0189077	1.72336
CP037923.1	EKN05_009790	EKN05_009790	YmiA family putative membrane protein	CDS	0.780327	5.57368	0.00311573	0.0189764	1.72179
CP037923.1	EKN05_004665	yeiM	NupC/NupG family nucleoside CNT transporter	CDS	0.462603	7.16378	0.00312275	0.0189919	1.72143
CP037923.1	EKN05_015400	EKN05_015400	baseplate J/gp47 family protein	CDS	0.318005	8.22312	0.00312976	0.0190072	1.72108
CP037923.1	EKN05_021415	EKN05_021415	MgtC/SapB family protein	pseudo	-0.255771	9.20573	0.00314838	0.019093	1.71913
CP037923.1	EKN05_009470	EKN05_009470	alpha/beta hydrolase	CDS	0.413858	8.04043	0.0031584	0.0191033	1.71889
CP037923.1	EKN05_019190	EKN05_019190	DUF3302 domain-containing protein	CDS	-0.340227	8.09407	0.00315909	0.0191033	1.71889
CP037923.1	EKN05_017440	yjdC	transcriptional regulator	CDS	-0.695029	6.1071	0.00318883	0.0192556	1.71544
CP037923.1	EKN05_017390	EKN05_017390	hypothetical protein	CDS	-0.182015	10.1481	0.00319789	0.0192829	1.71483
CP037923.1	EKN05_006000	fliK	flagellar hook length control protein FliK	CDS	0.543758	7.15065	0.00320686	0.0193095	1.71423
CP037923.1	EKN05_003940	purF	amidophosphoribosyltransferase	CDS	0.350021	8.09496	0.00321175	0.0193115	1.71418
CP037923.1	EKN05_005120	gatA	PTS galactitol transporter subunit IIA	pseudo	-0.533013	7.6386	0.00322414	0.0193335	1.71369
CP037923.1	EKN05_000075	higA	type II toxin-antitoxin system antitoxin HigA	CDS	-5.95592	2.55428	0.00322453	0.0193335	1.71369
CP037923.1	EKN05_003110	EKN05_003110	beta-barrel assembly-enhancing protease	CDS	-0.395432	7.55105	0.00324204	0.0194023	1.71215
CP037923.1	EKN05_008640	EKN05_008640	hypothetical protein	pseudo	-0.80912	6.21398	0.00324516	0.0194023	1.71215
CP037923.1	EKN05_006150	yecC	L-cystine ABC transporter ATP-binding protein YecC	CDS	0.716952	6.44012	0.00325848	0.0194545	1.71098
CP037923.1	EKN05_003255	yffG	oxidoreductase FeS-binding subunit	CDS	0.301031	8.36885	0.00329686	0.019656	1.70651
CP037923.1	EKN05_020760	dsbA	thiol:disulfide interchange protein DsbA	CDS	-1.04587	5.18361	0.0033315	0.0198346	1.70258
CP037923.1	EKN05_007115	hokB	type I toxin-antitoxin system toxin HokB	CDS	0.666704	6.21723	0.00337166	0.0200455	1.69798
CP037923.1	EKN05_005195	mdtA	multidrug efflux RND transporter subunit MdtA	pseudo	1.1303	4.97284	0.00345727	0.0205257	1.6877
CP037923.1	EKN05_021225	EKN05_021225	hypothetical protein	CDS	0.229717	9.0112	0.0034777	0.0206181	1.68575
CP037923.1	EKN05_014385	ylaD	maltose O-acetyltransferase	CDS	0.285885	9.02476	0.00352907	0.0208774	1.68032
CP037923.1	EKN05_002965	sseA	3-mercaptopyruvate sulfurtransferase	pseudo	0.397547	7.6146	0.00353128	0.0208774	1.68032
CP037923.1	EKN05_017640	treC	alpha	CDS	-3.30238	3.06494	0.00354964	0.0209567	1.67868
CP037923.1	EKN05_005595	cobU	bifunctional adenosylcobinamide kinase/adenosylcobinamide-phosphate guanylyltransferase	CDS	0.671519	6.51942	0.00358341	0.0211267	1.67517
CP037923.1	EKN05_018085	EKN05_018085	hypothetical protein	CDS	-3.60377	2.5125	0.00361856	0.0213043	1.67153
CP037923.1	EKN05_004485	ccmB	heme exporter protein CcmB	CDS	-0.866515	5.56655	0.00364049	0.0214037	1.66951
CP037923.1	EKN05_017205	nsrR	HTH-type transcriptional repressor NsrR	CDS	-0.53338	6.77722	0.00365591	0.0214646	1.66828
CP037923.1	EKN05_019230	EKN05_019230	DUF3302 domain-containing protein	CDS	-1.33726	4.77524	0.00367539	0.021544	1.66667
CP037923.1	EKN05_012020	cspD	cold shock-like protein CspD	CDS	0.450346	7.15787	0.00367961	0.021544	1.66667
CP037923.1	EKN05_011520	yccS	TIGR01666 family membrane protein	CDS	0.336956	8.49176	0.00372107	0.0217567	1.66241
CP037923.1	EKN05_006950	dgcM	diguanylate cyclase DgcM	pseudo	0.250789	8.91318	0.00374321	0.021856	1.66043
CP037923.1	EKN05_011185	pgaC	poly-beta-1	CDS	-0.226858	9.90609	0.00377858	0.0220322	1.65694
CP037923.1	EKN05_016860	holD	DNA polymerase III subunit psi	CDS	-2.8313	3.16339	0.00384768	0.0224043	1.64967
CP037923.1	EKN05_017000	hpaA	4-hydroxyphenylacetate catabolism regulatory protein HpaA	CDS	-0.181683	9.94576	0.00387171	0.0225133	1.64756
CP037923.1	EKN05_019410	waaO	lipopolysaccharide 3-alpha-galactosyltransferase	CDS	-1.47354	6.51236	0.00393458	0.0228475	1.64116
CP037923.1	EKN05_004785	dusC	tRNA dihydrouridine(16) synthase DusC	CDS	0.324983	8.49909	0.00400709	0.023205	1.63442
CP037923.1	EKN05_011920	EKN05_011920	amino acid permease	pseudo	0.530344	6.8973	0.00405961	0.0234451	1.62995
CP037924.1	EKN05_024225	mvpA	tRNA(fMet)-specific endonuclease VapC	CDS	-0.440461	7.67157	0.00405823	0.0234451	1.62995
CP037923.1	EKN05_000505	EKN05_000505	inorganic phosphate transporter	pseudo	-0.276596	8.63297	0.00406709	0.0234563	1.62974
CP037923.1	EKN05_016210	zapD	cell division protein ZapD	CDS	0.391393	7.86674	0.00412674	0.023768	1.62401
CP037924.1	EKN05_023840	pWR501_0041	transposase	pseudo	-0.413187	7.5495	0.004184	0.0240651	1.61861
CP037923.1	EKN05_006120	fliC	FliC/FljB family flagellin	pseudo	0.233144	9.08217	0.00419402	0.0240707	1.61851
CP037923.1	EKN05_011420	cbdX	cytochrome bd-II oxidase subunit CbdX	CDS	2.35101	3.17468	0.00419633	0.0240707	1.61851
CP037923.1	EKN05_010030	narI	respiratory nitrate reductase subunit gamma	CDS	1.27869	4.43611	0.00421403	0.0241395	1.61727
CP037923.1	EKN05_023370	mzrA	EnvZ/OmpR regulon moderator MzrA	CDS	0.851419	5.29129	0.00422528	0.0241527	1.61703
CP037923.1	EKN05_003420	murP	PTS N-acetylmuramic acid transporter subunits IIBC	CDS	0.275408	8.60904	0.00422772	0.0241527	1.61703
CP037923.1	EKN05_006915	EKN05_006915	AraC family transcriptional regulator	CDS	0.222789	9.68608	0.00429995	0.0245323	1.61026
CP037923.1	EKN05_000860	EKN05_000860	hypothetical protein	CDS	-0.267979	8.54151	0.00432928	0.0246664	1.60789
CP037923.1	EKN05_013400	ybgD	type 1 fimbrial protein	CDS	-0.217268	9.35825	0.00434029	0.0246959	1.60737
CP037923.1	EKN05_004700	yeiE	LysR family transcriptional regulator	CDS	0.653499	6.63702	0.00438658	0.0249089	1.60364
CP037923.1	EKN05_007550	ydiJ	FAD-binding oxidoreductase	CDS	0.413346	7.49885	0.00438947	0.0249089	1.60364
CP037923.1	EKN05_017970	pgi	glucose-6-phosphate isomerase	CDS	0.26067	8.64088	0.00441863	0.0250409	1.60135
CP037923.1	EKN05_018555	EKN05_018555	DUF1481 domain-containing protein	CDS	0.345565	8.04162	0.00442948	0.0250689	1.60087
CP037923.1	EKN05_005725	EKN05_005725	hypothetical protein	CDS	0.507497	6.9874	0.00448765	0.0253642	1.59578
CP037923.1	EKN05_016705	EKN05_016705	hypothetical protein	CDS	-2.90088	3.45187	0.00458301	0.0258687	1.58723
CP037923.1	EKN05_010940	EKN05_010940	YceI family protein	CDS	0.352229	7.84331	0.00459525	0.0259033	1.58664
CP037924.1	EKN05_024310	EKN05_024310	type II toxin-antitoxin system RelE/ParE family toxin	pseudo	-0.242908	8.80875	0.0046362	0.0260994	1.58337
CP037924.1	EKN05_023895	pWR501_0033	IS3 family transposase	pseudo	-0.263407	8.83456	0.00466475	0.0262253	1.58128
CP037923.1	EKN05_012465	EKN05_012465	catecholate siderophore receptor Fiu	pseudo	0.357814	8.06965	0.00470363	0.0264089	1.57825
CP037923.1	EKN05_020680	fre	NAD(P)H-flavin reductase	CDS	-0.752192	5.88668	0.00474074	0.026582	1.57541
CP037923.1	EKN05_013690	ybdR	glutathione-dependent formaldehyde dehydrogenase	CDS	0.300763	8.48787	0.00475103	0.0266045	1.57504
CP037923.1	EKN05_009455	EKN05_009455	DUF1376 domain-containing protein	pseudo	0.68109	5.94197	0.00476999	0.0266519	1.57427
CP037923.1	EKN05_022240	prkB	phosphoribulokinase	CDS	0.265533	8.70303	0.00477557	0.0266519	1.57427
CP037923.1	EKN05_005845	msrQ	protein-methionine-sulfoxide reductase heme-binding subunit MsrQ	CDS	0.395157	7.57822	0.00477835	0.0266519	1.57427
CP037923.1	EKN05_011605	pyrD	quinone-dependent dihydroorotate dehydrogenase	CDS	-0.295846	8.76092	0.00481212	0.026805	1.57178
CP037923.1	EKN05_013680	rna	ribonuclease I	CDS	0.329552	8.14673	0.00482743	0.026855	1.57098
CP037923.1	EKN05_020550	corA	magnesium/cobalt transporter CorA	CDS	-0.50278	6.99591	0.00485235	0.0269256	1.56983
CP037923.1	EKN05_005535	yeeY	LysR family transcriptional regulator	CDS	0.395239	7.4986	0.00485284	0.0269256	1.56983
CP037923.1	EKN05_019390	rfaL	O-antigen ligase RfaL	CDS	-0.832387	7.70798	0.00490242	0.0271652	1.56599
CP037923.1	EKN05_003525	yfeR	LysR family transcriptional regulator	CDS	0.539523	6.61374	0.00491422	0.0271654	1.56598
CP037924.1	EKN05_023735	EKN05_023735	invasion protein	CDS	-1.08411	5.1118	0.00491528	0.0271654	1.56598
CP037923.1	EKN05_011275	wrbA	NAD(P)H:quinone oxidoreductase	CDS	0.494721	6.74656	0.00494208	0.027278	1.56419
CP037923.1	EKN05_012905	EKN05_012905	hypothetical protein	CDS	1.04375	4.83481	0.0049491	0.0272812	1.56414
CP037924.1	EKN05_023820	EKN05_023820	IS66 family transposase	pseudo	-0.971245	5.01126	0.00501097	0.0275864	1.55931
CP037924.1	EKN05_024830	tnpI	IS3 family transposase	pseudo	-0.233053	9.23146	0.00504353	0.0277296	1.55706
CP037923.1	EKN05_022895	ptsN	PTS IIA-like nitrogen regulatory protein PtsN	CDS	-0.81852	5.4775	0.00507377	0.0278597	1.55502
CP037923.1	EKN05_021995	envZ	two-component system sensor histidine kinase EnvZ	CDS	-1.20563	5.51879	0.0051832	0.0284238	1.54632
CP037924.1	EKN05_023970	EKN05_023970	transposase	CDS	-0.601642	6.34632	0.0052012	0.0284856	1.54537
CP037923.1	EKN05_005055	rcnB	Ni(II)/Co(II) efflux transporter accessory subunit RcnB	CDS	0.191667	9.66891	0.00524397	0.0286828	1.54238
CP037923.1	EKN05_018025	malK	maltose/maltodextrin ABC transporter ATP-binding protein MalK	CDS	0.28918	8.87174	0.00527453	0.0288128	1.54041
CP037923.1	EKN05_004520	narP	nitrate/nitrite response regulator protein NarP	CDS	-1.08302	4.78757	0.00529976	0.0288918	1.53923
CP037923.1	EKN05_022550	aroE	shikimate dehydrogenase	CDS	-5.05044	3.56164	0.00530262	0.0288918	1.53923
CP037923.1	EKN05_017610	mpl	UDP-N-acetylmuramate:L-alanyl-gamma-D-glutamyl-meso-diaminopimelate ligase	CDS	0.363951	7.55855	0.00531561	0.0289026	1.53906
CP037923.1	EKN05_009485	EKN05_009485	alpha/beta hydrolase	CDS	0.349135	7.85956	0.00531824	0.0289026	1.53906
CP037923.1	EKN05_004290	EKN05_004290	LysR family transcriptional regulator	pseudo	-1.06999	4.64556	0.00538975	0.0292537	1.53382
CP037923.1	EKN05_008020	EKN05_008020	DUF1471 domain-containing protein	CDS	0.39381	7.33984	0.00546044	0.0295995	1.52872
CP037923.1	EKN05_012560	EKN05_012560	Bax inhibitor-1/YccA family protein	CDS	0.295903	8.52114	0.00546746	0.0295997	1.52871
CP037923.1	EKN05_019235	mtlA	PTS mannitol transporter subunit IICBA	CDS	-0.238239	8.73052	0.00549072	0.0296877	1.52742
CP037923.1	EKN05_021675	EKN05_021675	7-cyano-7-deazaguanine/7-aminomethyl-7-deazaguanine transporter	CDS	-0.471749	6.68964	0.00550834	0.0297222	1.52692
CP037923.1	EKN05_009295	EKN05_009295	tail fiber assembly protein	CDS	0.398265	7.48729	0.00551111	0.0297222	1.52692
CP037923.1	EKN05_007620	EKN05_007620	ferredoxin-like protein	CDS	0.250474	8.80203	0.00565678	0.030469	1.51614
CP037923.1	EKN05_018595	thiE	thiamine phosphate synthase	CDS	-0.56384	6.59409	0.00578209	0.0311044	1.50718
CP037923.1	EKN05_022955	mlaC	phospholipid-binding protein MlaC	CDS	-0.58021	6.4244	0.00580596	0.0311933	1.50594
CP037923.1	EKN05_023180	EKN05_023180	YraN family protein	CDS	0.332562	8.22882	0.00592524	0.0317938	1.49766
CP037923.1	EKN05_011135	EKN05_011135	ACP S-malonyltransferase	pseudo	-0.444245	7.00819	0.00595432	0.0319094	1.49608
CP037923.1	EKN05_007175	EKN05_007175	LbetaH domain-containing protein	CDS	0.319876	8.19169	0.00597091	0.0319579	1.49542
CP037923.1	EKN05_017675	pyrB	aspartate carbamoyltransferase	CDS	-0.481905	7.12036	0.00598018	0.0319672	1.4953
CP037923.1	EKN05_019780	yidK	solute:sodium symporter family transporter	CDS	-0.236531	8.99144	0.00598945	0.0319764	1.49517
CP037924.1	EKN05_024545	pWR501_0183	ISL3 family transposase	pseudo	-0.721103	6.00212	0.00601573	0.0320763	1.49382
CP037923.1	EKN05_017655	mgtL	mgtA regulatory leader peptide MgtL	CDS	-0.642161	6.00816	0.00607345	0.0323434	1.49021
CP037924.1	EKN05_023860	pWR501_0037	IS1 family transposase	pseudo	-0.437995	7.12507	0.00609659	0.0324259	1.48911
CP037923.1	EKN05_009855	trpF	bifunctional indole-3-glycerol-phosphate synthase TrpC/phosphoribosylanthranilate isomerase TrpF	CDS	0.428906	7.38424	0.00611529	0.0324846	1.48832
CP037923.1	EKN05_012525	EKN05_012525	ABC transporter permease	CDS	0.435012	7.25115	0.00614494	0.0326004	1.48678
CP037923.1	EKN05_008410	EKN05_008410	DUF968 domain-containing protein	pseudo	0.65588	6.51484	0.00615552	0.0326004	1.48678
CP037923.1	EKN05_000090	ygjJ	protein YgjJ	pseudo	-0.232359	8.9465	0.00616016	0.0326004	1.48678
CP037923.1	EKN05_022090	gph	phosphoglycolate phosphatase	CDS	-0.606702	6.27567	0.00620135	0.0327775	1.48442
CP037923.1	EKN05_011795	EKN05_011795	ComEC family protein	pseudo	0.301314	8.19461	0.00625751	0.0330061	1.48141
CP037923.1	EKN05_014935	EKN05_014935	transposase	CDS	0.252016	9.13699	0.00626019	0.0330061	1.48141
CP037923.1	EKN05_020985	EKN05_020985	IS1 family transposase	pseudo	1.39512	4.10425	0.00630988	0.0332268	1.47851
CP037923.1	EKN05_021900	EKN05_021900	RtcB family protein	CDS	-0.233441	8.77102	0.00638603	0.0335861	1.47384
CP037923.1	EKN05_006260	otsA	alpha	pseudo	0.272669	8.7832	0.00642772	0.0336711	1.47274
CP037923.1	EKN05_010920	bssS	biofilm formation regulator BssS	CDS	0.300554	8.63258	0.00642854	0.0336711	1.47274
CP037923.1	EKN05_005910	dcm	DNA cytosine methyltransferase	CDS	0.289961	8.33071	0.00642926	0.0336711	1.47274
CP037923.1	EKN05_005125	gatB	PTS galactitol transporter subunit IIB	CDS	-0.876784	6.09212	0.00643396	0.0336711	1.47274
CP037923.1	EKN05_004580	yejE	ABC transporter permease	CDS	0.57862	6.32434	0.00645725	0.0337513	1.47171
CP037923.1	EKN05_010815	flgJ	flagellar assembly peptidoglycan hydrolase FlgJ	CDS	-1.21729	4.40507	0.00658039	0.0343526	1.46404
CP037923.1	EKN05_010880	mviM	Gfo/Idh/MocA family oxidoreductase	CDS	0.566972	6.84207	0.0066009	0.0344172	1.46322
CP037923.1	EKN05_014500	clpP	streptothricin N-acetyltransferase	CDS	-4.93972	3.51891	0.00663904	0.0345736	1.46126
CP037924.1	EKN05_023950	EKN05_023950	IS66 family insertion sequence hypothetical protein	CDS	-0.467402	7.1049	0.00664759	0.0345756	1.46123
CP037923.1	EKN05_016435	rluA	bifunctional tRNA pseudouridine(32) synthase/23S rRNA pseudouridine(746) synthase RluA	CDS	-0.543091	6.43055	0.00672504	0.0349356	1.45673
CP037923.1	EKN05_003115	perM	AI-2E family transporter	CDS	0.335449	8.0116	0.0067431	0.0349865	1.4561
CP037923.1	EKN05_004215	EKN05_004215	4-deoxy-4-formamido-L-arabinose-phosphoundecaprenol deformylase	CDS	0.586618	6.78293	0.00679916	0.035195	1.45352
CP037923.1	EKN05_004045	hxpA	hexitol phosphatase HpxA	CDS	0.382725	7.76529	0.00679989	0.035195	1.45352
CP037923.1	EKN05_020100	asnA	aspartate--ammonia ligase	CDS	-0.441169	7.67265	0.00684902	0.0354061	1.45092
CP037923.1	EKN05_007230	EKN05_007230	CatB-related O-acetyltransferase	CDS	-0.59304	6.54629	0.00690014	0.0356269	1.44822
CP037923.1	EKN05_014545	EKN05_014545	cytochrome o ubiquinol oxidase subunit II	pseudo	0.532037	6.47125	0.00691223	0.0356459	1.44799
CP037923.1	EKN05_010395	EKN05_010395	glycine zipper family protein	CDS	0.307984	8.21921	0.00696017	0.0358496	1.44552
CP037923.1	EKN05_003215	ypfH	esterase	CDS	0.579225	6.28043	0.006995	0.0359852	1.44388
CP037923.1	EKN05_010700	EKN05_010700	DUF1425 domain-containing protein	CDS	2.26618	2.78114	0.00701489	0.0360438	1.44317
CP037923.1	EKN05_005360	wzxC	M-antigen undecaprenyl disphosphate flippase	CDS	0.441615	7.13789	0.00702569	0.0360556	1.44303
CP037924.1	EKN05_024520	pWR501_0187	hypothetical protein	CDS	-0.643636	6.11237	0.00710118	0.0363989	1.43891
CP037923.1	EKN05_011635	ycbR	molecular chaperone	CDS	0.255383	8.95542	0.00711999	0.0364513	1.43829
CP037923.1	EKN05_000960	gcvP	aminomethyl-transferring glycine dehydrogenase	CDS	-0.296305	8.45118	0.00716798	0.0366462	1.43597
CP037923.1	EKN05_008710	celF	6-phospho-beta-glucosidase	CDS	-0.43583	8.70447	0.00717535	0.0366462	1.43597
CP037923.1	EKN05_004595	EKN05_004595	cyclic di-GMP phosphodiesterase	CDS	0.294758	8.23478	0.00720303	0.0367433	1.43482
CP037923.1	EKN05_016795	deoD	purine-nucleoside phosphorylase	CDS	-0.695267	5.58706	0.00723177	0.0368455	1.43362
CP037923.1	EKN05_007740	lhr	ATP-dependent helicase	pseudo	0.285111	8.45082	0.0072542	0.0369154	1.43279
CP037923.1	EKN05_002885	hcaR	DNA-binding transcriptional regulator HcaR	CDS	0.306631	7.93767	0.00730518	0.0371303	1.43027
CP037923.1	EKN05_019005	EKN05_019005	hypothetical protein	CDS	-0.531501	6.68262	0.00734382	0.037282	1.4285
CP037923.1	EKN05_002800	glrR	two-component system response regulator GlrR	CDS	0.42358	7.25823	0.00735728	0.0373056	1.42823
CP037923.1	EKN05_005020	EKN05_005020	DUF2574 family protein	CDS	0.274226	8.59223	0.00744914	0.0377263	1.42336
CP037923.1	EKN05_012385	EKN05_012385	anion transporter	CDS	0.349975	7.73606	0.00749305	0.0378757	1.42164
CP037923.1	EKN05_002240	EKN05_002240	Rha family transcriptional regulator	pseudo	0.826368	5.26668	0.00749651	0.0378757	1.42164
CP037923.1	EKN05_011260	rutF	pyrimidine utilization flavin reductase protein F	CDS	0.825597	5.22456	0.00758532	0.0382788	1.41704
CP037923.1	EKN05_009585	EKN05_009585	IS1 family transposase	pseudo	1.58284	3.661	0.00770945	0.0388589	1.41051
CP037923.1	EKN05_000545	glcB	malate synthase G	CDS	0.3459	7.99864	0.007728	0.0389062	1.40998
CP037923.1	EKN05_000400	yqhD	alcohol dehydrogenase	CDS	0.327458	7.91551	0.00773815	0.0389111	1.40993
CP037923.1	EKN05_006940	EKN05_006940	DHA2 family efflux MFS transporter permease subunit	pseudo	-0.322135	9.24975	0.00774947	0.0389218	1.40981
CP037923.1	EKN05_006810	EKN05_006810	excisionase	CDS	0.250054	8.64015	0.00779159	0.039087	1.40797
CP037923.1	EKN05_014035	EKN05_014035	DUF4434 family protein	CDS	0.520214	6.8514	0.00795734	0.0398589	1.39947
CP037923.1	EKN05_004465	napH	quinol dehydrogenase ferredoxin subunit NapH	CDS	-0.510201	6.57512	0.00796425	0.0398589	1.39947
CP037923.1	EKN05_008750	cho	excinuclease Cho	CDS	0.319196	8.01611	0.00806451	0.040313	1.39455
CP037923.1	EKN05_011410	yccC	tyrosine-protein kinase	CDS	0.285656	8.55064	0.0081211	0.0405481	1.39203
CP037923.1	EKN05_004125	nuoM	NADH-quinone oxidoreductase subunit M	CDS	-1.82429	3.85112	0.00820187	0.0409032	1.38824
CP037923.1	EKN05_011460	hyaA	hydrogenase 1 small subunit	CDS	0.465837	7.09221	0.00822636	0.0409771	1.38746
CP037923.1	EKN05_009695	EKN05_009695	DUF559 domain-containing protein	CDS	0.934339	5.51262	0.00823966	0.0409952	1.38727
CP037923.1	EKN05_019785	yidL	AraC family transcriptional regulator	CDS	-0.163257	10.3805	0.00827077	0.0411017	1.38614
CP037923.1	EKN05_013630	ybhA	pyridoxal phosphatase	CDS	-0.528474	6.37672	0.00833146	0.0413548	1.38347
CP037923.1	EKN05_011320	torA	trimethylamine-N-oxide reductase TorA	CDS	0.400006	7.09129	0.0084301	0.0417956	1.37887
CP037923.1	EKN05_011720	gloC	hydroxyacylglutathione hydrolase GloC	CDS	0.551922	6.28125	0.0084522	0.0418562	1.37824
CP037923.1	EKN05_003655	lpxP	kdo(2)-lipid IV(A) palmitoleoyltransferase	CDS	0.487512	7.09447	0.0085255	0.0421699	1.375
CP037923.1	EKN05_001500	EKN05_001500	hypothetical protein	CDS	-0.463505	9.81664	0.00855845	0.0422434	1.37424
CP037923.1	EKN05_010235	EKN05_010235	TonB-dependent receptor	pseudo	0.356939	7.56403	0.00856028	0.0422434	1.37424
CP037923.1	EKN05_017115	sgaE	L-ribulose-5-phosphate 4-epimerase UlaF	CDS	-0.364597	7.16721	0.00861848	0.0424644	1.37197
CP037923.1	EKN05_010290	fadR	fatty acid metabolism transcriptional regulator FadR	CDS	-0.934939	5.0156	0.00862512	0.0424644	1.37197
CP037923.1	EKN05_004900	EKN05_004900	fimbrial protein	CDS	0.400091	7.28803	0.00868976	0.0426914	1.36966
CP037923.1	EKN05_009960	oppB	oligopeptide ABC transporter permease OppB	CDS	0.271018	8.20767	0.00869567	0.0426914	1.36966
CP037923.1	EKN05_002310	EKN05_002310	DNA-binding protein	CDS	0.387655	7.70799	0.00870143	0.0426914	1.36966
CP037923.1	EKN05_014990	EKN05_014990	hypothetical protein	CDS	-0.674304	5.66816	0.00872707	0.0427677	1.36888
CP037923.1	EKN05_012760	EKN05_012760	type I toxin-antitoxin system Hok family toxin	CDS	0.537471	6.48691	0.00875823	0.0428338	1.36821
CP037923.1	EKN05_008135	EKN05_008135	hypothetical protein	pseudo	0.419503	7.44033	0.00877087	0.0428338	1.36821
CP037924.1	EKN05_023870	pWR501_0035	transposase	pseudo	-0.532128	6.3733	0.00876653	0.0428338	1.36821
CP037923.1	EKN05_021105	EKN05_021105	DUF1454 family protein	CDS	-0.484778	6.98151	0.00880255	0.042939	1.36715
CP037923.1	EKN05_009615	pspA	phage shock protein PspA	CDS	-0.602225	6.74544	0.00881357	0.0429434	1.3671
CP037923.1	EKN05_008480	EKN05_008480	acid resistance putative oxidoreductase YdeP	pseudo	0.238191	9.01727	0.00890054	0.0432713	1.3638
CP037923.1	EKN05_014570	EKN05_014570	DUF1778 domain-containing protein	CDS	0.449316	6.95534	0.00890584	0.0432713	1.3638
CP037923.1	EKN05_002030	EKN05_002030	type I toxin-antitoxin system Hok family toxin	CDS	0.185327	9.71626	0.00891149	0.0432713	1.3638
CP037923.1	EKN05_009925	kch	voltage-gated potassium channel protein	CDS	0.192041	9.64748	0.0089404	0.043362	1.36289
CP037923.1	EKN05_008105	dmsB	dimethylsulfoxide reductase subunit B	CDS	0.682258	6.34886	0.00898557	0.0435312	1.3612
CP037923.1	EKN05_008440	EKN05_008440	hypothetical protein	CDS	0.180542	9.55016	0.00899735	0.0435385	1.36113
CP037923.1	EKN05_018125	EKN05_018125	hypothetical protein	pseudo	-6.23763	1.72127	0.00907935	0.0438683	1.35785
CP037924.1	EKN05_023855	pWR501_0038	hypothetical protein	CDS	-0.417097	7.60886	0.0090862	0.0438683	1.35785
CP037923.1	EKN05_013425	sdhA	succinate dehydrogenase flavoprotein subunit	CDS	-0.957248	5.20648	0.00918488	0.0442943	1.35365
CP037923.1	EKN05_020225	rbsR	transcriptional regulator RbsR	CDS	0.287394	8.00612	0.00921217	0.0443755	1.35286
CP037923.1	EKN05_016730	creA	protein CreA	CDS	0.384921	7.41781	0.00925185	0.0444964	1.35168
CP037924.1	EKN05_023965	pWR501_0021	IS66 family insertion sequence element accessory protein TnpB	pseudo	-0.891091	4.94789	0.00925827	0.0444964	1.35168
CP037923.1	EKN05_004100	nuoH	NADH-quinone oxidoreductase subunit NuoH	CDS	-2.12998	3.38011	0.00928019	0.0445512	1.35114
CP037923.1	EKN05_002555	pat	protein lysine acetyltransferase	CDS	0.298829	8.30125	0.00932866	0.0447332	1.34937
CP037923.1	EKN05_007845	dtpA	dipeptide/tripeptide permease DtpA	CDS	0.469163	6.90923	0.00938028	0.04493	1.34746
CP037923.1	EKN05_023220	EKN05_023220	type 1 fimbrial protein	CDS	-0.610805	6.13135	0.00940349	0.0449903	1.34688
CP037923.1	EKN05_011590	rlmL	bifunctional 23S rRNA (guanine(2069)-N(7))-methyltransferase RlmK/23S rRNA (guanine(2445)-N(2))-methyltransferase RlmL	CDS	0.242078	8.65786	0.00949736	0.0453882	1.34306
CP037923.1	EKN05_010250	emtA	membrane-bound lytic murein transglycosylase EmtA	CDS	0.551596	6.4395	0.00952534	0.045446	1.3425
CP037923.1	EKN05_005460	wzzB	LPS O-antigen chain length determinant protein WzzB	CDS	0.30394	8.47256	0.0095309	0.045446	1.3425
CP037923.1	EKN05_004565	bcr	multidrug efflux MFS transporter Bcr	CDS	0.380433	7.4522	0.00954549	0.0454644	1.34233
CP037923.1	EKN05_017245	mutL	DNA mismatch repair endonuclease MutL	CDS	-0.427576	7.0746	0.00956593	0.0454682	1.34229
CP037923.1	EKN05_008180	ydeA	L-arabinose transporter	CDS	0.354509	7.40956	0.00956774	0.0454682	1.34229
CP037923.1	EKN05_006645	EKN05_006645	hydrolase	pseudo	0.729927	5.73537	0.00969527	0.0460227	1.33703
CP037923.1	EKN05_022035	mrcA	peptidoglycan glycosyltransferase/peptidoglycan DD-transpeptidase MrcA	CDS	-0.262131	8.18861	0.00971428	0.0460613	1.33666
CP037923.1	EKN05_017435	dsbD	protein-disulfide reductase DsbD	CDS	-0.242941	8.703	0.00984796	0.046602	1.3316
CP037923.1	EKN05_012160	rlmC	23S rRNA (uracil(747)-C(5))-methyltransferase RlmC	CDS	0.359913	7.79227	0.0098503	0.046602	1.3316
CP037924.1	EKN05_024230	traD	conjugal transfer protein TraD	CDS	-0.585561	6.47359	0.00990745	0.0468202	1.32957
CP037923.1	EKN05_009275	sitC	iron/manganese ABC transporter permease subunit SitC	CDS	0.582719	6.63223	0.00994135	0.0469281	1.32857
CP037923.1	EKN05_000100	ebgC	beta-galactosidase subunit beta	CDS	-0.17938	9.298	0.00996807	0.0470019	1.32789
CP037923.1	EKN05_016030	gluQRS	tRNA glutamyl-Q(34) synthetase GluQRS	CDS	-0.406806	7.13922	0.0100344	0.0472621	1.32549
CP037923.1	EKN05_018945	glpK	glycerol kinase	CDS	-0.260475	8.61137	0.0101176	0.0475988	1.3224
CP037923.1	EKN05_016805	deoA	thymidine phosphorylase	CDS	0.247625	8.65872	0.0101284	0.0475988	1.3224
CP037923.1	EKN05_019495	EKN05_019495	hypothetical protein	CDS	0.708765	5.94734	0.0102252	0.0479585	1.31913
CP037923.1	EKN05_021435	EKN05_021435	permease	CDS	-0.181121	9.83294	0.0102275	0.0479585	1.31913
CP037923.1	EKN05_004455	napA	periplasmic nitrate reductase subunit alpha	CDS	0.316841	8.09862	0.010478	0.0490785	1.30911
CP037923.1	EKN05_016010	hrpB	ATP-dependent helicase HrpB	CDS	0.34326	7.84251	0.0105392	0.0493107	1.30706
CP037923.1	EKN05_017090	rplI	50S ribosomal protein L9	CDS	-0.792171	5.84502	0.0105569	0.049339	1.30681
CP037923.1	EKN05_016755	sltY	murein transglycosylase	CDS	0.285807	8.35183	0.0106342	0.049646	1.30412
CP037923.1	EKN05_010500	EKN05_010500	HK97 family phage prohead protease	CDS	0.57505	6.25843	0.0107707	0.0502276	1.29906
CP037923.1	EKN05_011205	EKN05_011205	iron uptake system protein EfeO	CDS	0.411853	7.43163	0.0107869	0.0502481	1.29888
CP037923.1	EKN05_008390	relE	type II toxin-antitoxin system mRNA interferase RelE	CDS	0.479027	6.66253	0.0108029	0.0502671	1.29872
CP037923.1	EKN05_010120	prmC	peptide chain release factor N(5)-glutamine methyltransferase	CDS	-3.62185	3.23223	0.0108238	0.0503093	1.29835
CP037923.1	EKN05_001795	EKN05_001795	hypothetical protein	CDS	0.445833	6.68632	0.010865	0.0503946	1.29762
CP037923.1	EKN05_002245	EKN05_002245	hypothetical protein	CDS	2.20536	3.19219	0.0108659	0.0503946	1.29762
CP037923.1	EKN05_010150	dauA	C4-dicarboxylic acid transporter DauA	CDS	0.294264	8.00057	0.0109051	0.050521	1.29653
CP037923.1	EKN05_015165	EKN05_015165	integrase	pseudo	1.06663	4.68685	0.0109636	0.0507047	1.29495
CP037923.1	EKN05_009075	EKN05_009075	cyclic diguanylate phosphodiesterase	CDS	0.346179	7.70033	0.0109687	0.0507047	1.29495
CP037923.1	EKN05_013800	entS	enterobactin transporter EntS	CDS	0.331495	7.92066	0.011005	0.0508172	1.29399
CP037923.1	EKN05_009550	EKN05_009550	Gfo/Idh/MocA family oxidoreductase	pseudo	0.549718	6.57778	0.0110391	0.0509193	1.29312
CP037923.1	EKN05_005105	fbaB	class I fructose-bisphosphate aldolase	CDS	0.341708	7.55508	0.0111285	0.051276	1.29009
CP037923.1	EKN05_008505	EKN05_008505	cupin domain-containing protein	CDS	0.434155	7.24631	0.0112004	0.0515509	1.28776
CP037923.1	EKN05_013415	sdhC	succinate dehydrogenase cytochrome b556 subunit	CDS	-2.04717	3.11663	0.0112412	0.0516828	1.28665
CP037923.1	EKN05_020365	wecA	UDP-N-acetylglucosamine--undecaprenyl-phosphate N-acetylglucosaminephosphotransferase	CDS	0.334288	8.19532	0.0113297	0.0520332	1.28372
CP037923.1	EKN05_013825	EKN05_013825	IS1 family transposase	pseudo	0.570167	6.3288	0.0113809	0.0522115	1.28223
CP037923.1	EKN05_009845	trpE	anthranilate synthase component I	CDS	0.362496	7.58475	0.0114127	0.0523012	1.28149
CP037923.1	EKN05_010350	EKN05_010350	hypothetical protein	pseudo	0.655433	5.72619	0.0114616	0.0524436	1.28031
CP037923.1	EKN05_010055	narX	nitrate/nitrite two-component system sensor histidine kinase NarX	CDS	0.328656	7.8177	0.0114762	0.0524436	1.28031
CP037924.1	EKN05_024950	EKN05_024950	IS1 family transposase	pseudo	-0.315456	7.86218	0.0114809	0.0524436	1.28031
CP037923.1	EKN05_007240	EKN05_007240	GhoT/OrtT family toxin	CDS	0.547361	6.36308	0.0114965	0.0524582	1.28019
CP037923.1	EKN05_014835	phoA	alkaline phosphatase	CDS	0.193461	9.13996	0.0115873	0.0528085	1.2773
CP037923.1	EKN05_002475	syd	SecY-interacting protein	CDS	0.608997	6.34476	0.0115982	0.0528085	1.2773
CP037923.1	EKN05_012305	EKN05_012305	EAL domain-containing protein	CDS	-0.170814	9.9585	0.0116643	0.0530524	1.2753
CP037923.1	EKN05_021420	EKN05_021420	helix-turn-helix transcriptional regulator	CDS	-0.222833	8.92755	0.0118105	0.0536077	1.27077
CP037923.1	EKN05_015410	EKN05_015410	phage baseplate assembly protein V	CDS	0.739114	5.5464	0.0118222	0.0536077	1.27077
CP037923.1	EKN05_001115	kduD	2-dehydro-3-deoxy-D-gluconate 5-dehydrogenase KduD	CDS	-0.381769	7.23258	0.0118316	0.0536077	1.27077
CP037923.1	EKN05_018475	iclR	glyoxylate bypass operon transcriptional repressor IclR	CDS	-0.306415	8.24671	0.0118369	0.0536077	1.27077
CP037923.1	EKN05_010040	narH	nitrate reductase subunit beta	CDS	0.368024	7.43107	0.011861	0.0536592	1.27036
CP037923.1	EKN05_003965	hisJ	histidine ABC transporter substrate-binding protein HisJ	CDS	0.432781	6.81009	0.0119225	0.053861	1.26873
CP037923.1	EKN05_005935	yedQ	cellulose biosynthesis regulator YedQ	pseudo	0.303664	7.7189	0.0119396	0.053861	1.26873
CP037923.1	EKN05_019715	uhpC	MFS transporter family glucose-6-phosphate receptor UhpC	CDS	-0.506753	6.8481	0.0119437	0.053861	1.26873
CP037923.1	EKN05_015050	fadE	acyl-CoA dehydrogenase	CDS	0.247916	8.5264	0.0119748	0.0539437	1.26806
CP037923.1	EKN05_016820	yjjW	YjjW family glycine radical enzyme activase	CDS	0.353954	7.41961	0.0119952	0.0539483	1.26802
CP037923.1	EKN05_022745	yhcN	peroxide/acid stress response protein YhcN	CDS	-0.970837	4.73312	0.0120012	0.0539483	1.26802
CP037923.1	EKN05_008980	EKN05_008980	D-hexose-6-phosphate mutarotase	CDS	0.401745	7.14308	0.0120563	0.0541385	1.26649
CP037923.1	EKN05_003090	upp	uracil phosphoribosyltransferase	CDS	-0.439025	6.77168	0.0121237	0.0542959	1.26523
CP037923.1	EKN05_016395	thiQ	thiamine ABC transporter ATP-binding protein ThiQ	CDS	-0.616585	5.82218	0.0121527	0.0542959	1.26523
CP037923.1	EKN05_019145	araD	L-ribulose-5-phosphate 4-epimerase	CDS	-0.386232	7.15533	0.0121554	0.0542959	1.26523
CP037924.1	EKN05_023705	insB	IS1 family transposase	pseudo	-0.644271	6.07802	0.0121174	0.0542959	1.26523
CP037924.1	EKN05_023795	pWR501_0049	IS3 family transposase	pseudo	-0.277647	8.21271	0.0121463	0.0542959	1.26523
CP037923.1	EKN05_011610	ycbF	fimbrial chaperone	pseudo	0.338999	7.37612	0.0122257	0.0545525	1.26319
CP037923.1	EKN05_001120	araE	MFS transporter	CDS	0.216663	9.30234	0.012266	0.0546747	1.26221
CP037923.1	EKN05_008110	EKN05_008110	ammonium transporter	pseudo	0.380999	7.49495	0.0123937	0.0551856	1.25817
CP037923.1	EKN05_008850	EKN05_008850	CDP-alcohol phosphatidyltransferase family protein	CDS	0.506481	6.68997	0.0124711	0.0554722	1.25592
CP037923.1	EKN05_021410	hdeB	acid-activated periplasmic chaperone HdeB	CDS	-0.480331	6.75844	0.0126309	0.0561241	1.25085
CP037923.1	EKN05_010285	ycgB	SpoVR family protein	CDS	0.279662	8.48879	0.0126657	0.0561789	1.25043
CP037923.1	EKN05_006230	EKN05_006230	DUF2766 domain-containing protein	CDS	-1.94202	3.1601	0.0126697	0.0561789	1.25043
CP037923.1	EKN05_012360	ybiW	glycyl radical protein	pseudo	0.290316	8.23275	0.012814	0.0567594	1.24596
CP037923.1	EKN05_008945	EKN05_008945	ketose-bisphosphate aldolase	CDS	-0.295606	8.42951	0.012844	0.0568326	1.2454
CP037923.1	EKN05_000555	EKN05_000555	hypothetical protein	CDS	-1.35818	4.07789	0.0129441	0.0571123	1.24327
CP037923.1	EKN05_008295	EKN05_008295	YnfA family protein	CDS	0.563916	6.16369	0.0129576	0.0571123	1.24327
CP037923.1	EKN05_023315	EKN05_023315	serine dehydratase subunit alpha family protein	CDS	-0.425848	7.11507	0.0129709	0.0571123	1.24327
CP037923.1	EKN05_014735	proY	proline-specific permease ProY	CDS	0.304966	8.27124	0.0129788	0.0571123	1.24327
CP037923.1	EKN05_020785	EKN05_020785	hypothetical protein	CDS	-0.975768	4.75382	0.0129839	0.0571123	1.24327
CP037923.1	EKN05_013340	EKN05_013340	DUF1722 domain-containing protein	CDS	0.423026	7.11122	0.0129911	0.0571123	1.24327
CP037923.1	EKN05_012230	EKN05_012230	MFS transporter	CDS	0.352133	7.60905	0.0130015	0.0571123	1.24327
CP037923.1	EKN05_011435	hyaF	hydrogenase expression/formation protein	CDS	0.514524	6.54917	0.0130208	0.0571378	1.24308
CP037923.1	EKN05_010745	fabF	beta-ketoacyl-ACP synthase II	CDS	-0.572399	6.32424	0.0130846	0.0573585	1.2414
CP037923.1	EKN05_020025	bglF	PTS beta-glucoside transporter subunit IIABC	CDS	-0.176896	9.27951	0.0133387	0.0584118	1.2335
CP037923.1	EKN05_003495	cysK	cysteine synthase A	CDS	0.395552	7.37487	0.01336	0.0584448	1.23325
CP037923.1	EKN05_016340	leuO	transcriptional regulator LeuO	pseudo	-0.155167	9.84038	0.0136825	0.0597938	1.22334
CP037923.1	EKN05_022060	hofQ	DNA transporter HofQ	CDS	-0.372346	7.26493	0.0137108	0.0598252	1.22312
CP037923.1	EKN05_003185	gcvR	glycine cleavage system transcriptional repressor	CDS	-0.822544	5.36672	0.0137179	0.0598252	1.22312
CP037923.1	EKN05_018505	EKN05_018505	acetyltransferase	CDS	-0.636305	5.57189	0.0137386	0.0598541	1.22291
CP037923.1	EKN05_001730	gutM	transcriptional regulator GutM	CDS	0.563026	6.40372	0.0138684	0.0603573	1.21927
CP037923.1	EKN05_013875	EKN05_013875	transposase	pseudo	1.06987	4.93922	0.0139106	0.0604359	1.2187
CP037923.1	EKN05_006510	EKN05_006510	RusA family crossover junction endodeoxyribonuclease	CDS	-1.11193	4.59184	0.0139149	0.0604359	1.2187
CP037923.1	EKN05_008260	lsrD	autoinducer 2 ABC transporter permease LsrD	CDS	0.569431	6.20583	0.0139326	0.0604508	1.2186
CP037923.1	EKN05_000585	nupG	nucleoside permease	CDS	0.247941	8.46833	0.0140817	0.0609248	1.21521
CP037923.1	EKN05_004255	EKN05_004255	aldolase	CDS	0.57066	6.24403	0.0140837	0.0609248	1.21521
CP037923.1	EKN05_014030	EKN05_014030	bacteriophage N4 adsorption protein A	pseudo	0.366672	7.86524	0.014085	0.0609248	1.21521
CP037923.1	EKN05_018100	pspG	envelope stress response protein PspG	CDS	-0.699753	5.44503	0.014289	0.0617443	1.2094
CP037923.1	EKN05_006275	flhC	flagellar transcriptional regulator FlhC	CDS	0.605912	6.31413	0.0143852	0.0620967	1.20693
CP037923.1	EKN05_021485	rsmJ	16S rRNA (guanine(1516)-N(2))-methyltransferase RsmJ	CDS	-0.428228	6.88708	0.0146086	0.0629967	1.20068
CP037923.1	EKN05_020690	fadB	fatty acid oxidation complex subunit alpha FadB	CDS	-0.288925	7.98953	0.0146405	0.0630495	1.20032
CP037923.1	EKN05_008115	EKN05_008115	dimethyl sulfoxide reductase subunit A	CDS	0.643796	6.06279	0.0146506	0.0630495	1.20032
CP037923.1	EKN05_012765	EKN05_012765	hypothetical protein	CDS	0.735807	5.69595	0.0146672	0.0630572	1.20027
CP037923.1	EKN05_020050	pstC	phosphate ABC transporter permease PstC	CDS	-0.324387	7.81835	0.0146934	0.0631055	1.19993
CP037923.1	EKN05_011665	ycbO	sulfonate ABC transporter substrate-binding protein	CDS	0.370313	7.68091	0.0147451	0.0632634	1.19885
CP037923.1	EKN05_002805	glnB	nitrogen regulatory protein P-II	CDS	-0.759949	5.09528	0.0148087	0.0634722	1.19742
CP037923.1	EKN05_009235	EKN05_009235	hypothetical protein	pseudo	0.596083	5.7261	0.0149085	0.0638355	1.19494
CP037923.1	EKN05_017410	yjeH	L-methionine/branched-chain amino acid transporter	pseudo	0.20419	8.8662	0.0149685	0.0640275	1.19363
CP037923.1	EKN05_001000	fldB	flavodoxin FldB	CDS	-2.4604	3.13678	0.0151013	0.0645308	1.19023
CP037923.1	EKN05_006145	yecS	amino acid ABC transporter permease	CDS	0.528987	6.36983	0.0151437	0.0646465	1.18945
CP037923.1	EKN05_009270	sitB	iron/manganese ABC transporter ATP-binding protein SitB	CDS	0.413067	7.18903	0.0152158	0.0648891	1.18783
CP037923.1	EKN05_010050	narK	nitrate transporter NarK	CDS	0.400505	7.00701	0.0152313	0.0648898	1.18782
CP037923.1	EKN05_010275	alr	alanine racemase	CDS	0.385988	7.18082	0.0152792	0.0650286	1.1869
CP037923.1	EKN05_004815	pbpG	D-alanyl-D-alanine endopeptidase	CDS	0.273929	8.10183	0.0153327	0.065191	1.18581
CP037923.1	EKN05_005620	nac	nitrogen assimilation transcriptional regulator	CDS	0.516955	6.68003	0.0154144	0.0654726	1.18394
CP037923.1	EKN05_013910	EKN05_013910	MmcQ/YjbR family DNA-binding protein	CDS	-0.880495	5.37149	0.0155024	0.0657805	1.1819
CP037923.1	EKN05_007310	EKN05_007310	leucine-rich repeat domain-containing protein	pseudo	0.362091	7.27005	0.0155186	0.0657833	1.18188
CP037923.1	EKN05_009755	lapA	lipopolysaccharide assembly protein LapA	CDS	-2.04961	3.0275	0.01564	0.0662318	1.17893
CP037923.1	EKN05_013485	ybgE	cyd operon protein YbgE	CDS	0.55696	6.18016	0.0157459	0.0666135	1.17644
CP037923.1	EKN05_021345	yiaD	OmpA family lipoprotein	CDS	0.368483	7.32581	0.0157868	0.0667203	1.17574
CP037923.1	EKN05_009860	trpB	tryptophan synthase subunit beta	CDS	0.965224	4.62637	0.0158287	0.0668307	1.17502
CP037923.1	EKN05_012925	EKN05_012925	transposase	pseudo	0.335648	7.52235	0.0158496	0.0668523	1.17488
CP037923.1	EKN05_018560	hupA	DNA-binding protein HU-alpha	CDS	-0.48744	6.41025	0.0158709	0.0668525	1.17488
CP037923.1	EKN05_012095	EKN05_012095	N-acetylmuramoyl-L-alanine amidase	CDS	0.424402	6.68941	0.0158812	0.0668525	1.17488
CP037923.1	EKN05_019530	trmH	tRNA (guanosine(18)-2'-O)-methyltransferase TrmH	CDS	-0.477116	6.83878	0.0159103	0.0668993	1.17458
CP037923.1	EKN05_002020	iap	aminopeptidase	CDS	0.18961	9.03418	0.0159239	0.0668993	1.17458
CP037923.1	EKN05_004870	EKN05_004870	site-specific integrase	CDS	0.282109	8.52774	0.0159524	0.0669365	1.17434
CP037923.1	EKN05_004420	alkB	DNA oxidative demethylase AlkB	CDS	0.492182	6.13811	0.0159643	0.0669365	1.17434
CP037923.1	EKN05_016000	fhuA	ferrichrome porin FhuA	CDS	-0.450237	6.74682	0.0159843	0.0669542	1.17422
CP037923.1	EKN05_016495	fixX	ferredoxin-like protein FixX	CDS	1.97023	3.2537	0.0160606	0.0672072	1.17258
CP037923.1	EKN05_013955	EKN05_013955	acyltransferase	pseudo	0.128676	10.3636	0.0162889	0.0680953	1.16688
CP037923.1	EKN05_006380	EKN05_006380	flagellar protein FlhE	pseudo	-0.703036	5.52035	0.0164433	0.0686732	1.16321
CP037923.1	EKN05_018345	adiY	AraC family transcriptional regulator	CDS	-0.181213	10.2273	0.016471	0.0687209	1.16291
CP037923.1	EKN05_006850	EKN05_006850	transposase	pseudo	0.664338	5.64158	0.0165175	0.0688471	1.16211
CP037923.1	EKN05_012180	potG	putrescine ABC transporter ATP-binding subunit PotG	pseudo	0.435667	7.01206	0.0166669	0.0693632	1.15887
CP037923.1	EKN05_006450	EKN05_006450	hypothetical protein	CDS	1.23205	4.2733	0.0166964	0.0693632	1.15887
CP037923.1	EKN05_004175	menH	2-succinyl-6-hydroxy-2	CDS	0.768691	5.11358	0.0167067	0.0693632	1.15887
CP037924.1	EKN05_023615	pWR501_0090	transposase	pseudo	-0.353385	7.20006	0.0167031	0.0693632	1.15887
CP037923.1	EKN05_010355	EKN05_010355	IS3-like element IS2 family transposase	CDS	0.829741	5.36499	0.0167254	0.0693728	1.15881
CP037923.1	EKN05_007065	acpD	FMN-dependent NADH-azoreductase	CDS	-0.845524	5.02649	0.0167423	0.0693749	1.1588
CP037923.1	EKN05_006095	EKN05_006095	lipoprotein	CDS	0.334516	7.61593	0.0168884	0.0698745	1.15568
CP037923.1	EKN05_015560	EKN05_015560	scaffolding protein	CDS	0.428076	6.80723	0.0168958	0.0698745	1.15568
CP037923.1	EKN05_014800	yaiA	protein YaiA	CDS	-0.66444	5.45747	0.0171751	0.0707295	1.1504
CP037923.1	EKN05_012210	grxA	GrxA family glutaredoxin	CDS	0.350713	7.32328	0.017179	0.0707295	1.1504
CP037923.1	EKN05_004975	EKN05_004975	DUF1456 family protein	CDS	0.610861	6.10572	0.0171831	0.0707295	1.1504
CP037923.1	EKN05_001160	ygdR	lipoprotein YgdR	CDS	-0.73241	5.17851	0.0171897	0.0707295	1.1504
CP037923.1	EKN05_014940	EKN05_014940	IS1 family transposase	pseudo	-0.610567	5.55598	0.0172119	0.0707295	1.1504
CP037923.1	EKN05_017605	fbp	class 1 fructose-bisphosphatase	CDS	0.319783	7.67613	0.0172194	0.0707295	1.1504
CP037923.1	EKN05_013815	fepC	iron-enterobactin ABC transporter ATP-binding protein	CDS	0.288761	7.98739	0.0172749	0.070889	1.14942
CP037923.1	EKN05_012350	fsa	fructose-6-phosphate aldolase	CDS	0.393405	6.81095	0.0173634	0.071168	1.14772
CP037924.1	EKN05_024460	EKN05_024460	MerR family transcriptional regulator	pseudo	-0.403511	6.90818	0.0173765	0.071168	1.14772
CP037924.1	EKN05_023660	EKN05_023660	IS5 family transposase	pseudo	-0.572613	5.96161	0.0175215	0.0716926	1.14453
CP037923.1	EKN05_020380	wecC	UDP-N-acetyl-D-mannosamine dehydrogenase	CDS	-0.471713	6.57685	0.0176567	0.0721653	1.14167
CP037923.1	EKN05_013565	EKN05_013565	hypothetical protein	CDS	0.391852	7.2017	0.0176711	0.0721653	1.14167
CP037923.1	EKN05_022150	frlC	fructoselysine 3-epimerase	CDS	0.305098	7.61814	0.0176972	0.0722026	1.14145
CP037923.1	EKN05_012010	clpA	ATP-dependent Clp protease ATP-binding subunit ClpA	CDS	0.298813	8.04934	0.0177919	0.0725191	1.13955
CP037923.1	EKN05_009880	EKN05_009880	ferritin-like domain-containing protein	CDS	-0.700271	6.08773	0.0180085	0.0733313	1.13471
CP037923.1	EKN05_019930	tnaA	tryptophanase	CDS	-0.171908	9.7518	0.0180607	0.0734735	1.13387
CP037923.1	EKN05_013200	nagB	glucosamine-6-phosphate deaminase	CDS	-0.599512	5.9266	0.0180897	0.0735207	1.13359
CP037923.1	EKN05_022290	EKN05_022290	transcriptional regulator	CDS	-1.36358	4.32961	0.0181515	0.0737013	1.13252
CP037923.1	EKN05_020850	EKN05_020850	hypothetical protein	CDS	-0.199918	9.50504	0.0182763	0.0740715	1.13035
CP037923.1	EKN05_023240	EKN05_023240	2-dehydro-3-deoxyglucarate aldolase	CDS	0.326256	7.75288	0.0182776	0.0740715	1.13035
CP037923.1	EKN05_014620	panE	2-dehydropantoate 2-reductase	CDS	0.379659	7.41287	0.0183062	0.0741163	1.13009
CP037923.1	EKN05_014380	hha	hemolysin expression modulator Hha	CDS	-0.544036	6.24159	0.0183263	0.0741272	1.13002
CP037923.1	EKN05_021390	EKN05_021390	hypothetical protein	CDS	-0.381441	7.38013	0.0184198	0.0744341	1.12823
CP037923.1	EKN05_021510	pitA	inorganic phosphate transporter PitA	CDS	-4.42465	3.63025	0.0185235	0.074782	1.1262
CP037923.1	EKN05_000655	EKN05_000655	YggU family protein	CDS	0.390927	6.91719	0.0185911	0.0749834	1.12504
CP037923.1	EKN05_007795	slyA	transcriptional regulator SlyA	CDS	0.310198	7.73409	0.0187755	0.0756554	1.12116
CP037923.1	EKN05_022835	EKN05_022835	YhcH/YjgK/YiaL family protein	CDS	-0.755357	5.13332	0.018966	0.0763504	1.11719
CP037924.1	EKN05_023825	EKN05_023825	hypothetical protein	CDS	-0.308215	7.48642	0.0189944	0.0763923	1.11695
CP037923.1	EKN05_007785	EKN05_007785	HlyD family secretion protein	CDS	0.48337	6.28705	0.0190157	0.0764051	1.11688
CP037923.1	EKN05_005340	wcaI	colanic acid biosynthesis glycosyltransferase WcaI	CDS	0.318513	7.75085	0.019088	0.0766173	1.11567
CP037924.1	EKN05_024510	tnpC	IS3 family transposase	pseudo	-0.224304	8.77308	0.0191046	0.0766173	1.11567
CP037923.1	EKN05_011530	EKN05_011530	IS3-like element IS2 family transposase	CDS	0.838025	5.3004	0.0191557	0.076729	1.11504
CP037923.1	EKN05_008770	astB	N-succinylarginine dihydrolase	pseudo	0.514557	6.36719	0.0191687	0.076729	1.11504
CP037923.1	EKN05_005975	fliP	flagellar type III secretion system pore protein FliP	CDS	0.498891	6.83571	0.0192928	0.0771531	1.11265
CP037923.1	EKN05_004285	glpQ	glycerophosphodiester phosphodiesterase	CDS	0.240508	8.30288	0.0193579	0.0772731	1.11197
CP037923.1	EKN05_009095	manZ	PTS mannose transporter subunit IID	CDS	0.518579	6.21748	0.0193593	0.0772731	1.11197
CP037923.1	EKN05_000650	yggV	XTP/dITP diphosphatase	CDS	-0.965582	4.87146	0.0194219	0.0774501	1.11098
CP037923.1	EKN05_021150	yhjE	MFS transporter	CDS	-0.343467	7.40358	0.0197692	0.0787611	1.10369
CP037924.1	EKN05_024615	EKN05_024615	IS3 family transposase	CDS	-0.873262	4.72572	0.0199687	0.0794811	1.09974
CP037923.1	EKN05_006465	EKN05_006465	hypothetical protein	CDS	-0.664839	6.0107	0.0200016	0.0795013	1.09963
CP037923.1	EKN05_015630	tagK	type VI secretion system-associated protein TagK	pseudo	0.296223	7.84194	0.0200113	0.0795013	1.09963
CP037923.1	EKN05_020150	atpA	F0F1 ATP synthase subunit alpha	CDS	-4.72696	3.07671	0.0200408	0.079544	1.09939
CP037923.1	EKN05_002915	iscR	Fe-S cluster assembly transcriptional regulator IscR	CDS	-1.79562	3.45547	0.0201297	0.0797493	1.09827
CP037923.1	EKN05_012580	moaB	molybdenum cofactor biosynthesis protein B	CDS	-0.671311	5.58698	0.0201302	0.0797493	1.09827
CP037923.1	EKN05_005750	EKN05_005750	DUF968 domain-containing protein	pseudo	0.602066	5.76504	0.0201566	0.0797543	1.09825
CP037923.1	EKN05_009140	EKN05_009140	hypothetical protein	CDS	0.258944	8.66004	0.020169	0.0797543	1.09825
CP037923.1	EKN05_019705	adeD	adenine deaminase	CDS	-0.194088	8.972	0.0203482	0.0803876	1.09481
CP037923.1	EKN05_006070	EKN05_006070	DNA-binding protein	CDS	0.849553	5.20994	0.0205191	0.0809872	1.09158
CP037923.1	EKN05_011525	EKN05_011525	hypothetical protein	CDS	0.801047	5.26885	0.0206219	0.0813173	1.08982
CP037923.1	EKN05_003470	EKN05_003470	hypothetical protein	CDS	0.437431	7.02181	0.0206444	0.0813307	1.08975
CP037923.1	EKN05_010035	narJ	nitrate reductase molybdenum cofactor assembly chaperone	CDS	0.823095	5.10051	0.0207348	0.081611	1.08825
CP037923.1	EKN05_013590	galT	galactose-1-phosphate uridylyltransferase	CDS	0.377778	7.64346	0.0208159	0.0818539	1.08696
CP037923.1	EKN05_019935	tnaB	low affinity tryptophan permease TnaB	CDS	-0.11636	10.7639	0.0208991	0.082105	1.08563
CP037923.1	EKN05_003455	cysA	sulfate/thiosulfate ABC transporter ATP-binding protein CysA	CDS	-1.83744	3.05103	0.0209195	0.0821092	1.08561
CP037923.1	EKN05_012185	potF	spermidine/putrescine ABC transporter substrate-binding protein PotF	CDS	0.359379	6.88872	0.0209412	0.0821182	1.08556
CP037923.1	EKN05_012645	EKN05_012645	4-oxalomesaconate tautomerase	CDS	-0.274803	8.99149	0.0210178	0.0823425	1.08438
CP037923.1	EKN05_012025	macB	macrolide ABC transporter ATP-binding protein/permease MacB	CDS	0.247325	8.40902	0.0211274	0.0826954	1.08252
CP037923.1	EKN05_007950	uidA	beta-glucuronidase	CDS	0.432591	7.13986	0.0213352	0.0833865	1.0789
CP037923.1	EKN05_009945	oppF	murein tripeptide/oligopeptide ABC transporter ATP binding protein OppF	pseudo	0.339249	7.54457	0.0213433	0.0833865	1.0789
CP037923.1	EKN05_019500	dinD	DNA damage-inducible protein D	CDS	-0.311806	8.08645	0.0213687	0.0834086	1.07879
CP037923.1	EKN05_010360	EKN05_010360	hypothetical protein	pseudo	0.638532	5.76442	0.0213921	0.0834235	1.07871
CP037923.1	EKN05_018105	qor	quinone oxidoreductase	CDS	-0.265775	8.06011	0.0214733	0.0835929	1.07783
CP037923.1	EKN05_013090	rihA	pyrimidine-specific ribonucleoside hydrolase RihA	CDS	0.230891	8.83131	0.0214927	0.0835929	1.07783
CP037923.1	EKN05_008670	EKN05_008670	hypothetical protein	CDS	0.284723	7.85265	0.0214948	0.0835929	1.07783
CP037923.1	EKN05_008800	ydjY	protein YdjY	CDS	0.482925	6.6128	0.0215506	0.0836567	1.0775
CP037924.1	EKN05_024315	yacA	hypothetical protein	CDS	-0.346944	7.69056	0.0215334	0.0836567	1.0775
CP037923.1	EKN05_006365	flhA	flagellar biosynthesis protein FlhA	pseudo	0.274311	8.12547	0.0216305	0.0838737	1.07637
CP037923.1	EKN05_020905	yihW	DeoR/GlpR transcriptional regulator	CDS	-0.38632	6.70508	0.0216461	0.0838737	1.07637
CP037923.1	EKN05_004190	menE	o-succinylbenzoate--CoA ligase	CDS	-0.447791	6.4915	0.0217684	0.0842707	1.07432
CP037923.1	EKN05_019125	yiaO	2	CDS	-0.192327	9.01534	0.0218457	0.0844926	1.07318
CP037923.1	EKN05_005545	plaP	putrescine/proton symporter PlaP	CDS	0.288807	7.96365	0.0220325	0.0851375	1.06988
CP037923.1	EKN05_012805	EKN05_012805	hypothetical protein	pseudo	0.835844	4.80993	0.0220611	0.0851525	1.0698
CP037923.1	EKN05_001370	tyrA	bifunctional chorismate mutase/prephenate dehydrogenase	CDS	0.372753	7.13655	0.0220766	0.0851525	1.0698
CP037923.1	EKN05_021855	glgA	glycogen synthase GlgA	CDS	0.301719	7.61526	0.0221136	0.0852176	1.06947
CP037923.1	EKN05_008780	astA	arginine N-succinyltransferase	CDS	0.519169	6.15478	0.0221595	0.0852912	1.0691
CP037923.1	EKN05_009325	EKN05_009325	site-specific integrase	CDS	0.244791	8.45503	0.0221989	0.0852912	1.0691
CP037923.1	EKN05_007095	aldA	aldehyde dehydrogenase	CDS	0.280862	7.56009	0.0222184	0.0852912	1.0691
CP037923.1	EKN05_006515	EKN05_006515	antiterminator	CDS	0.391383	6.81452	0.0222188	0.0852912	1.0691
CP037923.1	EKN05_012345	moeB	molybdopterin-synthase adenylyltransferase MoeB	CDS	0.987655	4.85568	0.0222364	0.0852912	1.0691
CP037923.1	EKN05_000300	nudF	ADP-ribose diphosphatase	CDS	-0.509747	6.10161	0.0222534	0.0852912	1.0691
CP037923.1	EKN05_012400	EKN05_012400	phosphoethanolamine transferase	CDS	0.173303	9.22993	0.0222768	0.085304	1.06903
CP037923.1	EKN05_016970	hpaE	5-carboxymethyl-2-hydroxymuconate semialdehyde dehydrogenase	CDS	0.265308	8.35246	0.0223521	0.0854702	1.06819
CP037923.1	EKN05_010170	EKN05_010170	autotransporter outer membrane beta-barrel domain-containing protein	CDS	0.157368	9.59334	0.0223606	0.0854702	1.06819
CP037923.1	EKN05_006490	EKN05_006490	phage tail tape measure protein	CDS	-0.337879	10.4237	0.022508	0.0859564	1.06572
CP037923.1	EKN05_000610	EKN05_000610	DUF469 domain-containing protein	CDS	-0.584957	5.8668	0.0226505	0.0864227	1.06337
CP037923.1	EKN05_009175	EKN05_009175	paraquat-inducible protein A	pseudo	0.333869	7.49503	0.0227579	0.0867543	1.06171
CP037923.1	EKN05_018160	EKN05_018160	hypothetical protein	CDS	0.8415	4.81116	0.022835	0.0869699	1.06063
CP037923.1	EKN05_010695	lpoB	penicillin-binding protein activator LpoB	CDS	-1.24606	5.08638	0.0229064	0.0871637	1.05966
CP037923.1	EKN05_019550	EKN05_019550	AsmA family protein	CDS	-0.239203	8.45366	0.0229919	0.0874103	1.05844
CP037923.1	EKN05_007545	ydiK	AI-2E family transporter YdiK	CDS	0.276338	7.9723	0.0230858	0.0876887	1.05706
CP037923.1	EKN05_010005	rssA	patatin-like phospholipase RssA	CDS	-0.511827	6.43817	0.0231151	0.0877215	1.05689
CP037923.1	EKN05_009590	EKN05_009590	sucrose phosphorylase	CDS	-0.290095	7.8615	0.0232034	0.087978	1.05563
CP037924.1	EKN05_024175	EKN05_024175	IS3 family transposase	CDS	-0.645448	5.72804	0.0232997	0.0882641	1.05422
CP037923.1	EKN05_019800	yidP	GntR family transcriptional regulator	pseudo	-0.466587	6.35307	0.023486	0.0888903	1.05115
CP037923.1	EKN05_013245	EKN05_013245	esterase	CDS	0.30373	7.71531	0.0235571	0.0890768	1.05024
CP037923.1	EKN05_000630	EKN05_000630	TRAP transporter large permease subunit	CDS	-0.127597	10.4562	0.0235779	0.0890768	1.05024
CP037923.1	EKN05_003050	EKN05_003050	DUF2633 family protein	CDS	0.430574	6.88328	0.0235983	0.0890768	1.05024
CP037923.1	EKN05_004735	mglB	galactose/glucose ABC transporter substrate-binding protein MglB	CDS	0.239231	8.4925	0.0238122	0.0898043	1.0467
CP037923.1	EKN05_008360	ydfZ	putative selenium delivery protein YdfZ	CDS	1.09931	4.41466	0.0238901	0.0900177	1.04567
CP037923.1	EKN05_005675	EKN05_005675	DUF4102 domain-containing protein	pseudo	0.2865	8.29869	0.024002	0.0903591	1.04403
CP037923.1	EKN05_020385	rffG	dTDP-glucose 4	CDS	-0.326864	7.02156	0.024113	0.0906967	1.04241
CP037923.1	EKN05_001170	mutH	DNA mismatch repair endonuclease MutH	CDS	0.338072	7.27929	0.0242009	0.0909467	1.04121
CP037924.1	EKN05_023830	ltrA	group II intron reverse transcriptase/maturase	CDS	-0.277193	8.02914	0.0244752	0.0918957	1.0367
CP037923.1	EKN05_001935	EKN05_001935	DNA-binding protein	CDS	-2.3811	2.55597	0.0245055	0.091928	1.03655
CP037923.1	EKN05_002540	kgtP	alpha-ketoglutarate permease	CDS	-0.353366	6.91109	0.0245616	0.0920571	1.03594
CP037923.1	EKN05_009180	EKN05_009180	PqiB family protein	pseudo	0.215067	8.57858	0.0246296	0.0922304	1.03513
CP037923.1	EKN05_021910	malT	HTH-type transcriptional regulator MalT	CDS	-0.285466	7.69905	0.0249334	0.0932857	1.03018
CP037923.1	EKN05_010530	EKN05_010530	hypothetical protein	CDS	0.604973	5.84898	0.0251484	0.0940073	1.02684
CP037923.1	EKN05_006400	cutC	copper homeostasis protein CutC	CDS	-0.450896	6.42977	0.0251777	0.0940337	1.02672
CP037923.1	EKN05_020695	pepQ	Xaa-Pro dipeptidase	CDS	-0.24366	8.5044	0.0252628	0.0942685	1.02563
CP037923.1	EKN05_004695	EKN05_004695	YeiH family protein	CDS	0.364687	6.97037	0.0252885	0.0942815	1.02557
CP037923.1	EKN05_009735	osmB	osmotically-inducible lipoprotein OsmB	CDS	0.212969	8.9047	0.0253171	0.0943049	1.02547
CP037923.1	EKN05_012190	ybjN	YbjN domain-containing protein	CDS	0.504219	6.26438	0.0253636	0.0943953	1.02505
CP037923.1	EKN05_003010	bamB	outer membrane protein assembly factor BamB	CDS	-1.89141	3.77113	0.0254878	0.094684	1.02372
CP037923.1	EKN05_019285	lldR	transcriptional regulator LldR	CDS	-0.55121	6.27531	0.0254985	0.094684	1.02372
CP037923.1	EKN05_017470	EKN05_017470	sugar phosphate isomerase/epimerase	pseudo	-0.316138	7.23948	0.0255082	0.094684	1.02372
CP037923.1	EKN05_009535	ycjV	ABC transporter ATP-binding protein	pseudo	0.23546	9.01209	0.0255492	0.0947532	1.02341
CP037923.1	EKN05_001065	xdhA	xanthine dehydrogenase molybdenum-binding subunit XdhA	pseudo	0.263709	8.32815	0.0255989	0.0947982	1.0232
CP037923.1	EKN05_008635	EKN05_008635	IS1 family transposase	pseudo	1.18194	4.45778	0.025606	0.0947982	1.0232
CP037923.1	EKN05_001175	EKN05_001175	hypothetical protein	CDS	1.04628	4.76523	0.0256437	0.0948549	1.02294
CP037923.1	EKN05_007040	EKN05_007040	hypothetical protein	CDS	-0.501847	7.48347	0.0256976	0.094921	1.02264
CP037923.1	EKN05_013215	chiP	chitoporin	CDS	0.217372	8.70321	0.0257288	0.094921	1.02264
CP037924.1	EKN05_024280	pWR501_0247	IS66 family insertion sequence element accessory protein TnpB	pseudo	-0.436592	6.55155	0.025719	0.094921	1.02264
CP037923.1	EKN05_003340	EKN05_003340	hypothetical protein	CDS	0.560999	6.32376	0.0257948	0.0950072	1.02224
CP037923.1	EKN05_007495	aroD	type I 3-dehydroquinate dehydratase	CDS	-4.27322	3.65481	0.025797	0.0950072	1.02224
CP037923.1	EKN05_019695	EKN05_019695	DUF1198 domain-containing protein	CDS	-0.653983	5.51101	0.0259273	0.0954045	1.02043
CP037923.1	EKN05_004990	EKN05_004990	hypothetical protein	pseudo	0.239709	8.32779	0.0260285	0.0956937	1.01912
CP037923.1	EKN05_005550	yeeE	YeeE/YedE family protein	CDS	0.261509	7.98224	0.0261022	0.0958815	1.01827
CP037923.1	EKN05_012325	gsiB	glutathione ABC transporter substrate-binding protein GsiB	CDS	0.284434	8.07972	0.0262103	0.0961111	1.01723
CP037923.1	EKN05_013395	ybgQ	fimbrial biogenesis outer membrane usher protein	CDS	0.15586	9.55642	0.0262221	0.0961111	1.01723
CP037923.1	EKN05_022245	EKN05_022245	YheU family protein	CDS	0.617198	5.7955	0.0262554	0.0961111	1.01723
CP037924.1	EKN05_024530	EKN05_024530	transposase	pseudo	-0.530779	5.89008	0.0262524	0.0961111	1.01723
CP037923.1	EKN05_010625	nagK	N-acetylglucosamine kinase	CDS	0.403611	6.75018	0.0264256	0.0966506	1.0148
CP037923.1	EKN05_001315	fucI	L-fucose isomerase	CDS	0.317238	7.64316	0.0265254	0.0969319	1.01353
CP037924.1	EKN05_023775	ospE2	hypothetical protein	CDS	-0.282008	8.19205	0.0265557	0.0969592	1.01341
CP037923.1	EKN05_020005	yieK	glucosamine-6-phosphate deaminase	pseudo	-0.449337	6.61158	0.0266055	0.09705	1.013
CP037923.1	EKN05_019775	yidJ	DUF4976 domain-containing protein	CDS	0.235061	8.78713	0.0266264	0.09705	1.013
CP037923.1	EKN05_018910	ftsN	cell division protein FtsN	CDS	-0.402969	6.69365	0.0267314	0.0973455	1.01168
CP037923.1	EKN05_009445	EKN05_009445	hypothetical protein	pseudo	1.04396	4.53854	0.0267633	0.0973455	1.01168
CP037923.1	EKN05_017195	rlmB	23S rRNA (guanosine(2251)-2'-O)-methyltransferase RlmB	CDS	-0.507695	6.44236	0.0267763	0.0973455	1.01168
CP037923.1	EKN05_018365	melB	melibiose:sodium transporter MelB	CDS	-0.140778	9.66891	0.0268066	0.0973518	1.01166
CP037923.1	EKN05_012115	EKN05_012115	IS1 family transposase	pseudo	-2.04784	2.77433	0.026824	0.0973518	1.01166
CP037923.1	EKN05_001350	EKN05_001350	IS4 family transposase	CDS	2.2778	2.57013	0.0268858	0.0974925	1.01103
CP037923.1	EKN05_001950	EKN05_001950	UbiX family flavin prenyltransferase	CDS	0.318496	7.73556	0.0269576	0.0976696	1.01024
CP037923.1	EKN05_015225	EKN05_015225	hypothetical protein	CDS	0.534875	5.93595	0.0270148	0.0977932	1.00969
CP037923.1	EKN05_018165	pdeC	c-di-GMP phosphodiesterase PdeC	CDS	-0.109543	11.0097	0.0272167	0.09844	1.00683
CP037923.1	EKN05_009630	ordL	FAD-binding oxidoreductase	CDS	0.40963	6.9589	0.027326	0.098751	1.00546
CP037923.1	EKN05_009525	ycjW	LacI family transcriptional regulator	CDS	-0.219881	8.65717	0.0274087	0.0989654	1.00452
CP037923.1	EKN05_017270	EKN05_017270	hypothetical protein	CDS	-0.904667	4.52551	0.0275993	0.0995688	1.00188
CP037923.1	EKN05_003970	hisQ	histidine ABC transporter permease HisQ	CDS	0.353306	7.09156	0.0276416	0.0995911	1.00178
CP037923.1	EKN05_014775	rdgC	recombination-associated protein RdgC	CDS	-0.402524	6.81447	0.0276524	0.0995911	1.00178
CP037923.1	EKN05_011100	EKN05_011100	curli production assembly/transport protein CsgG	pseudo	0.252443	8.3405	0.0278116	0.100079	0.999656
CP037923.1	EKN05_007850	EKN05_007850	hypothetical protein	pseudo	0.962488	4.67475	0.0279032	0.100324	0.998596
CP037923.1	EKN05_009465	EKN05_009465	LysR family transcriptional regulator	CDS	0.444419	6.53104	0.0281051	0.100964	0.995834
CP037923.1	EKN05_009230	EKN05_009230	DUF4376 domain-containing protein	CDS	0.603501	5.8785	0.0281508	0.101043	0.995495
CP037923.1	EKN05_000980	EKN05_000980	hemolysin III family protein	CDS	0.36493	7.41863	0.0281896	0.101068	0.995386
CP037923.1	EKN05_011835	EKN05_011835	DUF421 domain-containing protein	pseudo	-0.377993	6.83158	0.028215	0.101068	0.995386
CP037923.1	EKN05_003230	EKN05_003230	ArsC family reductase	CDS	0.283306	7.78098	0.0282295	0.101068	0.995386
CP037923.1	EKN05_003815	yfcS	fimbrial protein	CDS	0.465811	6.16998	0.0283585	0.101445	0.993771
CP037923.1	EKN05_011265	rutG	pyrimidine utilization transport protein G	CDS	0.339286	7.30841	0.0284491	0.101683	0.992753
CP037923.1	EKN05_010440	hflD	lysogenization regulator HflD	CDS	-1.06144	4.53596	0.0286019	0.102028	0.991281
CP037923.1	EKN05_006835	EKN05_006835	exodeoxyribonuclease VIII	pseudo	0.419063	6.89773	0.0286154	0.102028	0.991281
CP037923.1	EKN05_019520	rpoZ	DNA-directed RNA polymerase subunit omega	CDS	-0.928422	4.42496	0.0286179	0.102028	0.991281
CP037923.1	EKN05_005115	gatZ	tagatose-bisphosphate aldolase subunit GatZ	CDS	-0.242246	8.13831	0.0287863	0.102463	0.989431
CP037923.1	EKN05_021110	EKN05_021110	DUF805 domain-containing protein	pseudo	-0.620287	5.37992	0.0287947	0.102463	0.989431
CP037923.1	EKN05_002065	EKN05_002065	ferredoxin family protein	CDS	0.609133	5.27603	0.0288126	0.102463	0.989431
CP037923.1	EKN05_010525	EKN05_010525	PerC family transcriptional regulator	CDS	1.70852	3.09935	0.0288383	0.102469	0.989407
CP037923.1	EKN05_000330	mdaB	NADPH:quinone oxidoreductase MdaB	CDS	0.313463	7.3267	0.0289701	0.102851	0.987791
CP037923.1	EKN05_011970	lrp	leucine-responsive transcriptional regulator Lrp	CDS	-0.603218	5.74958	0.0290936	0.103203	0.986306
CP037923.1	EKN05_015340	EKN05_015340	DUF551 domain-containing protein	CDS	-0.348613	7.11572	0.0291443	0.103297	0.985914
CP037923.1	EKN05_015000	tssI	type VI secretion system tip protein VgrG	CDS	0.201172	8.88606	0.0291819	0.103344	0.985717
CP037923.1	EKN05_005600	cobS	adenosylcobinamide-GDP ribazoletransferase	CDS	0.542699	5.99174	0.0292109	0.10336	0.985649
CP037923.1	EKN05_001790	EKN05_001790	cytoplasmic protein	CDS	0.432932	6.55436	0.0292358	0.103362	0.985641
CP037923.1	EKN05_014150	allC	allantoate amidohydrolase	CDS	0.310746	7.64684	0.0293714	0.103755	0.983993
CP037923.1	EKN05_022950	mlaD	outer membrane lipid asymmetry maintenance protein MlaD	CDS	-0.424164	6.74393	0.0294465	0.103865	0.983531
CP037923.1	EKN05_003575	EKN05_003575	sensor domain-containing phosphodiesterase	CDS	0.162376	9.51211	0.0294517	0.103865	0.983531
CP037923.1	EKN05_005175	baeS	two-component system sensor histidine kinase BaeS	CDS	0.368866	7.20867	0.0296406	0.104444	0.981115
CP037923.1	EKN05_014895	EKN05_014895	hypothetical protein	pseudo	-0.196371	8.9598	0.0297503	0.104744	0.979872
CP037923.1	EKN05_017420	aspA	aspartate ammonia-lyase	CDS	0.208787	8.33251	0.0298507	0.10501	0.97877
CP037923.1	EKN05_001555	stpA	DNA-binding protein StpA	CDS	0.194498	9.02876	0.0300856	0.105749	0.975726
CP037923.1	EKN05_007170	rimL	50S ribosomal protein L7/L12-serine acetyltransferase	CDS	0.537228	5.98162	0.0303354	0.106538	0.972494
CP037923.1	EKN05_008765	astE	succinylglutamate desuccinylase	CDS	0.366372	7.23468	0.0303665	0.106559	0.972409
CP037923.1	EKN05_004235	ais	histidine phosphatase family protein	CDS	-0.216651	8.76256	0.0304211	0.106663	0.971988
CP037923.1	EKN05_018960	uspD	universal stress protein UspD	CDS	0.139619	9.63781	0.030457	0.106672	0.971949
CP037923.1	EKN05_008645	EKN05_008645	hypothetical protein	CDS	-1.1321	4.13784	0.0304742	0.106672	0.971949
CP037923.1	EKN05_017490	EKN05_017490	peptidylprolyl isomerase	CDS	0.969535	5.22136	0.030562	0.106795	0.971449
CP037923.1	EKN05_011340	torS	response regulator	CDS	0.257145	8.35978	0.0305821	0.106795	0.971449
CP037923.1	EKN05_011555	EKN05_011555	Lon protease family protein	CDS	0.283984	7.8023	0.0305849	0.106795	0.971449
CP037923.1	EKN05_010665	comR	TetR family copper-responsive transcriptional repressor ComR	CDS	0.661038	5.81464	0.0307051	0.107039	0.970459
CP037923.1	EKN05_017940	EKN05_017940	IS3-like element IS2 family transposase	CDS	-1.41078	4.02931	0.0307617	0.107148	0.970017
CP037923.1	EKN05_007360	adhP	alcohol dehydrogenase AdhP	pseudo	0.273669	7.65103	0.0308073	0.107218	0.969731
CP037923.1	EKN05_023070	nusA	transcription termination/antitermination protein NusA	CDS	-1.17966	4.3968	0.030971	0.107643	0.968015
CP037923.1	EKN05_016060	panC	pantoate--beta-alanine ligase	CDS	0.382825	6.94145	0.03098	0.107643	0.968015
CP037923.1	EKN05_017140	ulaA	PTS ascorbate transporter subunit IIC	pseudo	-0.27782	7.51007	0.0315969	0.109696	0.959807
CP037923.1	EKN05_005785	EKN05_005785	holin	CDS	0.452285	6.24128	0.0319287	0.110577	0.956336
CP037924.1	EKN05_024095	EKN05_024095	IS3 family transposase	pseudo	-0.384178	6.924	0.0319109	0.110577	0.956336
CP037923.1	EKN05_013365	pxpC	5-oxoprolinase subunit PxpC	pseudo	0.405185	6.68955	0.0320268	0.110826	0.955358
CP037923.1	EKN05_004020	yfcC	putative basic amino acid antiporter YfcC	CDS	0.231435	8.29344	0.0320913	0.110959	0.954839
CP037923.1	EKN05_020505	yifL	hypothetical protein	CDS	-0.957726	4.33409	0.0324436	0.111995	0.950802
CP037923.1	EKN05_000875	meaB	methylmalonyl Co-A mutase-associated GTPase MeaB	CDS	0.437474	6.61201	0.0324439	0.111995	0.950802
CP037923.1	EKN05_019540	gltS	sodium/glutamate symporter	CDS	-0.435317	6.44443	0.032521	0.11217	0.950125
CP037923.1	EKN05_013920	ybdG	mechanosensitive ion channel family protein	CDS	0.139349	10.0201	0.0325923	0.11226	0.949773
CP037923.1	EKN05_001545	EKN05_001545	transcriptional regulator	CDS	0.276459	7.97151	0.0326332	0.11226	0.949773
CP037923.1	EKN05_011845	focA	formate transporter FocA	CDS	0.208053	8.4936	0.0326361	0.11226	0.949773
CP037923.1	EKN05_006790	yobA	CopC domain-containing protein YobA	CDS	0.61447	5.53056	0.0326532	0.11226	0.949773
CP037923.1	EKN05_004245	EKN05_004245	hypothetical protein	CDS	-0.405868	7.31069	0.0327949	0.112572	0.948571
CP037923.1	EKN05_015140	phoE	phosphoporin PhoE	CDS	0.119314	10.4169	0.0328182	0.112572	0.948571
CP037923.1	EKN05_003810	EKN05_003810	fimbrial biogenesis outer membrane usher protein	pseudo	-0.151297	9.61082	0.0328235	0.112572	0.948571
CP037923.1	EKN05_023100	nlpI	lipoprotein NlpI	CDS	0.472881	6.45005	0.0329975	0.113077	0.946626
CP037923.1	EKN05_007805	anmK	anhydro-N-acetylmuramic acid kinase	CDS	0.333702	7.81389	0.0330339	0.11311	0.946497
CP037923.1	EKN05_018570	nfi	deoxyribonuclease V	CDS	-0.370844	6.70299	0.0330971	0.113159	0.946312
CP037923.1	EKN05_018000	psiE	phosphate-starvation-inducible protein PsiE	CDS	-0.421578	6.57796	0.0331233	0.113159	0.946312
CP037923.1	EKN05_022140	phoB	transcriptional regulator PhoB	CDS	-0.620386	5.52645	0.0331281	0.113159	0.946312
CP037923.1	EKN05_006470	EKN05_006470	HNH endonuclease	CDS	-0.55626	6.50195	0.0334813	0.114273	0.942055
CP037923.1	EKN05_017095	rpsR	30S ribosomal protein S18	CDS	-3.18591	2.42493	0.0335582	0.114444	0.941408
CP037923.1	EKN05_012650	EKN05_012650	LysR family transcriptional regulator	pseudo	-0.239116	8.14148	0.033646	0.114609	0.94078
CP037923.1	EKN05_008630	EKN05_008630	hypothetical protein	pseudo	-0.1898	9.08406	0.0336778	0.114609	0.94078
CP037923.1	EKN05_017035	EKN05_017035	DUF262 domain-containing protein	pseudo	-0.337384	7.66191	0.0337042	0.114609	0.94078
CP037923.1	EKN05_014520	ampG	muropeptide MFS transporter AmpG	CDS	-0.311861	7.47597	0.0337293	0.114609	0.94078
CP037923.1	EKN05_021810	EKN05_021810	pirin family protein	CDS	-0.382516	6.58908	0.0337421	0.114609	0.94078
CP037923.1	EKN05_022905	rpoN	RNA polymerase factor sigma-54	CDS	-4.43855	2.63372	0.0337881	0.114674	0.940535
CP037923.1	EKN05_021140	yhjC	LysR family transcriptional regulator	CDS	0.257489	8.10356	0.0338222	0.114698	0.940444
CP037923.1	EKN05_020335	rep	ATP-dependent DNA helicase Rep	CDS	-4.56639	3.13002	0.0339061	0.114891	0.939716
CP037923.1	EKN05_021325	yhjY	autotransporter outer membrane beta-barrel domain-containing protein	CDS	-0.214143	8.65065	0.0340777	0.115361	0.937941
CP037923.1	EKN05_005525	EKN05_005525	Txe/YoeB family addiction module toxin	CDS	0.661147	5.51263	0.0341193	0.115361	0.937941
CP037923.1	EKN05_001390	dgcN	diguanylate cyclase DgcN	pseudo	0.243788	8.23764	0.0341266	0.115361	0.937941
CP037923.1	EKN05_012445	rlmF	23S rRNA (adenine(1618)-N(6))-methyltransferase RlmF	CDS	0.374554	7.2286	0.0345619	0.116739	0.932783
CP037924.1	EKN05_024560	EKN05_024560	ISL3 family transposase	pseudo	-0.345974	7.00854	0.0347831	0.117393	0.930358
CP037923.1	EKN05_006820	EKN05_006820	DUF1187 family protein	CDS	-0.979952	5.3403	0.0348759	0.117594	0.929613
CP037923.1	EKN05_010925	solA	N-methyl-L-tryptophan oxidase	CDS	0.195413	8.82714	0.0348983	0.117594	0.929613
CP037923.1	EKN05_007270	curA	NADPH-dependent curcumin/dihydrocurcumin reductase	CDS	0.25805	7.93665	0.034948	0.117659	0.929376
CP037923.1	EKN05_007905	EKN05_007905	oxidoreductase	CDS	0.356814	7.54594	0.0349937	0.117659	0.929376
CP037923.1	EKN05_018845	fsa	fructose-6-phosphate aldolase	pseudo	-0.60714	5.90912	0.0350006	0.117659	0.929376
CP037924.1	EKN05_024515	pWR501_0188	IS3 family transposase	pseudo	-0.294415	7.64004	0.0354494	0.119073	0.924187
CP037923.1	EKN05_007860	ydgQ	electron transport complex subunit E	CDS	-0.507168	6.5051	0.0355016	0.119154	0.923892
CP037923.1	EKN05_006085	yedF	putative sulfurtransferase YedF	CDS	0.448755	6.36649	0.0355661	0.119184	0.923783
CP037924.1	EKN05_024480	EKN05_024480	hypothetical protein	pseudo	-0.248075	8.1468	0.0355667	0.119184	0.923783
CP037924.1	EKN05_023980	pWR501_0018	ATP-binding protein	pseudo	-0.588759	6.14039	0.0356444	0.11935	0.923179
CP037923.1	EKN05_006935	EKN05_006935	HlyD family secretion protein	CDS	0.524303	6.21132	0.0357571	0.119632	0.922151
CP037923.1	EKN05_012755	EKN05_012755	epoxyqueuosine reductase QueH	CDS	0.230177	8.34121	0.0358146	0.11973	0.921796
CP037923.1	EKN05_007715	sodB	superoxide dismutase [Fe]	CDS	0.33574	7.19616	0.0359888	0.120218	0.92003
CP037923.1	EKN05_007345	fdxH	formate dehydrogenase subunit beta	CDS	0.617767	5.84254	0.0361092	0.120304	0.919721
CP037923.1	EKN05_016885	EKN05_016885	DUF1435 domain-containing protein	CDS	0.357695	7.37201	0.03611	0.120304	0.919721
CP037923.1	EKN05_018390	dcuR	two-component system response regulator DcuR	CDS	0.251559	8.09937	0.03612	0.120304	0.919721
CP037923.1	EKN05_000965	EKN05_000965	SDR family oxidoreductase	pseudo	0.368645	7.02532	0.036128	0.120304	0.919721
CP037923.1	EKN05_016720	creC	two-component system sensor histidine kinase CreC	CDS	0.22905	8.5165	0.0361592	0.120313	0.919687
CP037923.1	EKN05_010380	EKN05_010380	autotransporter outer membrane beta-barrel domain-containing protein	CDS	0.241009	8.50779	0.0362328	0.120434	0.919249
CP037923.1	EKN05_013635	EKN05_013635	integrase	CDS	0.210783	8.81841	0.0362525	0.120434	0.919249
CP037923.1	EKN05_015685	gloB	hydroxyacylglutathione hydrolase	CDS	0.291457	7.46929	0.0367023	0.121833	0.914235
CP037923.1	EKN05_010560	EKN05_010560	host cell division inhibitor Icd-like protein	CDS	0.639088	5.75463	0.0368457	0.122213	0.912881
CP037923.1	EKN05_021395	gadE	acid resistance transcriptional activator GadE	CDS	-0.502728	6.0051	0.0369166	0.122349	0.912399
CP037923.1	EKN05_021210	bcsA	UDP-forming cellulose synthase catalytic subunit	pseudo	-0.188665	8.68734	0.0369444	0.122349	0.912399
CP037923.1	EKN05_008555	EKN05_008555	YdiU family protein	CDS	0.249708	7.6673	0.0370562	0.122624	0.911425
CP037923.1	EKN05_014710	yajC	preprotein translocase subunit YajC	CDS	-1.96876	3.19166	0.0374652	0.123881	0.906996
CP037923.1	EKN05_009875	yciF	ferritin-like domain-containing protein	CDS	-0.400926	7.99711	0.0375346	0.123952	0.906748
CP037923.1	EKN05_013750	ybdL	methionine-oxo-acid transaminase	CDS	0.333631	7.18219	0.0375451	0.123952	0.906748
CP037923.1	EKN05_022105	EKN05_022105	PRD domain-containing protein	CDS	-1.15845	3.48457	0.0376125	0.124071	0.906329
CP037923.1	EKN05_019910	yidD	membrane protein insertion efficiency factor YidD	CDS	-1.24741	4.34417	0.0376642	0.124071	0.906329
CP037923.1	EKN05_014455	cof	HMP-PP phosphatase	CDS	0.256312	7.56956	0.0376692	0.124071	0.906329
CP037923.1	EKN05_008270	lsrA	autoinducer 2 ABC transporter ATP-binding protein LsrA	CDS	0.262016	7.67473	0.0377222	0.124149	0.906056
CP037923.1	EKN05_011940	dmsB	dimethylsulfoxide reductase subunit B	CDS	0.541694	6.33962	0.0377974	0.1243	0.905527
CP037923.1	EKN05_013650	citD	citrate lyase acyl carrier protein	CDS	0.589638	5.87391	0.0378599	0.124339	0.905393
CP037923.1	EKN05_022055	hofP	DNA utilization protein HofP	CDS	-0.640761	5.21775	0.0378677	0.124339	0.905393
CP037923.1	EKN05_020460	hemY	protoheme IX biogenesis protein HemY	CDS	-0.40344	6.35509	0.0380572	0.124864	0.903563
CP037923.1	EKN05_008990	EKN05_008990	MltA-interacting protein	CDS	0.302272	7.23416	0.0383866	0.125848	0.900155
CP037923.1	EKN05_003180	bcp	thioredoxin-dependent thiol peroxidase	CDS	0.341266	6.73468	0.0385111	0.126158	0.899085
CP037923.1	EKN05_002295	EKN05_002295	hypothetical protein	CDS	0.60952	5.12948	0.0385523	0.126196	0.898956
CP037923.1	EKN05_003595	EKN05_003595	ion channel protein	CDS	0.366588	6.96297	0.0387838	0.126855	0.896691
CP037923.1	EKN05_011660	ssuE	NADPH-dependent FMN reductase	CDS	0.42406	6.29728	0.0388814	0.127077	0.895935
CP037923.1	EKN05_010670	EKN05_010670	glycine zipper 2TM domain-containing protein	CDS	0.420943	6.50409	0.0389651	0.127252	0.895336
CP037923.1	EKN05_006300	tar	methyl-accepting chemotaxis protein II	CDS	0.222121	8.20821	0.0392356	0.128037	0.892665
CP037923.1	EKN05_007140	EKN05_007140	endonuclease	pseudo	0.877842	4.5238	0.0392752	0.128067	0.892562
CP037923.1	EKN05_016345	leuL	leu operon leader peptide	CDS	-0.222279	8.51451	0.0394376	0.128443	0.891291
CP037923.1	EKN05_007220	EKN05_007220	ABC transporter permease	CDS	0.580693	5.63288	0.0394509	0.128443	0.891291
CP037923.1	EKN05_011395	EKN05_011395	YjbH domain-containing protein	CDS	0.201813	8.68499	0.0395305	0.128603	0.890749
CP037923.1	EKN05_019215	selA	L-seryl-tRNA(Sec) selenium transferase	CDS	-0.323649	7.17351	0.0395764	0.128637	0.890634
CP037923.1	EKN05_012990	EKN05_012990	DUF493 family protein	CDS	-3.20676	2.46097	0.0396016	0.128637	0.890634
CP037923.1	EKN05_009025	fadD	long-chain-fatty-acid--CoA ligase FadD	CDS	0.224521	8.06277	0.0398104	0.129216	0.888684
CP037923.1	EKN05_012035	EKN05_012035	DUF535 domain-containing protein	CDS	0.302414	7.26999	0.0398965	0.129396	0.888078
CP037923.1	EKN05_019240	mtlD	mannitol-1-phosphate 5-dehydrogenase	CDS	-0.369943	7.18529	0.040052	0.129802	0.88672
CP037923.1	EKN05_015480	EKN05_015480	phage major capsid protein	CDS	0.374681	7.00473	0.0401388	0.129981	0.88612
CP037923.1	EKN05_014480	ppiD	peptidylprolyl isomerase	CDS	-0.289914	7.68096	0.0401687	0.129981	0.88612
CP037923.1	EKN05_013780	entB	enterobactin biosynthesis bifunctional isochorismatase/aryl carrier protein EntB	CDS	0.56089	6.06742	0.040246	0.130132	0.885616
CP037923.1	EKN05_010790	rluC	23S rRNA pseudouridine(955/2504/2580) synthase RluC	CDS	-0.343751	6.78867	0.0403051	0.130224	0.88531
CP037923.1	EKN05_004950	EKN05_004950	damage-inducible protein DinI	CDS	0.457784	6.27253	0.0404821	0.130696	0.883738
CP037923.1	EKN05_002350	EKN05_002350	replication protein P	CDS	0.159341	9.0942	0.0405691	0.130877	0.883137
CP037923.1	EKN05_006115	fliD	flagellar filament capping protein FliD	CDS	0.315344	7.77212	0.0407404	0.13133	0.881637
CP037923.1	EKN05_015775	tsaA	tRNA (N6-threonylcarbamoyladenosine(37)-N6)-methyltransferase TrmO	CDS	-0.545411	5.66614	0.0408381	0.131521	0.881004
CP037923.1	EKN05_007615	fumD	fumarate hydratase FumD	CDS	0.500026	5.80926	0.0408881	0.131521	0.881004
CP037923.1	EKN05_006055	EKN05_006055	antitermination protein	CDS	-1.13461	4.69471	0.0408929	0.131521	0.881004
CP037923.1	EKN05_014925	EKN05_014925	hypothetical protein	pseudo	0.294273	7.29708	0.0409407	0.131522	0.881002
CP037923.1	EKN05_008320	EKN05_008320	oxidoreductase	CDS	0.334017	7.24703	0.0409609	0.131522	0.881002
CP037923.1	EKN05_011710	ompF	porin OmpF	CDS	0.265693	7.52156	0.0409862	0.131522	0.881002
CP037923.1	EKN05_001635	emrB	multidrug efflux MFS transporter permease subunit EmrB	pseudo	0.275432	7.54065	0.0411899	0.132076	0.879177
CP037923.1	EKN05_002880	hcaA1	3-phenylpropionate/cinnamic acid dioxygenase subunit alpha	CDS	0.314118	7.4172	0.0414331	0.132755	0.876949
CP037923.1	EKN05_019680	EKN05_019680	IS3-like element IS600 family transposase	CDS	0.530127	5.89341	0.0415727	0.133102	0.875817
CP037923.1	EKN05_009130	EKN05_009130	hypothetical protein	pseudo	0.297324	7.42255	0.0416199	0.133152	0.875651
CP037923.1	EKN05_014410	atl	DNA base-flipping protein	CDS	0.738285	4.78242	0.0417039	0.133321	0.875103
CP037923.1	EKN05_007980	fumC	class II fumarate hydratase	CDS	0.362797	6.87789	0.041872	0.133672	0.87396
CP037923.1	EKN05_008680	EKN05_008680	metal-dependent hydrolase	CDS	0.274336	8.11371	0.0418769	0.133672	0.87396
CP037923.1	EKN05_010540	EKN05_010540	DNA primase	CDS	0.187171	8.79406	0.0420016	0.133969	0.872996
CP037923.1	EKN05_000850	EKN05_000850	oxidative stress defense protein	CDS	-0.297764	7.27447	0.0420958	0.134092	0.872596
CP037923.1	EKN05_003410	EKN05_003410	RpoE-regulated lipoprotein	CDS	0.317331	7.36496	0.0421035	0.134092	0.872596
CP037923.1	EKN05_019405	rfaY	lipopolysaccharide core heptose(II) kinase RfaY	CDS	-0.173727	9.00737	0.0422129	0.13434	0.871796
CP037923.1	EKN05_019185	EKN05_019185	HlyD family secretion protein	CDS	-0.157888	9.50641	0.0426243	0.135547	0.86791
CP037923.1	EKN05_004170	menD	2-succinyl-5-enolpyruvyl-6-hydroxy-3-cyclohexene-1-carboxylic-acid synthase	CDS	0.300689	7.68568	0.0427019	0.135674	0.867503
CP037923.1	EKN05_015130	frsA	esterase FrsA	CDS	0.206378	8.49154	0.0427283	0.135674	0.867503
CP037923.1	EKN05_007970	manA	mannose-6-phosphate isomerase	CDS	-0.548897	6.16994	0.0428185	0.135859	0.866912
CP037923.1	EKN05_020355	rhoL	rho operon leader peptide rhoL	CDS	-1.13782	4.41454	0.0430908	0.136621	0.864483
CP037923.1	EKN05_005375	wcaM	colanic acid biosynthesis protein WcaM	pseudo	0.153093	9.03525	0.0432481	0.137017	0.863225
CP037923.1	EKN05_007085	EKN05_007085	YdcF family protein	pseudo	0.501603	6.11781	0.0434049	0.137411	0.861979
CP037923.1	EKN05_006215	ftnA	non-heme ferritin	CDS	0.159702	9.89231	0.0436108	0.13796	0.860248
CP037923.1	EKN05_004800	EKN05_004800	SDR family oxidoreductase	pseudo	0.576406	5.38486	0.0436491	0.137978	0.86019
CP037923.1	EKN05_006220	EKN05_006220	hypothetical protein	CDS	0.253063	7.88569	0.0437217	0.138105	0.859792
CP037923.1	EKN05_002655	recO	DNA repair protein RecO	CDS	-0.548111	5.88916	0.0440331	0.138985	0.857033
CP037923.1	EKN05_023270	tdcR	DNA-binding transcriptional activator TdcR	CDS	-0.542313	6.07114	0.0441548	0.139265	0.856158
CP037923.1	EKN05_000725	EKN05_000725	virulence promoting factor	CDS	-0.463169	6.1787	0.0442309	0.139401	0.855733
CP037923.1	EKN05_001030	EKN05_001030	isopentenyl-diphosphate Delta-isomerase	CDS	-0.344348	6.64845	0.0443178	0.139571	0.855204
CP037923.1	EKN05_018095	dusA	tRNA dihydrouridine(20/20a) synthase DusA	CDS	-0.198344	8.59453	0.0443935	0.139706	0.854785
CP037923.1	EKN05_020155	atpG	F0F1 ATP synthase subunit gamma	CDS	-4.69436	2.21662	0.0448622	0.141067	0.850575
CP037924.1	EKN05_024450	EKN05_024450	IS5-like element ISSfl7 family transposase	CDS	-0.245136	7.96759	0.0448925	0.141067	0.850575
CP037923.1	EKN05_010180	dhaK	dihydroxyacetone kinase subunit DhaK	CDS	0.320753	6.94328	0.0449307	0.141082	0.850527
CP037923.1	EKN05_009080	yoaE	TerC family protein	CDS	0.320102	7.42566	0.0450032	0.141206	0.850148
CP037923.1	EKN05_016690	thrA	bifunctional aspartate kinase/homoserine dehydrogenase I	CDS	0.181369	8.94915	0.0450948	0.141222	0.850099
CP037923.1	EKN05_002040	cysH	phosphoadenosine phosphosulfate reductase	CDS	-0.249116	7.50054	0.0451085	0.141222	0.850099
CP037923.1	EKN05_009580	EKN05_009580	sugar phosphorylase	pseudo	-0.232656	8.46681	0.0451416	0.141222	0.850099
CP037923.1	EKN05_002670	EKN05_002670	small toxic protein ShoB	CDS	0.699629	5.12587	0.0453848	0.141796	0.848337
CP037923.1	EKN05_021735	panM	aspartate 1-decarboxylase autocleavage activator PanM	CDS	-0.324144	7.14262	0.045392	0.141796	0.848337
CP037923.1	EKN05_009405	EKN05_009405	hypothetical protein	CDS	0.281925	7.65084	0.0454332	0.14182	0.848263
CP037923.1	EKN05_003585	mntH	Mn(2+) uptake NRAMP transporter MntH	CDS	0.288849	7.19969	0.0455358	0.141939	0.847897
CP037923.1	EKN05_003310	EKN05_003310	IS1 family transposase	CDS	0.218323	7.92686	0.0455385	0.141939	0.847897
CP037923.1	EKN05_018065	lexA	repressor LexA	CDS	-1.11985	3.95594	0.0456234	0.1421	0.847407
CP037923.1	EKN05_004350	EKN05_004350	DUF1175 domain-containing protein	CDS	-0.470678	5.87193	0.045681	0.142175	0.847178
CP037923.1	EKN05_022995	EKN05_022995	DMT family transporter	CDS	-0.408606	6.73552	0.0457454	0.142271	0.846885
CP037923.1	EKN05_012475	ybiI	C4-type zinc finger protein YbiI	CDS	1.20398	3.82303	0.0458679	0.142547	0.846042
CP037923.1	EKN05_018310	EKN05_018310	hypothetical protein	CDS	-0.534394	5.57514	0.0459648	0.142744	0.845443
CP037923.1	EKN05_004260	EKN05_004260	ISNCY family transposase	CDS	0.40387	6.48026	0.04603	0.142841	0.845146
CP037923.1	EKN05_020670	rfaH	transcription/translation regulatory transformer protein RfaH	CDS	0.412948	6.64565	0.0461855	0.143165	0.844164
CP037923.1	EKN05_005065	rcnR	Ni(II)/Co(II)-binding transcriptional repressor RcnR	CDS	-1.3505	3.62088	0.0462017	0.143165	0.844164
CP037923.1	EKN05_017315	yjeM	glutamate/gamma-aminobutyrate family transporter YjeM	pseudo	-0.0995377	10.8139	0.0462911	0.143302	0.843747
CP037923.1	EKN05_003755	EKN05_003755	DUF4102 domain-containing protein	CDS	0.352122	7.03373	0.0463138	0.143302	0.843747
CP037923.1	EKN05_003120	EKN05_003120	formate transporter	pseudo	0.375173	6.54271	0.0465699	0.14396	0.841757
CP037923.1	EKN05_016575	fkpB	FKBP-type peptidyl-prolyl cis-trans isomerase	CDS	0.872685	4.49828	0.0466199	0.14396	0.841757
CP037923.1	EKN05_002790	qseE	two component system sensor histidine kinase QseE/GlrK	CDS	0.283838	7.79206	0.0466292	0.14396	0.841757
CP037923.1	EKN05_006255	otsB	trehalose-phosphatase	CDS	0.35432	6.94614	0.0466853	0.14396	0.841757
CP037923.1	EKN05_017430	cutA	divalent cation tolerance protein CutA	CDS	-0.402417	6.41805	0.0467295	0.14396	0.841757
CP037923.1	EKN05_003135	hyfI	hydrogenase 4 catalytic subunit HyfI	CDS	0.318612	6.96155	0.0467302	0.14396	0.841757
CP037923.1	EKN05_019035	EKN05_019035	YiaB family inner membrane protein	CDS	-0.117688	10.6387	0.047205	0.145298	0.83774
CP037923.1	EKN05_009800	topA	type I DNA topoisomerase	CDS	-0.752664	4.98723	0.0472561	0.145298	0.83774
CP037923.1	EKN05_005425	EKN05_005425	bactoprenol-linked glucose translocase	CDS	0.287986	7.30894	0.0472673	0.145298	0.83774
CP037923.1	EKN05_008200	yneH	glutaminase	CDS	0.32361	6.93785	0.0474506	0.145756	0.836374
CP037923.1	EKN05_017110	EKN05_017110	DUF1471 domain-containing protein	CDS	0.253916	7.86932	0.0475888	0.146075	0.835425
CP037923.1	EKN05_011765	EKN05_011765	hypothetical protein	CDS	0.441489	6.25714	0.0476497	0.146156	0.835184
CP037923.1	EKN05_023305	tdcG	L-serine ammonia-lyase	CDS	0.210757	8.76733	0.0479637	0.147013	0.832646
CP037923.1	EKN05_002890	hcaT	3-phenylpropionate MFS transporter	CDS	0.342309	6.96327	0.0480334	0.14712	0.83233
CP037923.1	EKN05_003445	cysT	sulfate/thiosulfate ABC transporter permease CysT	CDS	-1.16582	3.81378	0.0480997	0.147144	0.832257
CP037923.1	EKN05_002480	queF	NADPH-dependent 7-cyano-7-deazaguanine reductase QueF	CDS	-0.257686	7.34196	0.0481467	0.147144	0.832257
CP037923.1	EKN05_008870	EKN05_008870	DUF1266 domain-containing protein	pseudo	0.602085	6.58774	0.0481718	0.147144	0.832257
CP037923.1	EKN05_015475	EKN05_015475	hypothetical protein	CDS	-0.64329	5.36397	0.0481896	0.147144	0.832257
CP037923.1	EKN05_006905	ogt	methylated-DNA--[protein]-cysteine S-methyltransferase	CDS	0.59063	5.44183	0.048215	0.147144	0.832257
CP037923.1	EKN05_010200	EKN05_010200	hypothetical protein	pseudo	-0.424837	6.08946	0.0483077	0.147252	0.83194
CP037923.1	EKN05_012030	EKN05_012030	MacA family efflux pump subunit	CDS	0.281008	7.60716	0.0483197	0.147252	0.83194
CP037923.1	EKN05_015100	yafO	type II toxin-antitoxin system YafO family toxin	CDS	0.156727	9.60646	0.0487316	0.1484	0.828565
CP037923.1	EKN05_023000	obgE	GTPase ObgE	CDS	-1.95298	2.93038	0.0488469	0.148645	0.82785
CP037923.1	EKN05_003055	pdeF	cyclic-guanylate-specific phosphodiesterase PdeF	pseudo	-0.153234	9.1992	0.048895	0.148684	0.827735
CP037923.1	EKN05_005025	yehD	type 1 fimbrial protein	CDS	-0.5263	6.48348	0.0489709	0.148761	0.82751
CP037923.1	EKN05_009505	tpx	thiol peroxidase	CDS	0.391897	6.33977	0.0489905	0.148761	0.82751
CP037923.1	EKN05_011015	EKN05_011015	phage tail tape measure protein	CDS	0.101509	10.4289	0.049252	0.149319	0.825884
CP037923.1	EKN05_001885	EKN05_001885	hypothetical protein	CDS	-0.720273	5.02816	0.0492785	0.149319	0.825884
CP037923.1	EKN05_014235	EKN05_014235	NfeD family protein	CDS	0.531326	5.45404	0.04928	0.149319	0.825884
CP037923.1	EKN05_006315	cheB	chemotaxis response regulator protein-glutamate methylesterase	CDS	0.408537	6.71192	0.0493758	0.149503	0.82535
CP037923.1	EKN05_021230	EKN05_021230	IS1 family transposase	pseudo	0.544106	5.37692	0.0494859	0.149729	0.824693
CP037923.1	EKN05_010620	cobB	NAD-dependent protein deacylase	CDS	-0.547169	5.90004	0.0496647	0.150101	0.823617
CP037923.1	EKN05_008790	xthA	exodeoxyribonuclease III	CDS	0.40184	6.4198	0.0496795	0.150101	0.823617
CP037923.1	EKN05_016505	EKN05_016505	electron transfer flavoprotein subunit alpha/FixB family protein	pseudo	-0.402129	6.36974	0.0498296	0.150447	0.822616
CP037923.1	EKN05_003240	EKN05_003240	hypothetical protein	CDS	-0.366655	6.68417	0.0500066	0.150874	0.821385
CP037923.1	EKN05_000250	insB	IS1 family transposase	pseudo	0.447373	6.01574	0.0501327	0.15112	0.820679
CP037923.1	EKN05_005150	EKN05_005150	hypothetical protein	CDS	0.178933	8.77073	0.0501593	0.15112	0.820679
CP037923.1	EKN05_015370	gtra	GtrA family protein	CDS	0.178693	9.14799	0.0503511	0.15159	0.819331
CP037923.1	EKN05_013715	ybdO	LysR family transcriptional regulator	CDS	-0.218499	8.5273	0.0504135	0.151632	0.81921
CP037923.1	EKN05_017265	queG	tRNA epoxyqueuosine(34) reductase QueG	CDS	-0.294068	7.42256	0.0504365	0.151632	0.81921
CP037923.1	EKN05_014975	EKN05_014975	iron-sulfur cluster-binding protein	CDS	0.203654	8.00486	0.0505565	0.151884	0.818487
CP037923.1	EKN05_005290	wcaB	colanic acid biosynthesis acetyltransferase WcaB	CDS	-0.470089	6.16954	0.0505961	0.151896	0.818454
CP037923.1	EKN05_009225	EKN05_009225	hypothetical protein	CDS	1.04941	4.06262	0.0506992	0.152098	0.817878
CP037923.1	EKN05_002195	EKN05_002195	DNA packaging protein	CDS	0.489745	5.6317	0.0507884	0.152257	0.817422
CP037923.1	EKN05_015275	EKN05_015275	antitermination protein	CDS	0.198613	8.21988	0.0508392	0.152275	0.81737
CP037923.1	EKN05_016485	kefF	glutathione-regulated potassium-efflux system oxidoreductase KefF	CDS	0.313013	7.63883	0.0508662	0.152275	0.81737
CP037923.1	EKN05_019150	EKN05_019150	AraC family transcriptional regulator	CDS	-0.204968	8.63567	0.0509121	0.152305	0.817285
CP037923.1	EKN05_007820	mliC	C-type lysozyme inhibitor	pseudo	0.782318	4.68962	0.0510762	0.152581	0.816501
CP037923.1	EKN05_006175	uvrC	excinuclease ABC subunit UvrC	CDS	0.186906	8.3548	0.051138	0.152658	0.816282
CP037923.1	EKN05_005070	thiM	hydroxyethylthiazole kinase	CDS	0.274226	7.48729	0.0516427	0.154056	0.812322
CP037923.1	EKN05_000210	cca	fused tRNA nucleotidyltransferase/2'	CDS	-4.09092	2.88254	0.0519381	0.154828	0.81015
CP037923.1	EKN05_021290	dppC	dipeptide ABC transporter permease DppC	CDS	0.291322	7.46554	0.052019	0.15496	0.809779
CP037923.1	EKN05_020930	EKN05_020930	hypothetical protein	pseudo	-0.3253	6.84964	0.0524485	0.15613	0.806513
CP037923.1	EKN05_013625	modC	molybdenum ABC transporter ATP-binding protein ModC	CDS	0.488464	6.11374	0.0525117	0.156209	0.806295
CP037923.1	EKN05_002860	hcaD	phenylpropionate dioxygenase ferredoxin reductase subunit	CDS	0.283582	7.17158	0.0526129	0.1564	0.805764
CP037923.1	EKN05_021190	EKN05_021190	cellulose synthase	pseudo	-0.746153	4.95136	0.0527628	0.156724	0.804866
CP037923.1	EKN05_020775	EKN05_020775	DUF945 family protein	pseudo	-0.220809	8.04411	0.0527958	0.156724	0.804866
CP037923.1	EKN05_013870	EKN05_013870	IS3 family transposase	pseudo	0.570589	5.6472	0.0529274	0.157004	0.804088
CP037923.1	EKN05_019610	EKN05_019610	hypothetical protein	pseudo	-0.973018	4.1679	0.0529769	0.157041	0.803986
CP037923.1	EKN05_013185	nagD	ribonucleotide monophosphatase NagD	CDS	0.226498	7.76316	0.0530414	0.157123	0.803761
CP037923.1	EKN05_013745	EKN05_013745	hypothetical protein	pseudo	0.272736	7.28491	0.05326	0.15766	0.802278
CP037923.1	EKN05_006285	motB	motility protein MotB	CDS	0.489039	5.75262	0.0535058	0.158277	0.800582
CP037923.1	EKN05_022965	ibaG	BolA family iron metabolism protein IbaG	CDS	-0.449187	6.23658	0.05382	0.159095	0.798342
CP037923.1	EKN05_009665	EKN05_009665	DUF2543 family protein	CDS	1.02783	4.60326	0.0540292	0.159602	0.79696
CP037923.1	EKN05_018535	purD	phosphoribosylamine--glycine ligase	CDS	-0.427873	6.34448	0.0543085	0.160316	0.795024
CP037923.1	EKN05_002855	EKN05_002855	DoxX family protein	pseudo	0.204465	8.47332	0.0545621	0.160844	0.793595
CP037923.1	EKN05_008740	osmE	osmotically-inducible lipoprotein OsmE	CDS	0.469617	6.35922	0.0546178	0.160893	0.793463
CP037923.1	EKN05_021885	glpG	rhomboid family intramembrane serine protease GlpG	CDS	-0.396239	6.51326	0.0548706	0.161421	0.79204
CP037923.1	EKN05_009515	EKN05_009515	TIGR01620 family protein	CDS	0.271976	7.38722	0.0548733	0.161421	0.79204
CP037923.1	EKN05_011800	ihfB	integration host factor subunit beta	CDS	-0.792503	5.15777	0.0550404	0.161801	0.79102
CP037924.1	EKN05_023600	EKN05_023600	glutathione S-transferase	CDS	-0.405217	6.47198	0.0552318	0.162251	0.789814
CP037923.1	EKN05_006170	uvrY	two-component system response regulator UvrY	CDS	0.254526	7.86499	0.055303	0.162347	0.789555
CP037923.1	EKN05_010915	dinI	DNA damage-inducible protein I	CDS	0.357417	6.975	0.0553608	0.162396	0.789426
CP037923.1	EKN05_022285	fkpA	FKBP-type peptidyl-prolyl cis-trans isomerase	CDS	0.164436	8.79843	0.0555082	0.162396	0.789426
CP037923.1	EKN05_016130	EKN05_016130	UPF0231 family protein	CDS	0.498059	5.72668	0.0555192	0.162396	0.789426
CP037923.1	EKN05_011025	EKN05_011025	IS91 family transposase	CDS	0.381417	6.38748	0.0555301	0.162396	0.789426
CP037923.1	EKN05_021525	EKN05_021525	transposase	pseudo	-0.479325	6.24879	0.0555368	0.162396	0.789426
CP037923.1	EKN05_017615	EKN05_017615	ribosome-associated protein	CDS	-0.748774	5.16125	0.0555493	0.162396	0.789426
CP037923.1	EKN05_007775	sodC	superoxide dismutase [Cu-Zn] SodC2	CDS	0.593935	5.27168	0.0556238	0.162501	0.789143
CP037923.1	EKN05_004640	fruB	fused PTS fructose transporter subunit IIA/HPr protein	CDS	0.316654	7.00936	0.0557618	0.162754	0.788469
CP037923.1	EKN05_005405	wzx	O13/O129/O135 family O-antigen flippase	CDS	0.824661	4.92562	0.055787	0.162754	0.788469
CP037923.1	EKN05_004250	cinA	nicotinamide mononucleotide deamidase-related protein YfaY	pseudo	0.365923	6.62915	0.0561286	0.163638	0.786116
CP037923.1	EKN05_017895	uxuR	Uxu operon transcriptional regulator	CDS	-0.240099	7.90131	0.0563663	0.164143	0.784779
CP037923.1	EKN05_013615	modA	molybdate ABC transporter substrate-binding protein	CDS	0.357693	6.3596	0.0563792	0.164143	0.784779
CP037923.1	EKN05_005925	EKN05_005925	DUF808 domain-containing protein	CDS	0.269271	7.37391	0.0566818	0.16491	0.782753
CP037923.1	EKN05_016960	hpcR	homoprotocatechuate degradative operon repressor	CDS	0.565652	5.92577	0.0569229	0.16545	0.781333
CP037923.1	EKN05_000955	gcvH	glycine cleavage system protein GcvH	CDS	-0.783318	4.75545	0.0569646	0.16545	0.781333
CP037923.1	EKN05_014225	fetA	iron ABC transporter ATP-binding protein FetA	CDS	0.153549	9.39914	0.0569845	0.16545	0.781333
CP037923.1	EKN05_010595	pepT	peptidase T	CDS	0.278687	7.75431	0.0571849	0.165847	0.780291
CP037923.1	EKN05_012520	ybhF	ABC transporter ATP-binding protein	CDS	0.220172	7.95889	0.0571996	0.165847	0.780291
CP037923.1	EKN05_002150	EKN05_002150	phage tail protein	CDS	0.291672	7.25684	0.057619	0.166935	0.777453
CP037923.1	EKN05_017985	EKN05_017985	hypothetical protein	pseudo	0.503223	5.70691	0.0576612	0.166935	0.777453
CP037923.1	EKN05_020960	fdhE	formate dehydrogenase accessory protein FdhE	CDS	0.245389	7.87225	0.0576927	0.166935	0.777453
CP037923.1	EKN05_013130	ybeZ	PhoH family protein	CDS	-0.704557	5.03274	0.057778	0.167067	0.777108
CP037923.1	EKN05_006670	EKN05_006670	YebC/PmpR family DNA-binding transcriptional regulator	CDS	0.62841	5.6045	0.0580342	0.167694	0.775483
CP037923.1	EKN05_016140	EKN05_016140	DUF3300 domain-containing protein	CDS	0.325655	7.0679	0.0581398	0.167884	0.774989
CP037923.1	EKN05_015515	EKN05_015515	lytic transglycosylase domain-containing protein	CDS	0.19214	8.67892	0.0584073	0.168542	0.773291
CP037923.1	EKN05_012380	ldtB	L	CDS	-0.278469	7.31064	0.0584952	0.168631	0.773063
CP037923.1	EKN05_010800	rne	ribonuclease E	CDS	-1.41534	3.24828	0.0585176	0.168631	0.773063
CP037923.1	EKN05_005890	EKN05_005890	hypothetical protein	pseudo	0.244615	7.44396	0.0585948	0.168739	0.772786
CP037923.1	EKN05_014290	ybaL	Kef family K(+) transporter	CDS	0.225697	8.25199	0.0586973	0.168874	0.772438
CP037923.1	EKN05_004725	EKN05_004725	DUF418 family protein	CDS	0.225759	8.27895	0.0587642	0.168874	0.772438
CP037923.1	EKN05_004210	arnT	lipid IV(A) 4-amino-4-deoxy-L-arabinosyltransferase	CDS	0.312512	7.14464	0.0587968	0.168874	0.772438
CP037923.1	EKN05_016825	yjjV	metal-dependent hydrolase	CDS	-0.473657	6.16254	0.0588236	0.168874	0.772438
CP037923.1	EKN05_000685	gshB	glutathione synthase	CDS	-0.705164	5.12369	0.0588409	0.168874	0.772438
CP037923.1	EKN05_006075	EKN05_006075	transposase	CDS	0.416968	6.21026	0.0589604	0.169102	0.771851
CP037923.1	EKN05_009500	ycjG	L-Ala-D/L-Glu epimerase	CDS	0.257708	7.52362	0.0592592	0.169844	0.769949
CP037923.1	EKN05_022050	hofO	DNA utilization protein HofO	CDS	-0.496573	5.75788	0.0593756	0.170063	0.76939
CP037923.1	EKN05_012110	EKN05_012110	hypothetical protein	CDS	-0.27438	7.22831	0.0594384	0.170128	0.769224
CP037924.1	EKN05_024120	EKN05_024120	IS256 family transposase	pseudo	-0.465756	6.17936	0.059783	0.170999	0.767007
CP037923.1	EKN05_023395	EKN05_023395	pilus assembly protein CblD	CDS	-0.210967	8.20807	0.059944	0.171344	0.766132
CP037923.1	EKN05_013380	EKN05_013380	AbrB family transcriptional regulator	CDS	0.28998	7.46281	0.0600348	0.171487	0.765768
CP037923.1	EKN05_000635	EKN05_000635	TRAP transporter small permease	CDS	-0.15412	8.9763	0.060292	0.17206	0.764321
CP037923.1	EKN05_023375	EKN05_023375	DedA family protein	CDS	0.338527	7.35704	0.0603162	0.17206	0.764321
CP037923.1	EKN05_021455	arsB	arsenite/antimonite:H(+) antiporter ArsB	CDS	-0.234289	8.13099	0.0604739	0.172393	0.76348
CP037923.1	EKN05_010810	flgK	flagellar hook-associated protein FlgK	pseudo	0.26194	7.51078	0.0605282	0.172432	0.763382
CP037923.1	EKN05_002435	rlmD	23S rRNA (uracil(1939)-C(5))-methyltransferase RlmD	CDS	0.186702	8.46738	0.0605885	0.172488	0.763241
CP037923.1	EKN05_000865	scpC	propionyl-CoA:succinate CoA transferase	CDS	0.210602	8.44169	0.0606823	0.172639	0.762861
CP037923.1	EKN05_006655	EKN05_006655	isochorismatase family protein	CDS	0.528767	5.40061	0.0612988	0.174276	0.758763
CP037923.1	EKN05_013580	galM	galactose-1-epimerase	CDS	0.289322	7.3964	0.0614919	0.174708	0.757688
CP037924.1	EKN05_024800	virB	Virulence regulon transcriptional activator VirB	CDS	0.0847452	12.2101	0.0615903	0.17487	0.757284
CP037923.1	EKN05_006240	araF	arabinose ABC transporter substrate-binding protein	CDS	0.252704	7.34996	0.0617703	0.175245	0.756355
CP037923.1	EKN05_007315	EKN05_007315	leucine-rich repeat domain-containing protein	CDS	-1.52223	4.04651	0.0618049	0.175245	0.756355
CP037923.1	EKN05_007300	narU	NarK family nitrate/nitrite MFS transporter	CDS	0.186633	8.52074	0.0620179	0.175731	0.755151
CP037923.1	EKN05_018430	sorD	SDR family oxidoreductase	CDS	-0.213147	8.09253	0.0620659	0.17575	0.755105
CP037924.1	EKN05_023865	EKN05_023865	AAA family ATPase	pseudo	-0.623348	5.2852	0.0622131	0.176049	0.754367
CP037923.1	EKN05_017730	EKN05_017730	DUF898 domain-containing protein	CDS	-0.128136	9.61242	0.0624919	0.176673	0.752829
CP037923.1	EKN05_012290	bssR	biofilm formation regulator BssR	CDS	0.441305	6.06816	0.0625172	0.176673	0.752829
CP037923.1	EKN05_000175	EKN05_000175	L-tartrate/succinate antiporter	CDS	-0.214913	7.89354	0.0626592	0.176957	0.752132
CP037923.1	EKN05_009605	pspC	envelope stress response membrane protein PspC	CDS	0.601865	5.14232	0.0628746	0.177447	0.750931
CP037923.1	EKN05_008060	EKN05_008060	hypothetical protein	CDS	0.51867	5.41897	0.0629621	0.177576	0.750616
CP037923.1	EKN05_021620	EKN05_021620	type II toxin-antitoxin system HicB family antitoxin	CDS	-0.240539	7.59174	0.0631589	0.178012	0.74955
CP037923.1	EKN05_022790	sspA	stringent starvation protein A	CDS	0.340174	6.89854	0.0633317	0.178381	0.748652
CP037923.1	EKN05_012250	ybjG	undecaprenyl-diphosphate phosphatase	CDS	0.387897	6.67202	0.0635488	0.178801	0.747631
CP037923.1	EKN05_018990	gadW	acid resistance transcriptional activator GadW	CDS	0.141542	9.38013	0.0635651	0.178801	0.747631
CP037923.1	EKN05_015655	tssG	type VI secretion system baseplate subunit TssG	pseudo	0.270686	7.4299	0.063629	0.178861	0.747483
CP037923.1	EKN05_008890	selD	selenide	CDS	0.490973	5.92063	0.0640915	0.180042	0.744625
CP037923.1	EKN05_001040	EKN05_001040	hypothetical protein	CDS	0.241236	7.48913	0.0642723	0.180431	0.74369
CP037923.1	EKN05_001540	EKN05_001540	YqaE/Pmp3 family membrane protein	CDS	0.367146	6.42464	0.0644687	0.180862	0.742652
CP037923.1	EKN05_006165	EKN05_006165	hypothetical protein	CDS	0.303821	7.05098	0.0646822	0.181236	0.741755
CP037923.1	EKN05_019825	EKN05_019825	DUF3748 domain-containing protein	CDS	-0.262297	7.66282	0.0647136	0.181236	0.741755
CP037923.1	EKN05_017560	tamA	autotransporter assembly complex protein TamA	CDS	-0.198351	8.31999	0.0647341	0.181236	0.741755
CP037923.1	EKN05_017920	iadA	beta-aspartyl-peptidase	CDS	-0.327534	7.19298	0.0647731	0.181236	0.741755
CP037923.1	EKN05_001150	lplT	lysophospholipid transporter LplT	pseudo	0.195804	8.19063	0.0652837	0.182545	0.738631
CP037923.1	EKN05_014560	cyoD	cytochrome o ubiquinol oxidase subunit IV	CDS	0.445016	5.78135	0.0654976	0.183022	0.737497
CP037923.1	EKN05_008675	hxpB	hexitol phosphatase HxpB	CDS	0.316375	7.27135	0.0656218	0.183248	0.73696
CP037923.1	EKN05_009305	EKN05_009305	hypothetical protein	CDS	0.293084	7.24735	0.0657383	0.183453	0.736476
CP037923.1	EKN05_018140	EKN05_018140	MmcQ/YjbR family DNA-binding protein	CDS	-0.802922	4.59534	0.0657858	0.183465	0.736448
CP037923.1	EKN05_003105	arsC	arsenate reductase (glutaredoxin)	CDS	-0.396009	6.20187	0.0658933	0.183643	0.736025
CP037923.1	EKN05_009635	puuC	aldehyde dehydrogenase PuuC	CDS	0.333025	6.80781	0.0660161	0.183831	0.735582
CP037923.1	EKN05_007505	EKN05_007505	IS1 family transposase	pseudo	1.40663	3.30218	0.0660473	0.183831	0.735582
CP037923.1	EKN05_009375	EKN05_009375	DUF1364 domain-containing protein	CDS	0.3631	6.90167	0.066312	0.184446	0.73413
CP037923.1	EKN05_012340	moeA	molybdopterin molybdotransferase MoeA	CDS	0.286397	7.13903	0.0663932	0.184551	0.733883
CP037923.1	EKN05_009620	pspF	phage shock protein operon transcriptional activator	CDS	0.298927	7.24078	0.0668023	0.185567	0.7315
CP037923.1	EKN05_003085	purM	phosphoribosylformylglycinamidine cyclo-ligase	CDS	0.354525	6.25718	0.0671522	0.186417	0.729515
CP037923.1	EKN05_021930	nfuA	iron-sulfur cluster biogenesis protein NfuA	CDS	1.50453	3.02061	0.0673394	0.186763	0.72871
CP037923.1	EKN05_001650	EKN05_001650	DedA family protein	CDS	-0.776949	4.3878	0.067365	0.186763	0.72871
CP037923.1	EKN05_021030	rhaS	HTH-type transcriptional activator RhaS	CDS	-0.261669	7.25329	0.0674108	0.186768	0.728698
CP037923.1	EKN05_002785	purL	phosphoribosylformylglycinamidine synthase	CDS	-0.184818	8.40165	0.0674569	0.186773	0.728685
CP037923.1	EKN05_001515	gabD	NADP-dependent succinate-semialdehyde dehydrogenase I	pseudo	0.215327	7.78209	0.0677003	0.187325	0.727404
CP037923.1	EKN05_006715	mepM	murein DD-endopeptidase MepM	CDS	0.291057	7.4505	0.067785	0.187437	0.727145
CP037923.1	EKN05_019055	xylF	D-xylose ABC transporter substrate-binding protein	CDS	-0.121452	9.72063	0.0682058	0.188397	0.724926
CP037923.1	EKN05_001045	ygfU	purine permease	CDS	-0.141995	9.14645	0.0686367	0.189421	0.722571
CP037923.1	EKN05_016360	leuC	3-isopropylmalate dehydratase large subunit	CDS	-0.298472	6.96761	0.0690327	0.19039	0.720356
CP037923.1	EKN05_011935	dmsC	dimethyl sulfoxide reductase anchor subunit	CDS	0.357754	6.12853	0.0690792	0.190394	0.720346
CP037923.1	EKN05_018340	adiC	arginine/agmatine antiporter	CDS	-0.14756	8.92059	0.0691275	0.190404	0.720324
CP037923.1	EKN05_013720	EKN05_013720	hypothetical protein	pseudo	0.214347	8.11757	0.0691868	0.190444	0.720234
CP037923.1	EKN05_007350	fdnI	formate dehydrogenase-N subunit gamma	CDS	0.34269	6.50241	0.0693351	0.190728	0.719586
CP037923.1	EKN05_003660	EKN05_003660	DUF2545 family protein	CDS	1.03395	4.02636	0.0696593	0.191495	0.717842
CP037923.1	EKN05_015625	EKN05_015625	IS3-like element IS2 family transposase	CDS	2.0803	2.65231	0.0698398	0.19177	0.717219
CP037923.1	EKN05_020000	EKN05_020000	hypothetical protein	CDS	0.248351	7.53775	0.0699075	0.19177	0.717219
CP037923.1	EKN05_009265	sitA	iron/manganese ABC transporter substrate-binding protein SitA	CDS	0.262543	7.08518	0.0699564	0.19177	0.717219
CP037923.1	EKN05_007770	EKN05_007770	aldo/keto reductase family oxidoreductase	CDS	0.446515	5.68524	0.0699675	0.19177	0.717219
CP037923.1	EKN05_007295	narZ	nitrate reductase subunit alpha	CDS	0.187708	8.45152	0.0699855	0.19177	0.717219
CP037923.1	EKN05_019605	EKN05_019605	IS3-like element IS2 family transposase	CDS	-1.11498	3.5088	0.0701034	0.191969	0.716768
CP037923.1	EKN05_004395	rcsB	transcriptional regulator RcsB	CDS	-0.271038	7.28614	0.0701712	0.192031	0.716629
CP037923.1	EKN05_010075	chaC	gamma-glutamylcyclotransferase	CDS	0.318977	6.68525	0.0703454	0.192383	0.715833
CP037923.1	EKN05_001775	ascF	PTS cellobiose/arbutin/salicin transporter subunit IIBC	CDS	0.278143	7.0226	0.0706316	0.192949	0.714559
CP037923.1	EKN05_021670	dcrB	phage sensitivity protein DcrB	CDS	-0.41309	6.03283	0.0706431	0.192949	0.714559
CP037923.1	EKN05_021685	zntA	Zn(II)/Cd(II)/Pb(II) translocating P-type ATPase ZntA	CDS	0.159745	8.51556	0.0708821	0.193477	0.713371
CP037923.1	EKN05_013065	ybeS	J domain-containing protein	CDS	0.1394	9.39126	0.0709539	0.193548	0.713212
CP037923.1	EKN05_006700	znuB	zinc ABC transporter permease subunit ZnuB	CDS	-1.00544	4.1223	0.0710251	0.193618	0.713055
CP037923.1	EKN05_000465	hybB	Ni/Fe-hydrogenase cytochrome b subunit	CDS	0.200292	8.33717	0.0711755	0.193903	0.712416
CP037923.1	EKN05_020700	EKN05_020700	IMPACT family protein	CDS	-0.328342	6.65298	0.0714176	0.19441	0.711282
CP037923.1	EKN05_006980	nifJ	pyruvate:ferredoxin (flavodoxin) oxidoreductase	CDS	0.155485	9.05201	0.0714533	0.19441	0.711282
CP037923.1	EKN05_000510	EKN05_000510	IS1 family transposase	pseudo	0.941063	4.38575	0.0715953	0.194671	0.710698
CP037923.1	EKN05_006815	EKN05_006815	IS3 family transposase	CDS	-0.898458	4.85518	0.0716778	0.194771	0.710476
CP037923.1	EKN05_009655	EKN05_009655	hypothetical protein	CDS	-1.19626	3.62655	0.071832	0.195065	0.709822
CP037923.1	EKN05_019220	yibF	glutathione S-transferase	CDS	0.228207	7.99611	0.0718824	0.195077	0.709795
CP037923.1	EKN05_003930	dedD	cell division protein DedD	CDS	0.343631	6.5106	0.0722378	0.19577	0.708253
CP037923.1	EKN05_018385	dcuB	anaerobic C4-dicarboxylate transporter	CDS	-0.134954	9.13081	0.0722783	0.19577	0.708253
CP037923.1	EKN05_004655	EKN05_004655	pseudouridine kinase	CDS	-0.254351	8.17766	0.0722973	0.19577	0.708253
CP037923.1	EKN05_005710	EKN05_005710	3'-5' exoribonuclease	CDS	0.286352	6.88862	0.072325	0.19577	0.708253
CP037923.1	EKN05_017815	EKN05_017815	sialate O-acetylesterase	CDS	-0.0918143	10.6545	0.072369	0.19577	0.708253
CP037923.1	EKN05_023380	exuR	transcriptional regulator ExuR	CDS	-0.322064	6.61225	0.0725207	0.196056	0.70762
CP037923.1	EKN05_022020	yrfG	GMP/IMP nucleotidase	CDS	-0.31915	6.65044	0.0727335	0.196471	0.706702
CP037923.1	EKN05_019010	EKN05_019010	IS1 family transposase	pseudo	1.06851	3.95036	0.0727669	0.196471	0.706702
CP037923.1	EKN05_008940	EKN05_008940	sugar kinase	CDS	-0.222168	8.0177	0.0734623	0.198096	0.703125
CP037923.1	EKN05_023205	EKN05_023205	IS3-like element IS2 family transposase	CDS	-0.912286	4.46841	0.0735185	0.1981	0.703116
CP037923.1	EKN05_000335	EKN05_000335	DUF2645 family protein	CDS	-0.33678	6.59417	0.0735573	0.1981	0.703116
CP037923.1	EKN05_008910	pncA	bifunctional nicotinamidase/pyrazinamidase	CDS	0.251616	7.39863	0.0736155	0.198131	0.703048
CP037923.1	EKN05_022255	yheS	ABC transporter ATP-binding protein	CDS	-0.325742	6.74652	0.0737659	0.19841	0.702437
CP037923.1	EKN05_019625	EKN05_019625	hypothetical protein	pseudo	-0.161188	8.76689	0.0740846	0.199141	0.70084
CP037923.1	EKN05_022840	EKN05_022840	IS3 family transposase	pseudo	-0.253457	7.65627	0.0741877	0.199291	0.700512
CP037923.1	EKN05_012205	EKN05_012205	DUF1418 family protein	CDS	0.426945	6.52116	0.0743324	0.199454	0.700158
CP037923.1	EKN05_015305	EKN05_015305	DNA recombinase	CDS	-0.10862	10.2528	0.0743422	0.199454	0.700158
CP037923.1	EKN05_006975	ompN	porin OmpN	pseudo	0.140871	9.41499	0.0744987	0.199747	0.69952
CP037923.1	EKN05_004225	arnC	undecaprenyl-phosphate 4-deoxy-4-formamido-L-arabinose transferase	CDS	0.293894	7.02483	0.0748575	0.200346	0.698219
CP037923.1	EKN05_008150	ydeE	efflux MFS transporter YdeE	CDS	0.20145	7.96741	0.0749143	0.200346	0.698219
CP037923.1	EKN05_001100	EKN05_001100	HAAAP family serine/threonine permease	pseudo	-0.120455	10.1291	0.0749153	0.200346	0.698219
CP037923.1	EKN05_005530	EKN05_005530	SDR family oxidoreductase	CDS	0.263909	7.35372	0.0749493	0.200346	0.698219
CP037923.1	EKN05_004390	rcsC	two-component system sensor histidine kinase RcsC	CDS	0.205855	7.92378	0.0749804	0.200346	0.698219
CP037923.1	EKN05_007180	tehA	dicarboxylate transporter/tellurite-resistance protein TehA	CDS	0.296702	6.85598	0.0750058	0.200346	0.698219
CP037923.1	EKN05_019840	dgoD	galactonate dehydratase	pseudo	0.191804	8.10145	0.0750924	0.200451	0.697991
CP037923.1	EKN05_020270	hdfR	HTH-type transcriptional regulator HdfR	CDS	-0.214009	7.77713	0.0757371	0.202045	0.694552
CP037923.1	EKN05_022165	EKN05_022165	DUF4223 domain-containing protein	CDS	-0.1352	9.05006	0.0758158	0.202128	0.694374
CP037923.1	EKN05_022130	yhfT	hypothetical protein	CDS	-0.316708	7.01071	0.0759345	0.202317	0.693967
CP037923.1	EKN05_019030	EKN05_019030	acyltransferase	CDS	-0.0828652	10.9499	0.0761295	0.202709	0.693127
CP037923.1	EKN05_010570	EKN05_010570	hypothetical protein	pseudo	-0.62075	5.22496	0.0761955	0.202758	0.693023
CP037923.1	EKN05_023295	tdcE	2-ketobutyrate formate-lyase/pyruvate formate-lyase	CDS	-0.10253	10.2439	0.0762969	0.2029	0.692718
CP037923.1	EKN05_013620	modB	molybdate ABC transporter permease subunit	CDS	0.347106	7.16033	0.0766112	0.203608	0.691205
CP037923.1	EKN05_018375	EKN05_018375	DUF2238 domain-containing protein	CDS	-0.325476	6.68999	0.0768814	0.204078	0.690203
CP037923.1	EKN05_006395	EKN05_006395	VOC family protein	CDS	0.274454	7.51728	0.0768844	0.204078	0.690203
CP037923.1	EKN05_012050	aqpZ	aquaporin Z	CDS	0.28214	7.23537	0.0769501	0.204118	0.690118
CP037923.1	EKN05_001230	recB	exodeoxyribonuclease V subunit beta	CDS	-1.61174	3.86037	0.0769957	0.204118	0.690118
CP037923.1	EKN05_011440	hyaE	hydrogenase-1 operon protein HyaE	CDS	0.421217	5.90889	0.0772033	0.20454	0.689221
CP037923.1	EKN05_015060	yafJ	class II glutamine amidotransferase	CDS	0.288657	7.12547	0.0773304	0.204749	0.688778
CP037923.1	EKN05_017995	EKN05_017995	hypothetical protein	CDS	-0.575963	5.31672	0.0775302	0.205022	0.6882
CP037923.1	EKN05_021330	tag	DNA-3-methyladenine glycosylase I	CDS	-0.301681	6.79427	0.077539	0.205022	0.6882
CP037923.1	EKN05_018185	EKN05_018185	Na+/H+ antiporter	CDS	0.207907	8.19292	0.0776656	0.205022	0.6882
CP037923.1	EKN05_005795	tnpB	IS66 family insertion sequence element accessory protein TnpB	CDS	0.514934	5.15064	0.0776702	0.205022	0.6882
CP037923.1	EKN05_009820	cobO	cob(I)yrinic acid a	CDS	0.653961	5.45406	0.0776751	0.205022	0.6882
CP037923.1	EKN05_017800	EKN05_017800	acetolactate synthase	CDS	-1.41938	3.32477	0.077971	0.205675	0.686819
CP037923.1	EKN05_002940	hscA	Fe-S protein assembly chaperone HscA	CDS	-0.844458	4.59391	0.0784317	0.206761	0.684531
CP037923.1	EKN05_020495	EKN05_020495	hypothetical protein	CDS	-0.364658	6.36404	0.0785249	0.206878	0.684285
CP037923.1	EKN05_023175	diaA	DnaA initiator-associating protein DiaA	CDS	-1.02671	4.46601	0.0787961	0.207464	0.683058
CP037923.1	EKN05_011110	ycdY	molecular chaperone	CDS	-0.291544	6.98734	0.0789549	0.207753	0.682453
CP037923.1	EKN05_009795	cysB	HTH-type transcriptional regulator CysB	CDS	-3.64865	2.44582	0.0791868	0.208123	0.68168
CP037923.1	EKN05_022540	EKN05_022540	DNA topoisomerase	CDS	-0.753289	4.49018	0.0791938	0.208123	0.68168
CP037923.1	EKN05_011345	EKN05_011345	4Fe-4S binding protein	CDS	0.167112	8.66621	0.0792666	0.208185	0.68155
CP037923.1	EKN05_000670	yggR	type IV pilus twitching motility protein PilT	CDS	-0.347896	6.35697	0.079548	0.208795	0.68028
CP037923.1	EKN05_007225	patD	aminobutyraldehyde dehydrogenase	CDS	0.226515	7.71702	0.0797535	0.209205	0.679428
CP037923.1	EKN05_010300	dsbB	disulfide bond formation protein DsbB	CDS	-0.56087	5.37702	0.0798105	0.209225	0.679386
CP037923.1	EKN05_001895	pphB	protein-serine/threonine phosphatase	pseudo	-0.205199	8.24274	0.0798751	0.209265	0.679304
CP037923.1	EKN05_014185	allS	HTH-type transcriptional activator AllS	CDS	0.360657	6.95559	0.079953	0.20934	0.679149
CP037923.1	EKN05_012965	ybeM	deaminated glutathione amidase	CDS	0.324652	6.76019	0.080236	0.209951	0.677882
CP037923.1	EKN05_002660	pdxJ	pyridoxine 5'-phosphate synthase	CDS	1.23361	3.36451	0.0804381	0.210134	0.677504
CP037923.1	EKN05_022155	frlB	fructoselysine 6-phosphate deglycase	CDS	-0.225995	7.68969	0.0804464	0.210134	0.677504
CP037923.1	EKN05_016955	tsr	methyl-accepting chemotaxis protein	CDS	0.226734	7.82374	0.0804547	0.210134	0.677504
CP037923.1	EKN05_003695	evgS	acid-sensing system histidine kinase EvgS	CDS	-0.111535	11.165	0.0805703	0.210226	0.677313
CP037923.1	EKN05_007405	EKN05_007405	diguanylate cyclase	CDS	0.190141	9.00797	0.0805892	0.210226	0.677313
CP037923.1	EKN05_000280	ygiD	4	CDS	0.298372	6.79037	0.0806391	0.210227	0.677311
CP037923.1	EKN05_006405	yecK	cytochrome C	CDS	0.197843	8.37591	0.0809566	0.210925	0.675872
CP037923.1	EKN05_019835	dgoT	MFS transporter	CDS	0.1641	8.58281	0.0811272	0.211117	0.675477
CP037923.1	EKN05_021385	EKN05_021385	efflux RND transporter periplasmic adaptor subunit	CDS	-0.180149	8.12839	0.0811796	0.211117	0.675477
CP037923.1	EKN05_002400	queE	7-carboxy-7-deazaguanine synthase QueE	CDS	-0.206806	8.26045	0.0811797	0.211117	0.675477
CP037923.1	EKN05_004905	EKN05_004905	IS1 family transposase	pseudo	0.680952	4.6891	0.0812662	0.211212	0.675281
CP037923.1	EKN05_000135	nfeF	NADPH-dependent ferric chelate reductase	pseudo	0.297108	7.09832	0.0813657	0.211222	0.675261
CP037923.1	EKN05_015360	EKN05_015360	DNA-binding protein	pseudo	-0.297793	6.57963	0.0813744	0.211222	0.675261
CP037923.1	EKN05_010260	EKN05_010260	potassium/proton antiporter	CDS	0.221399	8.06651	0.0814193	0.211222	0.675261
CP037923.1	EKN05_010850	flgC	flagellar basal body rod protein FlgC	pseudo	0.553839	5.92175	0.0816318	0.211643	0.674395
CP037923.1	EKN05_015525	EKN05_015525	DNA transfer protein	CDS	-0.341065	6.62623	0.0820186	0.212339	0.672971
CP037923.1	EKN05_019805	EKN05_019805	putative transporter	CDS	-0.191737	8.19937	0.0820501	0.212339	0.672971
CP037924.1	EKN05_024015	EKN05_024015	IS3 family transposase	pseudo	-0.467183	5.72509	0.0819588	0.212339	0.672971
CP037923.1	EKN05_007625	EKN05_007625	aldehyde ferredoxin oxidoreductase	pseudo	0.133839	9.30456	0.0826734	0.213821	0.66995
CP037923.1	EKN05_011695	pepN	aminopeptidase N	CDS	-0.238718	7.77864	0.0828064	0.214013	0.669559
CP037923.1	EKN05_015230	EKN05_015230	NinE family protein	CDS	0.741379	4.4535	0.0828488	0.214013	0.669559
CP037923.1	EKN05_003860	mepA	penicillin-insensitive murein endopeptidase	CDS	-0.274729	6.98696	0.0831387	0.214479	0.668614
CP037923.1	EKN05_012425	glnH	glutamine ABC transporter substrate-binding protein GlnH	CDS	0.225948	7.31259	0.0831551	0.214479	0.668614
CP037923.1	EKN05_012265	EKN05_012265	IS3 family transposase	CDS	-0.738229	4.75579	0.083181	0.214479	0.668614
CP037923.1	EKN05_006970	uspF	universal stress protein UspF	CDS	0.231788	7.72827	0.0832856	0.214619	0.668333
CP037923.1	EKN05_008520	EKN05_008520	FAD-dependent oxidoreductase	CDS	0.309401	6.47049	0.0834063	0.214689	0.668191
CP037923.1	EKN05_015090	dinB	DNA polymerase IV	CDS	-0.244972	7.07079	0.0834141	0.214689	0.668191
CP037923.1	EKN05_008205	EKN05_008205	DUF4186 domain-containing protein	CDS	-0.544411	5.16618	0.0836579	0.215186	0.667187
CP037923.1	EKN05_000760	EKN05_000760	prohibitin family protein	CDS	0.240321	7.52705	0.0841318	0.216273	0.664997
CP037923.1	EKN05_018215	nrfB	cytochrome c nitrite reductase pentaheme subunit	CDS	-0.368027	6.13606	0.0843757	0.216769	0.664003
CP037923.1	EKN05_000295	tolC	outer membrane channel protein TolC	CDS	-0.340747	7.3707	0.0849367	0.218078	0.661388
CP037923.1	EKN05_000810	EKN05_000810	hypothetical protein	CDS	-0.401399	6.17744	0.0851675	0.218538	0.660472
CP037923.1	EKN05_015405	EKN05_015405	phage tail protein	CDS	0.543005	5.40968	0.0852775	0.218688	0.660175
CP037923.1	EKN05_002925	iscU	Fe-S cluster assembly scaffold IscU	CDS	-1.80947	3.05987	0.0853806	0.21882	0.659913
CP037923.1	EKN05_018610	thiG	thiazole synthase	CDS	-0.537013	5.68737	0.0854823	0.218872	0.659809
CP037923.1	EKN05_008145	mgtS	protein MgtS	CDS	0.664724	4.4213	0.0855042	0.218872	0.659809
CP037923.1	EKN05_018975	yhjA	cytochrome c peroxidase	CDS	-0.0889874	10.8932	0.0856465	0.218906	0.659743
CP037923.1	EKN05_017210	purA	adenylosuccinate synthase	CDS	0.234934	7.33348	0.0856567	0.218906	0.659743
CP037923.1	EKN05_023200	EKN05_023200	fimbrial biogenesis outer membrane usher protein	pseudo	-0.401388	5.92028	0.0856722	0.218906	0.659743
CP037923.1	EKN05_007885	rsxA	electron transport complex subunit RsxA	CDS	-0.271021	7.25796	0.085728	0.218916	0.659722
CP037923.1	EKN05_018820	pflC	[formate-C-acetyltransferase]-activating enzyme	CDS	-0.378537	6.21823	0.0858771	0.219165	0.659229
CP037923.1	EKN05_019160	EKN05_019160	glycoside hydrolase family 127 protein	CDS	-0.168784	8.24224	0.086096	0.219591	0.658385
CP037923.1	EKN05_009670	sapA	peptide ABC transporter substrate-binding protein SapA	CDS	-1.39303	3.34673	0.086408	0.220235	0.657114
CP037923.1	EKN05_008540	ppsR	posphoenolpyruvate synthetase regulatory kinase/phosphorylase PpsR	CDS	-0.385106	6.80544	0.0864522	0.220235	0.657114
CP037923.1	EKN05_005450	gndA	NADP-dependent phosphogluconate dehydrogenase	CDS	-0.136062	9.03956	0.0865188	0.220272	0.65704
CP037923.1	EKN05_001130	lysR	LysR family transcriptional regulator	CDS	0.257723	7.79522	0.0867087	0.2206	0.656394
CP037923.1	EKN05_002185	EKN05_002185	phage tail protein	CDS	1.06586	3.66925	0.0867939	0.2206	0.656394
CP037923.1	EKN05_008000	rstA	two-component system response regulator RstA	CDS	0.17559	8.26362	0.0868037	0.2206	0.656394
CP037923.1	EKN05_009920	EKN05_009920	IS3 family transposase	CDS	0.756744	4.95183	0.0868792	0.22066	0.656277
CP037923.1	EKN05_012200	nfsA	nitroreductase NfsA	CDS	0.221439	7.75326	0.08724	0.221443	0.654737
CP037924.1	EKN05_024820	pWR501_0127	IS4 family transposase	pseudo	-0.265121	6.84627	0.0876235	0.222284	0.653093
CP037923.1	EKN05_003345	EKN05_003345	hypothetical protein	CDS	0.144133	8.81985	0.088003	0.223113	0.651475
CP037923.1	EKN05_007105	cybB	cytochrome b561	CDS	0.299108	6.7687	0.0880739	0.223159	0.651385
CP037923.1	EKN05_016125	speD	adenosylmethionine decarboxylase	CDS	-0.236296	7.53491	0.088199	0.223343	0.651028
CP037923.1	EKN05_015945	dgt	dGTPase	CDS	0.1067	10.3117	0.088399	0.223715	0.650304
CP037923.1	EKN05_010280	dadA	D-amino acid dehydrogenase	CDS	0.342938	6.58605	0.0884718	0.223763	0.650211
CP037923.1	EKN05_006795	copD	copper homeostasis membrane protein CopD	CDS	0.299624	7.07654	0.0885244	0.223763	0.650211
CP037923.1	EKN05_008285	EKN05_008285	IS3 family transposase	pseudo	0.802458	4.26222	0.0886164	0.223763	0.650211
CP037923.1	EKN05_007000	EKN05_007000	DUF1318 domain-containing protein	CDS	0.251494	7.46226	0.0886919	0.223763	0.650211
CP037923.1	EKN05_014970	ykgG	lactate utilization protein C	CDS	0.186629	7.81677	0.0886936	0.223763	0.650211
CP037923.1	EKN05_013710	dsbG	thiol:disulfide interchange protein DsbG	CDS	0.187398	8.6221	0.0887346	0.223763	0.650211
CP037923.1	EKN05_011625	EKN05_011625	fimbrial protein	CDS	0.128307	9.18208	0.0889684	0.224219	0.649327
CP037923.1	EKN05_021650	nikA	nickel ABC transporter	CDS	0.229139	7.73126	0.0890918	0.224383	0.64901
CP037923.1	EKN05_003160	hyfD	hydrogenase 4 subunit D	CDS	-0.33707	6.42551	0.0891391	0.224383	0.64901
CP037923.1	EKN05_011680	EKN05_011680	IS3-like element IS2 family transposase	CDS	-1.98341	2.62664	0.0892896	0.224628	0.648536
CP037923.1	EKN05_005305	wcaE	colanic acid biosynthesis glycosyltransferase WcaE	pseudo	-0.274511	7.59062	0.0894348	0.22486	0.648088
CP037923.1	EKN05_004060	EKN05_004060	pyridoxal phosphate-dependent aminotransferase	CDS	0.178851	8.29039	0.0897858	0.225609	0.646644
CP037923.1	EKN05_004865	EKN05_004865	MerR family transcriptional regulator	CDS	1.21941	3.25392	0.0898405	0.225612	0.646637
CP037923.1	EKN05_018540	zraR	sigma-54-dependent response regulator transcription factor ZraR	CDS	-0.333306	6.79818	0.0900692	0.226053	0.64579
CP037923.1	EKN05_016840	osmY	molecular chaperone OsmY	CDS	0.340357	6.53473	0.090145	0.226109	0.645682
CP037923.1	EKN05_011040	mdoC	glucans biosynthesis protein MdoC	CDS	0.125512	9.47077	0.0902682	0.226284	0.645346
CP037923.1	EKN05_021945	EKN05_021945	type II toxin-antitoxin system PemK/MazF family toxin	CDS	-0.381581	6.10005	0.0904961	0.226722	0.644507
CP037923.1	EKN05_012415	rhtA	threonine/homoserine exporter RhtA	CDS	0.18661	8.01992	0.0906582	0.226994	0.643986
CP037923.1	EKN05_022210	fic	putative adenosine monophosphate-protein transferase Fic	CDS	-0.678064	5.32046	0.0907802	0.227165	0.643659
CP037923.1	EKN05_002865	hcaB	3-phenylpropionate-dihydrodiol/cinnamic acid-dihydrodiol dehydrogenase	CDS	0.277739	7.02115	0.0909755	0.227287	0.643425
CP037923.1	EKN05_001990	ispD	2-C-methyl-D-erythritol 4-phosphate cytidylyltransferase	CDS	-1.68432	2.93564	0.0909873	0.227287	0.643425
CP037923.1	EKN05_013550	nadA	quinolinate synthase NadA	CDS	0.219232	8.446	0.0909899	0.227287	0.643425
CP037923.1	EKN05_003580	nupC	nucleoside permease NupC	CDS	0.237708	7.58569	0.0912037	0.227687	0.642662
CP037923.1	EKN05_002500	pgeF	polyphenol oxidase	CDS	0.240862	7.22359	0.0914182	0.228088	0.641897
CP037923.1	EKN05_005665	EKN05_005665	serine transporter	CDS	0.277908	6.74145	0.0917298	0.228435	0.641238
CP037923.1	EKN05_014395	pdeB	cyclic-guanylate-specific phosphodiesterase PdeB	CDS	0.12864	9.47214	0.0917384	0.228435	0.641238
CP037923.1	EKN05_012170	potI	putrescine ABC transporter permease PotI	CDS	0.907966	3.95422	0.0918178	0.228435	0.641238
CP037923.1	EKN05_015520	EKN05_015520	acyltransferase	CDS	-0.411756	6.11319	0.0919349	0.228435	0.641238
CP037923.1	EKN05_020160	atpD	F0F1 ATP synthase subunit beta	CDS	-1.94244	3.15081	0.0919953	0.228435	0.641238
CP037923.1	EKN05_008825	EKN05_008825	ABC transporter substrate-binding protein	pseudo	0.366465	6.13685	0.0920143	0.228435	0.641238
CP037923.1	EKN05_016490	yaaU	MFS transporter	CDS	-0.217353	7.48038	0.0920245	0.228435	0.641238
CP037923.1	EKN05_007020	hslJ	heat shock protein HslJ	pseudo	0.385129	6.21512	0.0920952	0.228435	0.641238
CP037923.1	EKN05_012540	EKN05_012540	endonuclease/exonuclease/phosphatase family protein	CDS	-0.502252	5.92033	0.0921124	0.228435	0.641238
CP037923.1	EKN05_013560	zitB	CDF family zinc transporter ZitB	CDS	0.293548	6.94119	0.0921593	0.228435	0.641238
CP037923.1	EKN05_019640	EKN05_019640	hypothetical protein	CDS	-0.114684	10.0692	0.0921936	0.228435	0.641238
CP037923.1	EKN05_020095	viaA	ATPase RavA stimulator ViaA	CDS	-0.182092	8.22818	0.0922037	0.228435	0.641238
CP037923.1	EKN05_005365	wcaK	colanic acid biosynthesis pyruvyl transferase WcaK	CDS	0.22783	7.84949	0.0922865	0.228506	0.641102
CP037924.1	EKN05_023655	pWR501_0080	IS630 family transposase	CDS	-0.1961	7.75678	0.0923591	0.228552	0.641014
CP037923.1	EKN05_020615	metE	5-methyltetrahydropteroyltriglutamate--homocysteine S-methyltransferase	CDS	0.152337	8.60586	0.092724	0.229322	0.639555
CP037923.1	EKN05_015070	yafL	peptidoglycan endopeptidase	CDS	0.212284	7.68542	0.0929085	0.229566	0.639093
CP037923.1	EKN05_019855	EKN05_019855	FadR family transcriptional regulator	CDS	-0.300761	6.72391	0.0929311	0.229566	0.639093
CP037923.1	EKN05_008330	EKN05_008330	IS3 family transposase	pseudo	-0.722718	4.5525	0.0930233	0.22966	0.638915
CP037923.1	EKN05_017915	hypT	hypochlorite stress DNA-binding transcriptional regulator HypT	CDS	-0.273275	7.11424	0.0932045	0.229924	0.638415
CP037923.1	EKN05_020975	fdnG	formate dehydrogenase-N subunit alpha	CDS	0.138696	9.01306	0.0932389	0.229924	0.638415
CP037923.1	EKN05_000565	EKN05_000565	hypothetical protein	CDS	0.328847	6.56557	0.0933264	0.230006	0.638261
CP037923.1	EKN05_015235	EKN05_015235	recombination protein NinB	CDS	0.229081	7.4653	0.0934417	0.23008	0.63812
CP037923.1	EKN05_023245	garR	2-hydroxy-3-oxopropionate reductase	CDS	0.345725	6.65065	0.0934651	0.23008	0.63812
CP037923.1	EKN05_006730	yebK	MurR/RpiR family transcriptional regulator	pseudo	-0.427269	5.80866	0.093914	0.230927	0.636526
CP037923.1	EKN05_008325	EKN05_008325	dimethyl sulfoxide reductase subunit A	CDS	0.429595	5.71659	0.0939179	0.230927	0.636526
CP037923.1	EKN05_018010	malG	maltose ABC transporter permease MalG	CDS	-0.242689	7.13451	0.094685	0.232678	0.633245
CP037923.1	EKN05_012930	EKN05_012930	transcriptional regulator	CDS	0.350366	6.07878	0.0947447	0.23269	0.633222
CP037923.1	EKN05_003095	uraA	uracil permease	CDS	0.133619	9.21052	0.094801	0.232693	0.633216
CP037923.1	EKN05_011065	csgA	major curlin subunit CsgA	pseudo	0.285737	7.11252	0.0951562	0.23343	0.631843
CP037923.1	EKN05_020300	ilvM	acetolactate synthase 2 small subunit	CDS	-0.4305	6.12322	0.0955904	0.23436	0.630117
CP037923.1	EKN05_013515	pal	peptidoglycan-associated lipoprotein Pal	CDS	-1.23133	3.32393	0.0960369	0.235302	0.628375
CP037923.1	EKN05_021965	feoC	[Fe-S]-dependent transcriptional repressor FeoC	CDS	0.794816	4.34338	0.0960857	0.235302	0.628375
CP037923.1	EKN05_014460	EKN05_014460	SgrR family transcriptional regulator	CDS	0.196501	7.91019	0.0961571	0.235341	0.628303
CP037923.1	EKN05_009870	EKN05_009870	hypothetical protein	CDS	-0.368076	6.22758	0.096371	0.235524	0.627966
CP037923.1	EKN05_006920	EKN05_006920	HlyD family secretion protein	CDS	0.237241	7.7682	0.0963824	0.235524	0.627966
CP037923.1	EKN05_014910	tauC	taurine ABC transporter permease TauC	CDS	0.204902	7.83599	0.0963985	0.235524	0.627966
CP037923.1	EKN05_004410	apbE	FAD:protein FMN transferase ApbE	CDS	-0.331991	6.49405	0.0964687	0.235556	0.627906
CP037923.1	EKN05_001105	yqeF	acetyl-CoA C-acetyltransferase	CDS	0.152967	8.72975	0.0965229	0.235556	0.627906
CP037923.1	EKN05_004200	arnF	4-amino-4-deoxy-L-arabinose-phosphoundecaprenol flippase subunit ArnF	CDS	-0.331562	6.68806	0.0966877	0.235772	0.627507
CP037923.1	EKN05_004490	ccmC	heme exporter protein CcmC	CDS	-0.389426	5.97553	0.0967229	0.235772	0.627507
CP037923.1	EKN05_019485	rph	ribonuclease PH	CDS	-0.185002	8.3769	0.0971741	0.23662	0.625949
CP037923.1	EKN05_000355	EKN05_000355	AraC family transcriptional regulator	CDS	-0.304919	6.42308	0.0971821	0.23662	0.625949
CP037923.1	EKN05_013660	citF	citrate lyase subunit alpha	CDS	-0.239035	7.4557	0.0972627	0.236664	0.625867
CP037923.1	EKN05_007030	EKN05_007030	DUF2773 domain-containing bactofilin	pseudo	-0.113664	10.0563	0.0973915	0.236664	0.625867
CP037923.1	EKN05_003280	EKN05_003280	NADP-dependent oxaloacetate-decarboxylating malate dehydrogenase	CDS	0.218822	7.53689	0.0974207	0.236664	0.625867
CP037923.1	EKN05_009815	yciK	YciK family oxidoreductase	CDS	-0.307137	6.38087	0.0974238	0.236664	0.625867
CP037923.1	EKN05_006310	cheR	protein-glutamate O-methyltransferase CheR	CDS	0.29183	7.41286	0.0977236	0.237121	0.62503
CP037924.1	EKN05_024415	ycdA	DNA methylase	CDS	-0.297639	7.22682	0.0977103	0.237121	0.62503
CP037923.1	EKN05_008375	EKN05_008375	IS3 family transposase	CDS	0.472978	5.48639	0.0979201	0.237355	0.624602
CP037923.1	EKN05_013300	kdpA	potassium-transporting ATPase subunit KdpA	CDS	0.158405	8.73518	0.0979319	0.237355	0.624602
CP037923.1	EKN05_001690	recX	recombination regulator RecX	CDS	0.322	6.49885	0.0981117	0.237655	0.624054
CP037923.1	EKN05_003990	EKN05_003990	TIGR01777 family protein	CDS	0.19803	8.03106	0.0982022	0.237738	0.623901
CP037923.1	EKN05_003615	EKN05_003615	aminopeptidase	pseudo	0.270129	6.80425	0.0984224	0.238135	0.623177
CP037923.1	EKN05_013455	farR	GntR family transcriptional regulator	CDS	0.26497	7.01761	0.0984823	0.238144	0.62316
CP037923.1	EKN05_018035	malM	maltose operon protein MalM	CDS	0.373958	5.82089	0.0989726	0.239109	0.621405
CP037923.1	EKN05_004810	EKN05_004810	YIP1 family protein	CDS	0.269613	6.79589	0.0990416	0.239109	0.621405
CP037923.1	EKN05_003895	flk	flagella biosynthesis regulator Flk	CDS	0.381729	5.94687	0.0990504	0.239109	0.621405
CP037923.1	EKN05_020055	pstS	phosphate ABC transporter substrate-binding protein PstS	CDS	-0.260426	7.16641	0.0991309	0.239167	0.621299
CP037923.1	EKN05_015765	metQ	methionine ABC transporter substrate-binding protein MetQ	CDS	0.479667	5.19955	0.099226	0.23926	0.62113
CP037923.1	EKN05_022865	arcB	aerobic respiration two-component sensor histidine kinase ArcB	CDS	-0.934233	4.29683	0.0995376	0.239522	0.620654
CP037923.1	EKN05_004755	EKN05_004755	NAD(P)-dependent oxidoreductase	CDS	-0.123264	9.15984	0.0995429	0.239522	0.620654
CP037923.1	EKN05_008315	EKN05_008315	DUF1161 domain-containing protein	CDS	0.347117	6.37161	0.0995585	0.239522	0.620654
CP037923.1	EKN05_000640	EKN05_000640	TRAP transporter substrate-binding protein	pseudo	-0.107547	10.0201	0.0995608	0.239522	0.620654
CP037923.1	EKN05_000895	serA	D-3-phosphoglycerate dehydrogenase	CDS	-0.343317	6.73642	0.0997573	0.239859	0.620044
CP037923.1	EKN05_005650	amn	AMP nucleosidase	CDS	0.173088	8.67486	0.0998619	0.239974	0.619835
CP037923.1	EKN05_019255	EKN05_019255	YibL family ribosome-associated protein	CDS	-0.258789	7.06737	0.0999746	0.240109	0.619592
CP037923.1	EKN05_016380	sgrR	HTH-type transcriptional regulator SgrR	CDS	0.271961	6.93827	0.100092	0.240255	0.619327
CP037923.1	EKN05_009165	proQ	RNA chaperone ProQ	CDS	-0.244355	7.24482	0.100878	0.242004	0.616177
CP037923.1	EKN05_013655	citE	citrate (pro-3S)-lyase subunit beta	CDS	0.212439	8.05845	0.101046	0.242271	0.615699
CP037923.1	EKN05_008545	aroH	3-deoxy-7-phosphoheptulonate synthase AroH	CDS	0.256109	6.95176	0.101664	0.243614	0.613298
CP037923.1	EKN05_001085	EKN05_001085	hypothetical protein	pseudo	-0.16154	8.49279	0.102925	0.246358	0.608433
CP037923.1	EKN05_004575	yejF	microcin C ABC transporter ATP-binding protein YejF	CDS	0.22524	7.86973	0.103176	0.246815	0.607629
CP037923.1	EKN05_003435	ucpA	SDR family oxidoreductase UcpA	CDS	0.231714	7.17091	0.103233	0.246815	0.607629
CP037923.1	EKN05_001325	fucA	L-fuculose-phosphate aldolase	CDS	-0.176634	7.90181	0.103298	0.246832	0.607599
CP037923.1	EKN05_001090	EKN05_001090	IS3 family transposase	CDS	0.232677	7.19621	0.103748	0.247767	0.605956
CP037923.1	EKN05_002580	grcA	autonomous glycyl radical cofactor GrcA	CDS	0.343679	6.22936	0.103951	0.248112	0.605353
CP037923.1	EKN05_018800	ppc	phosphoenolpyruvate carboxylase	CDS	-0.142012	8.5071	0.104113	0.24836	0.604918
CP037923.1	EKN05_011070	EKN05_011070	IS3 family transposase	CDS	0.210583	7.9704	0.104242	0.248526	0.604629
CP037923.1	EKN05_001520	gabT	4-aminobutyrate--2-oxoglutarate transaminase	CDS	0.336713	6.38916	0.1043	0.248526	0.604629
CP037923.1	EKN05_022330	yheA	bacterioferritin-associated ferredoxin	CDS	0.391028	6.29581	0.104386	0.248591	0.604515
CP037923.1	EKN05_022160	frlA	fructoselysine/psicoselysine transporter	pseudo	0.137605	8.85328	0.104706	0.249114	0.603601
CP037923.1	EKN05_021340	bisC	molybdopterin guanine dinucleotide-containing S/N-oxide reductase	CDS	-0.203091	7.65199	0.104723	0.249114	0.603601
CP037923.1	EKN05_013460	mngA	PTS 2-O-a-mannosyl-D-glycerate transporter subunit IIABC	pseudo	0.211274	7.76611	0.10483	0.249228	0.603403
CP037923.1	EKN05_011255	EKN05_011255	malonic semialdehyde reductase	CDS	-0.766048	4.18139	0.104929	0.249325	0.603234
CP037923.1	EKN05_001480	intA	integrase	CDS	0.185348	7.79038	0.105026	0.249414	0.60308
CP037923.1	EKN05_019065	xylH	xylose ABC transporter permease XylH	pseudo	0.328863	6.41683	0.105096	0.249441	0.603031
CP037923.1	EKN05_013605	modE	molybdenum-dependent transcriptional regulator	CDS	0.235631	7.13175	0.105196	0.249539	0.602861
CP037923.1	EKN05_016660	tal	transaldolase	CDS	0.229667	7.53976	0.105356	0.249778	0.602446
CP037923.1	EKN05_010910	pyrC	dihydroorotase	CDS	-0.345533	6.64526	0.105541	0.249945	0.602156
CP037923.1	EKN05_011270	EKN05_011270	hypothetical protein	CDS	0.74284	4.66819	0.105544	0.249945	0.602156
CP037923.1	EKN05_016205	coaE	dephospho-CoA kinase	CDS	0.721333	4.33594	0.10592	0.250695	0.600854
CP037923.1	EKN05_017805	EKN05_017805	DeoR family transcriptional regulator	CDS	-0.206903	7.75623	0.106131	0.250829	0.600623
CP037923.1	EKN05_019105	EKN05_019105	YhcH/YjgK/YiaL family protein	pseudo	0.783556	4.36902	0.106139	0.250829	0.600623
CP037923.1	EKN05_019095	yiaJ	IclR family transcriptional regulator YiaJ	CDS	-0.230088	7.33517	0.106154	0.250829	0.600623
CP037923.1	EKN05_012315	gsiD	glutathione ABC transporter permease GsiD	CDS	0.208829	7.65727	0.106323	0.251088	0.600175
CP037923.1	EKN05_013060	EKN05_013060	DUF1266 domain-containing protein	CDS	-0.143574	8.82917	0.106696	0.251769	0.598998
CP037923.1	EKN05_004055	EKN05_004055	5'-deoxynucleotidase	CDS	0.259896	6.8886	0.106759	0.251769	0.598998
CP037923.1	EKN05_000920	zapA	cell division protein ZapA	CDS	-0.487273	5.39696	0.106789	0.251769	0.598998
CP037923.1	EKN05_017580	ytfQ	galactofuranose ABC transporter substrate-binding protein YtfQ	pseudo	-0.214113	7.55234	0.106881	0.251846	0.598865
CP037923.1	EKN05_008830	EKN05_008830	ABC transporter permease	pseudo	0.158018	8.41566	0.107009	0.252006	0.598589
CP037923.1	EKN05_009955	oppC	oligopeptide ABC transporter permease OppC	CDS	0.3788	6.11885	0.107337	0.25245	0.597825
CP037923.1	EKN05_004475	napC	cytochrome c-type protein NapC	CDS	0.277892	6.82974	0.107352	0.25245	0.597825
CP037923.1	EKN05_004240	nudI	nucleoside triphosphatase NudI	CDS	0.146378	8.89022	0.107376	0.25245	0.597825
CP037923.1	EKN05_005970	fliQ	flagellar biosynthesis protein FliQ	CDS	1.07725	3.91579	0.107661	0.252979	0.596916
CP037923.1	EKN05_009460	EKN05_009460	IS3 family transposase	CDS	0.389863	6.49715	0.107997	0.253629	0.595802
CP037923.1	EKN05_010255	ldcA	muramoyltetrapeptide carboxypeptidase	CDS	-3.38327	3.27809	0.108554	0.254796	0.593808
CP037923.1	EKN05_012660	EKN05_012660	DNA invertase	CDS	0.280596	7.15635	0.109019	0.255412	0.592759
CP037923.1	EKN05_003520	yfeH	bile acid:sodium symporter	CDS	0.231221	7.5398	0.109033	0.255412	0.592759
CP037923.1	EKN05_017550	ytfL	HlyC/CorC family transporter	CDS	0.195369	7.85838	0.109038	0.255412	0.592759
CP037923.1	EKN05_001855	hypB	hydrogenase nickel incorporation protein HypB	CDS	0.330404	6.48204	0.109058	0.255412	0.592759
CP037923.1	EKN05_007150	EKN05_007150	LysR family transcriptional regulator	CDS	0.257674	6.98791	0.109195	0.255592	0.592453
CP037923.1	EKN05_018585	yjaE	sigma D regulator	CDS	0.24235	7.28955	0.109437	0.256018	0.59173
CP037923.1	EKN05_019960	EKN05_019960	hypothetical protein	CDS	-0.280509	6.95854	0.109783	0.256684	0.590601
CP037923.1	EKN05_007725	EKN05_007725	Grx4 family monothiol glutaredoxin	CDS	-0.428082	5.88193	0.109852	0.256704	0.590567
CP037923.1	EKN05_017725	EKN05_017725	GNAT family N-acetyltransferase	CDS	-0.145447	8.82116	0.110262	0.257478	0.589259
CP037923.1	EKN05_013420	sdhD	succinate dehydrogenase membrane anchor subunit	CDS	-0.991765	4.16142	0.110361	0.257478	0.589259
CP037923.1	EKN05_012155	artJ	arginine ABC transporter substrate-binding protein	CDS	-0.30618	6.70455	0.110365	0.257478	0.589259
CP037924.1	EKN05_024090	EKN05_024090	IS3 family transposase	CDS	-0.206141	7.74416	0.110946	0.25869	0.58722
CP037923.1	EKN05_018175	soxR	redox-sensitive transcriptional activator SoxR	CDS	-0.314588	6.51735	0.111299	0.259371	0.586079
CP037923.1	EKN05_017175	EKN05_017175	glutathionylspermidine synthase preATP-grasp family protein	pseudo	-0.219224	7.59285	0.111562	0.259841	0.585292
CP037923.1	EKN05_015580	EKN05_015580	Rha family transcriptional regulator	pseudo	0.271295	7.35972	0.112263	0.261332	0.582808
CP037923.1	EKN05_013730	EKN05_013730	DUF3440 domain-containing protein	pseudo	0.202578	7.66045	0.112978	0.262851	0.580291
CP037923.1	EKN05_011855	pflA	pyruvate formate lyase 1-activating protein	CDS	0.2171	7.31536	0.113149	0.263105	0.579871
CP037923.1	EKN05_008650	EKN05_008650	DUF481 domain-containing protein	CDS	0.142931	8.5965	0.113259	0.263215	0.579689
CP037923.1	EKN05_012060	lysO	L-lysine exporter LysO	CDS	0.165804	8.49874	0.113747	0.264123	0.578194
CP037923.1	EKN05_012970	tatE	twin-arginine translocase subunit TatE	CDS	1.33665	3.07325	0.113832	0.264123	0.578194
CP037923.1	EKN05_023400	exuT	hexuronate transporter	CDS	0.494281	5.27591	0.113843	0.264123	0.578194
CP037923.1	EKN05_006725	pyk	pyruvate kinase	CDS	-0.240786	7.43589	0.113899	0.264123	0.578194
CP037923.1	EKN05_014000	cusF	Cu(+)/Ag(+) efflux RND transporter periplasmic metallochaperone CusF	CDS	-0.155276	8.49164	0.114012	0.264242	0.577998
CP037923.1	EKN05_016555	carA	carbamoyl-phosphate synthase small subunit	CDS	0.359651	6.20521	0.114162	0.264426	0.577696
CP037923.1	EKN05_019120	yiaN	2	CDS	-0.140073	9.0978	0.114216	0.264426	0.577696
CP037923.1	EKN05_001625	emrR	multidrug efflux transporter EmrAB transcriptional repressor EmrR	CDS	-1.10964	3.15846	0.114564	0.265085	0.576615
CP037923.1	EKN05_020745	mobA	molybdenum cofactor guanylyltransferase MobA	CDS	0.339661	6.04438	0.114725	0.265283	0.57629
CP037923.1	EKN05_005295	wcaC	colanic acid biosynthesis glycosyltransferase WcaC	CDS	0.232905	7.2785	0.114805	0.265283	0.57629
CP037923.1	EKN05_003250	narQ	nitrate/nitrite two-component system sensor histidine kinase NarQ	pseudo	0.184792	8.29132	0.114837	0.265283	0.57629
CP037923.1	EKN05_006335	EKN05_006335	LysR family transcriptional regulator	pseudo	0.96776	3.32494	0.115049	0.265627	0.575728
CP037923.1	EKN05_018545	zraS	two-component system sensor histidine kinase ZraS	CDS	-0.249091	7.17453	0.115131	0.265672	0.575655
CP037923.1	EKN05_017480	EKN05_017480	TetR/AcrR family transcriptional regulator	CDS	-0.132671	9.10677	0.115237	0.265773	0.57549
CP037923.1	EKN05_016200	guaC	GMP reductase	CDS	0.195343	7.86187	0.115306	0.265786	0.575467
CP037923.1	EKN05_005490	hisC	histidinol-phosphate transaminase	CDS	-0.293064	6.31003	0.115603	0.266328	0.574584
CP037923.1	EKN05_010175	dhaR	PTS-dependent dihydroxyacetone kinase operon transcriptional regulator DhaR	CDS	0.204207	8.11928	0.115677	0.266352	0.574544
CP037923.1	EKN05_008235	EKN05_008235	trans-aconitate 2-methyltransferase	CDS	0.388233	6.0497	0.115869	0.266649	0.574059
CP037923.1	EKN05_005300	wcaD	putative colanic acid polymerase WcaD	CDS	-0.187868	8.21716	0.115946	0.266674	0.574019
CP037923.1	EKN05_009055	EKN05_009055	YoaH family protein	CDS	0.272523	7.25564	0.116006	0.266674	0.574019
CP037923.1	EKN05_007600	lpp	major outer membrane lipoprotein	CDS	-0.192752	7.82842	0.116131	0.266819	0.573783
CP037923.1	EKN05_009895	EKN05_009895	UPF0259 family protein	CDS	0.139729	8.73473	0.116232	0.266905	0.573643
CP037923.1	EKN05_011140	EKN05_011140	IS3-like element IS3 family transposase	CDS	0.939418	3.37636	0.116504	0.267385	0.572863
CP037923.1	EKN05_013600	modF	molybdate ABC transporter ATP-binding protein ModF	CDS	0.250646	7.13868	0.116699	0.267687	0.572373
CP037923.1	EKN05_016780	EKN05_016780	YtjB family periplasmic protein	CDS	0.284117	6.49296	0.11744	0.269171	0.569972
CP037923.1	EKN05_022725	EKN05_022725	DUF1656 domain-containing protein	CDS	0.274966	6.40357	0.117473	0.269171	0.569972
CP037923.1	EKN05_010775	rpmF	50S ribosomal protein L32	CDS	-3.38553	2.6284	0.117782	0.269734	0.569064
CP037923.1	EKN05_017590	ytfT	ABC transporter permease	CDS	-0.430397	5.53555	0.118035	0.270021	0.568602
CP037923.1	EKN05_004675	rihB	ribosylpyrimidine nucleosidase	CDS	-0.203986	7.47423	0.118069	0.270021	0.568602
CP037923.1	EKN05_005500	hisG	ATP phosphoribosyltransferase	CDS	0.271751	6.62936	0.118099	0.270021	0.568602
CP037923.1	EKN05_011755	cmoM	tRNA uridine 5-oxyacetic acid(34) methyltransferase CmoM	CDS	-0.30746	6.36296	0.118208	0.270126	0.568434
CP037923.1	EKN05_014300	ybaC	acetyl esterase	CDS	0.210406	7.52521	0.118337	0.270274	0.568196
CP037923.1	EKN05_013135	miaB	tRNA (N6-isopentenyl adenosine(37)-C2)-methylthiotransferase MiaB	CDS	0.142823	8.40824	0.119084	0.271836	0.565694
CP037923.1	EKN05_007875	rsxC	electron transport complex subunit RsxC	CDS	0.202322	7.5649	0.119357	0.272217	0.565085
CP037923.1	EKN05_007585	sufS	cysteine desulfurase SufS	CDS	0.25119	6.76901	0.119383	0.272217	0.565085
CP037923.1	EKN05_008215	uxaB	tagaturonate reductase	CDS	0.233526	7.47163	0.119501	0.272217	0.565085
CP037923.1	EKN05_016525	caiB	L-carnitine CoA-transferase	CDS	0.183155	7.95119	0.119514	0.272217	0.565085
CP037923.1	EKN05_018355	melR	transcriptional regulator MelR	CDS	-0.238208	7.09494	0.119572	0.272217	0.565085
CP037923.1	EKN05_021065	cpxA	envelope stress sensor histidine kinase CpxA	CDS	0.156531	8.83664	0.119671	0.272295	0.56496
CP037923.1	EKN05_009520	EKN05_009520	YcjX family protein	CDS	0.216905	7.35673	0.119789	0.272418	0.564765
CP037923.1	EKN05_021000	frvB	PTS fructose-like transporter subunit IIBC	CDS	-0.168403	7.92694	0.120051	0.272867	0.564049
CP037923.1	EKN05_003175	hyfA	hydrogenase 4 subunit HyfA	CDS	-0.440348	5.46871	0.120413	0.273538	0.562982
CP037923.1	EKN05_008795	EKN05_008795	TVP38/TMEM64 family protein	CDS	0.178709	8.00454	0.120493	0.273538	0.562982
CP037923.1	EKN05_015760	metI	methionine ABC transporter permease MetI	CDS	-0.419309	5.68662	0.120548	0.273538	0.562982
CP037923.1	EKN05_019265	EKN05_019265	IS1 family transposase	pseudo	0.60329	4.55639	0.120605	0.273538	0.562982
CP037923.1	EKN05_018590	thiC	phosphomethylpyrimidine synthase ThiC	CDS	-0.20352	7.79682	0.121053	0.274408	0.561603
CP037923.1	EKN05_018070	dinF	MATE family efflux transporter DinF	CDS	0.146252	8.51865	0.121685	0.275693	0.559574
CP037923.1	EKN05_023010	greA	transcription elongation factor GreA	CDS	-0.509377	5.91305	0.121774	0.275747	0.559489
CP037923.1	EKN05_007250	EKN05_007250	DMT family transporter	CDS	0.346249	6.21213	0.122061	0.27625	0.558698
CP037923.1	EKN05_001015	recJ	single-stranded-DNA-specific exonuclease RecJ	CDS	-0.249768	7.26998	0.122388	0.276842	0.557767
CP037923.1	EKN05_006890	EKN05_006890	DUF2534 family protein	pseudo	0.235963	7.11906	0.122623	0.277225	0.557167
CP037923.1	EKN05_016510	fixA	electron transfer flavoprotein FixA	CDS	-0.113968	9.05855	0.122837	0.277562	0.55664
CP037923.1	EKN05_002590	yfiE	LysR family transcriptional regulator	CDS	0.169415	8.23505	0.123006	0.27763	0.556534
CP037923.1	EKN05_015415	EKN05_015415	baseplate protein	CDS	0.227798	7.22352	0.123027	0.27763	0.556534
CP037923.1	EKN05_016115	EKN05_016115	hypothetical protein	CDS	0.3872	5.76911	0.123063	0.27763	0.556534
CP037923.1	EKN05_000525	glcD	glycolate oxidase subunit GlcD	pseudo	0.281937	6.55339	0.123696	0.278908	0.554539
CP037923.1	EKN05_014985	EKN05_014985	IS1 family transposase	pseudo	-1.00626	3.72242	0.12391	0.279242	0.554019
CP037923.1	EKN05_020870	yihP	MFS transporter	CDS	-0.174593	8.01928	0.123988	0.279269	0.553978
CP037923.1	EKN05_023355	EKN05_023355	hypothetical protein	CDS	-1.05198	3.10336	0.124583	0.28044	0.55216
CP037923.1	EKN05_003690	EKN05_003690	CoA:oxalate CoA-transferase	CDS	-0.118554	9.41149	0.12464	0.28044	0.55216
CP037923.1	EKN05_009300	EKN05_009300	phage tail protein	CDS	0.807543	3.82128	0.125136	0.281406	0.550666
CP037923.1	EKN05_005940	EKN05_005940	mannosyl-3-phosphoglycerate phosphatase-related protein	pseudo	0.254976	7.2266	0.125333	0.281699	0.550215
CP037923.1	EKN05_005965	fliR	flagellar type III secretion system protein FliR	CDS	0.201426	7.80639	0.125887	0.282795	0.548528
CP037923.1	EKN05_003290	eutP	ethanolamine utilization acetate kinase EutP	CDS	-0.212662	7.48488	0.126085	0.28309	0.548075
CP037923.1	EKN05_003640	EKN05_003640	sensor histidine kinase	pseudo	0.149713	8.29621	0.126255	0.283323	0.547718
CP037923.1	EKN05_005235	EKN05_005235	VWA domain-containing protein	CDS	0.312261	6.58784	0.126688	0.284142	0.546464
CP037923.1	EKN05_013100	gltK	glutamate/aspartate ABC transporter permease GltK	CDS	0.192286	7.61683	0.127077	0.284865	0.545362
CP037923.1	EKN05_012575	moaC	cyclic pyranopterin monophosphate synthase MoaC	CDS	0.399296	5.51662	0.127345	0.285315	0.544676
CP037923.1	EKN05_023125	EKN05_023125	U32 family peptidase	CDS	-0.215927	7.14319	0.127514	0.28542	0.544515
CP037923.1	EKN05_004820	dld	D-lactate dehydrogenase	CDS	0.216344	7.49196	0.127651	0.28542	0.544515
CP037923.1	EKN05_021180	hmsP	biofilm formation regulator HmsP	CDS	0.141181	8.58169	0.127659	0.28542	0.544515
CP037923.1	EKN05_012890	EKN05_012890	DUF1073 domain-containing protein	CDS	0.206428	7.37905	0.127691	0.28542	0.544515
CP037923.1	EKN05_004460	napG	ferredoxin-type protein NapG	CDS	0.271248	6.62328	0.127729	0.28542	0.544515
CP037923.1	EKN05_018485	aceK	bifunctional isocitrate dehydrogenase kinase/phosphatase	pseudo	-0.23686	7.44808	0.12794	0.285741	0.544028
CP037923.1	EKN05_022640	dusB	tRNA dihydrouridine synthase DusB	CDS	-0.202879	8.40303	0.128055	0.285848	0.543864
CP037923.1	EKN05_000620	ansB	L-asparaginase 2	CDS	-0.129846	8.82942	0.128139	0.285885	0.543809
CP037923.1	EKN05_015820	EKN05_015820	VOC family protein	CDS	0.549578	5.05002	0.128748	0.287093	0.541978
CP037923.1	EKN05_007745	rnt	ribonuclease T	CDS	-3.63963	2.14642	0.129114	0.287757	0.540974
CP037923.1	EKN05_002585	eamB	cysteine/O-acetylserine transporter	CDS	0.364921	6.17804	0.129242	0.287758	0.540973
CP037923.1	EKN05_004600	mepS	bifunctional murein DD-endopeptidase/murein LD-carboxypeptidase	CDS	0.213289	7.8156	0.12925	0.287758	0.540973
CP037923.1	EKN05_021145	yhjD	inner membrane protein YhjD	CDS	-0.262909	6.92224	0.12967	0.28854	0.539794
CP037923.1	EKN05_009260	EKN05_009260	site-specific integrase	CDS	0.400276	5.97008	0.130009	0.289144	0.538886
CP037923.1	EKN05_023040	secG	preprotein translocase subunit SecG	CDS	-0.466147	5.36109	0.13067	0.290461	0.536912
CP037923.1	EKN05_001365	pheA	bifunctional chorismate mutase/prephenate dehydratase	CDS	0.165489	7.78801	0.130756	0.2905	0.536854
CP037923.1	EKN05_022340	hopD	prepilin peptidase	CDS	-0.336347	6.26929	0.131126	0.291055	0.536025
CP037923.1	EKN05_009965	oppA	oligopeptide ABC transporter substrate-binding protein OppA	CDS	0.144193	8.73216	0.131143	0.291055	0.536025
CP037923.1	EKN05_015395	EKN05_015395	DUF2313 domain-containing protein	CDS	-0.388249	5.85177	0.131935	0.292506	0.533866
CP037923.1	EKN05_005505	EKN05_005505	his operon leader peptide	CDS	0.954955	3.56143	0.132513	0.293635	0.532192
CP037923.1	EKN05_004280	glpT	glycerol-3-phosphate transporter	CDS	-0.242058	7.20877	0.133209	0.294927	0.530286
CP037923.1	EKN05_012285	EKN05_012285	PQQ-dependent sugar dehydrogenase	CDS	0.248257	6.92462	0.133235	0.294927	0.530286
CP037923.1	EKN05_001060	xdhB	xanthine dehydrogenase FAD-binding subunit XdhB	CDS	0.272892	6.55803	0.133623	0.295631	0.52925
CP037923.1	EKN05_003475	pdxK	pyridoxine/pyridoxal/pyridoxamine kinase	CDS	0.193742	7.79128	0.133888	0.295921	0.528824
CP037923.1	EKN05_013000	rlpA	endolytic peptidoglycan transglycosylase RlpA	CDS	-0.35651	5.78439	0.133894	0.295921	0.528824
CP037923.1	EKN05_011505	mgsA	methylglyoxal synthase	CDS	0.225759	7.11682	0.134194	0.29643	0.528077
CP037923.1	EKN05_012090	EKN05_012090	NAD(P)-dependent oxidoreductase	CDS	0.221157	7.39611	0.134718	0.297433	0.526611
CP037923.1	EKN05_022075	damX	cell division protein DamX	CDS	-0.499271	4.93953	0.13487	0.297458	0.526575
CP037923.1	EKN05_022720	aaeR	HTH-type transcriptional activator AaeR	CDS	-0.267023	7.23532	0.135471	0.298629	0.524868
CP037923.1	EKN05_016670	yaaA	peroxide stress protein YaaA	CDS	-0.174543	7.80145	0.135553	0.298654	0.524832
CP037923.1	EKN05_014625	yajL	protein deglycase YajL	CDS	0.767478	4.46399	0.135936	0.299341	0.523834
CP037923.1	EKN05_021005	frvA	PTS fructose transporter subunit IIA	CDS	-0.131176	9.03386	0.136105	0.299559	0.523517
CP037923.1	EKN05_013795	fepB	Fe2+-enterobactin ABC transporter substrate-binding protein	CDS	0.299612	6.31951	0.136599	0.30049	0.52217
CP037923.1	EKN05_020210	rbsC	ribose ABC transporter permease	CDS	-0.277498	7.28306	0.136774	0.300603	0.522007
CP037923.1	EKN05_011830	serC	3-phosphoserine/phosphohydroxythreonine transaminase	CDS	-0.311653	6.29973	0.136792	0.300603	0.522007
CP037923.1	EKN05_016165	aroP	aromatic amino acid transporter AroP	CDS	0.161161	8.3541	0.137149	0.30123	0.521102
CP037923.1	EKN05_013355	ybgI	Nif3-like dinuclear metal center hexameric protein	CDS	0.219471	7.40216	0.1377	0.302284	0.519585
CP037923.1	EKN05_012365	EKN05_012365	Cof-type HAD-IIB family hydrolase	CDS	0.393403	5.56581	0.137862	0.302484	0.519298
CP037923.1	EKN05_013935	EKN05_013935	hypothetical protein	pseudo	0.269586	6.67316	0.137941	0.3025	0.519275
CP037923.1	EKN05_007325	ompC	porin OmpC	CDS	0.114849	9.55376	0.138209	0.30293	0.518658
CP037923.1	EKN05_022650	panF	sodium/pantothenate symporter	CDS	-0.191034	7.88329	0.138296	0.302966	0.518607
CP037923.1	EKN05_018745	udhA	Si-specific NAD(P)(+) transhydrogenase	CDS	-0.924482	4.12523	0.138667	0.303621	0.517668
CP037923.1	EKN05_004150	rbn	ribonuclease BN	CDS	0.152408	8.12646	0.139245	0.304729	0.516086
CP037923.1	EKN05_021630	nikE	nickel import ATP-binding protein NikE	CDS	0.199594	8.02729	0.139352	0.304805	0.515977
CP037923.1	EKN05_000970	bglA	6-phospho-beta-glucosidase	pseudo	-0.177894	8.06407	0.139579	0.305145	0.515494
CP037923.1	EKN05_018755	EKN05_018755	MFS transporter	pseudo	-0.184808	7.86793	0.139844	0.305311	0.515257
CP037923.1	EKN05_010245	EKN05_010245	flagellar brake protein	CDS	0.280002	6.40596	0.139878	0.305311	0.515257
CP037923.1	EKN05_003955	EKN05_003955	IS3-like element IS2 family transposase	CDS	1.019	3.00912	0.139906	0.305311	0.515257
CP037923.1	EKN05_000615	EKN05_000615	DUF2884 family protein	CDS	-0.232193	7.50106	0.13998	0.305311	0.515257
CP037923.1	EKN05_009005	EKN05_009005	IS3 family transposase	CDS	-0.952722	3.30875	0.140015	0.305311	0.515257
CP037923.1	EKN05_012300	EKN05_012300	GGDEF domain-containing protein	CDS	0.101825	10.3451	0.140419	0.306033	0.514231
CP037923.1	EKN05_021505	uspB	universal stress protein UspB	CDS	0.383244	5.73947	0.141079	0.307315	0.512416
CP037923.1	EKN05_020765	EKN05_020765	DUF945 family protein	pseudo	-0.100188	9.5952	0.14117	0.307355	0.512359
CP037923.1	EKN05_007460	EKN05_007460	ATP-binding cassette domain-containing protein	CDS	0.311302	6.15437	0.141269	0.307394	0.512304
CP037923.1	EKN05_000085	EKN05_000085	alpha-glucosidase	pseudo	0.151759	8.52033	0.141335	0.307394	0.512304
CP037923.1	EKN05_007440	EKN05_007440	insulinase family protein	pseudo	0.164562	8.19365	0.141447	0.307394	0.512304
CP037923.1	EKN05_004065	lrhA	transcriptional regulator LrhA	CDS	0.214464	7.6592	0.141491	0.307394	0.512304
CP037923.1	EKN05_009865	trpA	tryptophan synthase subunit alpha	CDS	0.265997	6.71127	0.141551	0.307394	0.512304
CP037923.1	EKN05_013410	EKN05_013410	hypothetical protein	CDS	0.274541	6.46203	0.141829	0.307841	0.511674
CP037923.1	EKN05_017120	sgaU	L-ribulose-5-phosphate 3-epimerase	CDS	0.325369	6.1625	0.141913	0.307865	0.51164
CP037923.1	EKN05_010605	potB	spermidine/putrescine ABC transporter permease PotB	CDS	0.294326	6.38607	0.142094	0.3081	0.511309
CP037923.1	EKN05_003780	fadL	long-chain fatty acid transporter FadL	CDS	-0.138376	8.26035	0.142923	0.30974	0.509003
CP037923.1	EKN05_019545	xanP	xanthine/proton symporter XanP	CDS	0.173142	8.21286	0.143009	0.309768	0.508963
CP037923.1	EKN05_004265	glpC	anaerobic glycerol-3-phosphate dehydrogenase subunit C	CDS	0.214046	7.87389	0.143116	0.30983	0.508876
CP037923.1	EKN05_020990	frvR	HTH domain-containing protein	CDS	-0.362652	6.40913	0.143184	0.30983	0.508876
CP037923.1	EKN05_011285	agp	bifunctional glucose-1-phosphatase/inositol phosphatase	CDS	0.184918	7.53184	0.143268	0.309853	0.508845
CP037923.1	EKN05_006250	araH	arabinose ABC transporter permease	CDS	-0.314395	6.08742	0.143527	0.310138	0.508444
CP037923.1	EKN05_018795	argE	acetylornithine deacetylase	CDS	-0.197216	7.51611	0.143564	0.310138	0.508444
CP037923.1	EKN05_001980	truD	tRNA pseudouridine(13) synthase TruD	CDS	0.236648	6.8337	0.143639	0.310138	0.508444
CP037923.1	EKN05_017835	fimE	type 1 fimbriae regulatory protein FimE	CDS	-0.0946456	9.94466	0.143692	0.310138	0.508444
CP037923.1	EKN05_005250	udk	uridine kinase	CDS	0.239581	7.16023	0.143993	0.31063	0.507756
CP037923.1	EKN05_015465	EKN05_015465	head-tail adaptor protein	CDS	-0.393326	6.02572	0.144166	0.310844	0.507458
CP037923.1	EKN05_012500	ybiA	N-glycosidase YbiA	CDS	0.381655	5.59511	0.144262	0.310846	0.507455
CP037923.1	EKN05_020625	udp	uridine phosphorylase	CDS	0.143954	8.20886	0.144313	0.310846	0.507455
CP037923.1	EKN05_010885	EKN05_010885	DUF480 domain-containing protein	CDS	0.358875	5.4813	0.14472	0.311564	0.506453
CP037923.1	EKN05_009645	puuD	gamma-glutamyl-gamma-aminobutyrate hydrolase	CDS	0.343981	6.12488	0.145185	0.312405	0.505282
CP037923.1	EKN05_010435	mnmA	tRNA 2-thiouridine(34) synthase MnmA	CDS	-3.34338	2.05745	0.1453	0.312494	0.505158
CP037923.1	EKN05_003265	EKN05_003265	DUF1176 domain-containing protein	CDS	0.223779	6.98849	0.145374	0.312496	0.505156
CP037923.1	EKN05_011840	EKN05_011840	30S ribosomal protein S12 methylthiotransferase accessory protein YcaO	CDS	0.130159	8.974	0.145651	0.312931	0.504551
CP037923.1	EKN05_022530	dprA	DNA-protecting protein DprA	CDS	-0.261112	6.82846	0.146172	0.313893	0.503218
CP037923.1	EKN05_005870	hchA	protein deglycase HchA	CDS	0.148647	8.58022	0.146438	0.314269	0.502698
CP037923.1	EKN05_010230	EKN05_010230	Plug domain-containing protein	CDS	0.202963	7.45987	0.146552	0.314269	0.502698
CP037923.1	EKN05_012130	ybjP	lipoprotein	CDS	0.236165	6.90028	0.14657	0.314269	0.502698
CP037923.1	EKN05_014355	mscK	mechanosensitive channel MscK	CDS	0.109257	8.91431	0.146797	0.314355	0.502579
CP037923.1	EKN05_002675	EKN05_002675	IS1 family transposase	pseudo	-0.885211	3.56354	0.146854	0.314355	0.502579
CP037923.1	EKN05_004295	inaA	lipopolysaccharide kinase InaA	CDS	0.315007	6.51814	0.14691	0.314355	0.502579
CP037923.1	EKN05_009830	EKN05_009830	threonylcarbamoyl-AMP synthase	CDS	0.412711	5.47038	0.14693	0.314355	0.502579
CP037923.1	EKN05_010325	EKN05_010325	fumarylacetoacetate hydrolase family protein	CDS	0.308646	6.5536	0.146981	0.314355	0.502579
CP037923.1	EKN05_017685	EKN05_017685	RidA family protein	CDS	-0.184502	7.40008	0.147241	0.314601	0.50224
CP037923.1	EKN05_015345	EKN05_015345	hypothetical protein	CDS	-0.667057	4.59693	0.147244	0.314601	0.50224
CP037923.1	EKN05_000340	qseC	two-component system sensor histidine kinase QseC	CDS	0.140744	8.52902	0.14769	0.315395	0.501146
CP037923.1	EKN05_015455	EKN05_015455	hypothetical protein	CDS	-0.24979	6.88104	0.147987	0.315869	0.500493
CP037923.1	EKN05_015115	EKN05_015115	peptide chain release factor H	pseudo	-0.439711	5.18405	0.148554	0.316921	0.499049
CP037923.1	EKN05_016675	EKN05_016675	DUF2502 domain-containing protein	CDS	-0.500481	5.06322	0.148642	0.316949	0.499011
CP037923.1	EKN05_003650	ypdK	membrane protein YpdK	CDS	-0.496062	4.99321	0.14905	0.317659	0.498039
CP037923.1	EKN05_008950	EKN05_008950	NAD(P)-dependent alcohol dehydrogenase	pseudo	-0.143024	8.94646	0.149151	0.317713	0.497964
CP037923.1	EKN05_008165	marA	MDR efflux pump AcrAB transcriptional activator MarA	CDS	0.42291	5.43107	0.149262	0.317792	0.497857
CP037923.1	EKN05_015800	EKN05_015800	YaeQ family protein	CDS	-0.380888	5.85169	0.149773	0.318718	0.496593
CP037923.1	EKN05_011160	EKN05_011160	diguanylate cyclase	CDS	0.200416	8.25917	0.150497	0.320099	0.494716
CP037923.1	EKN05_021015	rhaD	rhamnulose-1-phosphate aldolase	pseudo	-0.198257	7.27036	0.150643	0.320248	0.494513
CP037923.1	EKN05_011860	EKN05_011860	hypothetical protein	CDS	0.160416	7.85708	0.150779	0.320377	0.494339
CP037923.1	EKN05_001140	galR	HTH-type transcriptional regulator GalR	CDS	0.163274	7.93858	0.151594	0.321947	0.492216
CP037923.1	EKN05_010955	EKN05_010955	multidrug transporter	CDS	-0.417346	5.37647	0.15196	0.322564	0.491384
CP037923.1	EKN05_016180	nadC	carboxylating nicotinate-nucleotide diphosphorylase	CDS	-0.406923	5.76036	0.152055	0.322603	0.491331
CP037923.1	EKN05_012225	EKN05_012225	TetR/AcrR family transcriptional regulator	CDS	0.332452	6.08661	0.152538	0.323467	0.490171
CP037923.1	EKN05_021605	rbbA	ribosome-associated ATPase	CDS	-0.181773	7.99279	0.152828	0.32392	0.489563
CP037923.1	EKN05_010610	potC	spermidine/putrescine ABC transporter permease PotC	CDS	-0.605726	4.72854	0.15317	0.324482	0.488809
CP037923.1	EKN05_010715	ptsG	PTS glucose transporter subunit IIBC	CDS	-0.423725	6.10489	0.153639	0.325189	0.487864
CP037923.1	EKN05_020220	rbsK	ribokinase	CDS	0.178073	7.6075	0.153658	0.325189	0.487864
CP037923.1	EKN05_009365	EKN05_009365	hypothetical protein	CDS	0.396511	5.62251	0.154238	0.326255	0.486443
CP037923.1	EKN05_019250	EKN05_019250	hypothetical protein	CDS	0.457593	5.19422	0.154611	0.326882	0.485609
CP037923.1	EKN05_016930	EKN05_016930	DUF2501 domain-containing protein	CDS	-0.228492	6.78096	0.15487	0.327264	0.485102
CP037923.1	EKN05_006035	EKN05_006035	integrase	pseudo	0.268294	6.68251	0.155517	0.32812	0.483968
CP037923.1	EKN05_018235	nrfF	heme lyase NrfEFG subunit NrfF	CDS	-0.494318	5.42211	0.15552	0.32812	0.483968
CP037923.1	EKN05_012515	hlyD	secretion protein HlyD	CDS	-0.263782	6.36088	0.155533	0.32812	0.483968
CP037923.1	EKN05_007685	cfa	cyclopropane fatty acyl phospholipid synthase	CDS	-0.146462	8.49426	0.155584	0.32812	0.483968
CP037923.1	EKN05_007570	sufB	Fe-S cluster assembly protein SufB	CDS	0.177875	7.91147	0.155695	0.328191	0.483874
CP037923.1	EKN05_019505	EKN05_019505	trimeric intracellular cation channel family protein	CDS	-0.220366	7.48195	0.156039	0.328752	0.483131
CP037923.1	EKN05_005000	EKN05_005000	IS3 family transposase	pseudo	0.81653	3.65605	0.156286	0.329109	0.482661
CP037923.1	EKN05_002620	rseA	anti-sigma-E factor RseA	CDS	0.468926	5.44384	0.156592	0.32959	0.482026
CP037923.1	EKN05_001915	EKN05_001915	IS3 family transposase	pseudo	0.425844	5.26527	0.157509	0.331356	0.479705
[truncated: 2,188 more rows]

## Sheet: Enr 37C vs Sub 
seq	locus_tag	gene_name	description	type	logFC	logCPM	PValue	FDR	m_log10FDR
CP037924.1	EKN05_023785	virF	AraC family invasion system transcriptional regulator VirF	CDS	2.45797	13.5074	1.61778e-37	6.85775e-34	33.1638
CP037924.1	EKN05_024800	virB	Virulence regulon transcriptional activator VirB	CDS	2.256	12.2101	2.23625e-33	4.73972e-30	29.3242
CP037924.1	EKN05_024775	ipaB	type III secretion system needle tip complex protein SipB	CDS	-1.44339	11.8549	1.55966e-27	2.20379e-24	23.6568
CP037923.1	EKN05_009120	cspE	transcription antiterminator/RNA stability regulator CspE	CDS	2.06503	10.2971	3.05317e-27	2.97809e-24	23.5261
CP037923.1	EKN05_021815	gntR	HTH-type transcriptional regulator GntR	CDS	2.45855	10.3841	3.51272e-27	2.97809e-24	23.5261
CP037924.1	EKN05_024790	ipaA	invasin IpaA	CDS	-1.34334	11.8408	9.30577e-27	6.57453e-24	23.1821
CP037924.1	EKN05_024805	ipaJ	type III secretion system effector cysteine protease IpaJ	CDS	-1.08273	12.2039	4.60706e-25	2.7899e-22	21.5544
CP037923.1	EKN05_015135	crl	sigma factor-binding protein Crl	CDS	1.83739	9.77391	7.57281e-25	4.01264e-22	21.3966
CP037924.1	EKN05_024785	ipaD	type III secretion system needle tip complex protein IpaD	CDS	-1.83117	9.82585	2.08418e-24	9.81651e-22	21.008
CP037924.1	EKN05_024675	mxiA	EscV/YscV/HrcV family type III secretion system export apparatus protein	CDS	-1.05201	11.6129	6.98098e-24	2.95924e-21	20.5288
CP037923.1	EKN05_007235	yncL	stress response membrane protein YncL	CDS	2.81726	8.47845	1.98264e-23	7.64038e-21	20.1169
CP037923.1	EKN05_019205	yiaY	L-threonine dehydrogenase	CDS	1.88931	9.75755	9.92501e-23	3.50601e-20	19.4552
CP037924.1	EKN05_023640	ipaH7.8	T3SS effector E3 ubiquitin-protein ligase IpaH7.8	CDS	-1.83307	10.2929	2.12566e-22	6.93128e-20	19.1592
CP037924.1	EKN05_024755	icsB	Virulence protein IcsB	CDS	-0.874007	12.0676	3.07174e-22	9.3008e-20	19.0315
CP037923.1	EKN05_021070	cpxR	envelope stress response regulator transcription factor CpxR	CDS	2.29508	8.72461	4.16172e-22	1.1761e-19	18.9296
CP037923.1	EKN05_016080	EKN05_016080	PTS sugar transporter subunit IIA	CDS	2.18638	8.74475	6.1322e-22	1.62465e-19	18.7892
CP037924.1	EKN05_024770	ipgC	type III secretion system translocator chaperone SicA	CDS	-1.30365	11.0701	8.45227e-22	2.1076e-19	18.6762
CP037923.1	EKN05_019370	yibB	protein YibB	CDS	1.1155	10.2474	1.12166e-21	2.50249e-19	18.6016
CP037924.1	EKN05_024005	ospD2	ShET2/EspL2 family type III secretion system effector toxin	CDS	-1.31856	10.6303	1.06507e-21	2.50249e-19	18.6016
CP037923.1	EKN05_007135	EKN05_007135	IS3 family transposase	pseudo	2.62106	7.96133	1.28134e-21	2.71579e-19	18.5661
CP037923.1	EKN05_010455	phoQ	Virulence sensor protein PhoQ	CDS	1.52087	9.68676	1.65087e-21	3.33239e-19	18.4772
CP037923.1	EKN05_012980	ybeF	DNA-binding transcriptional regulator	CDS	1.37012	9.83988	2.49415e-21	4.80576e-19	18.3182
CP037923.1	EKN05_015400	EKN05_015400	baseplate J/gp47 family protein	CDS	2.08756	8.22312	4.26859e-21	7.86719e-19	18.1042
CP037923.1	EKN05_005385	rfbB	dTDP-glucose 4	CDS	1.26076	10.7759	4.48196e-21	7.91626e-19	18.1015
CP037924.1	EKN05_024765	ipgB1	protein IpgB	CDS	-1.06707	10.9298	5.19077e-21	8.80146e-19	18.0554
CP037924.1	EKN05_024000	ospF	type III secretion system effector phosphothreonine lyase	CDS	-0.963326	11.0276	1.1859e-20	1.93348e-18	17.7137
CP037924.1	EKN05_024780	ipaC	IpaC/SipC family type III secretion system effector	CDS	-0.942458	11.1083	1.26181e-20	1.98104e-18	17.7031
CP037923.1	EKN05_004570	EKN05_004570	hypothetical protein	CDS	2.35499	8.06417	1.47143e-20	2.22763e-18	17.6522
CP037923.1	EKN05_012550	EKN05_012550	UPF0104 family protein	CDS	2.13542	8.36052	1.55123e-20	2.26747e-18	17.6445
CP037923.1	EKN05_016805	deoA	thymidine phosphorylase	CDS	1.81493	8.65872	2.00085e-20	2.82721e-18	17.5486
CP037923.1	EKN05_014595	EKN05_014595	sel1 repeat family protein	CDS	-2.44126	8.15355	2.18461e-19	2.98728e-17	16.5247
CP037924.1	EKN05_024760	ipgA	chaperone protein IpgA	CDS	-0.978254	10.8101	3.5204e-19	4.66342e-17	16.3313
CP037923.1	EKN05_011630	ycbS	fimbrial biogenesis outer membrane usher protein	CDS	1.21089	10.5584	3.73963e-19	4.80373e-17	16.3184
CP037923.1	EKN05_013295	kdpB	K(+)-transporting ATPase subunit B	pseudo	1.62817	9.01223	4.92181e-19	6.13634e-17	16.2121
CP037924.1	EKN05_024630	spa40	EscU/YscU/HrcU family type III secretion system export apparatus switch protein	CDS	-1.29955	9.84236	7.14874e-19	8.65815e-17	16.0626
CP037924.1	EKN05_024745	ipgD	type III secretion system effector inositol phosphate phosphatase	CDS	-0.677725	12.5032	7.4212e-19	8.73847e-17	16.0586
CP037923.1	EKN05_009935	cls	cardiolipin synthase	CDS	1.73711	8.54994	1.05634e-18	1.21022e-16	15.9171
CP037923.1	EKN05_011620	EKN05_011620	fimbrial protein	CDS	1.9453	8.25247	1.12856e-18	1.25894e-16	15.9
CP037923.1	EKN05_008955	EKN05_008955	MFS transporter	pseudo	1.10153	9.63873	1.21635e-18	1.32208e-16	15.8787
CP037923.1	EKN05_012675	EKN05_012675	DUF4376 domain-containing protein	CDS	2.05326	7.9409	1.972e-18	2.07438e-16	15.6831
CP037923.1	EKN05_018555	EKN05_018555	DUF1481 domain-containing protein	CDS	1.94529	8.04162	2.00636e-18	2.07438e-16	15.6831
CP037923.1	EKN05_003880	mnmC	bifunctional tRNA (5-methylaminomethyl-2-thiouridine)(34)-methyltransferase MnmD/FAD-dependent 5-carboxymethylaminomethyl-2-thiouridine(34) oxidoreductase MnmC	CDS	1.59167	8.44299	2.24491e-18	2.26575e-16	15.6448
CP037924.1	EKN05_024655	spa32	surface presentation of antigens protein SpaN	CDS	-1.2081	9.76752	2.54413e-18	2.50804e-16	15.6007
CP037923.1	EKN05_002350	EKN05_002350	replication protein P	CDS	1.27528	9.0942	2.67002e-18	2.57232e-16	15.5897
CP037923.1	EKN05_009710	rnb	exoribonuclease II	CDS	1.69525	8.755	2.80447e-18	2.64181e-16	15.5781
CP037923.1	EKN05_009125	EKN05_009125	DUF2627 domain-containing protein	CDS	1.19979	9.72274	3.4028e-18	3.13575e-16	15.5037
CP037923.1	EKN05_023180	EKN05_023180	YraN family protein	CDS	1.90367	8.22882	3.86778e-18	3.47625e-16	15.4589
CP037923.1	EKN05_018750	oxyR	DNA-binding transcriptional regulator OxyR	CDS	-7.23896	6.46783	3.93631e-18	3.47625e-16	15.4589
CP037924.1	EKN05_024725	mxiH	type III secretion system needle complex protein	CDS	-1.34772	9.40433	4.37527e-18	3.78505e-16	15.4219
CP037923.1	EKN05_007290	narH	nitrate reductase subunit beta	CDS	2.52549	7.09201	4.60342e-18	3.90278e-16	15.4086
CP037923.1	EKN05_009160	prc	carboxy terminal-processing peptidase	CDS	1.60975	8.60493	5.3145e-18	4.37124e-16	15.3594
CP037923.1	EKN05_019640	EKN05_019640	hypothetical protein	CDS	1.1039	10.0692	5.38708e-18	4.37124e-16	15.3594
CP037923.1	EKN05_021630	nikE	nickel import ATP-binding protein NikE	CDS	2.1825	8.02729	5.46534e-18	4.37124e-16	15.3594
CP037923.1	EKN05_007360	adhP	alcohol dehydrogenase AdhP	pseudo	1.98589	7.65103	7.01453e-18	5.50641e-16	15.2591
CP037923.1	EKN05_011195	phoH	phosphate starvation-inducible protein PhoH	CDS	2.0972	8.15886	7.27838e-18	5.5328e-16	15.2571
CP037923.1	EKN05_000370	ftsP	cell division protein FtsP	CDS	-1.71201	8.11139	7.30919e-18	5.5328e-16	15.2571
CP037923.1	EKN05_015790	nlpE	envelope stress response activation lipoprotein NlpE	CDS	2.0883	7.63492	9.60541e-18	7.02682e-16	15.1532
CP037923.1	EKN05_002895	csiE	stationary phase inducible protein CsiE	CDS	1.5718	8.36336	9.61443e-18	7.02682e-16	15.1532
CP037924.1	EKN05_023925	ospD1	hypothetical protein	CDS	-1.00041	10.6106	1.08204e-17	7.77421e-16	15.1093
CP037923.1	EKN05_022680	EKN05_022680	hypothetical protein	CDS	2.38547	7.59231	1.12553e-17	7.95184e-16	15.0995
CP037923.1	EKN05_005915	vsr	very short patch repair endonuclease	CDS	2.21615	7.34631	1.1676e-17	8.11386e-16	15.0908
CP037923.1	EKN05_008655	pfkB	6-phosphofructokinase II	CDS	1.65565	8.57085	1.288e-17	8.8062e-16	15.0552
CP037923.1	EKN05_018960	uspD	universal stress protein UspD	CDS	1.0009	9.63781	1.37362e-17	9.09861e-16	15.041
CP037924.1	EKN05_024500	icsA	autotransporter outer membrane beta-barrel domain-containing protein	CDS	-0.481811	13.8958	1.3737e-17	9.09861e-16	15.041
CP037923.1	EKN05_014095	fimA	type 1 fimbrial protein subunit FimA	CDS	-3.41476	7.59176	1.45153e-17	9.32908e-16	15.0302
CP037923.1	EKN05_009390	EKN05_009390	hypothetical protein	CDS	1.35166	8.82284	1.47279e-17	9.32908e-16	15.0302
CP037923.1	EKN05_010580	EKN05_010580	DUF4102 domain-containing protein	CDS	1.74987	8.33177	1.49409e-17	9.32908e-16	15.0302
CP037923.1	EKN05_003045	EKN05_003045	glycine zipper 2TM domain-containing protein	CDS	1.2529	9.10415	1.49653e-17	9.32908e-16	15.0302
CP037924.1	EKN05_024680	mxiC	YopN family type III secretion system gatekeeper subunit	CDS	-0.838042	10.9495	1.54375e-17	9.48402e-16	15.023
CP037923.1	EKN05_005695	EKN05_005695	integrase	CDS	1.27133	9.53201	1.75242e-17	1.06122e-15	14.9742
CP037923.1	EKN05_009050	EKN05_009050	DUF1889 family protein	CDS	1.06989	9.69015	1.87476e-17	1.11931e-15	14.951
CP037923.1	EKN05_004785	dusC	tRNA dihydrouridine(16) synthase DusC	CDS	1.67684	8.49909	1.90488e-17	1.1215e-15	14.9502
CP037923.1	EKN05_006105	fliT	flagella biosynthesis regulatory protein FliT	CDS	2.3108	7.35893	2.10481e-17	1.22223e-15	14.9128
CP037923.1	EKN05_006160	EKN05_006160	DUF2594 family protein	CDS	1.50479	8.66171	2.20562e-17	1.26346e-15	14.8984
CP037923.1	EKN05_001120	araE	MFS transporter	CDS	1.30324	9.30234	2.2542e-17	1.27407e-15	14.8948
CP037923.1	EKN05_004735	mglB	galactose/glucose ABC transporter substrate-binding protein MglB	CDS	1.59764	8.4925	2.34285e-17	1.30675e-15	14.8838
CP037923.1	EKN05_020485	cyaY	iron donor protein CyaY	CDS	1.88082	7.63363	2.37927e-17	1.30983e-15	14.8828
CP037924.1	EKN05_024840	ospC3	hypothetical protein	CDS	-1.03061	10.1228	2.48682e-17	1.35149e-15	14.8692
CP037923.1	EKN05_016945	EKN05_016945	GntR family transcriptional regulator	pseudo	1.06585	9.55955	2.70463e-17	1.45126e-15	14.8383
CP037923.1	EKN05_014225	fetA	iron ABC transporter ATP-binding protein FetA	CDS	1.22881	9.39914	2.97399e-17	1.57584e-15	14.8025
CP037923.1	EKN05_009545	ycjT	kojibiose phosphorylase	CDS	1.61316	8.16962	3.54542e-17	1.85543e-15	14.7316
CP037923.1	EKN05_006040	emrE	EmrE family multidrug efflux SMR transporter	CDS	0.917022	9.90236	3.70354e-17	1.91455e-15	14.7179
CP037923.1	EKN05_009015	yeaX	carnitine monooxygenase subunit YeaX	CDS	1.89367	8.13214	4.11395e-17	2.10109e-15	14.6776
CP037924.1	EKN05_024795	acp	acyl carrier protein	CDS	-1.54448	8.73304	4.53058e-17	2.28633e-15	14.6409
CP037923.1	EKN05_016995	hpaX	4-hydroxyphenylacetate permease	CDS	1.02725	9.28226	5.28461e-17	2.63546e-15	14.5791
CP037923.1	EKN05_011450	hyaC	Ni/Fe-hydrogenase b-type cytochrome subunit	CDS	2.37608	7.41024	5.71654e-17	2.81772e-15	14.5501
CP037924.1	EKN05_024045	ospB	OspB	CDS	-1.13268	9.83224	6.33326e-17	3.08583e-15	14.5106
CP037924.1	EKN05_023710	ospC2	hypothetical protein	CDS	-0.542672	12.5493	6.52672e-17	3.14395e-15	14.5025
CP037923.1	EKN05_012355	ybiY	glycyl-radical enzyme activating protein	CDS	1.66344	7.83156	6.64782e-17	3.16631e-15	14.4994
CP037923.1	EKN05_013395	ybgQ	fimbrial biogenesis outer membrane usher protein	CDS	1.02557	9.55642	7.44758e-17	3.50781e-15	14.455
CP037924.1	EKN05_023635	ipaH4.5	T3SS effector E3 ubiquitin-protein ligase IpaH4.5	CDS	-0.607794	12.1262	8.26791e-17	3.8359e-15	14.4161
CP037924.1	EKN05_024505	virA	cysteine protease	CDS	-0.647987	11.6568	8.32513e-17	3.8359e-15	14.4161
CP037923.1	EKN05_010370	minD	septum site-determining protein MinD	CDS	-2.18483	7.65476	1.01532e-16	4.59319e-15	14.3379
CP037923.1	EKN05_020270	hdfR	HTH-type transcriptional regulator HdfR	CDS	-1.93262	7.77713	1.01854e-16	4.59319e-15	14.3379
CP037924.1	EKN05_024835	EKN05_024835	hypothetical protein	CDS	-1.09807	9.25329	1.15884e-16	5.17086e-15	14.2864
CP037923.1	EKN05_006800	EKN05_006800	DUF2511 domain-containing protein	CDS	1.9611	7.9041	1.26336e-16	5.57852e-15	14.2535
CP037923.1	EKN05_021420	EKN05_021420	helix-turn-helix transcriptional regulator	CDS	-1.3146	8.92755	1.555e-16	6.7955e-15	14.1678
CP037923.1	EKN05_004605	lpxT	Kdo(2)-lipid A phosphotransferase	CDS	1.05504	9.27743	1.69517e-16	7.33248e-15	14.1347
CP037924.1	EKN05_023845	parB	ParB/RepB/Spo0J family partition protein	CDS	-0.831514	10.417	1.76474e-16	7.5563e-15	14.1217
CP037924.1	EKN05_024030	ospC	OspC family protein	pseudo	-1.28067	8.70332	1.7976e-16	7.62004e-15	14.118
CP037923.1	EKN05_003775	EKN05_003775	hypothetical protein	CDS	-4.0794	6.59938	1.88132e-16	7.85711e-15	14.1047
CP037924.1	EKN05_024245	msbB	lauroyl-Kdo(2)-lipid IV(A) myristoyltransferase	CDS	-0.694951	11.0651	1.8906e-16	7.85711e-15	14.1047
CP037923.1	EKN05_020900	yihV	sulfofructose kinase	CDS	1.91631	7.67657	2.02137e-16	8.319e-15	14.0799
CP037923.1	EKN05_010505	EKN05_010505	phage major capsid protein	pseudo	1.64647	7.87192	2.15127e-16	8.76851e-15	14.0571
CP037923.1	EKN05_012630	ybhC	putative acyl-CoA thioester hydrolase	CDS	1.1916	8.72342	2.35694e-16	9.36175e-15	14.0286
CP037923.1	EKN05_012565	moaE	molybdopterin synthase catalytic subunit MoaE	CDS	2.1577	7.20727	2.35874e-16	9.36175e-15	14.0286
CP037923.1	EKN05_012715	EKN05_012715	helix-turn-helix domain-containing protein	CDS	1.96332	7.69261	2.36308e-16	9.36175e-15	14.0286
CP037923.1	EKN05_023240	EKN05_023240	2-dehydro-3-deoxyglucarate aldolase	CDS	1.90631	7.75288	3.2659e-16	1.28187e-14	13.8922
CP037923.1	EKN05_007930	hdhA	7-alpha-hydroxysteroid dehydrogenase	CDS	1.11479	9.14819	3.34292e-16	1.3e-14	13.8861
CP037923.1	EKN05_005880	EKN05_005880	hypothetical protein	pseudo	1.5445	8.383	3.37345e-16	1.3e-14	13.8861
CP037923.1	EKN05_007625	EKN05_007625	aldehyde ferredoxin oxidoreductase	pseudo	1.08217	9.30456	3.6043e-16	1.37645e-14	13.8612
CP037923.1	EKN05_007230	EKN05_007230	CatB-related O-acetyltransferase	CDS	-3.96114	6.54629	4.09531e-16	1.55e-14	13.8097
CP037923.1	EKN05_010965	EKN05_010965	IS3 family transposase	CDS	3.10816	6.18967	4.18292e-16	1.56915e-14	13.8043
CP037923.1	EKN05_008340	ydeJ	2-oxo-tetronate isomerase	CDS	1.25876	9.13153	4.29136e-16	1.59571e-14	13.797
CP037923.1	EKN05_009535	ycjV	ABC transporter ATP-binding protein	pseudo	1.44724	9.01209	4.40094e-16	1.62223e-14	13.7899
CP037923.1	EKN05_004160	elaB	stress response protein ElaB	CDS	2.2994	6.92423	4.4684e-16	1.63289e-14	13.787
CP037923.1	EKN05_012865	EKN05_012865	DedA family protein	CDS	1.16371	8.92714	4.7673e-16	1.72723e-14	13.7627
CP037923.1	EKN05_013715	ybdO	LysR family transcriptional regulator	CDS	-1.67768	8.5273	5.12451e-16	1.84092e-14	13.735
CP037923.1	EKN05_001040	EKN05_001040	hypothetical protein	CDS	1.78902	7.48913	5.20656e-16	1.85467e-14	13.7317
CP037923.1	EKN05_021580	EKN05_021580	hypothetical protein	CDS	-2.60484	7.16645	5.32681e-16	1.88169e-14	13.7255
CP037923.1	EKN05_004670	yeiL	transcriptional regulator YeiL	CDS	1.21077	9.49285	5.42348e-16	1.89465e-14	13.7225
CP037923.1	EKN05_013215	chiP	chitoporin	CDS	1.32782	8.70321	5.45288e-16	1.89465e-14	13.7225
CP037923.1	EKN05_015530	EKN05_015530	DUF2824 family protein	CDS	2.03742	7.57923	5.88358e-16	2.02768e-14	13.693
CP037923.1	EKN05_019125	yiaO	2	CDS	1.12887	9.01534	6.04596e-16	2.06684e-14	13.6847
CP037923.1	EKN05_012690	EKN05_012690	transcriptional regulator	CDS	1.12955	9.29456	6.49527e-16	2.20268e-14	13.657
CP037923.1	EKN05_013680	rna	ribonuclease I	CDS	1.54504	8.14673	6.56871e-16	2.20519e-14	13.6566
CP037923.1	EKN05_017730	EKN05_017730	DUF898 domain-containing protein	CDS	0.941043	9.61242	6.60672e-16	2.20519e-14	13.6566
CP037923.1	EKN05_009065	EKN05_009065	CoA pyrophosphatase	CDS	1.56835	8.1815	6.9408e-16	2.2986e-14	13.6385
CP037923.1	EKN05_008830	EKN05_008830	ABC transporter permease	pseudo	1.33736	8.41566	7.65525e-16	2.51555e-14	13.5994
CP037923.1	EKN05_002850	EKN05_002850	aldose 1-epimerase	CDS	1.76191	7.48696	7.85831e-16	2.56241e-14	13.5914
CP037923.1	EKN05_004515	ccmH	cytochrome c-type biogenesis protein CcmH	CDS	1.71865	7.91742	9.08407e-16	2.9395e-14	13.5317
CP037924.1	EKN05_024735	ipgF	protein IpgF	CDS	-0.714084	10.9859	9.62374e-16	3.09053e-14	13.51
CP037923.1	EKN05_016330	ilvN	acetolactate synthase small subunit	CDS	1.49402	8.06231	9.79955e-16	3.12333e-14	13.5054
CP037923.1	EKN05_011385	ymcC	YjbF family lipoprotein	CDS	1.06097	9.52398	1.03461e-15	3.27293e-14	13.4851
CP037923.1	EKN05_007340	fdnG	formate dehydrogenase-N subunit alpha	CDS	1.57164	8.11647	1.05457e-15	3.31136e-14	13.48
CP037924.1	EKN05_024830	tnpI	IS3 family transposase	pseudo	-1.12915	9.23146	1.08327e-15	3.37645e-14	13.4715
CP037923.1	EKN05_019665	iucD	lysine 6-monooxygenase	CDS	-1.13669	8.7041	1.29081e-15	3.99398e-14	13.3986
CP037923.1	EKN05_013710	dsbG	thiol:disulfide interchange protein DsbG	CDS	1.47398	8.6221	1.36816e-15	4.20262e-14	13.3765
CP037923.1	EKN05_004990	EKN05_004990	hypothetical protein	pseudo	1.41674	8.32779	1.3967e-15	4.25943e-14	13.3706
CP037923.1	EKN05_010460	EKN05_010460	hypothetical protein	CDS	2.73603	7.28088	1.44447e-15	4.37366e-14	13.3592
CP037923.1	EKN05_001105	yqeF	acetyl-CoA C-acetyltransferase	CDS	1.23276	8.72975	1.46294e-15	4.39815e-14	13.3567
CP037923.1	EKN05_013655	citE	citrate (pro-3S)-lyase subunit beta	CDS	1.71838	8.05845	1.70815e-15	5.09056e-14	13.2932
CP037923.1	EKN05_011670	ssuD	FMNH2-dependent alkanesulfonate monooxygenase	CDS	2.17364	7.08112	1.71727e-15	5.09056e-14	13.2932
CP037923.1	EKN05_018930	rraA	ribonuclease E activity regulator RraA	CDS	1.61972	7.80833	1.73032e-15	5.09362e-14	13.293
CP037923.1	EKN05_003270	tkt	transketolase	CDS	1.39736	8.53275	1.80942e-15	5.28975e-14	13.2766
CP037923.1	EKN05_006630	ipaH_3	E3 ubiquitin--protein ligase	CDS	-1.32295	9.52202	1.84783e-15	5.36504e-14	13.2704
CP037923.1	EKN05_007190	EKN05_007190	DUF3313 domain-containing protein	CDS	1.55188	7.88126	2.01199e-15	5.78589e-14	13.2376
CP037923.1	EKN05_013980	EKN05_013980	hypothetical protein	CDS	0.783042	10.2017	2.02008e-15	5.78589e-14	13.2376
CP037923.1	EKN05_016970	hpaE	5-carboxymethyl-2-hydroxymuconate semialdehyde dehydrogenase	CDS	1.50394	8.35246	2.12942e-15	6.05812e-14	13.2177
CP037923.1	EKN05_003710	emrY	multidrug efflux MFS transporter permease subunit EmrY	CDS	-1.11793	9.49712	2.28886e-15	6.46831e-14	13.1892
CP037923.1	EKN05_011400	yccZ	polysaccharide export protein	CDS	1.57569	7.97769	2.3796e-15	6.64855e-14	13.1773
CP037923.1	EKN05_008665	EKN05_008665	fructosamine kinase family protein	CDS	1.98845	7.35334	2.384e-15	6.64855e-14	13.1773
CP037923.1	EKN05_012065	priS	hydroxylamine reductase	CDS	1.46256	7.98166	2.46564e-15	6.83127e-14	13.1655
CP037923.1	EKN05_017900	EKN05_017900	DUF2686 family protein	CDS	-3.35455	7.21847	2.82544e-15	7.69983e-14	13.1135
CP037923.1	EKN05_006095	EKN05_006095	lipoprotein	CDS	1.78389	7.61593	2.82934e-15	7.69983e-14	13.1135
CP037923.1	EKN05_010115	EKN05_010115	SirB family protein	CDS	1.98044	7.3215	2.83363e-15	7.69983e-14	13.1135
CP037923.1	EKN05_001615	EKN05_001615	branched-chain amino acid ABC transporter permease	CDS	1.73721	7.89914	3.55021e-15	9.58556e-14	13.0184
CP037923.1	EKN05_002855	EKN05_002855	DoxX family protein	pseudo	1.35395	8.47332	4.84158e-15	1.29895e-13	12.8864
CP037924.1	EKN05_024115	ipaH1.4	E3 ubiquitin--protein ligase	CDS	-1.04363	9.07171	5.12486e-15	1.36631e-13	12.8645
CP037923.1	EKN05_015540	EKN05_015540	hypothetical protein	CDS	1.37435	7.91985	5.34726e-15	1.41669e-13	12.8487
CP037923.1	EKN05_021430	EKN05_021430	hypothetical protein	CDS	-3.1672	6.84361	5.49874e-15	1.44777e-13	12.8393
CP037923.1	EKN05_012885	EKN05_012885	PBSX family phage terminase large subunit	pseudo	1.76983	8.03287	5.76519e-15	1.50856e-13	12.8214
CP037923.1	EKN05_008905	ansA	L-asparaginase 1	CDS	1.41098	8.3221	5.87225e-15	1.52714e-13	12.8161
CP037923.1	EKN05_005010	metG	methionine--tRNA ligase	CDS	2.10361	6.9477	5.98164e-15	1.54611e-13	12.8108
CP037923.1	EKN05_014080	EKN05_014080	hypothetical protein	pseudo	0.940097	9.65521	6.31003e-15	1.6211e-13	12.7902
CP037923.1	EKN05_007225	patD	aminobutyraldehyde dehydrogenase	CDS	1.6258	7.71702	7.319e-15	1.86899e-13	12.7284
CP037923.1	EKN05_001515	gabD	NADP-dependent succinate-semialdehyde dehydrogenase I	pseudo	1.47848	7.78209	7.63935e-15	1.93856e-13	12.7125
CP037924.1	EKN05_024670	spa15	surface presentation of antigens protein SpaK	CDS	-0.843995	9.4907	7.68289e-15	1.93856e-13	12.7125
CP037923.1	EKN05_011150	EKN05_011150	EAL domain-containing protein	pseudo	-1.55485	8.17749	8.57583e-15	2.15106e-13	12.6673
CP037923.1	EKN05_013320	EKN05_013320	DUF1795 domain-containing protein	CDS	1.27692	8.48572	8.8637e-15	2.21019e-13	12.6556
CP037923.1	EKN05_008510	ydiQ	electron transfer flavoprotein	CDS	1.5363	7.64057	9.05628e-15	2.245e-13	12.6488
CP037923.1	EKN05_022515	rsmB	16S rRNA (cytosine(967)-C(5))-methyltransferase RsmB	CDS	1.26088	8.68311	9.30511e-15	2.29328e-13	12.6395
CP037923.1	EKN05_003125	hyfR	sigma-54-dependent Fis family transcriptional regulator	CDS	1.51157	8.15584	9.44779e-15	2.31498e-13	12.6355
CP037923.1	EKN05_006740	edd	phosphogluconate dehydratase	CDS	1.68225	7.58489	1.13092e-14	2.74258e-13	12.5618
CP037923.1	EKN05_017215	EKN05_017215	DUF2065 domain-containing protein	CDS	1.9359	7.31752	1.13223e-14	2.74258e-13	12.5618
CP037923.1	EKN05_021140	yhjC	LysR family transcriptional regulator	CDS	1.48974	8.10356	1.13926e-14	2.74392e-13	12.5616
CP037923.1	EKN05_012080	ltaE	low-specificity L-threonine aldolase	CDS	1.86165	7.97737	1.2785e-14	3.06189e-13	12.514
CP037923.1	EKN05_017435	dsbD	protein-disulfide reductase DsbD	CDS	1.1243	8.703	1.28809e-14	3.06754e-13	12.5132
CP037923.1	EKN05_013745	EKN05_013745	hypothetical protein	pseudo	1.72742	7.28491	1.33536e-14	3.16235e-13	12.5
CP037923.1	EKN05_016195	hofC	protein transport protein HofC	CDS	1.15912	8.3131	1.37972e-14	3.24924e-13	12.4882
CP037923.1	EKN05_010785	yceF	septum formation inhibitor Maf	CDS	1.1005	8.8691	1.41751e-14	3.3198e-13	12.4789
CP037923.1	EKN05_017660	mgtA	magnesium-translocating P-type ATPase	CDS	0.862468	9.82306	1.45723e-14	3.39407e-13	12.4693
CP037923.1	EKN05_013100	gltK	glutamate/aspartate ABC transporter permease GltK	CDS	1.55154	7.61683	1.58094e-14	3.66207e-13	12.4363
CP037923.1	EKN05_014935	EKN05_014935	transposase	CDS	1.099	9.13699	1.6097e-14	3.70843e-13	12.4308
CP037923.1	EKN05_000980	EKN05_000980	hemolysin III family protein	CDS	2.00751	7.41863	1.63886e-14	3.7266e-13	12.4287
CP037923.1	EKN05_011570	pqiC	membrane integrity-associated transporter subunit PqiC	CDS	1.67597	7.77157	1.64166e-14	3.7266e-13	12.4287
CP037923.1	EKN05_012140	artI	arginine ABC transporter substrate-binding protein	CDS	1.56173	7.84322	1.64396e-14	3.7266e-13	12.4287
CP037923.1	EKN05_001150	lplT	lysophospholipid transporter LplT	pseudo	1.29861	8.19063	1.6683e-14	3.76165e-13	12.4246
CP037924.1	EKN05_024690	mxiE	helix-turn-helix domain-containing protein	CDS	-0.740588	10.2866	1.69929e-14	3.81127e-13	12.4189
CP037923.1	EKN05_023260	EKN05_023260	YhaC family protein	pseudo	-4.13196	6.16219	1.74566e-14	3.89466e-13	12.4095
CP037923.1	EKN05_009925	kch	voltage-gated potassium channel protein	CDS	0.877014	9.64748	1.82043e-14	4.04021e-13	12.3936
CP037923.1	EKN05_012025	macB	macrolide ABC transporter ATP-binding protein/permease MacB	CDS	1.28687	8.40902	1.88232e-14	4.15582e-13	12.3813
CP037923.1	EKN05_003315	murI	glutamate racemase	CDS	-3.27707	6.27596	2.04871e-14	4.49974e-13	12.3468
CP037923.1	EKN05_007995	EKN05_007995	cation:dicarboxylase symporter family transporter	CDS	-1.16142	9.10569	2.07099e-14	4.52523e-13	12.3444
CP037923.1	EKN05_014020	nrfB	phage adsorption protein NrfB	CDS	1.00361	8.77003	2.10851e-14	4.5815e-13	12.339
CP037923.1	EKN05_004555	yejH	DEAD/DEAH box helicase	pseudo	1.32694	8.38311	2.11836e-14	4.5815e-13	12.339
CP037923.1	EKN05_012235	ybjI	5-amino-6-(5-phospho-D-ribitylamino)uracil phosphatase	CDS	1.08455	8.76946	2.18185e-14	4.67158e-13	12.3305
CP037923.1	EKN05_017595	yjfF	sugar ABC transporter permease YjfF	pseudo	1.36655	7.80104	2.18206e-14	4.67158e-13	12.3305
CP037923.1	EKN05_011870	EKN05_011870	hypothetical protein	pseudo	1.53689	7.91351	2.36722e-14	5.02117e-13	12.2992
CP037923.1	EKN05_016640	EKN05_016640	DUF2541 family protein	CDS	1.41478	7.83377	2.36903e-14	5.02117e-13	12.2992
CP037923.1	EKN05_003910	truA	tRNA pseudouridine(38-40) synthase TruA	CDS	-4.20849	6.23648	2.55128e-14	5.38054e-13	12.2692
CP037923.1	EKN05_005320	wcaF	colanic acid biosynthesis acetyltransferase WcaF	CDS	-1.75964	8.05513	2.5838e-14	5.42214e-13	12.2658
CP037923.1	EKN05_005390	rfbD	dTDP-4-dehydrorhamnose reductase	CDS	1.00037	9.4913	2.607e-14	5.44133e-13	12.2643
CP037923.1	EKN05_007330	yddG	aromatic amino acid exporter YddG	CDS	0.857815	9.3482	2.61862e-14	5.44133e-13	12.2643
CP037923.1	EKN05_009270	sitB	iron/manganese ABC transporter ATP-binding protein SitB	CDS	1.98987	7.18903	3.12721e-14	6.46647e-13	12.1893
CP037923.1	EKN05_008010	folM	dihydromonapterin reductase	CDS	1.56494	7.6133	3.37257e-14	6.93997e-13	12.1586
CP037923.1	EKN05_022265	kefB	glutathione-regulated potassium-efflux system protein KefB	CDS	1.08809	8.79817	3.4786e-14	7.12357e-13	12.1473
CP037923.1	EKN05_006480	EKN05_006480	transposase	pseudo	-2.2799	7.73159	3.5147e-14	7.1629e-13	12.1449
CP037923.1	EKN05_020010	yieL	esterase family protein	CDS	-0.976324	9.05129	3.65659e-14	7.41641e-13	12.1298
CP037923.1	EKN05_006365	flhA	flagellar biosynthesis protein FlhA	pseudo	1.39781	8.12547	3.72225e-14	7.51362e-13	12.1242
CP037923.1	EKN05_019335	envC	murein hydrolase activator EnvC	CDS	-3.12575	6.71775	3.77176e-14	7.57749e-13	12.1205
CP037923.1	EKN05_020950	EKN05_020950	CopG family transcriptional regulator	CDS	-1.8526	7.4535	3.85591e-14	7.71e-13	12.1129
CP037923.1	EKN05_006305	tap	methyl-accepting chemotaxis protein IV	CDS	1.72318	7.33649	4.01288e-14	7.9862e-13	12.0977
CP037923.1	EKN05_005355	wcaJ	undecaprenyl-phosphate glucose phosphotransferase	CDS	1.47406	7.73216	4.39674e-14	8.70924e-13	12.06
CP037923.1	EKN05_012200	nfsA	nitroreductase NfsA	CDS	1.52892	7.75326	4.46405e-14	8.80145e-13	12.0554
CP037923.1	EKN05_002880	hcaA1	3-phenylpropionate/cinnamic acid dioxygenase subunit alpha	CDS	1.80232	7.4172	4.52023e-14	8.87096e-13	12.052
CP037923.1	EKN05_016885	EKN05_016885	DUF1435 domain-containing protein	CDS	1.99679	7.37201	4.66868e-14	9.12006e-13	12.04
CP037923.1	EKN05_001950	EKN05_001950	UbiX family flavin prenyltransferase	CDS	1.67441	7.73556	4.77853e-14	9.29184e-13	12.0319
CP037923.1	EKN05_003420	murP	PTS N-acetylmuramic acid transporter subunits IIBC	CDS	1.09432	8.60904	4.93609e-14	9.55437e-13	12.0198
CP037923.1	EKN05_021165	kdgK	sugar kinase	CDS	1.27844	7.79172	5.014e-14	9.59651e-13	12.0179
CP037923.1	EKN05_005900	EKN05_005900	hypothetical protein	CDS	1.61353	7.47831	5.01499e-14	9.59651e-13	12.0179
CP037923.1	EKN05_004750	preA	NAD-dependent dihydropyrimidine dehydrogenase subunit PreA	pseudo	-1.73669	7.68301	5.02577e-14	9.59651e-13	12.0179
CP037923.1	EKN05_003320	EKN05_003320	amino acid permease	CDS	-1.20804	9.24182	5.36771e-14	1.02035e-12	11.9913
CP037923.1	EKN05_013550	nadA	quinolinate synthase NadA	CDS	1.52594	8.446	5.47579e-14	1.03624e-12	11.9845
CP037923.1	EKN05_008300	EKN05_008300	DUF1283 family protein	CDS	2.22738	7.02689	5.65318e-14	1.06093e-12	11.9743
CP037923.1	EKN05_009850	trpD	bifunctional anthranilate synthase glutamate amidotransferase component TrpG/anthranilate phosphoribosyltransferase TrpD	CDS	1.86544	7.28824	5.66519e-14	1.06093e-12	11.9743
CP037923.1	EKN05_021395	gadE	acid resistance transcriptional activator GadE	CDS	-3.52133	6.0051	5.68132e-14	1.06093e-12	11.9743
CP037923.1	EKN05_009810	sohB	protease SohB	CDS	1.26274	8.21307	6.01894e-14	1.11905e-12	11.9512
CP037923.1	EKN05_021120	treF	alpha	CDS	0.861861	9.3967	6.08075e-14	1.1256e-12	11.9486
CP037923.1	EKN05_009055	EKN05_009055	YoaH family protein	CDS	2.02108	7.25564	6.30712e-14	1.16243e-12	11.9346
CP037923.1	EKN05_013845	fepA	siderophore enterobactin receptor FepA	CDS	1.06057	8.5123	6.52088e-14	1.19662e-12	11.922
CP037923.1	EKN05_022710	EKN05_022710	AsmA2 domain-containing protein	CDS	0.920094	9.55768	6.77563e-14	1.23801e-12	11.9073
CP037923.1	EKN05_012120	EKN05_012120	hypothetical protein	CDS	-3.76523	6.0121	7.37902e-14	1.34247e-12	11.8721
CP037923.1	EKN05_000965	EKN05_000965	SDR family oxidoreductase	pseudo	2.01747	7.02532	7.44422e-14	1.34855e-12	11.8701
CP037923.1	EKN05_006310	cheR	protein-glutamate O-methyltransferase CheR	CDS	2.04203	7.41286	7.52757e-14	1.35785e-12	11.8671
CP037924.1	EKN05_024715	mxiJ	EscJ/YscJ/HrcJ family type III secretion inner membrane ring protein	CDS	-0.67897	10.6315	7.81907e-14	1.40445e-12	11.8525
CP037923.1	EKN05_021550	EKN05_021550	hypothetical protein	CDS	-1.19911	8.44243	7.9057e-14	1.41402e-12	11.8495
CP037923.1	EKN05_011535	EKN05_011535	transcriptional regulator	CDS	1.94369	7.00865	8.0401e-14	1.43202e-12	11.8441
CP037923.1	EKN05_015685	gloB	hydroxyacylglutathione hydrolase	CDS	1.59679	7.46929	8.11297e-14	1.43895e-12	11.842
CP037923.1	EKN05_019270	EKN05_019270	DUF3251 domain-containing protein	CDS	-1.87915	7.52799	8.89236e-14	1.57061e-12	11.8039
CP037924.1	EKN05_024695	mxiM	AraC family transcriptional activator MxiE	CDS	-0.856909	9.44469	9.74415e-14	1.71392e-12	11.766
CP037923.1	EKN05_018440	sorB	PTS system mannose/fructose/N-acetylgalactosamine-transporter subunit IIB	CDS	0.976682	9.06374	1.00056e-13	1.75264e-12	11.7563
CP037923.1	EKN05_003115	perM	AI-2E family transporter	CDS	1.37593	8.0116	1.09902e-13	1.91109e-12	11.7187
CP037923.1	EKN05_017410	yjeH	L-methionine/branched-chain amino acid transporter	pseudo	0.944401	8.8662	1.10004e-13	1.91109e-12	11.7187
CP037923.1	EKN05_011295	cbpA	curved DNA-binding protein	CDS	1.31297	8.09635	1.10758e-13	1.91634e-12	11.7175
CP037923.1	EKN05_003245	acrD	multidrug efflux RND transporter permease AcrD	CDS	0.833373	9.24219	1.15477e-13	1.98987e-12	11.7012
CP037923.1	EKN05_005520	EKN05_005520	IS1 family transposase	pseudo	2.26731	6.60247	1.16865e-13	2.00563e-12	11.6977
CP037924.1	EKN05_024320	ipaH9.8	T3SS effector E3 ubiquitin-protein ligase IpaH9.8	CDS	-0.566009	12.0622	1.17521e-13	2.00827e-12	11.6972
CP037924.1	EKN05_023985	orf13	hypothetical protein	CDS	-0.792586	9.60239	1.17966e-13	2.00827e-12	11.6972
CP037923.1	EKN05_008765	astE	succinylglutamate desuccinylase	CDS	1.8969	7.23468	1.21482e-13	2.05985e-12	11.6862
CP037923.1	EKN05_023265	EKN05_023265	hypothetical protein	CDS	-2.22203	7.0133	1.31524e-13	2.22123e-12	11.6534
CP037923.1	EKN05_015100	yafO	type II toxin-antitoxin system YafO family toxin	CDS	0.904301	9.60646	1.33687e-13	2.24881e-12	11.648
CP037923.1	EKN05_020690	fadB	fatty acid oxidation complex subunit alpha FadB	CDS	-1.40307	7.98953	1.39854e-13	2.34324e-12	11.6302
CP037923.1	EKN05_011435	hyaF	hydrogenase expression/formation protein	CDS	2.28438	6.54917	1.66688e-13	2.78186e-12	11.5557
CP037923.1	EKN05_010450	phoP	two-component system response regulator PhoP	CDS	1.14918	8.51619	1.74477e-13	2.88909e-12	11.5392
CP037924.1	EKN05_024645	spa24	EscR/YscR/HrcR family type III secretion system export apparatus protein	CDS	-0.625578	10.183	1.73944e-13	2.88909e-12	11.5392
CP037923.1	EKN05_002435	rlmD	23S rRNA (uracil(1939)-C(5))-methyltransferase RlmD	CDS	1.11725	8.46738	1.75702e-13	2.89807e-12	11.5379
CP037923.1	EKN05_010045	narG	nitrate reductase subunit alpha	CDS	-1.06776	8.61649	1.78747e-13	2.93685e-12	11.5321
CP037923.1	EKN05_005565	EKN05_005565	DUF4102 domain-containing protein	pseudo	1.37899	8.16358	1.83292e-13	2.99991e-12	11.5229
CP037923.1	EKN05_014945	betT	choline BCCT transporter BetT	CDS	1.04849	8.59567	2.05637e-13	3.35268e-12	11.4746
CP037923.1	EKN05_018025	malK	maltose/maltodextrin ABC transporter ATP-binding protein MalK	CDS	1.1246	8.87174	2.133e-13	3.46428e-12	11.4604
CP037923.1	EKN05_005225	EKN05_005225	helix-hairpin-helix domain-containing protein	CDS	1.46	8.06832	2.23253e-13	3.60097e-12	11.4436
CP037923.1	EKN05_001875	flhA	formate hydrogenlyase transcriptional activator FlhA	CDS	1.05582	8.41803	2.23415e-13	3.60097e-12	11.4436
CP037923.1	EKN05_018195	actP	cation/acetate symporter ActP	CDS	-1.39119	7.78471	2.32296e-13	3.7252e-12	11.4289
CP037923.1	EKN05_013805	fepD	Fe(3+)-siderophore ABC transporter permease	CDS	1.50979	7.5531	2.3288e-13	3.7252e-12	11.4289
CP037923.1	EKN05_012420	dps	DNA starvation/stationary phase protection protein	CDS	1.13396	8.4827	2.34596e-13	3.73854e-12	11.4273
CP037923.1	EKN05_010550	EKN05_010550	hypothetical protein	CDS	-5.93272	5.1299	2.63073e-13	4.17665e-12	11.3792
CP037923.1	EKN05_000855	EKN05_000855	LysR family transcriptional regulator	CDS	0.91859	9.08809	2.67056e-13	4.22406e-12	11.3743
CP037923.1	EKN05_020020	bglB	glycoside hydrolase family 1 protein	CDS	-0.668574	9.93608	2.69286e-13	4.24351e-12	11.3723
CP037923.1	EKN05_007620	EKN05_007620	ferredoxin-like protein	CDS	0.965839	8.80203	3.21257e-13	5.04374e-12	11.2972
CP037923.1	EKN05_000970	bglA	6-phospho-beta-glucosidase	pseudo	-1.42512	8.06407	3.58277e-13	5.60419e-12	11.2515
CP037923.1	EKN05_015580	EKN05_015580	Rha family transcriptional regulator	pseudo	1.87319	7.35972	3.61287e-13	5.6305e-12	11.2495
CP037923.1	EKN05_003385	eutR	HTH-type transcriptional regulator EutR	CDS	1.2755	7.71901	3.93665e-13	6.11261e-12	11.2138
CP037923.1	EKN05_009845	trpE	anthranilate synthase component I	CDS	1.52093	7.58475	4.20797e-13	6.51006e-12	11.1864
CP037923.1	EKN05_004690	nfo	deoxyribonuclease IV	CDS	2.05508	7.74058	4.35615e-13	6.71481e-12	11.173
CP037923.1	EKN05_022010	hslO	Hsp33 family molecular chaperone HslO	CDS	-1.91026	7.31517	4.38344e-13	6.73239e-12	11.1718
CP037923.1	EKN05_021415	EKN05_021415	MgtC/SapB family protein	pseudo	-0.934677	9.20573	4.52102e-13	6.91863e-12	11.16
CP037923.1	EKN05_003770	mlaA	phospholipid-binding lipoprotein MlaA	CDS	-2.19729	7.01057	4.59217e-13	7.00223e-12	11.1548
CP037923.1	EKN05_014745	phoR	phosphate regulon sensor histidine kinase PhoR	CDS	-1.45307	7.39297	4.75935e-13	7.23114e-12	11.1408
CP037923.1	EKN05_019220	yibF	glutathione S-transferase	CDS	1.37439	7.99611	4.87947e-13	7.38717e-12	11.1315
CP037924.1	EKN05_023905	ipgB2	hypothetical protein	CDS	-0.722095	10.2075	5.28302e-13	7.96965e-12	11.0986
CP037924.1	EKN05_024310	EKN05_024310	type II toxin-antitoxin system RelE/ParE family toxin	pseudo	0.887541	8.80875	5.4315e-13	8.16459e-12	11.0881
CP037923.1	EKN05_017420	aspA	aspartate ammonia-lyase	CDS	1.02766	8.33251	5.47072e-13	8.18139e-12	11.0872
CP037923.1	EKN05_014030	EKN05_014030	bacteriophage N4 adsorption protein A	pseudo	1.57814	7.86524	5.48128e-13	8.18139e-12	11.0872
CP037923.1	EKN05_014070	EKN05_014070	fimbrial protein	pseudo	0.87706	9.15784	5.65903e-13	8.41706e-12	11.0748
CP037923.1	EKN05_014875	EKN05_014875	transcriptional regulator	CDS	-1.22497	8.25749	6.18161e-13	9.16219e-12	11.038
CP037923.1	EKN05_018780	argH	argininosuccinate lyase	CDS	0.929847	8.89484	6.29104e-13	9.29189e-12	11.0319
CP037923.1	EKN05_019395	waaD	lipopolysaccharide N-acetylglucosaminyltransferase	CDS	-8.50333	6.89272	6.64599e-13	9.78207e-12	11.0096
CP037923.1	EKN05_009145	kdgR	DNA-binding transcriptional regulator KdgR	CDS	0.989112	8.83347	6.7062e-13	9.83654e-12	11.0072
CP037923.1	EKN05_010150	dauA	C4-dicarboxylic acid transporter DauA	CDS	1.20698	8.00057	6.77464e-13	9.88631e-12	11.005
CP037923.1	EKN05_021825	gntU	gluconate transporter	pseudo	-1.54194	7.24993	6.78678e-13	9.88631e-12	11.005
CP037923.1	EKN05_017925	EKN05_017925	hypothetical protein	CDS	1.4833	7.51725	6.88552e-13	9.9958e-12	11.0002
CP037923.1	EKN05_018755	EKN05_018755	MFS transporter	pseudo	1.33396	7.86793	6.94474e-13	1.00474e-11	10.9979
CP037923.1	EKN05_022890	rapZ	RNase adapter RapZ	CDS	-3.01796	6.02007	7.11422e-13	1.02575e-11	10.989
CP037924.1	EKN05_024485	ushA	bifunctional UDP-sugar hydrolase/5'-nucleotidase	CDS	-0.405349	12.3639	7.34643e-13	1.05564e-11	10.9765
CP037923.1	EKN05_019295	trmL	tRNA (uridine(34)/cytosine(34)/5-carboxymethylaminomethyluridine(34)-2'-O)-methyltransferase TrmL	CDS	1.62867	7.57286	7.57128e-13	1.08068e-11	10.9663
CP037923.1	EKN05_005245	EKN05_005245	hypothetical protein	pseudo	1.12678	7.95982	7.57165e-13	1.08068e-11	10.9663
CP037923.1	EKN05_014910	tauC	taurine ABC transporter permease TauC	CDS	1.31322	7.83599	7.84431e-13	1.11584e-11	10.9524
CP037923.1	EKN05_012660	EKN05_012660	DNA invertase	CDS	1.86372	7.15635	7.94784e-13	1.12679e-11	10.9482
CP037923.1	EKN05_019775	yidJ	DUF4976 domain-containing protein	CDS	1.11664	8.78713	8.32853e-13	1.17682e-11	10.9293
CP037923.1	EKN05_005865	yedV	heavy metal sensor histidine kinase	CDS	-1.11321	8.68329	8.81893e-13	1.24198e-11	10.9059
CP037923.1	EKN05_007965	EKN05_007965	DUF945 domain-containing protein	CDS	1.60869	7.87309	8.88159e-13	1.24666e-11	10.9043
CP037923.1	EKN05_020040	pstB	phosphate ABC transporter ATP-binding protein PstB	CDS	1.47634	7.83186	9.25581e-13	1.2949e-11	10.8878
CP037923.1	EKN05_000530	glcE	glycolate oxidase subunit GlcE	CDS	-1.77842	6.84631	9.30693e-13	1.29667e-11	10.8872
CP037923.1	EKN05_004900	EKN05_004900	fimbrial protein	CDS	1.56898	7.28803	9.32963e-13	1.29667e-11	10.8872
CP037923.1	EKN05_015945	dgt	dGTPase	CDS	0.667861	10.3117	9.67846e-13	1.34075e-11	10.8727
CP037924.1	EKN05_024260	shf	carbohydrate transporter	CDS	-0.397919	11.9054	9.84778e-13	1.35976e-11	10.8665
CP037923.1	EKN05_008640	EKN05_008640	hypothetical protein	pseudo	-3.58943	6.21398	1.01056e-12	1.39083e-11	10.8567
CP037923.1	EKN05_000640	EKN05_000640	TRAP transporter substrate-binding protein	pseudo	-0.708848	10.0201	1.03758e-12	1.42174e-11	10.8472
CP037923.1	EKN05_001325	fucA	L-fuculose-phosphate aldolase	CDS	-1.22054	7.90181	1.03972e-12	1.42174e-11	10.8472
CP037923.1	EKN05_017705	EKN05_017705	DNA-binding protein	CDS	-1.79244	7.71855	1.04641e-12	1.42628e-11	10.8458
CP037923.1	EKN05_016005	mrcB	bifunctional glycosyl transferase/transpeptidase	CDS	-1.97466	7.56199	1.07388e-12	1.45904e-11	10.8359
CP037923.1	EKN05_003130	hycH	formate hydrogenlyase maturation protein HycH	CDS	1.71378	6.97672	1.10206e-12	1.49253e-11	10.8261
CP037924.1	EKN05_023850	parA	ParA family protein	CDS	-0.572175	10.9993	1.19836e-12	1.61778e-11	10.7911
CP037923.1	EKN05_012585	moaA	GTP 3'	CDS	1.40872	7.74076	1.21852e-12	1.63977e-11	10.7852
CP037924.1	EKN05_024685	mxiD	EscC/YscC/HrcC family type III secretion system outer membrane ring protein	CDS	-0.457158	11.5714	1.25794e-12	1.68748e-11	10.7728
CP037924.1	EKN05_024705	mxiN	Putative membrane protein	CDS	-0.602928	10.4422	1.31182e-12	1.75419e-11	10.7559
CP037923.1	EKN05_001390	dgcN	diguanylate cyclase DgcN	pseudo	1.19	8.23764	1.33561e-12	1.77797e-11	10.7501
CP037923.1	EKN05_004610	EKN05_004610	GTP-binding protein	CDS	1.27152	7.71705	1.33799e-12	1.77797e-11	10.7501
CP037924.1	EKN05_024665	spa47	FliI/YscN family ATPase	CDS	-0.638078	11.169	1.4071e-12	1.86396e-11	10.7296
CP037923.1	EKN05_007175	EKN05_007175	LbetaH domain-containing protein	CDS	1.17281	8.19169	1.43609e-12	1.89446e-11	10.7225
CP037923.1	EKN05_015325	EKN05_015325	hypothetical protein	pseudo	-1.13476	8.28396	1.43905e-12	1.89446e-11	10.7225
CP037923.1	EKN05_005710	EKN05_005710	3'-5' exoribonuclease	CDS	1.64359	6.88862	1.55333e-12	2.03544e-11	10.6913
CP037923.1	EKN05_012560	EKN05_012560	Bax inhibitor-1/YccA family protein	CDS	1.0709	8.52114	1.55575e-12	2.03544e-11	10.6913
CP037923.1	EKN05_016340	leuO	transcriptional regulator LeuO	pseudo	-0.654487	9.84038	1.57558e-12	2.05504e-11	10.6872
CP037923.1	EKN05_018095	dusA	tRNA dihydrouridine(20/20a) synthase DusA	CDS	1.00813	8.59453	1.61771e-12	2.10352e-11	10.6771
CP037923.1	EKN05_003095	uraA	uracil permease	CDS	0.833962	9.21052	1.637e-12	2.12209e-11	10.6732
CP037923.1	EKN05_016515	caiT	L-carnitine/gamma-butyrobetaine antiport BCCT transporter	CDS	-0.857771	8.94871	1.66329e-12	2.14961e-11	10.6676
CP037923.1	EKN05_013800	entS	enterobactin transporter EntS	CDS	1.31653	7.92066	1.71304e-12	2.20716e-11	10.6562
CP037923.1	EKN05_020235	EKN05_020235	FadR family transcriptional regulator	CDS	1.13241	8.41815	1.72589e-12	2.21698e-11	10.6542
CP037923.1	EKN05_021065	cpxA	envelope stress sensor histidine kinase CpxA	CDS	1.04554	8.83664	1.78763e-12	2.28567e-11	10.641
CP037923.1	EKN05_016255	ddl	D-alanine--D-alanine ligase B	CDS	1.41263	7.53077	1.79015e-12	2.28567e-11	10.641
CP037923.1	EKN05_020625	udp	uridine phosphorylase	CDS	1.02563	8.20886	1.82589e-12	2.32431e-11	10.6337
CP037923.1	EKN05_000635	EKN05_000635	TRAP transporter small permease	CDS	0.841152	8.9763	1.85166e-12	2.35006e-11	10.6289
CP037923.1	EKN05_010540	EKN05_010540	DNA primase	CDS	0.942373	8.79406	1.98699e-12	2.51428e-11	10.5996
CP037923.1	EKN05_020315	ilvA	threonine ammonia-lyase	CDS	1.22745	7.99915	2.0096e-12	2.53533e-11	10.596
CP037923.1	EKN05_009280	sitD	iron/manganese ABC transporter permease subunit SitD	CDS	1.27664	7.91735	2.03974e-12	2.56571e-11	10.5908
CP037923.1	EKN05_005160	EKN05_005160	U32 family peptidase	CDS	-1.326	7.66988	2.09807e-12	2.63128e-11	10.5798
CP037923.1	EKN05_013635	EKN05_013635	integrase	CDS	1.02581	8.81841	2.14532e-12	2.6826e-11	10.5714
CP037923.1	EKN05_022150	frlC	fructoselysine 3-epimerase	CDS	1.28639	7.61814	2.5806e-12	3.2174e-11	10.4925
CP037923.1	EKN05_005460	wzzB	LPS O-antigen chain length determinant protein WzzB	CDS	1.16492	8.47256	2.59274e-12	3.22306e-11	10.4917
CP037923.1	EKN05_020915	rbn	virulence factor BrkB family protein	CDS	-1.25873	8.08345	2.87382e-12	3.56202e-11	10.4483
CP037923.1	EKN05_001965	nlpD	murein hydrolase activator NlpD	CDS	1.05437	8.79987	2.89051e-12	3.57226e-11	10.4471
CP037923.1	EKN05_012020	cspD	cold shock-like protein CspD	CDS	1.51002	7.15787	2.90114e-12	3.57498e-11	10.4467
CP037923.1	EKN05_011015	EKN05_011015	phage tail tape measure protein	CDS	0.524182	10.4289	2.96207e-12	3.63949e-11	10.439
CP037923.1	EKN05_002745	EKN05_002745	invasion protein	pseudo	-1.61612	7.34464	3.00294e-12	3.67354e-11	10.4349
CP037923.1	EKN05_004525	yejO	autotransporter outer membrane beta-barrel domain-containing protein	CDS	0.61365	10.2399	3.00712e-12	3.67354e-11	10.4349
CP037923.1	EKN05_013055	ybeQ	Sel1 family TPR-like repeat protein YbeQ	CDS	-0.789076	9.13377	3.05103e-12	3.71647e-11	10.4299
CP037923.1	EKN05_013245	EKN05_013245	esterase	CDS	1.33451	7.71531	3.07488e-12	3.73479e-11	10.4277
CP037923.1	EKN05_004240	nudI	nucleoside triphosphatase NudI	CDS	0.924115	8.89022	3.19501e-12	3.86961e-11	10.4123
CP037923.1	EKN05_021325	yhjY	autotransporter outer membrane beta-barrel domain-containing protein	CDS	1.00427	8.65065	3.21911e-12	3.8877e-11	10.4103
CP037923.1	EKN05_018345	adiY	AraC family transcriptional regulator	CDS	-0.767083	10.2273	3.23195e-12	3.89212e-11	10.4098
CP037923.1	EKN05_023275	tdcA	transcriptional regulator TdcA	CDS	-1.00432	8.96804	3.25382e-12	3.90734e-11	10.4081
CP037923.1	EKN05_009870	EKN05_009870	hypothetical protein	CDS	-2.64169	6.22758	3.31587e-12	3.97061e-11	10.4011
CP037923.1	EKN05_020775	EKN05_020775	DUF945 family protein	pseudo	-1.21227	8.04411	3.33187e-12	3.97853e-11	10.4003
CP037923.1	EKN05_001380	EKN05_001380	DUF2799 domain-containing protein	CDS	1.13256	8.53885	3.3642e-12	4.00586e-11	10.3973
CP037923.1	EKN05_019095	yiaJ	IclR family transcriptional regulator YiaJ	CDS	-1.55744	7.33517	3.51332e-12	4.17169e-11	10.3797
CP037923.1	EKN05_005150	EKN05_005150	hypothetical protein	CDS	0.916077	8.77073	3.60353e-12	4.26686e-11	10.3699
CP037923.1	EKN05_008070	EKN05_008070	MFS transporter	pseudo	1.21475	8.08895	3.62159e-12	4.2763e-11	10.3689
CP037923.1	EKN05_006050	ybcM	AraC family transcriptional regulator	CDS	-1.0526	8.71784	3.65636e-12	4.30523e-11	10.366
CP037923.1	EKN05_009590	EKN05_009590	sucrose phosphorylase	CDS	-1.35952	7.8615	3.6664e-12	4.30523e-11	10.366
CP037923.1	EKN05_013985	EKN05_013985	IS3 family transposase	pseudo	3.15143	5.71493	3.71848e-12	4.35432e-11	10.3611
CP037923.1	EKN05_012030	EKN05_012030	MacA family efflux pump subunit	CDS	1.41626	7.60716	3.75081e-12	4.38008e-11	10.3585
CP037923.1	EKN05_021025	rhaB	rhamnulokinase	CDS	-1.29731	7.8969	3.76387e-12	4.38325e-11	10.3582
CP037923.1	EKN05_007780	EKN05_007780	FUSC family protein	pseudo	1.20765	8.40912	3.79528e-12	4.39713e-11	10.3568
CP037923.1	EKN05_007990	rstB	two-component system sensor histidine kinase RstB	pseudo	1.27596	7.70961	3.79653e-12	4.39713e-11	10.3568
CP037923.1	EKN05_015630	tagK	type VI secretion system-associated protein TagK	pseudo	1.25728	7.84194	3.83205e-12	4.42618e-11	10.354
CP037923.1	EKN05_002165	EKN05_002165	major capsid protein	CDS	1.32108	7.58812	3.99134e-12	4.58656e-11	10.3385
CP037923.1	EKN05_007710	EKN05_007710	MFS transporter	CDS	1.37092	7.92791	3.99254e-12	4.58656e-11	10.3385
CP037923.1	EKN05_005365	wcaK	colanic acid biosynthesis pyruvyl transferase WcaK	CDS	1.35254	7.84949	4.0804e-12	4.67482e-11	10.3302
CP037923.1	EKN05_012175	potH	putrescine ABC transporter permease PotH	CDS	1.38468	7.65912	4.18336e-12	4.77985e-11	10.3206
CP037923.1	EKN05_014840	iraP	anti-adapter protein IraP	CDS	0.607955	9.80346	4.20011e-12	4.7861e-11	10.32
CP037923.1	EKN05_005115	gatZ	tagatose-bisphosphate aldolase subunit GatZ	CDS	-1.15752	8.13831	4.24668e-12	4.82619e-11	10.3164
CP037923.1	EKN05_007125	EKN05_007125	IS3 family transposase	pseudo	1.40859	7.51646	4.2922e-12	4.86488e-11	10.3129
CP037923.1	EKN05_004615	yeiQ	mannitol dehydrogenase family protein	CDS	1.15735	8.08712	4.31907e-12	4.87491e-11	10.312
CP037923.1	EKN05_022160	frlA	fructoselysine/psicoselysine transporter	pseudo	0.853418	8.85328	4.32405e-12	4.87491e-11	10.312
CP037923.1	EKN05_017610	mpl	UDP-N-acetylmuramate:L-alanyl-gamma-D-glutamyl-meso-diaminopimelate ligase	CDS	1.25952	7.55855	4.40182e-12	4.94942e-11	10.3054
CP037923.1	EKN05_014550	EKN05_014550	cytochrome o ubiquinol oxidase subunit I	pseudo	1.17957	8.20621	4.56362e-12	5.11777e-11	10.2909
CP037924.1	EKN05_024080	pWR501_0291	IS3 family transposase	pseudo	-0.927753	8.93972	4.57647e-12	5.11864e-11	10.2908
CP037923.1	EKN05_007560	EKN05_007560	hypothetical protein	CDS	2.01274	6.67321	4.86001e-12	5.42147e-11	10.2659
CP037923.1	EKN05_020560	EKN05_020560	hypothetical protein	CDS	-1.02791	8.34263	5.0897e-12	5.6628e-11	10.247
CP037923.1	EKN05_011565	EKN05_011565	ribosome modulation factor	CDS	1.75166	6.70522	5.1189e-12	5.68037e-11	10.2456
CP037923.1	EKN05_011590	rlmL	bifunctional 23S rRNA (guanine(2069)-N(7))-methyltransferase RlmK/23S rRNA (guanine(2445)-N(2))-methyltransferase RlmL	CDS	0.903003	8.65786	5.28705e-12	5.85164e-11	10.2327
CP037923.1	EKN05_016730	creA	protein CreA	CDS	1.42572	7.41781	5.40213e-12	5.96344e-11	10.2245
CP037923.1	EKN05_004045	hxpA	hexitol phosphatase HpxA	CDS	1.35618	7.76529	5.55772e-12	6.11926e-11	10.2133
CP037923.1	EKN05_005580	EKN05_005580	hypothetical protein	CDS	-4.31974	6.04524	5.7616e-12	6.32731e-11	10.1988
CP037923.1	EKN05_001115	kduD	2-dehydro-3-deoxy-D-gluconate 5-dehydrogenase KduD	CDS	-1.57661	7.23258	5.9597e-12	6.52795e-11	10.1852
CP037923.1	EKN05_010315	hlyE	hemolysin HlyE	pseudo	-1.58245	7.64833	6.00179e-12	6.55711e-11	10.1833
CP037923.1	EKN05_000465	hybB	Ni/Fe-hydrogenase cytochrome b subunit	CDS	1.09137	8.33717	6.40252e-12	6.96168e-11	10.1573
CP037923.1	EKN05_012180	potG	putrescine ABC transporter ATP-binding subunit PotG	pseudo	1.75276	7.01206	6.40494e-12	6.96168e-11	10.1573
CP037923.1	EKN05_021570	EKN05_021570	response regulator transcription factor	CDS	-1.81947	7.60536	6.52275e-12	7.07159e-11	10.1505
CP037923.1	EKN05_007515	EKN05_007515	MFS transporter	CDS	-1.02069	9.50818	6.84908e-12	7.40645e-11	10.1304
CP037923.1	EKN05_006950	dgcM	diguanylate cyclase DgcM	pseudo	0.819017	8.91318	6.91197e-12	7.45544e-11	10.1275
CP037923.1	EKN05_001090	EKN05_001090	IS3 family transposase	CDS	1.40247	7.19621	7.04138e-12	7.57574e-11	10.1206
CP037923.1	EKN05_019330	gpmM	2	CDS	-1.10901	8.36532	7.20847e-12	7.73587e-11	10.1115
CP037923.1	EKN05_014735	proY	proline-specific permease ProY	CDS	1.17622	8.27124	7.29621e-12	7.81026e-11	10.1073
CP037923.1	EKN05_017170	aidB	isovaleryl-CoA dehydrogenase	CDS	1.14316	8.10012	7.37798e-12	7.8779e-11	10.1036
CP037923.1	EKN05_010110	ychA	tetratricopeptide repeat-containing protein	CDS	1.03979	8.24283	7.55316e-12	8.04468e-11	10.0945
CP037923.1	EKN05_005070	thiM	hydroxyethylthiazole kinase	CDS	1.36637	7.48729	7.97728e-12	8.47511e-11	10.0719
CP037923.1	EKN05_006125	fliA	RNA polymerase sigma factor FliA	CDS	1.4815	7.29867	8.06359e-12	8.54538e-11	10.0683
CP037924.1	EKN05_024305	ospG	protein kinase OspG	CDS	-0.37703	12.3852	8.17126e-12	8.63789e-11	10.0636
CP037923.1	EKN05_016690	thrA	bifunctional aspartate kinase/homoserine dehydrogenase I	CDS	0.878964	8.94915	8.47614e-12	8.93321e-11	10.049
CP037924.1	EKN05_024730	mxiG	protein MxiG	CDS	-0.445632	11.7867	8.49276e-12	8.93321e-11	10.049
CP037923.1	EKN05_012780	EKN05_012780	DUF1133 family protein	CDS	1.30415	7.62267	8.56979e-12	8.99192e-11	10.0461
CP037923.1	EKN05_016525	caiB	L-carnitine CoA-transferase	CDS	1.14684	7.95119	9.20472e-12	9.63427e-11	10.0162
CP037923.1	EKN05_021290	dppC	dipeptide ABC transporter permease DppC	CDS	1.44764	7.46554	9.33213e-12	9.74357e-11	10.0113
CP037923.1	EKN05_008270	lsrA	autoinducer 2 ABC transporter ATP-binding protein LsrA	CDS	1.20807	7.67473	9.54436e-12	9.94068e-11	10.0026
CP037923.1	EKN05_017235	hfq	RNA chaperone Hfq	CDS	2.16423	6.4792	1.0027e-11	1.04178e-10	9.98223
CP037923.1	EKN05_019165	yiaT	MipA/OmpV family protein	CDS	-1.24698	8.12165	1.0593e-11	1.09789e-10	9.95944
CP037923.1	EKN05_019920	mnmE	tRNA uridine-5-carboxymethylaminomethyl(34) synthesis GTPase MnmE	CDS	-2.08474	6.96866	1.07025e-11	1.10654e-10	9.95603
CP037923.1	EKN05_009650	EKN05_009650	glutamine synthetase	CDS	1.20157	7.83996	1.12311e-11	1.15836e-10	9.93615
CP037923.1	EKN05_015300	EKN05_015300	hypothetical protein	CDS	-1.00983	8.60319	1.17464e-11	1.20857e-10	9.91773
CP037923.1	EKN05_020615	metE	5-methyltetrahydropteroyltriglutamate--homocysteine S-methyltransferase	CDS	0.87443	8.60586	1.19053e-11	1.22196e-10	9.91294
CP037923.1	EKN05_002440	barA	two-component sensor histidine kinase BarA	CDS	0.48947	11.1091	1.20525e-11	1.23244e-10	9.90923
CP037923.1	EKN05_004505	ccmF	heme lyase CcmF/NrfE family subunit	CDS	1.04045	7.81576	1.20656e-11	1.23244e-10	9.90923
CP037923.1	EKN05_015515	EKN05_015515	lytic transglycosylase domain-containing protein	CDS	0.973207	8.67892	1.22379e-11	1.24703e-10	9.90412
CP037923.1	EKN05_010010	EKN05_010010	YchJ family protein	CDS	1.34668	7.50882	1.32198e-11	1.34385e-10	9.87165
CP037923.1	EKN05_008935	ydjG	NADH-dependent methylglyoxal reductase	CDS	0.854946	8.84059	1.33817e-11	1.35706e-10	9.8674
CP037923.1	EKN05_001335	xni	flap endonuclease Xni	CDS	1.37078	7.80665	1.43717e-11	1.45293e-10	9.83775
CP037923.1	EKN05_012440	ybiO	mechanosensitive channel protein	pseudo	1.09052	8.0018	1.43957e-11	1.45293e-10	9.83775
CP037923.1	EKN05_010285	ycgB	SpoVR family protein	CDS	1.04629	8.48879	1.44646e-11	1.45643e-10	9.83671
CP037923.1	EKN05_022035	mrcA	peptidoglycan glycosyltransferase/peptidoglycan DD-transpeptidase MrcA	CDS	-0.982882	8.18861	1.49484e-11	1.50008e-10	9.82388
CP037923.1	EKN05_022900	yhbH	ribosome hibernation promoting factor	CDS	1.33835	7.62871	1.49993e-11	1.50008e-10	9.82388
CP037923.1	EKN05_002345	EKN05_002345	hypothetical protein	CDS	1.78571	7.04263	1.50044e-11	1.50008e-10	9.82388
CP037924.1	EKN05_024650	spa33	surface presentation of antigens protein SpaO	CDS	-0.750217	9.86518	1.56133e-11	1.55729e-10	9.80763
CP037923.1	EKN05_023305	tdcG	L-serine ammonia-lyase	CDS	1.00833	8.76733	1.62755e-11	1.61953e-10	9.79061
CP037923.1	EKN05_001545	EKN05_001545	transcriptional regulator	CDS	1.21231	7.97151	1.71574e-11	1.70328e-10	9.76871
CP037923.1	EKN05_007010	EKN05_007010	YdbH family protein	CDS	0.876846	8.89911	1.72127e-11	1.70478e-10	9.76833
CP037923.1	EKN05_019160	EKN05_019160	glycoside hydrolase family 127 protein	CDS	-0.974952	8.24224	1.72999e-11	1.70942e-10	9.76715
CP037923.1	EKN05_004345	EKN05_004345	DUF2138 domain-containing protein	pseudo	1.30243	8.01236	1.7466e-11	1.72182e-10	9.76401
CP037923.1	EKN05_020275	maoP	macrodomain Ori organization protein MaoP	CDS	-2.48451	6.12415	1.76367e-11	1.73462e-10	9.7608
CP037923.1	EKN05_002035	EKN05_002035	integrase	pseudo	-0.850981	8.98194	1.79454e-11	1.7609e-10	9.75427
CP037924.1	EKN05_024040	phoN2	phosphatase PAP2 family protein	CDS	-0.51545	10.8526	1.82855e-11	1.79012e-10	9.74712
CP037924.1	EKN05_023900	EKN05_023900	transposase domain-containing protein	pseudo	-1.10351	7.8129	1.84194e-11	1.79908e-10	9.74495
CP037923.1	EKN05_015235	EKN05_015235	recombination protein NinB	CDS	1.29088	7.4653	1.85612e-11	1.80876e-10	9.74262
CP037923.1	EKN05_021095	cdh	CDP-diacylglycerol diphosphatase	CDS	-1.89273	6.94831	1.98892e-11	1.93373e-10	9.71361
CP037923.1	EKN05_006120	fliC	FliC/FljB family flagellin	pseudo	0.739972	9.08217	2.08779e-11	2.0252e-10	9.69353
CP037923.1	EKN05_004325	EKN05_004325	AidA family protein	CDS	0.663559	9.32852	2.09684e-11	2.02934e-10	9.69265
CP037923.1	EKN05_009020	rnd	ribonuclease D	CDS	1.34095	7.33163	2.16516e-11	2.09069e-10	9.67971
CP037923.1	EKN05_000275	zupT	zinc transporter ZupT	CDS	1.12182	7.81079	2.40549e-11	2.31748e-10	9.63498
CP037923.1	EKN05_012205	EKN05_012205	DUF1418 family protein	CDS	2.21539	6.52116	2.61842e-11	2.51638e-10	9.59922
CP037923.1	EKN05_016200	guaC	GMP reductase	CDS	1.16009	7.86187	2.62383e-11	2.51638e-10	9.59922
CP037923.1	EKN05_021155	EKN05_021155	AsmA family protein	CDS	-1.48698	7.70704	2.71026e-11	2.59341e-10	9.58613
CP037923.1	EKN05_016170	ampE	beta-lactamase regulator AmpE	CDS	1.33723	7.51161	2.77186e-11	2.64637e-10	9.57735
CP037923.1	EKN05_006975	ompN	porin OmpN	pseudo	0.736929	9.41499	2.79627e-11	2.65989e-10	9.57514
CP037923.1	EKN05_002780	mltF	membrane-bound lytic murein transglycosylase MltF	CDS	-1.17141	8.1121	2.79856e-11	2.65989e-10	9.57514
CP037923.1	EKN05_001565	EKN05_001565	DUF2002 family protein	CDS	-1.47865	7.31848	2.88052e-11	2.73167e-10	9.56357
CP037923.1	EKN05_015650	tssF	type VI secretion system baseplate subunit TssF	CDS	-0.990378	8.35944	2.89952e-11	2.74354e-10	9.56169
CP037923.1	EKN05_018425	EKN05_018425	sugar-binding transcriptional regulator	CDS	0.655684	9.47888	3.10812e-11	2.93437e-10	9.53249
CP037923.1	EKN05_017110	EKN05_017110	DUF1471 domain-containing protein	CDS	1.17853	7.86932	3.14849e-11	2.96588e-10	9.52785
CP037924.1	EKN05_024170	pWR501_0276	hypothetical protein	pseudo	-0.535789	10.0766	3.23821e-11	3.04363e-10	9.51661
CP037923.1	EKN05_005745	EKN05_005745	hypothetical protein	CDS	2.42018	5.88619	3.2918e-11	3.08553e-10	9.51067
CP037923.1	EKN05_008370	EKN05_008370	MFS transporter	pseudo	0.997044	8.92654	3.29735e-11	3.08553e-10	9.51067
CP037923.1	EKN05_007480	EKN05_007480	anaerobic sulfatase maturase	pseudo	-1.59533	8.76081	3.31349e-11	3.0938e-10	9.50951
CP037923.1	EKN05_004725	EKN05_004725	DUF418 family protein	CDS	1.09783	8.27895	3.37806e-11	3.14716e-10	9.50208
CP037923.1	EKN05_004215	EKN05_004215	4-deoxy-4-formamido-L-arabinose-phosphoundecaprenol deformylase	CDS	1.93527	6.78293	3.40553e-11	3.16579e-10	9.49952
CP037923.1	EKN05_004790	EKN05_004790	protein YohP	CDS	1.39617	7.2503	3.43004e-11	3.18161e-10	9.49735
CP037923.1	EKN05_022285	fkpA	FKBP-type peptidyl-prolyl cis-trans isomerase	CDS	0.789521	8.79843	3.58574e-11	3.31876e-10	9.47902
CP037923.1	EKN05_021700	EKN05_021700	DUF1145 family protein	CDS	1.421	7.20243	3.61462e-11	3.33821e-10	9.47649
CP037923.1	EKN05_017140	ulaA	PTS ascorbate transporter subunit IIC	pseudo	-1.24651	7.51007	3.67023e-11	3.38219e-10	9.4708
CP037923.1	EKN05_020080	lpfA	fimbrial protein	CDS	-0.568884	10.0694	3.71943e-11	3.4201e-10	9.46596
CP037923.1	EKN05_003700	evgA	acid-sensing system DNA-binding response regulator EvgA	CDS	-0.735915	9.17505	3.77618e-11	3.46477e-10	9.46033
CP037923.1	EKN05_000925	ygfB	UPF0149 family protein YgfB	CDS	1.18483	7.45393	3.81381e-11	3.49174e-10	9.45696
CP037924.1	EKN05_024620	pWR501_0168	IS3-like element ISSfl11 family transposase	pseudo	-1.23794	7.56736	3.91386e-11	3.57562e-10	9.44665
CP037923.1	EKN05_003255	yffG	oxidoreductase FeS-binding subunit	CDS	0.898886	8.36885	4.49922e-11	4.09275e-10	9.38799
CP037923.1	EKN05_021765	ugpB	sn-glycerol-3-phosphate ABC transporter substrate-binding protein UgpB	CDS	1.12712	7.8006	4.55502e-11	4.13463e-10	9.38356
CP037923.1	EKN05_006395	EKN05_006395	VOC family protein	CDS	1.40813	7.51728	4.8692e-11	4.41037e-10	9.35552
CP037923.1	EKN05_020925	yiiD	GNAT family N-acetyltransferase	CDS	0.86497	8.8929	5.01704e-11	4.53459e-10	9.34346
CP037923.1	EKN05_008135	EKN05_008135	hypothetical protein	pseudo	1.40843	7.44033	5.25743e-11	4.73605e-10	9.32458
CP037923.1	EKN05_015695	yafE	class I SAM-dependent methyltransferase	CDS	-1.53206	7.03012	5.26228e-11	4.73605e-10	9.32458
CP037923.1	EKN05_018285	phnD	phosphonate ABC transporter substrate-binding protein	CDS	1.21481	7.69947	5.4408e-11	4.88634e-10	9.31102
CP037923.1	EKN05_021365	cspA	RNA chaperone/antiterminator CspA	CDS	-1.35263	7.1082	5.68666e-11	5.09635e-10	9.29274
CP037923.1	EKN05_001645	gshA	glutamate--cysteine ligase	CDS	-2.51615	5.99953	5.8579e-11	5.23875e-10	9.28077
CP037923.1	EKN05_011815	ycaL	metalloprotease	CDS	1.30709	7.59267	5.98151e-11	5.33802e-10	9.27262
CP037923.1	EKN05_021280	dppF	dipeptide ABC transporter ATP binding subunit DppF	CDS	1.24307	7.74955	6.06673e-11	5.4027e-10	9.26739
CP037923.1	EKN05_016765	nadR	multifunctional transcriptional regulator/nicotinamide-nucleotide adenylyltransferase/ribosylnicotinamide kinase NadR	CDS	1.14643	8.14815	6.40853e-11	5.69513e-10	9.2445
CP037923.1	EKN05_020490	EKN05_020490	DKNYY family protein	pseudo	0.389811	11.2876	6.61333e-11	5.85691e-10	9.23233
CP037923.1	EKN05_009965	oppA	oligopeptide ABC transporter substrate-binding protein OppA	CDS	0.864088	8.73216	6.61821e-11	5.85691e-10	9.23233
CP037923.1	EKN05_006130	fliZ	flagella biosynthesis regulatory protein FliZ	CDS	1.2088	7.40873	7.01595e-11	6.19596e-10	9.20789
CP037923.1	EKN05_005400	rfbC	dTDP-4-dehydrorhamnose 3	CDS	0.980751	8.28351	7.07955e-11	6.22652e-10	9.20575
CP037923.1	EKN05_008020	EKN05_008020	DUF1471 domain-containing protein	CDS	1.22641	7.33984	7.07993e-11	6.22652e-10	9.20575
CP037923.1	EKN05_012315	gsiD	glutathione ABC transporter permease GsiD	CDS	1.15765	7.65727	7.26821e-11	6.37887e-10	9.19526
CP037923.1	EKN05_011340	torS	response regulator	CDS	1.05231	8.35978	7.30263e-11	6.39584e-10	9.1941
CP037923.1	EKN05_008350	ydfG	bifunctional NADP-dependent 3-hydroxy acid dehydrogenase/3-hydroxypropionate dehydrogenase YdfG	CDS	1.18987	7.7687	7.47182e-11	6.53052e-10	9.18505
CP037923.1	EKN05_019130	lyxK	L-xylulokinase	CDS	1.0367	8.36486	7.58992e-11	6.6201e-10	9.17914
CP037923.1	EKN05_013690	ybdR	glutathione-dependent formaldehyde dehydrogenase	CDS	0.918785	8.48787	7.74132e-11	6.73829e-10	9.17145
CP037923.1	EKN05_014780	EKN05_014780	hypothetical protein	pseudo	0.694444	9.03738	7.97675e-11	6.92898e-10	9.15933
CP037923.1	EKN05_017510	ytfF	DMT family transporter	CDS	1.22077	7.55434	8.18266e-11	7.07884e-10	9.15004
CP037923.1	EKN05_017205	nsrR	HTH-type transcriptional repressor NsrR	CDS	-1.69483	6.77722	8.39225e-11	7.24536e-10	9.13994
CP037923.1	EKN05_000695	endA	deoxyribonuclease I	CDS	1.36643	7.43905	8.63471e-11	7.43954e-10	9.12845
CP037923.1	EKN05_004280	glpT	glycerol-3-phosphate transporter	CDS	1.40818	7.20877	8.88132e-11	7.63649e-10	9.11711
CP037923.1	EKN05_019155	EKN05_019155	MFS transporter	CDS	-0.806001	9.00527	8.94402e-11	7.67483e-10	9.11493
CP037923.1	EKN05_018940	glpF	glycerol uptake facilitator protein GlpF	pseudo	1.09896	7.66023	9.0044e-11	7.71104e-10	9.11289
CP037923.1	EKN05_018975	yhjA	cytochrome c peroxidase	CDS	0.462446	10.8932	9.02576e-11	7.71375e-10	9.11273
CP037923.1	EKN05_009180	EKN05_009180	PqiB family protein	pseudo	0.836938	8.57858	9.27638e-11	7.91198e-10	9.10171
CP037923.1	EKN05_003290	eutP	ethanolamine utilization acetate kinase EutP	CDS	-1.32409	7.48488	9.31026e-11	7.92168e-10	9.10118
CP037923.1	EKN05_018530	purH	bifunctional phosphoribosylaminoimidazolecarboxamide formyltransferase/IMP cyclohydrolase	CDS	-1.87459	6.75754	9.33414e-11	7.92168e-10	9.10118
CP037923.1	EKN05_003970	hisQ	histidine ABC transporter permease HisQ	CDS	1.40173	7.09156	9.3438e-11	7.92168e-10	9.10118
CP037923.1	EKN05_000995	EKN05_000995	hypothetical protein	CDS	-1.43019	6.96394	9.42519e-11	7.97473e-10	9.09828
CP037923.1	EKN05_008530	ydiD	medium-chain fatty-acid--CoA ligase	pseudo	0.837902	9.02367	9.44891e-11	7.97887e-10	9.09806
CP037923.1	EKN05_019535	recG	ATP-dependent DNA helicase RecG	CDS	-2.80994	5.99953	9.51943e-11	8.02244e-10	9.09569
CP037923.1	EKN05_003665	EKN05_003665	hypothetical protein	CDS	0.902409	8.37436	9.57249e-11	8.05115e-10	9.09414
CP037923.1	EKN05_015185	EKN05_015185	lysozyme	pseudo	1.9767	6.17313	9.67235e-11	8.11902e-10	9.0905
CP037923.1	EKN05_019835	dgoT	MFS transporter	CDS	0.833898	8.58281	9.95255e-11	8.33772e-10	9.07895
CP037923.1	EKN05_019390	rfaL	O-antigen ligase RfaL	CDS	-4.86224	7.70798	1.02011e-10	8.5291e-10	9.0691
CP037924.1	EKN05_024265	EKN05_024265	integrase	CDS	1.38842	6.9725	1.0388e-10	8.66828e-10	9.06207
CP037923.1	EKN05_016895	bglJ	DNA-binding transcriptional activator BglJ	CDS	0.705802	9.18743	1.04601e-10	8.71128e-10	9.05992
CP037923.1	EKN05_014580	EKN05_014580	GNAT family N-acetyltransferase	CDS	-1.19238	7.62623	1.04813e-10	8.7118e-10	9.05989
CP037923.1	EKN05_002040	cysH	phosphoadenosine phosphosulfate reductase	CDS	-1.15078	7.50054	1.06726e-10	8.85346e-10	9.05289
CP037923.1	EKN05_020345	rhlB	ATP-dependent RNA helicase RhlB	CDS	0.816966	8.55838	1.08729e-10	9.00203e-10	9.04566
CP037923.1	EKN05_021145	yhjD	inner membrane protein YhjD	CDS	-1.67835	6.92224	1.09457e-10	9.04458e-10	9.04361
CP037923.1	EKN05_006810	EKN05_006810	excisionase	CDS	0.804138	8.64015	1.10727e-10	9.13173e-10	9.03945
CP037923.1	EKN05_010740	pabC	aminodeoxychorismate lyase	CDS	1.84657	6.46461	1.11928e-10	9.21291e-10	9.0356
CP037923.1	EKN05_015070	yafL	peptidoglycan endopeptidase	CDS	1.11088	7.68542	1.12458e-10	9.23857e-10	9.0344
CP037923.1	EKN05_020365	wecA	UDP-N-acetylglucosamine--undecaprenyl-phosphate N-acetylglucosaminephosphotransferase	CDS	1.1324	8.19532	1.18515e-10	9.71735e-10	9.01245
CP037923.1	EKN05_002310	EKN05_002310	DNA-binding protein	CDS	1.26073	7.70799	1.20958e-10	9.89847e-10	9.00443
CP037923.1	EKN05_001925	EKN05_001925	IS3-like element IS600 family transposase	pseudo	1.28799	7.60794	1.23254e-10	1.00669e-09	8.9971
CP037923.1	EKN05_021735	panM	aspartate 1-decarboxylase autocleavage activator PanM	CDS	-1.51389	7.14262	1.25435e-10	1.02254e-09	8.99032
CP037923.1	EKN05_022115	yhfW	phosphopentomutase	CDS	-1.3888	7.32058	1.28429e-10	1.04493e-09	8.98091
CP037923.1	EKN05_019660	iucC	IucA/IucC family siderophore biosynthesis protein	CDS	-1.27394	7.65131	1.32496e-10	1.07596e-09	8.9682
CP037924.1	EKN05_024540	EKN05_024540	IS91 family transposase	pseudo	1.97131	6.52654	1.32892e-10	1.07711e-09	8.96774
CP037923.1	EKN05_001430	EKN05_001430	DUF21 domain-containing protein	CDS	0.883192	8.27115	1.33368e-10	1.0789e-09	8.96702
CP037923.1	EKN05_010945	EKN05_010945	rhodanese-related sulfurtransferase	CDS	0.787378	8.76204	1.34824e-10	1.08861e-09	8.96313
CP037923.1	EKN05_002175	EKN05_002175	S49 family peptidase	CDS	0.897306	8.18365	1.35631e-10	1.09304e-09	8.96136
CP037923.1	EKN05_017715	argF	ornithine carbamoyltransferase	pseudo	-1.43548	6.92723	1.36566e-10	1.09849e-09	8.9592
CP037923.1	EKN05_004730	galS	HTH-type transcriptional regulator GalS	CDS	1.36767	7.55074	1.39204e-10	1.11546e-09	8.95255
CP037923.1	EKN05_007240	EKN05_007240	GhoT/OrtT family toxin	CDS	1.84025	6.36308	1.39465e-10	1.11546e-09	8.95255
CP037924.1	EKN05_024110	ospE1	hypothetical protein	CDS	-0.905432	8.21323	1.39412e-10	1.11546e-09	8.95255
CP037923.1	EKN05_011155	EKN05_011155	GGDEF domain-containing protein	pseudo	-1.01688	8.07097	1.40099e-10	1.11841e-09	8.9514
CP037923.1	EKN05_013675	citT	citrate/succinate antiporter CitT	CDS	-1.17033	7.55405	1.46856e-10	1.17015e-09	8.93176
CP037923.1	EKN05_019595	EKN05_019595	IS3 family transposase	pseudo	1.21212	7.69664	1.47176e-10	1.1705e-09	8.93163
CP037923.1	EKN05_007595	ldtE	L	CDS	-1.37324	7.30593	1.47657e-10	1.17213e-09	8.93102
CP037923.1	EKN05_013590	galT	galactose-1-phosphate uridylyltransferase	CDS	1.39641	7.64346	1.50533e-10	1.19257e-09	8.92351
CP037923.1	EKN05_006455	EKN05_006455	hypothetical protein	pseudo	0.798595	8.92926	1.50795e-10	1.19257e-09	8.92351
CP037923.1	EKN05_003075	ppk1	polyphosphate kinase 1	CDS	0.774706	9.04128	1.57095e-10	1.24008e-09	8.90655
CP037923.1	EKN05_015310	EKN05_015310	siphovirus Gp157 family protein	CDS	-0.935919	8.71202	1.64655e-10	1.29734e-09	8.88694
CP037923.1	EKN05_003230	EKN05_003230	ArsC family reductase	CDS	1.10209	7.78098	1.66809e-10	1.31188e-09	8.88211
CP037923.1	EKN05_004760	EKN05_004760	DUF2542 family protein	CDS	1.4992	6.75332	1.70595e-10	1.33917e-09	8.87316
CP037923.1	EKN05_023280	tdcB	bifunctional threonine ammonia-lyase/L-serine ammonia-lyase TdcB	CDS	0.573363	10.0268	1.71061e-10	1.34035e-09	8.87278
CP037923.1	EKN05_009880	EKN05_009880	ferritin-like domain-containing protein	CDS	-3.06931	6.08773	1.71634e-10	1.34236e-09	8.87213
CP037923.1	EKN05_002465	truC	tRNA pseudouridine(65) synthase TruC	CDS	1.13072	7.74358	1.72951e-10	1.35016e-09	8.86961
CP037923.1	EKN05_016210	zapD	cell division protein ZapD	CDS	1.13576	7.86674	1.7611e-10	1.3723e-09	8.86255
CP037923.1	EKN05_007520	EKN05_007520	MFS transporter	pseudo	0.744843	8.88362	1.79156e-10	1.39348e-09	8.8559
CP037923.1	EKN05_022815	nanA	N-acetylneuraminate lyase	CDS	0.995385	8.0969	1.79693e-10	1.39509e-09	8.8554
CP037923.1	EKN05_001385	EKN05_001385	YfiR family protein	CDS	-0.944659	8.3467	1.8036e-10	1.39769e-09	8.85459
CP037923.1	EKN05_005760	EKN05_005760	antiterminator	pseudo	0.989218	7.94882	1.80687e-10	1.39769e-09	8.85459
CP037923.1	EKN05_016930	EKN05_016930	DUF2501 domain-containing protein	CDS	-1.50379	6.78096	1.87093e-10	1.4446e-09	8.84025
CP037923.1	EKN05_021255	EKN05_021255	integrase	pseudo	1.18128	7.71137	1.90527e-10	1.46834e-09	8.83317
CP037923.1	EKN05_008230	EKN05_008230	hypothetical protein	CDS	1.14278	7.58993	1.90859e-10	1.46834e-09	8.83317
CP037923.1	EKN05_007570	sufB	Fe-S cluster assembly protein SufB	CDS	1.08186	7.91147	1.93578e-10	1.48482e-09	8.82833
CP037923.1	EKN05_013990	EKN05_013990	DUF4102 domain-containing protein	pseudo	1.08619	7.63524	1.93703e-10	1.48482e-09	8.82833
CP037923.1	EKN05_001240	argA	amino-acid N-acetyltransferase	CDS	-1.37563	7.05919	2.00756e-10	1.53611e-09	8.81358
CP037923.1	EKN05_007375	osmC	peroxiredoxin OsmC	CDS	1.60729	6.64068	2.08216e-10	1.59032e-09	8.79852
CP037923.1	EKN05_003575	EKN05_003575	sensor domain-containing phosphodiesterase	CDS	0.633769	9.51211	2.16033e-10	1.64706e-09	8.78329
CP037923.1	EKN05_022610	EKN05_022610	amino acid ABC transporter permease	pseudo	-0.976154	8.24354	2.16586e-10	1.64831e-09	8.78296
CP037923.1	EKN05_006470	EKN05_006470	HNH endonuclease	CDS	-2.58632	6.50195	2.1716e-10	1.64971e-09	8.78259
CP037923.1	EKN05_005260	asmA	outer membrane assembly protein AsmA	CDS	0.849413	8.22065	2.23953e-10	1.69828e-09	8.76999
CP037924.1	EKN05_024270	pWR501_0249	hypothetical protein	CDS	0.454959	11.0903	2.2534e-10	1.70574e-09	8.76809
CP037923.1	EKN05_022735	aaeB	p-hydroxybenzoic acid efflux pump subunit AaeB	CDS	-1.10317	7.85736	2.33323e-10	1.76302e-09	8.75374
CP037924.1	EKN05_024090	EKN05_024090	IS3 family transposase	CDS	-1.17019	7.74416	2.40631e-10	1.81501e-09	8.74112
CP037923.1	EKN05_022940	mlaF	phospholipid ABC transporter ATP-binding protein MlaF	CDS	-1.45414	6.80727	2.44515e-10	1.84103e-09	8.73494
CP037923.1	EKN05_017970	pgi	glucose-6-phosphate isomerase	CDS	0.754038	8.64088	2.45053e-10	1.84181e-09	8.73476
CP037924.1	EKN05_024640	spa9	EscS/YscS/HrcS family type III secretion system export apparatus protein	CDS	-0.563277	10.051	2.47914e-10	1.86001e-09	8.73048
CP037923.1	EKN05_004020	yfcC	putative basic amino acid antiporter YfcC	CDS	0.909476	8.29344	2.49592e-10	1.8693e-09	8.72832
CP037923.1	EKN05_003355	EKN05_003355	HNH endonuclease	CDS	-5.39139	5.16362	2.53207e-10	1.89302e-09	8.72284
CP037923.1	EKN05_011875	ycaN	LysR family transcriptional regulator	CDS	1.31352	7.52126	2.60269e-10	1.9424e-09	8.71166
CP037923.1	EKN05_007690	ydhC	Bcr/CflA family multidrug efflux MFS transporter	CDS	1.18273	7.63308	2.75854e-10	2.05148e-09	8.68793
CP037923.1	EKN05_005030	EKN05_005030	pilus assembly protein	CDS	2.0039	5.94281	2.8688e-10	2.12975e-09	8.67167
CP037923.1	EKN05_007545	ydiK	AI-2E family transporter YdiK	CDS	1.01229	7.9723	2.90578e-10	2.15343e-09	8.66687
CP037923.1	EKN05_014990	EKN05_014990	hypothetical protein	CDS	-2.39315	5.66816	2.98994e-10	2.21193e-09	8.65523
CP037924.1	EKN05_024070	icsP	omptin family outer membrane protease IcsP	CDS	-0.34535	11.9175	3.02171e-10	2.23154e-09	8.6514
CP037923.1	EKN05_013275	EKN05_013275	TonB-dependent receptor	CDS	-1.01248	7.862	3.03804e-10	2.2397e-09	8.64981
CP037923.1	EKN05_010205	EKN05_010205	iron ABC transporter substrate-binding protein	CDS	0.957265	8.24089	3.04431e-10	2.24042e-09	8.64967
CP037923.1	EKN05_013375	nei	endonuclease VIII	CDS	1.40794	7.11709	3.05734e-10	2.24453e-09	8.64888
CP037923.1	EKN05_015005	EKN05_015005	DUF1795 domain-containing protein	CDS	0.94168	7.97956	3.06048e-10	2.24453e-09	8.64888
CP037923.1	EKN05_003690	EKN05_003690	CoA:oxalate CoA-transferase	CDS	0.654258	9.41149	3.08641e-10	2.25964e-09	8.64596
CP037924.1	EKN05_024075	EKN05_024075	non-LEE-encoded type III effector F	CDS	-0.904437	8.21246	3.15199e-10	2.30367e-09	8.63758
CP037924.1	EKN05_023790	pWR501_0050	transposase	CDS	0.756653	9.04053	3.23899e-10	2.36318e-09	8.6265
CP037923.1	EKN05_018925	menA	1	CDS	-1.26051	7.42367	3.28412e-10	2.39199e-09	8.62124
CP037923.1	EKN05_007405	EKN05_007405	diguanylate cyclase	CDS	0.917112	9.00797	3.34687e-10	2.43351e-09	8.61377
CP037923.1	EKN05_015555	EKN05_015555	coat protein	CDS	-1.22787	7.33787	3.39872e-10	2.46698e-09	8.60783
CP037923.1	EKN05_015960	EKN05_015960	TRIC cation channel family protein	CDS	1.9498	6.52802	3.40594e-10	2.46799e-09	8.60766
CP037923.1	EKN05_008850	EKN05_008850	CDP-alcohol phosphatidyltransferase family protein	CDS	1.65685	6.68997	3.46693e-10	2.5079e-09	8.60069
CP037923.1	EKN05_020115	mnmG	tRNA uridine-5-carboxymethylaminomethyl(34) synthesis enzyme MnmG	CDS	-2.08579	7.60125	3.56996e-10	2.57803e-09	8.58871
CP037923.1	EKN05_008680	EKN05_008680	metal-dependent hydrolase	CDS	1.11909	8.11371	3.6313e-10	2.61787e-09	8.58205
CP037923.1	EKN05_018465	yjbB	Na/Pi cotransporter family protein	CDS	-1.28598	7.25894	3.72376e-10	2.67997e-09	8.57187
CP037923.1	EKN05_020425	yifK	amino acid permease	CDS	-1.34486	7.446	3.79306e-10	2.72521e-09	8.5646
CP037923.1	EKN05_012730	EKN05_012730	hypothetical protein	pseudo	1.04955	7.40349	3.82356e-10	2.74248e-09	8.56186
CP037923.1	EKN05_016955	tsr	methyl-accepting chemotaxis protein	CDS	1.08226	7.82374	3.90556e-10	2.79657e-09	8.55337
CP037923.1	EKN05_021600	EKN05_021600	HlyD family secretion protein	CDS	1.16758	7.56974	3.93005e-10	2.80935e-09	8.55139
CP037923.1	EKN05_017310	mscM	miniconductance mechanosensitive channel MscM	CDS	-0.748121	9.04645	3.94812e-10	2.81752e-09	8.55013
CP037923.1	EKN05_008535	ppsA	phosphoenolpyruvate synthase	CDS	0.745798	8.85204	4.0958e-10	2.918e-09	8.53491
CP037923.1	EKN05_014885	EKN05_014885	IS3 family transposase	pseudo	3.21726	5.5026	4.11276e-10	2.92516e-09	8.53385
CP037923.1	EKN05_005375	wcaM	colanic acid biosynthesis protein WcaM	pseudo	0.628257	9.03525	4.27769e-10	3.03738e-09	8.5175
CP037923.1	EKN05_007130	EKN05_007130	IS3-like element IS2 family transposase	CDS	2.51097	5.6992	4.32386e-10	3.06502e-09	8.51357
CP037923.1	EKN05_013345	phrB	deoxyribodipyrimidine photo-lyase	CDS	1.5202	6.56599	4.43252e-10	3.13681e-09	8.50351
CP037923.1	EKN05_012270	EKN05_012270	serine-type D-Ala-D-Ala carboxypeptidase	CDS	-1.31121	7.04763	4.47875e-10	3.16423e-09	8.49973
CP037923.1	EKN05_018090	EKN05_018090	DUF2713 family protein	CDS	-2.36952	6.15903	4.58173e-10	3.23161e-09	8.49058
CP037923.1	EKN05_021810	EKN05_021810	pirin family protein	CDS	-1.5889	6.58908	4.67364e-10	3.29096e-09	8.48268
CP037923.1	EKN05_013700	ahpF	alkyl hydroperoxide reductase subunit F	CDS	-1.22471	7.49302	4.72208e-10	3.31955e-09	8.47892
CP037923.1	EKN05_018255	EKN05_018255	formate dehydrogenase subunit alpha	pseudo	0.659884	8.80124	4.76872e-10	3.34578e-09	8.4755
CP037923.1	EKN05_008390	relE	type II toxin-antitoxin system mRNA interferase RelE	CDS	1.51424	6.66253	4.77518e-10	3.34578e-09	8.4755
CP037924.1	EKN05_024085	pWR501_0290	T3SS effector protein NleE	pseudo	-0.465886	10.9321	4.89929e-10	3.42708e-09	8.46508
CP037923.1	EKN05_003625	ptsP	phosphoenolpyruvate--protein phosphotransferase	CDS	-1.2992	7.16268	4.9377e-10	3.44825e-09	8.4624
CP037923.1	EKN05_005805	EKN05_005805	IS3 family transposase	CDS	1.8174	6.18602	4.96199e-10	3.45952e-09	8.46098
CP037923.1	EKN05_002590	yfiE	LysR family transcriptional regulator	CDS	0.912826	8.23505	5.01788e-10	3.49274e-09	8.45683
CP037923.1	EKN05_013400	ybgD	type 1 fimbrial protein	CDS	-0.619662	9.35825	5.11687e-10	3.55581e-09	8.44906
CP037923.1	EKN05_018165	pdeC	c-di-GMP phosphodiesterase PdeC	CDS	-0.409267	11.0097	5.12726e-10	3.55719e-09	8.44889
CP037923.1	EKN05_010880	mviM	Gfo/Idh/MocA family oxidoreductase	CDS	1.6653	6.84207	5.20421e-10	3.60468e-09	8.44313
CP037923.1	EKN05_013105	gltJ	glutamate/aspartate ABC transporter permease GltJ	CDS	1.2825	7.26276	5.22277e-10	3.61163e-09	8.4423
CP037923.1	EKN05_010625	nagK	N-acetylglucosamine kinase	CDS	1.47098	6.75018	5.36711e-10	3.7054e-09	8.43116
CP037923.1	EKN05_022945	mlaE	lipid asymmetry maintenance ABC transporter permease subunit MlaE	CDS	-2.17199	5.90846	5.72111e-10	3.94338e-09	8.40413
CP037923.1	EKN05_017560	tamA	autotransporter assembly complex protein TamA	CDS	-0.916067	8.31999	5.88555e-10	4.05014e-09	8.39253
CP037923.1	EKN05_017200	vacB	ribonuclease R	CDS	-4.10062	6.53585	5.90358e-10	4.05596e-09	8.39191
CP037923.1	EKN05_012935	EKN05_012935	DNA-binding protein	CDS	-1.50582	6.6966	6.04873e-10	4.14896e-09	8.38206
CP037923.1	EKN05_002150	EKN05_002150	phage tail protein	CDS	1.25123	7.25684	6.09486e-10	4.17385e-09	8.37946
CP037923.1	EKN05_005995	fliL	flagellar basal body-associated protein FliL	CDS	1.4046	7.03905	6.11761e-10	4.18267e-09	8.37855
CP037923.1	EKN05_006915	EKN05_006915	AraC family transcriptional regulator	CDS	0.618888	9.68608	6.14558e-10	4.19503e-09	8.37727
CP037923.1	EKN05_017475	EKN05_017475	3-ketoacyl-ACP reductase	CDS	1.06708	7.62572	6.20808e-10	4.23088e-09	8.37357
CP037923.1	EKN05_023325	EKN05_023325	pirin family protein	CDS	1.15068	7.72697	6.27559e-10	4.26416e-09	8.37017
CP037923.1	EKN05_016755	sltY	murein transglycosylase	CDS	0.895258	8.35183	6.27704e-10	4.26416e-09	8.37017
CP037923.1	EKN05_016425	polB	DNA polymerase II	CDS	-0.872389	8.16699	6.44012e-10	4.36794e-09	8.35972
CP037923.1	EKN05_015285	EKN05_015285	restriction endonuclease	CDS	-1.4599	7.22248	6.96167e-10	4.71414e-09	8.3266
CP037923.1	EKN05_013340	EKN05_013340	DUF1722 domain-containing protein	CDS	1.35442	7.11122	7.03633e-10	4.7571e-09	8.32266
CP037923.1	EKN05_009970	ychE	NAAT family transporter YchE	pseudo	1.04589	7.98693	7.4299e-10	5.01518e-09	8.29971
CP037923.1	EKN05_000655	EKN05_000655	YggU family protein	CDS	1.32436	6.91719	7.45586e-10	5.0247e-09	8.29889
CP037923.1	EKN05_004590	EKN05_004590	ABC transporter substrate-binding protein	CDS	0.614124	8.93441	7.5828e-10	5.10214e-09	8.29225
CP037923.1	EKN05_017805	EKN05_017805	DeoR family transcriptional regulator	CDS	-1.09781	7.75623	7.63266e-10	5.12755e-09	8.29009
CP037923.1	EKN05_007220	EKN05_007220	ABC transporter permease	CDS	2.2479	5.63288	7.8521e-10	5.26662e-09	8.27847
CP037923.1	EKN05_005060	yohM	nickel/cobalt efflux protein RcnA	CDS	1.05116	7.70196	7.87903e-10	5.27634e-09	8.27767
CP037923.1	EKN05_008455	EKN05_008455	DUF1737 domain-containing protein	CDS	1.3606	7.07749	8.15287e-10	5.4511e-09	8.26352
CP037923.1	EKN05_016120	speE	polyamine aminopropyltransferase	CDS	-1.58292	6.88079	8.23348e-10	5.49634e-09	8.25993
CP037923.1	EKN05_003350	EKN05_003350	hypothetical protein	CDS	1.23598	7.41663	8.51613e-10	5.67608e-09	8.24595
CP037923.1	EKN05_015975	clcA	H(+)/Cl(-) exchange transporter ClcA	CDS	0.901236	8.64527	8.55759e-10	5.69476e-09	8.24452
CP037923.1	EKN05_021745	livH	high-affinity branched-chain amino acid ABC transporter permease LivH	CDS	1.02208	8.05581	8.72109e-10	5.79447e-09	8.23699
CP037923.1	EKN05_000780	yggF	class II fructose-bisphosphatase	CDS	1.18843	7.17174	8.75884e-10	5.81044e-09	8.23579
CP037923.1	EKN05_021020	rhaA	L-rhamnose isomerase	CDS	-1.36623	6.98628	8.78996e-10	5.82039e-09	8.23505
CP037923.1	EKN05_010170	EKN05_010170	autotransporter outer membrane beta-barrel domain-containing protein	CDS	0.549978	9.59334	8.80129e-10	5.82039e-09	8.23505
CP037923.1	EKN05_016655	mogA	molybdopterin adenylyltransferase	CDS	-1.58858	6.61854	8.844e-10	5.83834e-09	8.23371
CP037923.1	EKN05_015595	EKN05_015595	hypothetical protein	CDS	0.802941	8.53186	8.85599e-10	5.83834e-09	8.23371
CP037923.1	EKN05_018015	malF	maltose ABC transporter permease MalF	CDS	-1.21764	7.86419	8.89028e-10	5.84511e-09	8.23321
CP037923.1	EKN05_006300	tar	methyl-accepting chemotaxis protein II	CDS	0.861285	8.20821	8.89384e-10	5.84511e-09	8.23321
CP037923.1	EKN05_010645	EKN05_010645	hypothetical protein	CDS	1.2911	7.39732	8.98939e-10	5.89876e-09	8.22924
CP037923.1	EKN05_008490	ydeO	transcriptional regulator YdeO	CDS	-1.76312	7.38843	9.08449e-10	5.95196e-09	8.22534
CP037923.1	EKN05_018375	EKN05_018375	DUF2238 domain-containing protein	CDS	-1.60523	6.68999	9.18312e-10	6.00439e-09	8.22153
CP037923.1	EKN05_010915	dinI	DNA damage-inducible protein I	CDS	1.49135	6.975	9.19286e-10	6.00439e-09	8.22153
CP037923.1	EKN05_011285	agp	bifunctional glucose-1-phosphatase/inositol phosphatase	CDS	-1.09588	7.53184	9.23533e-10	6.01951e-09	8.22044
CP037923.1	EKN05_015050	fadE	acyl-CoA dehydrogenase	CDS	0.77757	8.5264	9.2444e-10	6.01951e-09	8.22044
CP037923.1	EKN05_007885	rsxA	electron transport complex subunit RsxA	CDS	-1.36979	7.25796	9.2879e-10	6.03856e-09	8.21907
CP037923.1	EKN05_017060	symE	endoribonuclease SymE	CDS	0.765171	8.30083	9.33261e-10	6.05834e-09	8.21765
CP037923.1	EKN05_005090	EKN05_005090	sugar kinase	CDS	1.0269	7.749	9.56072e-10	6.19692e-09	8.20782
CP037923.1	EKN05_021685	zntA	Zn(II)/Cd(II)/Pb(II) translocating P-type ATPase ZntA	CDS	0.71197	8.51556	9.67015e-10	6.25829e-09	8.20354
CP037923.1	EKN05_001595	proV	proline/glycine betaine ABC transporter ATP-binding protein ProV	CDS	0.459542	10.6122	9.72826e-10	6.28629e-09	8.20161
CP037923.1	EKN05_019050	xylA	xylose isomerase	pseudo	0.601413	9.14147	9.80603e-10	6.32691e-09	8.19881
CP037923.1	EKN05_006265	uspC	universal stress protein UspC	CDS	0.979667	8.1625	1.02912e-09	6.62985e-09	8.1785
CP037923.1	EKN05_021925	gntT	gluconate transporter	CDS	-1.03156	7.66791	1.03101e-09	6.63193e-09	8.17836
CP037923.1	EKN05_016935	opgB	phosphatidylglycerol--membrane-oligosaccharide glycerophosphotransferase	CDS	-0.780538	8.38848	1.11858e-09	7.18432e-09	8.14361
CP037923.1	EKN05_012360	ybiW	glycyl radical protein	pseudo	0.911248	8.23275	1.12997e-09	7.24652e-09	8.13987
CP037923.1	EKN05_015030	EKN05_015030	hypothetical protein	CDS	0.706137	8.82055	1.1647e-09	7.45796e-09	8.12738
CP037923.1	EKN05_009855	trpF	bifunctional indole-3-glycerol-phosphate synthase TrpC/phosphoribosylanthranilate isomerase TrpF	CDS	1.203	7.38424	1.20458e-09	7.70167e-09	8.11342
CP037923.1	EKN05_016455	pdxA	4-hydroxythreonine-4-phosphate dehydrogenase	CDS	1.18485	7.82011	1.21538e-09	7.75905e-09	8.11019
CP037923.1	EKN05_003330	EKN05_003330	glutamate decarboxylase	CDS	-1.15494	7.82304	1.26822e-09	8.07933e-09	8.09262
CP037923.1	EKN05_003250	narQ	nitrate/nitrite two-component system sensor histidine kinase NarQ	pseudo	0.934841	8.29132	1.26936e-09	8.07933e-09	8.09262
CP037923.1	EKN05_023330	yhaJ	LysR family transcriptional regulator	CDS	0.954734	7.56023	1.29378e-09	8.22239e-09	8.085
CP037923.1	EKN05_014085	fimC	molecular chaperone FimC	pseudo	0.783398	9.06719	1.30915e-09	8.30763e-09	8.08052
CP037923.1	EKN05_000335	EKN05_000335	DUF2645 family protein	CDS	-1.61412	6.59417	1.31205e-09	8.31168e-09	8.08031
CP037923.1	EKN05_020105	asnC	transcriptional regulator AsnC	CDS	-1.3614	7.05861	1.31378e-09	8.31168e-09	8.08031
CP037923.1	EKN05_017375	epmB	EF-P beta-lysylation protein EpmB	CDS	-1.61139	7.13072	1.31686e-09	8.31168e-09	8.08031
CP037923.1	EKN05_015280	EKN05_015280	superinfection exclusion protein B	CDS	0.567856	9.61535	1.31763e-09	8.31168e-09	8.08031
CP037923.1	EKN05_023390	tsaC	fimbrial protein	CDS	0.403171	10.9914	1.32211e-09	8.32755e-09	8.07948
CP037923.1	EKN05_010595	pepT	peptidase T	CDS	1.15411	7.75431	1.33791e-09	8.41454e-09	8.07497
CP037923.1	EKN05_014525	EKN05_014525	general secretion pathway protein GspL	CDS	-1.7195	6.32084	1.42044e-09	8.92039e-09	8.04962
CP037923.1	EKN05_021775	ugpE	sn-glycerol-3-phosphate ABC transporter permease UgpE	CDS	-1.71243	6.51424	1.42819e-09	8.95574e-09	8.0479
CP037923.1	EKN05_019180	EKN05_019180	LysR family transcriptional regulator	pseudo	-1.59276	7.003	1.44557e-09	9.05138e-09	8.04329
CP037923.1	EKN05_011290	EKN05_011290	YccE family protein	CDS	-1.98534	6.38475	1.46975e-09	9.18919e-09	8.03672
CP037924.1	EKN05_024635	spa29	EscT/YscT/HrcT family type III secretion system export apparatus protein	CDS	-0.489969	10.6904	1.48612e-09	9.27788e-09	8.03255
CP037923.1	EKN05_004015	yfcD	NUDIX hydrolase YfcD	CDS	1.27622	6.98333	1.49864e-09	9.34223e-09	8.02955
CP037923.1	EKN05_016820	yjjW	YjjW family glycine radical enzyme activase	CDS	1.0839	7.41961	1.53052e-09	9.52269e-09	8.02124
CP037923.1	EKN05_019940	mdtL	multidrug efflux MFS transporter MdtL	CDS	0.866375	8.26277	1.53208e-09	9.52269e-09	8.02124
CP037924.1	EKN05_024425	yccB	DUF1281 domain-containing protein	pseudo	-0.721631	8.75552	1.53633e-09	9.53513e-09	8.02067
CP037923.1	EKN05_020210	rbsC	ribose ABC transporter permease	CDS	-1.60047	7.28306	1.54323e-09	9.56397e-09	8.01936
CP037923.1	EKN05_004680	yeiJ	NupC/NupG family nucleoside CNT transporter	CDS	-1.36449	7.05075	1.56085e-09	9.65905e-09	8.01507
CP037923.1	EKN05_015075	EKN05_015075	transposase	CDS	1.01277	8.0134	1.58694e-09	9.80619e-09	8.0085
CP037923.1	EKN05_005285	wcaA	colanic acid biosynthesis glycosyltransferase WcaA	CDS	-1.49556	6.59445	1.61763e-09	9.98126e-09	8.00081
CP037923.1	EKN05_009780	EKN05_009780	hypothetical protein	CDS	-1.22922	7.26231	1.62298e-09	9.9997e-09	8.00001
CP037923.1	EKN05_002410	EKN05_002410	YgcG family protein	CDS	-1.07036	8.31936	1.69448e-09	1.04251e-08	7.98192
CP037923.1	EKN05_019880	recF	DNA replication/repair protein RecF	CDS	-1.53319	6.74422	1.70004e-09	1.04442e-08	7.98113
CP037923.1	EKN05_012105	EKN05_012105	hypothetical protein	pseudo	1.30111	7.55919	1.72523e-09	1.05836e-08	7.97537
CP037923.1	EKN05_007295	narZ	nitrate reductase subunit alpha	CDS	0.809901	8.45152	1.78391e-09	1.09277e-08	7.96147
CP037923.1	EKN05_011395	EKN05_011395	YjbH domain-containing protein	CDS	0.762744	8.68499	1.796e-09	1.09859e-08	7.95916
CP037923.1	EKN05_021785	ugpQ	glycerophosphodiester phosphodiesterase	CDS	-1.58141	6.43374	1.84422e-09	1.12646e-08	7.94828
CP037923.1	EKN05_019865	yidA	sugar-phosphatase	CDS	0.91466	8.07864	1.84899e-09	1.12775e-08	7.94779
CP037923.1	EKN05_010085	chaA	sodium-potassium/proton antiporter ChaA	CDS	0.711652	9.28256	1.88102e-09	1.14564e-08	7.94095
CP037923.1	EKN05_017245	mutL	DNA mismatch repair endonuclease MutL	CDS	-1.32158	7.0746	2.10043e-09	1.27743e-08	7.89366
CP037923.1	EKN05_001175	EKN05_001175	hypothetical protein	CDS	3.53846	4.76523	2.10491e-09	1.27746e-08	7.89365
CP037923.1	EKN05_015350	EKN05_015350	hypothetical protein	CDS	-1.80385	6.25122	2.1065e-09	1.27746e-08	7.89365
CP037923.1	EKN05_005440	EKN05_005440	hypothetical protein	CDS	-0.890497	8.30434	2.31519e-09	1.40201e-08	7.85325
CP037923.1	EKN05_008800	ydjY	protein YdjY	CDS	1.59182	6.6128	2.37136e-09	1.43398e-08	7.84346
CP037923.1	EKN05_010810	flgK	flagellar hook-associated protein FlgK	pseudo	1.0725	7.51078	2.41822e-09	1.46023e-08	7.83558
CP037923.1	EKN05_006115	fliD	flagellar filament capping protein FliD	CDS	1.17939	7.77212	2.42866e-09	1.46445e-08	7.83432
CP037923.1	EKN05_006235	yecI	non-heme ferritin-like protein	CDS	0.886757	8.30956	2.44556e-09	1.47255e-08	7.83193
CP037924.1	EKN05_023855	pWR501_0038	hypothetical protein	CDS	1.17721	7.60886	2.46233e-09	1.48054e-08	7.82958
CP037923.1	EKN05_023380	exuR	transcriptional regulator ExuR	CDS	-1.48899	6.61225	2.4828e-09	1.49074e-08	7.8266
CP037923.1	EKN05_011665	ycbO	sulfonate ABC transporter substrate-binding protein	CDS	1.1464	7.68091	2.51506e-09	1.50797e-08	7.82161
CP037923.1	EKN05_019240	mtlD	mannitol-1-phosphate 5-dehydrogenase	CDS	1.3381	7.18529	2.53722e-09	1.51698e-08	7.81902
CP037923.1	EKN05_022145	frlD	fructoselysine 6-kinase	CDS	1.35416	7.00905	2.53725e-09	1.51698e-08	7.81902
CP037923.1	EKN05_019035	EKN05_019035	YiaB family inner membrane protein	CDS	0.455677	10.6387	2.58357e-09	1.5425e-08	7.81177
CP037923.1	EKN05_017850	EKN05_017850	type 1 fimbrial protein	CDS	0.75307	8.55041	2.64832e-09	1.57894e-08	7.80164
CP037923.1	EKN05_011485	rlmI	23S rRNA (cytosine(1962)-C(5))-methyltransferase RlmI	CDS	-1.3917	6.91947	2.67614e-09	1.59328e-08	7.79771
CP037923.1	EKN05_015455	EKN05_015455	hypothetical protein	CDS	-1.43421	6.88104	2.76143e-09	1.64176e-08	7.78469
CP037923.1	EKN05_014585	EKN05_014585	sel1 repeat family protein	CDS	0.500765	9.88737	2.8235e-09	1.6763e-08	7.77565
CP037923.1	EKN05_004890	EKN05_004890	hypothetical protein	CDS	-0.991983	7.91624	2.91732e-09	1.72958e-08	7.76206
CP037923.1	EKN05_014545	EKN05_014545	cytochrome o ubiquinol oxidase subunit II	pseudo	1.4617	6.47125	2.97332e-09	1.76032e-08	7.75441
CP037923.1	EKN05_021590	EKN05_021590	DUF4049 domain-containing protein	CDS	-2.69962	6.00346	3.01486e-09	1.78242e-08	7.74899
CP037923.1	EKN05_008330	EKN05_008330	IS3 family transposase	pseudo	-4.93764	4.5525	3.02387e-09	1.78526e-08	7.7483
CP037923.1	EKN05_008700	katE	catalase HPII	CDS	0.682582	8.52433	3.10006e-09	1.82599e-08	7.7385
CP037923.1	EKN05_013200	nagB	glucosamine-6-phosphate deaminase	CDS	-2.11986	5.9266	3.10148e-09	1.82599e-08	7.7385
CP037923.1	EKN05_020580	recQ	ATP-dependent DNA helicase RecQ	CDS	-0.995415	7.46251	3.12481e-09	1.83718e-08	7.73585
CP037923.1	EKN05_001830	hycC	formate hydrogenlyase subunit 3	CDS	-1.31026	7.01975	3.20526e-09	1.88187e-08	7.72541
CP037923.1	EKN05_022850	gltD	glutamate synthase small subunit	CDS	-1.18167	7.14963	3.24426e-09	1.90213e-08	7.72076
CP037923.1	EKN05_007430	EKN05_007430	insulinase family protein	pseudo	0.629609	8.97281	3.28961e-09	1.92106e-08	7.71646
CP037923.1	EKN05_011920	EKN05_011920	amino acid permease	pseudo	1.35249	6.8973	3.29031e-09	1.92106e-08	7.71646
CP037923.1	EKN05_002365	EKN05_002365	integrase	CDS	0.7134	8.46517	3.29138e-09	1.92106e-08	7.71646
CP037923.1	EKN05_011115	ycdX	phosphatase	CDS	-1.13209	7.1274	3.29467e-09	1.92106e-08	7.71646
CP037923.1	EKN05_011425	appB	cytochrome d ubiquinol oxidase subunit II	CDS	-1.35405	6.9812	3.31336e-09	1.9293e-08	7.7146
CP037923.1	EKN05_019140	sgbU	L-ribulose-5-phosphate 3-epimerase	CDS	0.93266	8.14315	3.35134e-09	1.94874e-08	7.71025
CP037923.1	EKN05_005025	yehD	type 1 fimbrial protein	CDS	-2.31103	6.48348	3.37891e-09	1.96208e-08	7.70728
CP037923.1	EKN05_019815	ibpA	heat shock chaperone IbpA	CDS	0.889654	7.88668	3.38513e-09	1.963e-08	7.70708
CP037923.1	EKN05_000535	glcF	glycolate oxidase subunit GlcF	pseudo	-1.08892	7.51541	3.40912e-09	1.97422e-08	7.70461
CP037923.1	EKN05_014205	tesA	multifunctional acyl-CoA thioesterase I/protease I/lysophospholipase L1	pseudo	1.3526	7.45747	3.42193e-09	1.97893e-08	7.70357
CP037923.1	EKN05_000085	EKN05_000085	alpha-glucosidase	pseudo	0.789239	8.52033	3.54371e-09	2.04656e-08	7.68897
CP037923.1	EKN05_016780	EKN05_016780	YtjB family periplasmic protein	CDS	1.37878	6.49296	3.56449e-09	2.05577e-08	7.68703
CP037923.1	EKN05_009140	EKN05_009140	hypothetical protein	CDS	0.833345	8.66004	3.5705e-09	2.05644e-08	7.68688
CP037923.1	EKN05_017885	uxuA	mannonate dehydratase	CDS	-1.03714	7.77828	3.78042e-09	2.17438e-08	7.66266
CP037923.1	EKN05_001550	ygaP	thiosulfate sulfurtransferase YgaP	CDS	0.666288	8.79628	3.83018e-09	2.19809e-08	7.65795
CP037923.1	EKN05_017325	frdA	fumarate reductase (quinol) flavoprotein subunit	CDS	0.714521	8.72412	3.83961e-09	2.19809e-08	7.65795
CP037923.1	EKN05_020855	yihN	MFS transporter	CDS	-0.455273	10.3044	3.84234e-09	2.19809e-08	7.65795
CP037923.1	EKN05_007715	sodB	superoxide dismutase [Fe]	CDS	1.19661	7.19616	3.84239e-09	2.19809e-08	7.65795
CP037923.1	EKN05_013355	ybgI	Nif3-like dinuclear metal center hexameric protein	CDS	1.1228	7.40216	3.85448e-09	2.1993e-08	7.65772
CP037924.1	EKN05_024495	pWR501_0193	hypothetical protein	pseudo	-0.494232	10.3929	3.85487e-09	2.1993e-08	7.65772
CP037923.1	EKN05_014835	phoA	alkaline phosphatase	CDS	0.567811	9.13996	3.93778e-09	2.24322e-08	7.64913
CP037923.1	EKN05_011055	EKN05_011055	type 1 fimbrial protein	CDS	-1.14	7.34807	3.94244e-09	2.24322e-08	7.64913
CP037923.1	EKN05_003065	EKN05_003065	EAL domain-containing protein	pseudo	1.26261	7.23164	4.16397e-09	2.3661e-08	7.62597
CP037924.1	EKN05_024435	stbA	plasmid stabilization protein	CDS	-0.415533	10.7698	4.17778e-09	2.37076e-08	7.62511
CP037923.1	EKN05_022240	prkB	phosphoribulokinase	CDS	0.686721	8.70303	4.18377e-09	2.37099e-08	7.62507
CP037923.1	EKN05_006640	EKN05_006640	DinI family protein	CDS	1.26636	6.96759	4.21333e-09	2.38455e-08	7.62259
CP037923.1	EKN05_016020	sfsA	DNA/RNA nuclease SfsA	CDS	0.719174	8.4474	4.23017e-09	2.38989e-08	7.62162
CP037923.1	EKN05_017990	EKN05_017990	YjbH domain-containing protein	CDS	0.641511	9.0951	4.23403e-09	2.38989e-08	7.62162
CP037923.1	EKN05_000745	speB	agmatinase	CDS	-1.60796	6.63273	4.33438e-09	2.44328e-08	7.61203
CP037923.1	EKN05_017515	qorB	NAD(P)H:quinone oxidoreductase	CDS	-1.07856	7.12467	4.36449e-09	2.45698e-08	7.6096
CP037923.1	EKN05_010195	treA	alpha	CDS	0.746053	8.34941	4.43834e-09	2.49524e-08	7.60289
CP037923.1	EKN05_014765	araJ	MFS transporter AraJ	CDS	0.501565	9.58233	4.51868e-09	2.53704e-08	7.59567
CP037923.1	EKN05_001590	nrdF	class 1b ribonucleoside-diphosphate reductase subunit beta	CDS	1.0583	7.90531	4.5438e-09	2.54778e-08	7.59384
CP037923.1	EKN05_022130	yhfT	hypothetical protein	CDS	-1.43914	7.01071	4.58145e-09	2.56549e-08	7.59083
CP037923.1	EKN05_020500	EKN05_020500	hypothetical protein	CDS	-0.802732	8.70588	4.64227e-09	2.59612e-08	7.58568
CP037923.1	EKN05_004745	mglC	galactoside ABC transporter permease	CDS	-1.06632	7.56867	4.66851e-09	2.60736e-08	7.5838
CP037923.1	EKN05_012110	EKN05_012110	hypothetical protein	CDS	-1.14916	7.22831	4.6819e-09	2.61139e-08	7.58313
CP037923.1	EKN05_011945	dmsA	dimethylsulfoxide reductase subunit A	pseudo	-1.07359	7.20668	4.85864e-09	2.70641e-08	7.56761
CP037923.1	EKN05_016910	yjjP	threonine/serine exporter ThrE family protein	CDS	-1.34104	7.32123	4.8822e-09	2.71597e-08	7.56608
CP037923.1	EKN05_019530	trmH	tRNA (guanosine(18)-2'-O)-methyltransferase TrmH	CDS	-1.56636	6.83878	4.89406e-09	2.71899e-08	7.56559
CP037923.1	EKN05_020100	asnA	aspartate--ammonia ligase	CDS	-1.23729	7.67265	5.22019e-09	2.89638e-08	7.53814
CP037923.1	EKN05_009785	EKN05_009785	hypothetical protein	CDS	1.01233	8.19293	5.48406e-09	3.03881e-08	7.5173
CP037923.1	EKN05_017055	EKN05_017055	restriction endonuclease subunit S	CDS	-0.555838	10.5383	5.49239e-09	3.03946e-08	7.5172
CP037923.1	EKN05_022255	yheS	ABC transporter ATP-binding protein	CDS	-1.44566	6.74652	5.60155e-09	3.09582e-08	7.50922
CP037923.1	EKN05_012405	ompX	outer membrane protein OmpX	CDS	-1.49427	6.37225	5.69076e-09	3.14103e-08	7.50293
CP037924.1	EKN05_024400	ycfA	hypothetical protein	CDS	-1.27759	6.76637	5.74257e-09	3.16551e-08	7.49956
CP037923.1	EKN05_004390	rcsC	two-component system sensor histidine kinase RcsC	CDS	0.857118	7.92378	5.91285e-09	3.25514e-08	7.48743
CP037923.1	EKN05_021450	arsC	arsenate reductase	CDS	-1.73736	6.10236	5.92067e-09	3.25522e-08	7.48742
CP037923.1	EKN05_011430	appC	cytochrome bd-II oxidase subunit 1	CDS	1.16997	7.35332	5.94791e-09	3.26596e-08	7.48599
CP037923.1	EKN05_006995	EKN05_006995	helix-turn-helix domain-containing protein	pseudo	1.61669	6.36537	6.18568e-09	3.39212e-08	7.46953
CP037923.1	EKN05_021915	malP	maltodextrin phosphorylase	CDS	0.640405	8.75906	6.32015e-09	3.46139e-08	7.46075
CP037923.1	EKN05_016030	gluQRS	tRNA glutamyl-Q(34) synthetase GluQRS	CDS	-1.19665	7.13922	6.41066e-09	3.50642e-08	7.45514
CP037923.1	EKN05_017890	uxuB	fructuronate reductase	CDS	-1.36053	7.02127	6.56395e-09	3.58564e-08	7.44543
CP037923.1	EKN05_011170	pgaB	poly-beta-1	CDS	-0.932624	7.77238	6.7681e-09	3.6924e-08	7.43269
CP037923.1	EKN05_014610	EKN05_014610	hypothetical protein	CDS	-1.30382	8.57835	6.79902e-09	3.70451e-08	7.43127
CP037923.1	EKN05_003285	eutS	ethanolamine utilization microcompartment protein EutS	CDS	-1.15731	7.03695	6.89125e-09	3.74993e-08	7.42598
CP037923.1	EKN05_012210	grxA	GrxA family glutaredoxin	CDS	1.06223	7.32328	6.91679e-09	3.75874e-08	7.42496
CP037923.1	EKN05_019540	gltS	sodium/glutamate symporter	CDS	-1.59884	6.44443	6.92517e-09	3.75874e-08	7.42496
CP037923.1	EKN05_009365	EKN05_009365	hypothetical protein	CDS	2.05121	5.62251	7.03326e-09	3.81253e-08	7.41879
CP037923.1	EKN05_002900	EKN05_002900	alpha/beta hydrolase	CDS	-1.5822	6.87768	7.092e-09	3.83946e-08	7.41573
CP037923.1	EKN05_014615	yajQ	YajQ family cyclic di-GMP-binding protein	CDS	-1.78816	6.18161	7.10891e-09	3.84371e-08	7.41525
CP037923.1	EKN05_018435	sorF	PTS sorbose transporter subunit IIA	CDS	1.12965	7.5422	7.21423e-09	3.89569e-08	7.40942
CP037923.1	EKN05_021870	EKN05_021870	phosphate ABC transporter substrate-binding protein	pseudo	0.964762	7.79169	7.25876e-09	3.912e-08	7.4076
CP037923.1	EKN05_000610	EKN05_000610	DUF469 domain-containing protein	CDS	-2.05178	5.8668	7.26289e-09	3.912e-08	7.4076
CP037923.1	EKN05_001185	ptsP	phosphoenolpyruvate--protein phosphotransferase	CDS	0.678413	8.89439	7.42589e-09	3.99472e-08	7.39851
CP037923.1	EKN05_009475	EKN05_009475	alpha/beta hydrolase	CDS	1.37989	6.75121	7.45461e-09	4.00508e-08	7.39739
CP037923.1	EKN05_021220	EKN05_021220	hypothetical protein	CDS	-1.20474	6.85591	7.53428e-09	4.04276e-08	7.39332
CP037923.1	EKN05_017005	EKN05_017005	MBL fold metallo-hydrolase	pseudo	0.376104	10.4183	7.54885e-09	4.04546e-08	7.39303
CP037923.1	EKN05_021470	gorA	glutathione-disulfide reductase	CDS	-1.1897	6.95713	7.61684e-09	4.07674e-08	7.38969
CP037923.1	EKN05_007900	blr	division septum protein Blr	CDS	-1.22106	7.53869	7.9292e-09	4.23857e-08	7.37278
CP037923.1	EKN05_016430	rapA	RNA polymerase-associated protein RapA	CDS	0.574241	9.41034	8.12229e-09	4.33632e-08	7.36288
CP037923.1	EKN05_018265	mdtO	multidrug efflux transporter permease subunit MdtO	CDS	0.671178	8.48745	8.292e-09	4.42135e-08	7.35444
CP037923.1	EKN05_021030	rhaS	HTH-type transcriptional activator RhaS	CDS	-1.09557	7.25329	8.36709e-09	4.45579e-08	7.35108
CP037924.1	EKN05_024710	mxiK	type III secretion apparatus protein OrgA/MxiK	CDS	-0.56862	9.10666	8.38879e-09	4.46174e-08	7.3505
CP037923.1	EKN05_021180	hmsP	biofilm formation regulator HmsP	CDS	0.681513	8.58169	8.61094e-09	4.57415e-08	7.33969
CP037923.1	EKN05_009400	EKN05_009400	DUF551 domain-containing protein	pseudo	-2.16236	6.24166	8.65939e-09	4.59414e-08	7.3378
CP037923.1	EKN05_005180	yegB	MFS transporter	CDS	-1.73098	6.07243	8.67662e-09	4.59752e-08	7.33748
CP037924.1	EKN05_024360	tnpG	hypothetical protein	CDS	-0.652841	9.05685	8.71095e-09	4.60995e-08	7.3363
CP037923.1	EKN05_002770	yfhb	phosphatidylglycerophosphatase C	CDS	-1.48716	6.62953	8.73489e-09	4.61686e-08	7.33565
CP037923.1	EKN05_010260	EKN05_010260	potassium/proton antiporter	CDS	0.924941	8.06651	8.80352e-09	4.64734e-08	7.3328
CP037923.1	EKN05_008790	xthA	exodeoxyribonuclease III	CDS	1.46807	6.4198	9.66066e-09	5.09347e-08	7.29299
CP037923.1	EKN05_012050	aqpZ	aquaporin Z	CDS	-1.25313	7.23537	9.77377e-09	5.14535e-08	7.28859
CP037923.1	EKN05_006000	fliK	flagellar hook length control protein FliK	CDS	1.28186	7.15065	9.78332e-09	5.14535e-08	7.28859
CP037923.1	EKN05_010585	EKN05_010585	hypothetical protein	CDS	2.395	5.66443	9.87963e-09	5.18956e-08	7.28487
CP037923.1	EKN05_020595	pldB	lysophospholipase L2	CDS	-0.988817	7.37995	9.90438e-09	5.19612e-08	7.28432
CP037923.1	EKN05_005590	EKN05_005590	cobalamin biosynthesis protein	pseudo	-5.5965	4.2355	1.00604e-08	5.27143e-08	7.27807
CP037923.1	EKN05_014755	sbcD	exonuclease subunit SbcD	CDS	-1.28858	6.74371	1.03685e-08	5.42617e-08	7.26551
CP037923.1	EKN05_007145	trg	methyl-accepting chemotaxis protein Trg	CDS	0.59464	8.78833	1.1094e-08	5.79869e-08	7.23667
CP037923.1	EKN05_000290	EKN05_000290	DUF1190 family protein	CDS	-1.65894	6.20148	1.11304e-08	5.81058e-08	7.23578
CP037923.1	EKN05_020340	gppA	guanosine-5'-triphosphate	CDS	0.744528	8.12065	1.11941e-08	5.8317e-08	7.23421
CP037923.1	EKN05_006155	sdiA	transcriptional regulator SdiA	CDS	0.572276	9.18371	1.11984e-08	5.8317e-08	7.23421
CP037923.1	EKN05_022020	yrfG	GMP/IMP nucleotidase	CDS	-1.36313	6.65044	1.13707e-08	5.91416e-08	7.22811
CP037924.1	EKN05_024250	virK	virulence factor VirK	CDS	-0.316527	11.4689	1.15177e-08	5.98329e-08	7.22306
CP037923.1	EKN05_019975	yieH	6-phosphogluconate phosphatase	CDS	0.90597	7.87022	1.17631e-08	6.10329e-08	7.21444
CP037923.1	EKN05_009620	pspF	phage shock protein operon transcriptional activator	CDS	1.16448	7.24078	1.21337e-08	6.28785e-08	7.2015
CP037923.1	EKN05_003905	usg	aspartate-semialdehyde dehydrogenase	CDS	-3.49465	4.77128	1.23147e-08	6.37388e-08	7.1956
CP037923.1	EKN05_012300	EKN05_012300	GGDEF domain-containing protein	CDS	0.500892	10.3451	1.27839e-08	6.60864e-08	7.17989
CP037923.1	EKN05_015480	EKN05_015480	phage major capsid protein	CDS	-1.42519	7.00473	1.2881e-08	6.65073e-08	7.17713
CP037923.1	EKN05_011180	pgaB	poly-beta-1	pseudo	-0.822137	9.28321	1.31183e-08	6.76504e-08	7.16973
CP037923.1	EKN05_005420	wzy	O13/O129/O135 family O-antigen polymerase	CDS	-4.31631	5.12481	1.325e-08	6.82463e-08	7.16592
CP037923.1	EKN05_005040	yehC	fimbrial assembly protein	pseudo	-1.56593	6.49791	1.32923e-08	6.83812e-08	7.16506
CP037923.1	EKN05_017210	purA	adenylosuccinate synthase	CDS	0.975723	7.33348	1.36659e-08	7.0218e-08	7.15355
CP037923.1	EKN05_003580	nupC	nucleoside permease NupC	CDS	1.0042	7.58569	1.37515e-08	7.05719e-08	7.15137
CP037923.1	EKN05_014395	pdeB	cyclic-guanylate-specific phosphodiesterase PdeB	CDS	0.547901	9.47214	1.38151e-08	7.08129e-08	7.14989
CP037923.1	EKN05_018660	tuf	elongation factor Tu	CDS	-1.99956	5.86832	1.38361e-08	7.08349e-08	7.14975
CP037923.1	EKN05_020670	rfaH	transcription/translation regulatory transformer protein RfaH	CDS	-1.63159	6.64565	1.38945e-08	7.1048e-08	7.14845
CP037923.1	EKN05_010575	EKN05_010575	AlpA family transcriptional regulator	CDS	-1.35794	6.95792	1.42197e-08	7.26234e-08	7.13892
CP037923.1	EKN05_002505	rluD	23S rRNA pseudouridine(1911/1915/1917) synthase RluD	CDS	-1.37371	6.80677	1.44673e-08	7.37989e-08	7.13195
CP037923.1	EKN05_021370	hokA	type I toxin-antitoxin system toxin HokA	CDS	1.04201	7.32086	1.45805e-08	7.42869e-08	7.12909
CP037924.1	EKN05_023740	pWR501_0063	DUF1778 domain-containing protein	CDS	1.55904	6.28466	1.46731e-08	7.46691e-08	7.12686
CP037923.1	EKN05_011865	EKN05_011865	IS3 family transposase	CDS	2.00047	5.63702	1.48673e-08	7.55664e-08	7.12167
CP037923.1	EKN05_015140	phoE	phosphoporin PhoE	CDS	0.39542	10.4169	1.50412e-08	7.63588e-08	7.11714
CP037923.1	EKN05_013650	citD	citrate lyase acyl carrier protein	CDS	2.00053	5.87391	1.5243e-08	7.72906e-08	7.11187
CP037923.1	EKN05_011715	aspC	aspartate/tyrosine/aromatic aminotransferase	CDS	-1.39764	6.4429	1.57151e-08	7.95895e-08	7.09914
CP037923.1	EKN05_018955	fpr	ferredoxin--NADP(+) reductase	CDS	0.858927	7.8758	1.58492e-08	8.01277e-08	7.09622
CP037924.1	EKN05_023645	EKN05_023645	IS66 family transposase	pseudo	-0.628956	8.6194	1.58592e-08	8.01277e-08	7.09622
CP037923.1	EKN05_000810	EKN05_000810	hypothetical protein	CDS	-1.80687	6.17744	1.62304e-08	8.19053e-08	7.08669
CP037923.1	EKN05_012615	bioB	biotin synthase	CDS	-1.21265	6.59148	1.63538e-08	8.24301e-08	7.08391
CP037923.1	EKN05_013330	EKN05_013330	hypothetical protein	CDS	-2.80351	5.61438	1.65627e-08	8.33837e-08	7.07892
CP037923.1	EKN05_012275	yliJ	glutathione S-transferase family protein	CDS	0.882558	8.10673	1.67067e-08	8.40093e-08	7.07567
CP037923.1	EKN05_003430	murR	HTH-type transcriptional regulator MurR	pseudo	-1.81529	5.90094	1.70385e-08	8.5576e-08	7.06765
CP037923.1	EKN05_000815	EKN05_000815	ECF transporter S component	CDS	1.22227	7.28052	1.71935e-08	8.62525e-08	7.06423
CP037923.1	EKN05_018785	argB	acetylglutamate kinase	CDS	0.954885	7.77826	1.74849e-08	8.76107e-08	7.05744
CP037923.1	EKN05_010590	EKN05_010590	cupin domain-containing protein	CDS	1.10191	7.18857	1.75379e-08	8.77722e-08	7.05664
CP037923.1	EKN05_012380	ldtB	L	CDS	-1.08755	7.31064	1.77057e-08	8.84626e-08	7.05324
CP037923.1	EKN05_014865	sbmA	peptide antibiotic transporter SbmA	CDS	0.710353	8.19649	1.77176e-08	8.84626e-08	7.05324
CP037923.1	EKN05_007415	gadC	glutamate:gamma-aminobutyrate antiporter	CDS	0.766652	8.39676	1.77807e-08	8.86732e-08	7.05221
CP037923.1	EKN05_015375	gtrB	glycosyltransferase	CDS	0.352002	10.8794	1.81515e-08	9.04164e-08	7.04375
CP037923.1	EKN05_006860	EKN05_006860	peptide ABC transporter substrate-binding protein	CDS	0.498258	9.71848	1.83921e-08	9.1507e-08	7.03855
CP037923.1	EKN05_021295	dppB	dipeptide ABC transporter permease DppB	CDS	-1.29139	7.0551	1.91093e-08	9.49641e-08	7.02244
CP037923.1	EKN05_017050	EKN05_017050	SAM-dependent DNA methyltransferase	CDS	0.710587	8.19878	2.02019e-08	1.00276e-07	6.9988
CP037923.1	EKN05_010220	EKN05_010220	methyltransferase domain-containing protein	CDS	-1.44518	6.64053	2.02325e-08	1.00311e-07	6.99865
CP037923.1	EKN05_005540	yoeI	membrane protein YoeI	CDS	-1.92839	5.62362	2.047e-08	1.01304e-07	6.99437
CP037923.1	EKN05_021385	EKN05_021385	efflux RND transporter periplasmic adaptor subunit	CDS	0.718955	8.12839	2.04807e-08	1.01304e-07	6.99437
CP037923.1	EKN05_000080	ygjL	NADPH-dependent 2	CDS	0.70504	8.21606	2.05323e-08	1.01441e-07	6.99379
CP037923.1	EKN05_013855	EKN05_013855	type I toxin-antitoxin system Hok family toxin	CDS	1.35318	6.57827	2.11405e-08	1.04324e-07	6.98162
CP037923.1	EKN05_014905	tauD	taurine dioxygenase	CDS	-1.30591	6.51895	2.11807e-08	1.04401e-07	6.98129
CP037923.1	EKN05_003615	EKN05_003615	aminopeptidase	pseudo	-1.23818	6.80425	2.16582e-08	1.06631e-07	6.97212
CP037923.1	EKN05_008355	EKN05_008355	GntR family transcriptional regulator	CDS	-1.25286	6.65183	2.17638e-08	1.07026e-07	6.97051
CP037923.1	EKN05_009375	EKN05_009375	DUF1364 domain-containing protein	CDS	1.37225	6.90167	2.19787e-08	1.07958e-07	6.96675
CP037923.1	EKN05_001140	galR	HTH-type transcriptional regulator GalR	CDS	0.799766	7.93858	2.24854e-08	1.10319e-07	6.95735
CP037923.1	EKN05_016815	EKN05_016815	YjjI family glycine radical enzyme	CDS	0.903234	7.76926	2.26249e-08	1.10875e-07	6.95517
CP037923.1	EKN05_014380	hha	hemolysin expression modulator Hha	CDS	-1.7155	6.24159	2.32313e-08	1.13715e-07	6.94418
CP037923.1	EKN05_000690	rsmE	16S rRNA (uracil(1498)-N(3))-methyltransferase	CDS	-1.3881	6.49099	2.42462e-08	1.18546e-07	6.92611
CP037923.1	EKN05_022700	yhdE	nucleoside triphosphate pyrophosphatase YhdE	CDS	1.11792	7.38981	2.45021e-08	1.19659e-07	6.92205
CP037923.1	EKN05_008630	EKN05_008630	hypothetical protein	pseudo	-0.630447	9.08406	2.49684e-08	1.21796e-07	6.91437
CP037923.1	EKN05_000130	EKN05_000130	PadR family transcriptional regulator	CDS	1.78253	6.16444	2.51674e-08	1.22626e-07	6.91142
CP037923.1	EKN05_012760	EKN05_012760	type I toxin-antitoxin system Hok family toxin	CDS	1.38087	6.48691	2.54555e-08	1.23887e-07	6.90697
CP037923.1	EKN05_010710	fhuE	ferric-rhodotorulic acid/ferric-coprogen receptor FhuE	CDS	0.67462	8.39339	2.57763e-08	1.25305e-07	6.90203
CP037923.1	EKN05_003855	aroC	chorismate synthase	CDS	-2.21086	5.5504	2.59683e-08	1.26094e-07	6.89931
CP037923.1	EKN05_004385	EKN05_004385	DUF2135 domain-containing protein	CDS	-1.23238	6.80385	2.60984e-08	1.2658e-07	6.89763
CP037923.1	EKN05_020090	ravA	ATPase RavA	CDS	0.734296	8.63608	2.71938e-08	1.31742e-07	6.88027
CP037923.1	EKN05_022930	kdsD	arabinose-5-phosphate isomerase KdsD	CDS	0.888143	7.75504	2.7631e-08	1.33707e-07	6.87384
CP037923.1	EKN05_005345	cpsB	mannose-1-phosphate guanyltransferase	pseudo	1.05618	7.67477	2.77042e-08	1.33909e-07	6.87319
CP037923.1	EKN05_005490	hisC	histidinol-phosphate transaminase	CDS	-1.38156	6.31003	2.79792e-08	1.35084e-07	6.8694
CP037923.1	EKN05_016220	mutT	8-oxo-dGTP diphosphatase MutT	CDS	1.45717	6.49363	2.81906e-08	1.3595e-07	6.86662
CP037923.1	EKN05_002785	purL	phosphoribosylformylglycinamidine synthase	CDS	-0.718328	8.40165	2.83821e-08	1.36718e-07	6.86417
CP037923.1	EKN05_002475	syd	SecY-interacting protein	CDS	1.61753	6.34476	2.87861e-08	1.38507e-07	6.85853
CP037923.1	EKN05_018295	yjdN	VOC family metalloprotein YjdN	CDS	1.3714	6.89555	2.88825e-08	1.38813e-07	6.85757
CP037923.1	EKN05_009550	EKN05_009550	Gfo/Idh/MocA family oxidoreductase	pseudo	1.44957	6.57778	2.8938e-08	1.38922e-07	6.85723
CP037923.1	EKN05_012995	dacA	serine-type D-Ala-D-Ala carboxypeptidase	CDS	0.953361	7.81981	2.91232e-08	1.39653e-07	6.85495
CP037923.1	EKN05_018765	EKN05_018765	MFS transporter	pseudo	0.713853	8.06659	2.93707e-08	1.40681e-07	6.85177
CP037923.1	EKN05_000460	hybA	hydrogenase 2 operon protein HybA	CDS	0.868402	8.05947	2.987e-08	1.42911e-07	6.84494
CP037923.1	EKN05_019005	EKN05_019005	hypothetical protein	CDS	-1.3978	6.68262	2.99653e-08	1.43067e-07	6.84446
CP037923.1	EKN05_013270	EKN05_013270	DUF2618 domain-containing protein	CDS	-2.08488	5.56589	2.99702e-08	1.43067e-07	6.84446
CP037923.1	EKN05_014230	ybbK	SPFH/Band 7/PHB domain protein	CDS	-0.973606	7.38815	3.04863e-08	1.45363e-07	6.83754
CP037923.1	EKN05_001630	emrA	multidrug efflux MFS transporter periplasmic adaptor subunit EmrA	pseudo	1.20155	7.30786	3.05384e-08	1.45363e-07	6.83754
CP037923.1	EKN05_020185	trkD	low affinity potassium transporter Kup	pseudo	0.665712	8.50452	3.05541e-08	1.45363e-07	6.83754
CP037923.1	EKN05_004655	EKN05_004655	pseudouridine kinase	CDS	-1.01748	8.17766	3.07426e-08	1.45946e-07	6.83581
CP037923.1	EKN05_006215	ftnA	non-heme ferritin	CDS	0.542615	9.89231	3.07455e-08	1.45946e-07	6.83581
CP037923.1	EKN05_004955	EKN05_004955	MerR family DNA-binding transcriptional regulator	pseudo	-8.18279	3.81631	3.18494e-08	1.51017e-07	6.82097
CP037923.1	EKN05_005235	EKN05_005235	VWA domain-containing protein	CDS	1.40539	6.58784	3.18918e-08	1.51049e-07	6.82088
CP037923.1	EKN05_002335	EKN05_002335	NinE family protein	CDS	2.1428	5.25998	3.24683e-08	1.53609e-07	6.81358
CP037923.1	EKN05_004355	EKN05_004355	alpha-2-macroglobulin family protein	pseudo	0.778193	8.02603	3.26088e-08	1.54101e-07	6.81219
CP037923.1	EKN05_021515	EKN05_021515	NAD(P)/FAD-dependent oxidoreductase	CDS	0.652263	8.87166	3.29793e-08	1.55679e-07	6.80777
CP037923.1	EKN05_000590	mltC	membrane-bound lytic murein transglycosylase MltC	CDS	0.963801	7.60519	3.33013e-08	1.57024e-07	6.80403
CP037923.1	EKN05_001605	proX	proline/glycine betaine ABC transporter substrate-binding protein ProX	CDS	-0.999431	7.19051	3.39525e-08	1.59916e-07	6.79611
CP037923.1	EKN05_014185	allS	HTH-type transcriptional activator AllS	CDS	1.40466	6.95559	3.4533e-08	1.6247e-07	6.78923
CP037923.1	EKN05_014315	htpG	molecular chaperone HtpG	CDS	-0.830829	7.91798	3.50875e-08	1.64896e-07	6.78279
CP037923.1	EKN05_012155	artJ	arginine ABC transporter substrate-binding protein	CDS	-1.405	6.70455	3.55871e-08	1.67058e-07	6.77713
CP037924.1	EKN05_024585	pWR501_0174	IS3 family transposase	pseudo	-1.35297	6.48941	3.58869e-08	1.68279e-07	6.77397
CP037923.1	EKN05_017535	EKN05_017535	hypothetical protein	CDS	-1.99875	6.12141	3.59949e-08	1.68599e-07	6.77314
CP037924.1	EKN05_024720	mxiI	protein MxiI	CDS	-0.785906	8.66889	3.61238e-08	1.69016e-07	6.77207
CP037923.1	EKN05_006835	EKN05_006835	exodeoxyribonuclease VIII	pseudo	1.28635	6.89773	3.62232e-08	1.69295e-07	6.77136
CP037923.1	EKN05_020005	yieK	glucosamine-6-phosphate deaminase	pseudo	-1.44638	6.61158	3.70801e-08	1.73108e-07	6.76168
CP037923.1	EKN05_011835	EKN05_011835	DUF421 domain-containing protein	pseudo	-1.22311	6.83158	3.74474e-08	1.74631e-07	6.75788
CP037923.1	EKN05_009720	pdeR	cyclic di-GMP phosphodiesterase	pseudo	0.645818	9.0545	3.81192e-08	1.77568e-07	6.75063
CP037923.1	EKN05_018115	alr	alanine racemase	CDS	-0.993304	7.48173	3.82814e-08	1.78128e-07	6.74927
CP037923.1	EKN05_002865	hcaB	3-phenylpropionate-dihydrodiol/cinnamic acid-dihydrodiol dehydrogenase	CDS	1.11459	7.02115	3.87988e-08	1.80338e-07	6.74391
CP037923.1	EKN05_020990	frvR	HTH domain-containing protein	CDS	-1.8533	6.40913	4.00053e-08	1.85742e-07	6.73109
CP037923.1	EKN05_010980	EKN05_010980	hypothetical protein	pseudo	1.3037	7.11698	4.02846e-08	1.86834e-07	6.72854
CP037923.1	EKN05_016365	leuD	3-isopropylmalate dehydratase small subunit	CDS	1.32359	6.29599	4.07385e-08	1.88733e-07	6.72415
CP037923.1	EKN05_001480	intA	integrase	CDS	-0.816964	7.79038	4.08262e-08	1.88876e-07	6.72382
CP037923.1	EKN05_017250	amiB	N-acetylmuramoyl-L-alanine amidase AmiB	CDS	-1.4136	7.17334	4.08585e-08	1.88876e-07	6.72382
CP037923.1	EKN05_018875	metL	bifunctional aspartate kinase/homoserine dehydrogenase II	CDS	-1.01394	7.78119	4.10989e-08	1.8978e-07	6.72175
CP037923.1	EKN05_020940	EKN05_020940	hypothetical protein	pseudo	-0.833604	8.63576	4.12479e-08	1.90261e-07	6.72065
CP037923.1	EKN05_022170	cobA	uroporphyrinogen-III C-methyltransferase	CDS	0.64771	8.67387	4.2431e-08	1.95505e-07	6.70884
CP037923.1	EKN05_004010	yfcE	phosphodiesterase	CDS	-1.32687	6.59669	4.4276e-08	2.03785e-07	6.69083
CP037923.1	EKN05_009955	oppC	oligopeptide ABC transporter permease OppC	CDS	1.58621	6.11885	4.45599e-08	2.04869e-07	6.68852
CP037923.1	EKN05_001245	EKN05_001245	N-acetylmuramoyl-L-alanine amidase	CDS	0.813079	7.99297	4.59941e-08	2.11234e-07	6.67524
CP037923.1	EKN05_006560	EKN05_006560	phage tail protein	CDS	-1.46396	6.41902	4.75972e-08	2.1836e-07	6.66083
CP037923.1	EKN05_022790	sspA	stringent starvation protein A	CDS	1.22681	6.89854	4.81285e-08	2.20559e-07	6.65648
CP037923.1	EKN05_019135	ulaD	3-keto-L-gulonate-6-phosphate decarboxylase UlaD	CDS	-1.48868	6.15444	4.91502e-08	2.24997e-07	6.64782
CP037923.1	EKN05_000280	ygiD	4	CDS	-1.23785	6.79037	4.93676e-08	2.25749e-07	6.64637
CP037923.1	EKN05_006805	EKN05_006805	integrase	CDS	0.608081	8.8496	4.9891e-08	2.27651e-07	6.64273
CP037924.1	EKN05_024820	pWR501_0127	IS4 family transposase	pseudo	-1.09681	6.84627	4.98644e-08	2.27651e-07	6.64273
CP037923.1	EKN05_018370	EKN05_018370	hypothetical protein	CDS	1.67152	6.14055	5.04729e-08	2.30059e-07	6.63816
CP037923.1	EKN05_016410	araB	ribulokinase	CDS	0.668591	8.55735	5.05485e-08	2.30156e-07	6.63798
CP037923.1	EKN05_016830	EKN05_016830	patatin family protein	CDS	-1.22547	6.73952	5.08734e-08	2.31289e-07	6.63585
CP037923.1	EKN05_008320	EKN05_008320	oxidoreductase	CDS	1.08429	7.24703	5.09065e-08	2.31289e-07	6.63585
CP037923.1	EKN05_019810	ibpB	heat shock chaperone IbpB	CDS	0.925159	7.88392	5.2894e-08	2.40062e-07	6.61968
CP037923.1	EKN05_019840	dgoD	galactonate dehydratase	pseudo	0.721674	8.10145	5.31813e-08	2.41108e-07	6.61779
CP037923.1	EKN05_008200	yneH	glutaminase	CDS	-1.17614	6.93785	5.3588e-08	2.42692e-07	6.61494
CP037923.1	EKN05_014135	purK	5-(carboxyamino)imidazole ribonucleotide synthase	CDS	-1.18756	7.03381	5.40903e-08	2.44705e-07	6.61136
CP037923.1	EKN05_013385	EKN05_013385	type 1 fimbrial protein	pseudo	0.713124	8.32213	5.56565e-08	2.51522e-07	6.59942
CP037923.1	EKN05_009950	oppD	murein tripeptide/oligopeptide ABC transporter ATP binding protein OppD	CDS	0.860647	7.37501	5.63763e-08	2.54504e-07	6.59431
CP037923.1	EKN05_013000	rlpA	endolytic peptidoglycan transglycosylase RlpA	CDS	-1.74701	5.78439	5.66021e-08	2.55251e-07	6.59303
CP037923.1	EKN05_015125	gpt	xanthine phosphoribosyltransferase	CDS	-1.95307	6.15607	5.67569e-08	2.55678e-07	6.59231
CP037923.1	EKN05_007910	add	adenosine deaminase	CDS	-1.94943	5.86186	5.7142e-08	2.57139e-07	6.58983
CP037923.1	EKN05_021910	malT	HTH-type transcriptional regulator MalT	CDS	-0.865776	7.69905	5.84731e-08	2.6285e-07	6.58029
CP037923.1	EKN05_016440	djlA	co-chaperone DjlA	CDS	1.02379	7.49336	5.9165e-08	2.65678e-07	6.57564
CP037923.1	EKN05_016485	kefF	glutathione-regulated potassium-efflux system oxidoreductase KefF	CDS	1.06101	7.63883	5.93769e-08	2.66348e-07	6.57455
CP037923.1	EKN05_017980	EKN05_017980	YjbF family lipoprotein	CDS	-1.45902	6.38414	6.10149e-08	2.73406e-07	6.56319
CP037923.1	EKN05_019850	dgoK	2-dehydro-3-deoxygalactonokinase	CDS	-1.4564	6.7468	6.11709e-08	2.73816e-07	6.56254
CP037923.1	EKN05_004195	pmrD	signal transduction protein PmrD	CDS	-1.54429	6.331	6.14547e-08	2.74796e-07	6.56099
CP037923.1	EKN05_012725	ydaT	hypothetical protein	pseudo	-1.30921	6.44019	6.20401e-08	2.77121e-07	6.55733
CP037923.1	EKN05_021675	EKN05_021675	7-cyano-7-deazaguanine/7-aminomethyl-7-deazaguanine transporter	CDS	-1.13924	6.68964	6.23227e-08	2.78091e-07	6.55581
CP037923.1	EKN05_016865	rsmC	16S rRNA (guanine(1207)-N(2))-methyltransferase RsmC	CDS	0.793449	7.74872	6.30736e-08	2.81145e-07	6.55107
CP037923.1	EKN05_014345	priC	primosomal replication protein N''	CDS	1.64556	6.15532	6.34818e-08	2.82667e-07	6.54872
CP037923.1	EKN05_008440	EKN05_008440	hypothetical protein	CDS	0.447432	9.55016	6.59366e-08	2.9329e-07	6.5327
CP037923.1	EKN05_001110	kduI	5-dehydro-4-deoxy-D-glucuronate isomerase	CDS	0.477835	9.81143	6.62518e-08	2.94383e-07	6.53109
CP037923.1	EKN05_019025	EKN05_019025	hypothetical protein	CDS	0.629322	8.60593	6.83522e-08	3.03398e-07	6.51799
CP037923.1	EKN05_016125	speD	adenosylmethionine decarboxylase	CDS	-0.957828	7.53491	6.95396e-08	3.08346e-07	6.51096
CP037923.1	EKN05_014960	betA	choline dehydrogenase	CDS	-0.897939	7.74056	7.04276e-08	3.11957e-07	6.50591
CP037923.1	EKN05_020955	EKN05_020955	hypothetical protein	CDS	0.655655	8.70074	7.16958e-08	3.17243e-07	6.49861
CP037923.1	EKN05_015570	EKN05_015570	terminase	CDS	0.717271	8.15691	7.19031e-08	3.17507e-07	6.49825
CP037923.1	EKN05_019650	iucA	IucA/IucC family siderophore biosynthesis protein	CDS	-1.27086	6.89803	7.19054e-08	3.17507e-07	6.49825
CP037923.1	EKN05_005655	EKN05_005655	hypothetical protein	pseudo	1.54493	6.2785	7.2331e-08	3.19054e-07	6.49614
CP037923.1	EKN05_013795	fepB	Fe2+-enterobactin ABC transporter substrate-binding protein	CDS	-1.45762	6.31951	7.39056e-08	3.25661e-07	6.48723
CP037923.1	EKN05_023220	EKN05_023220	type 1 fimbrial protein	CDS	-1.60915	6.13135	7.49889e-08	3.30079e-07	6.48138
CP037923.1	EKN05_022340	hopD	prepilin peptidase	CDS	-1.58719	6.26929	7.50639e-08	3.30079e-07	6.48138
CP037923.1	EKN05_004055	EKN05_004055	5'-deoxynucleotidase	CDS	1.06041	6.8886	7.53212e-08	3.30867e-07	6.48035
CP037923.1	EKN05_008685	EKN05_008685	L-cystine transporter	pseudo	0.682864	8.66986	7.55026e-08	3.3132e-07	6.47975
CP037923.1	EKN05_023375	EKN05_023375	DedA family protein	CDS	1.17774	7.35704	7.67536e-08	3.36462e-07	6.47306
CP037923.1	EKN05_013585	galK	galactokinase	CDS	-1.0083	7.18823	7.81491e-08	3.42225e-07	6.46569
CP037923.1	EKN05_006850	EKN05_006850	transposase	pseudo	-2.11602	5.64158	8.30938e-08	3.63503e-07	6.43949
CP037923.1	EKN05_016100	hpt	hypoxanthine phosphoribosyltransferase	CDS	-1.56093	6.1315	8.35554e-08	3.65146e-07	6.43753
CP037924.1	EKN05_024185	EKN05_024185	nuclease	CDS	-0.60179	9.11722	8.39007e-08	3.66277e-07	6.43619
CP037923.1	EKN05_011410	yccC	tyrosine-protein kinase	CDS	0.687123	8.55064	8.40398e-08	3.66507e-07	6.43592
CP037923.1	EKN05_004815	pbpG	D-alanyl-D-alanine endopeptidase	CDS	0.725523	8.10183	8.46977e-08	3.68996e-07	6.43298
CP037923.1	EKN05_006960	dbpA	ATP-dependent RNA helicase DbpA	CDS	-0.946786	7.44045	8.51677e-08	3.70663e-07	6.43102
CP037923.1	EKN05_013575	gpmA	2	CDS	-2.35626	5.77038	8.53971e-08	3.7128e-07	6.4303
CP037923.1	EKN05_000450	EKN05_000450	DUF2623 domain-containing protein	CDS	-0.848196	7.81464	8.57315e-08	3.72352e-07	6.42905
CP037923.1	EKN05_008635	EKN05_008635	IS1 family transposase	pseudo	3.41979	4.45778	8.67165e-08	3.76245e-07	6.42453
CP037923.1	EKN05_010075	chaC	gamma-glutamylcyclotransferase	CDS	-1.24196	6.68525	9.03607e-08	3.91656e-07	6.4071
CP037923.1	EKN05_020120	rsmG	16S rRNA (guanine(527)-N(7))-methyltransferase RsmG	CDS	0.44323	9.32272	9.10989e-08	3.94452e-07	6.40401
CP037923.1	EKN05_023215	yraI	molecular chaperone	CDS	-0.425192	9.72146	9.14564e-08	3.95596e-07	6.40275
CP037923.1	EKN05_014015	cusS	Cu(+)/Ag(+) sensor histidine kinase CusS	CDS	-0.799362	7.85972	9.20882e-08	3.97922e-07	6.4002
CP037923.1	EKN05_005050	yehA	putative fimbrial-like adhesin protein	pseudo	-1.32149	7.39345	9.22604e-08	3.9826e-07	6.39983
CP037923.1	EKN05_020845	yihL	UTRA domain-containing protein	CDS	0.640976	8.51989	9.29024e-08	4.00624e-07	6.39726
CP037923.1	EKN05_009825	rluB	23S rRNA pseudouridine(2605) synthase RluB	CDS	-1.68205	5.99166	9.39426e-08	4.04698e-07	6.39287
CP037923.1	EKN05_022765	degQ	serine endoprotease DegQ	CDS	-1.14019	7.38541	9.40706e-08	4.04838e-07	6.39272
CP037923.1	EKN05_023315	EKN05_023315	serine dehydratase subunit alpha family protein	CDS	-1.13966	7.11507	9.43179e-08	4.0549e-07	6.39202
CP037923.1	EKN05_020025	bglF	PTS beta-glucoside transporter subunit IIABC	CDS	-0.462092	9.27951	9.50264e-08	4.08122e-07	6.38921
CP037923.1	EKN05_017490	EKN05_017490	peptidylprolyl isomerase	CDS	2.89619	5.22136	9.58133e-08	4.1067e-07	6.38651
CP037923.1	EKN05_011375	cspH	cold shock-like protein CspH	CDS	-1.23616	6.88777	9.72188e-08	4.16273e-07	6.38062
CP037923.1	EKN05_000120	ygjG	putrescine aminotransferase	CDS	0.596685	8.36267	9.94086e-08	4.2522e-07	6.37139
CP037924.1	EKN05_023630	ipgH	MFS transporter	pseudo	0.312493	10.9333	9.98156e-08	4.2653e-07	6.37005
CP037923.1	EKN05_013820	fepE	LPS O-antigen length regulator	pseudo	0.416227	10.2011	1.02011e-07	4.35472e-07	6.36104
CP037923.1	EKN05_019805	EKN05_019805	putative transporter	CDS	-0.736823	8.19937	1.04373e-07	4.45107e-07	6.35154
CP037923.1	EKN05_003790	fadI	acetyl-CoA C-acyltransferase FadI	CDS	-1.15369	7.15843	1.04773e-07	4.46364e-07	6.35031
CP037923.1	EKN05_019525	spoT	bifunctional GTP diphosphokinase/guanosine-3'	CDS	-0.882269	7.60964	1.07159e-07	4.56072e-07	6.34097
CP037923.1	EKN05_017550	ytfL	HlyC/CorC family transporter	CDS	-0.829179	7.85838	1.07783e-07	4.58267e-07	6.33888
CP037923.1	EKN05_016720	creC	two-component system sensor histidine kinase CreC	CDS	0.700816	8.5165	1.0997e-07	4.66702e-07	6.33096
CP037923.1	EKN05_022075	damX	cell division protein DamX	CDS	-2.56979	4.93953	1.09987e-07	4.66702e-07	6.33096
CP037923.1	EKN05_004675	rihB	ribosylpyrimidine nucleosidase	CDS	-0.881544	7.47423	1.10575e-07	4.68451e-07	6.32934
CP037923.1	EKN05_003995	folX	dihydroneopterin triphosphate 2'-epimerase	CDS	-1.1484	6.79441	1.1062e-07	4.68451e-07	6.32934
CP037923.1	EKN05_014360	acrR	multidrug efflux transporter transcriptional repressor AcrR	CDS	-1.18581	7.05811	1.1135e-07	4.71069e-07	6.32692
CP037923.1	EKN05_008835	EKN05_008835	ATP-binding cassette domain-containing protein	CDS	-1.53002	6.18697	1.11891e-07	4.72888e-07	6.32524
CP037923.1	EKN05_005965	fliR	flagellar type III secretion system protein FliR	CDS	-0.902297	7.80639	1.14361e-07	4.82845e-07	6.31619
CP037923.1	EKN05_008715	chbR	transcriptional regulator ChbR	pseudo	-1.06414	7.57319	1.15121e-07	4.85532e-07	6.31378
CP037923.1	EKN05_007160	mdoD	glucan biosynthesis protein D	CDS	-1.0145	7.39195	1.15227e-07	4.85532e-07	6.31378
CP037923.1	EKN05_018030	lamB	maltoporin LamB	CDS	0.816527	8.21836	1.15566e-07	4.86477e-07	6.31294
CP037923.1	EKN05_022325	tuf	elongation factor Tu	CDS	-4.67582	4.73055	1.15705e-07	4.86581e-07	6.31284
CP037923.1	EKN05_019360	tdh	L-threonine 3-dehydrogenase	CDS	-1.06741	6.97982	1.16152e-07	4.87979e-07	6.3116
CP037923.1	EKN05_004970	yehT	two-component system response regulator BtsR	CDS	1.3057	6.16341	1.17418e-07	4.92808e-07	6.30732
CP037923.1	EKN05_016645	msyB	acidic protein MsyB	CDS	-1.22929	7.15033	1.18685e-07	4.97633e-07	6.30309
CP037923.1	EKN05_009305	EKN05_009305	hypothetical protein	CDS	1.01901	7.24735	1.19629e-07	5.01094e-07	6.30008
CP037924.1	EKN05_024330	ccdB	type II toxin-antitoxin system toxin CcdB	CDS	0.517864	8.99937	1.20249e-07	5.03194e-07	6.29826
CP037923.1	EKN05_000750	EKN05_000750	metalloprotease	CDS	-1.36866	6.48406	1.21235e-07	5.06819e-07	6.29515
CP037923.1	EKN05_017700	EKN05_017700	YhcH/YjgK/YiaL family protein	CDS	0.736155	7.865	1.21574e-07	5.07735e-07	6.29436
CP037923.1	EKN05_010015	purU	formyltetrahydrofolate deformylase	CDS	0.888594	7.37693	1.2221e-07	5.09889e-07	6.29252
CP037923.1	EKN05_001125	ygeA	aspartate/glutamate racemase	CDS	1.03285	7.63096	1.23907e-07	5.16464e-07	6.28696
CP037923.1	EKN05_003745	EKN05_003745	hypothetical protein	pseudo	2.69749	5.10364	1.2628e-07	5.25837e-07	6.27915
CP037923.1	EKN05_006690	ruvA	Holliday junction branch migration protein RuvA	CDS	-5.60908	4.76762	1.27685e-07	5.31163e-07	6.27477
CP037923.1	EKN05_016385	thiB	thiamine ABC transporter substrate binding subunit	CDS	-1.30517	6.62782	1.28688e-07	5.34812e-07	6.2718
CP037923.1	EKN05_012645	EKN05_012645	4-oxalomesaconate tautomerase	CDS	-0.771266	8.99149	1.30665e-07	5.42495e-07	6.2656
CP037923.1	EKN05_010175	dhaR	PTS-dependent dihydroxyacetone kinase operon transcriptional regulator DhaR	CDS	0.8341	8.11928	1.32778e-07	5.50358e-07	6.25935
CP037923.1	EKN05_016845	prfC	peptide chain release factor 3	CDS	-1.31913	7.25348	1.32818e-07	5.50358e-07	6.25935
CP037923.1	EKN05_007485	EKN05_007485	sulfatase	CDS	0.517179	10.1686	1.33369e-07	5.52101e-07	6.25798
CP037923.1	EKN05_006505	EKN05_006505	IS3 family transposase	CDS	3.92669	3.90212	1.36503e-07	5.64521e-07	6.24832
CP037923.1	EKN05_018495	aceB	malate synthase A	pseudo	0.911386	7.7507	1.38403e-07	5.71824e-07	6.24274
CP037923.1	EKN05_016975	hpaD	3	CDS	-1.0031	7.47896	1.39386e-07	5.75322e-07	6.24009
CP037923.1	EKN05_000525	glcD	glycolate oxidase subunit GlcD	pseudo	-1.26694	6.55339	1.40376e-07	5.78845e-07	6.23744
CP037923.1	EKN05_010395	EKN05_010395	glycine zipper family protein	CDS	0.706194	8.21921	1.42321e-07	5.86296e-07	6.23188
CP037923.1	EKN05_019090	EKN05_019090	4Fe-4S dicluster domain-containing protein	CDS	-1.60274	6.26006	1.43459e-07	5.90412e-07	6.22884
CP037923.1	EKN05_003965	hisJ	histidine ABC transporter substrate-binding protein HisJ	CDS	1.06992	6.81009	1.45165e-07	5.96853e-07	6.22413
CP037923.1	EKN05_001260	mltA	murein transglycosylase A	CDS	0.779565	7.96863	1.46983e-07	6.03741e-07	6.21915
CP037923.1	EKN05_003930	dedD	cell division protein DedD	CDS	1.21167	6.5106	1.52493e-07	6.25766e-07	6.20359
CP037923.1	EKN05_019500	dinD	DNA damage-inducible protein D	CDS	-0.874914	8.08645	1.52683e-07	6.25942e-07	6.20347
CP037923.1	EKN05_002810	hmpA	NO-inducible flavohemoprotein	pseudo	-1.00024	7.31222	1.52948e-07	6.26423e-07	6.20313
CP037923.1	EKN05_020035	phoU	phosphate signaling complex protein PhoU	CDS	-0.592387	8.72053	1.55887e-07	6.37479e-07	6.19553
CP037923.1	EKN05_017260	EKN05_017260	bifunctional ADP-dependent NAD(P)H-hydrate dehydratase/NAD(P)H-hydrate epimerase	CDS	-0.893462	7.62906	1.55948e-07	6.37479e-07	6.19553
CP037923.1	EKN05_011345	EKN05_011345	4Fe-4S binding protein	CDS	0.604765	8.66621	1.5701e-07	6.412e-07	6.19301
CP037923.1	EKN05_017720	rraB	ribonuclease E inhibitor RraB	CDS	-1.28607	6.50823	1.5815e-07	6.44803e-07	6.19057
CP037923.1	EKN05_008880	EKN05_008880	DUF1266 domain-containing protein	CDS	-0.579852	8.50552	1.58197e-07	6.44803e-07	6.19057
CP037923.1	EKN05_021475	EKN05_021475	23S rRNA (adenine(2030)-N(6))-methyltransferase RlmJ	CDS	0.774228	7.83016	1.60465e-07	6.53001e-07	6.18509
CP037923.1	EKN05_018505	EKN05_018505	acetyltransferase	CDS	-1.71343	5.57189	1.60752e-07	6.53001e-07	6.18509
CP037923.1	EKN05_012610	bioF	8-amino-7-oxononanoate synthase	pseudo	-1.18658	6.73829	1.60783e-07	6.53001e-07	6.18509
CP037923.1	EKN05_018270	mdtN	multidrug efflux transporter periplasmic adaptor subunit MdtN	CDS	-1.17073	6.96564	1.60958e-07	6.53001e-07	6.18509
CP037923.1	EKN05_005890	EKN05_005890	hypothetical protein	pseudo	-0.862389	7.44396	1.60978e-07	6.53001e-07	6.18509
CP037923.1	EKN05_003465	EKN05_003465	WGR domain-containing protein	pseudo	-0.720133	8.16283	1.6244e-07	6.58303e-07	6.18157
CP037923.1	EKN05_006910	EKN05_006910	hypothetical protein	pseudo	1.27181	6.603	1.62612e-07	6.58356e-07	6.18154
CP037923.1	EKN05_000380	EKN05_000380	DUF3362 domain-containing protein	pseudo	0.688171	8.09863	1.62764e-07	6.58356e-07	6.18154
CP037923.1	EKN05_017130	ulaC	PTS ascorbate transporter subunit IIA	CDS	1.45644	6.25435	1.67909e-07	6.78517e-07	6.16844
CP037923.1	EKN05_014370	acrB	multidrug efflux RND transporter permease subunit	CDS	-0.709033	8.2294	1.70406e-07	6.87953e-07	6.16244
CP037923.1	EKN05_007250	EKN05_007250	DMT family transporter	CDS	1.41263	6.21213	1.73059e-07	6.97998e-07	6.15615
CP037923.1	EKN05_006010	fliI	flagellum-specific ATP synthase FliI	CDS	-1.10111	6.92883	1.74287e-07	7.02284e-07	6.15349
CP037923.1	EKN05_012385	EKN05_012385	anion transporter	CDS	0.802373	7.73606	1.76146e-07	7.09102e-07	6.14929
CP037923.1	EKN05_017030	yjiA	GTPase	CDS	-1.19742	6.97411	1.7787e-07	7.1536e-07	6.14548
CP037923.1	EKN05_008210	EKN05_008210	GGDEF domain-containing protein	CDS	0.69985	7.98443	1.79169e-07	7.19902e-07	6.14273
CP037923.1	EKN05_005975	fliP	flagellar type III secretion system pore protein FliP	CDS	1.31486	6.83571	1.80889e-07	7.26125e-07	6.13899
CP037923.1	EKN05_020015	yieC	carbohydrate porin	CDS	-0.313156	11.0698	1.84523e-07	7.40014e-07	6.13076
CP037923.1	EKN05_014235	EKN05_014235	NfeD family protein	CDS	1.6825	5.45404	1.90396e-07	7.62846e-07	6.11756
CP037923.1	EKN05_014740	brnQ	branched-chain amino acid transporter carrier protein BrnQ	CDS	-0.785686	7.90292	1.90922e-07	7.64227e-07	6.11678
CP037923.1	EKN05_021945	EKN05_021945	type II toxin-antitoxin system PemK/MazF family toxin	CDS	-1.51441	6.10005	1.9116e-07	7.64462e-07	6.11664
CP037923.1	EKN05_010365	minC	septum site-determining protein MinC	CDS	-2.08992	6.0431	1.91481e-07	7.65021e-07	6.11633
CP037924.1	EKN05_023655	pWR501_0080	IS630 family transposase	CDS	0.724539	7.75678	1.95186e-07	7.79089e-07	6.10841
CP037923.1	EKN05_009895	EKN05_009895	UPF0259 family protein	CDS	0.561103	8.73473	1.98319e-07	7.90852e-07	6.1019
CP037923.1	EKN05_002835	yphE	sugar ABC transporter ATP-binding protein	CDS	-1.22183	6.76907	1.99827e-07	7.96116e-07	6.09902
CP037923.1	EKN05_016545	caiF	carnitine metabolism transcriptional regulator CaiF	CDS	0.552232	8.93389	2.00022e-07	7.96143e-07	6.09901
CP037923.1	EKN05_020055	pstS	phosphate ABC transporter substrate-binding protein PstS	CDS	-1.03825	7.16641	2.01447e-07	8.00749e-07	6.0965
CP037923.1	EKN05_006905	ogt	methylated-DNA--[protein]-cysteine S-methyltransferase	CDS	1.85383	5.44183	2.01557e-07	8.00749e-07	6.0965
CP037923.1	EKN05_021245	bcsG	cellulose biosynthesis protein BcsG	CDS	0.65769	8.86319	2.0359e-07	8.08069e-07	6.09255
CP037923.1	EKN05_008030	pntB	Re/Si-specific NAD(P)(+) transhydrogenase subunit beta	CDS	1.16084	6.74339	2.07926e-07	8.24508e-07	6.08381
CP037923.1	EKN05_000645	hemW	radical SAM family heme chaperone HemW	CDS	-1.27168	6.76179	2.08971e-07	8.27879e-07	6.08203
CP037923.1	EKN05_007270	curA	NADPH-dependent curcumin/dihydrocurcumin reductase	CDS	0.757041	7.93665	2.10443e-07	8.32928e-07	6.07939
CP037923.1	EKN05_000190	ttdR	DNA-binding transcriptional activator TtdR	pseudo	0.518829	9.32453	2.14342e-07	8.47569e-07	6.07183
CP037923.1	EKN05_023110	deaD	DEAD/DEAH family ATP-dependent RNA helicase	CDS	-2.31682	6.31611	2.17183e-07	8.58006e-07	6.06651
CP037923.1	EKN05_004545	yejK	nucleoid-associated protein YejK	CDS	-1.1584	6.76167	2.18229e-07	8.61335e-07	6.06483
CP037923.1	EKN05_014860	yaiW	surface-exposed outer membrane lipoprotein YaiW	CDS	-1.55272	6.15309	2.2029e-07	8.6866e-07	6.06115
CP037923.1	EKN05_017430	cutA	divalent cation tolerance protein CutA	CDS	-1.32408	6.41805	2.23469e-07	8.80378e-07	6.05533
CP037923.1	EKN05_010355	EKN05_010355	IS3-like element IS2 family transposase	CDS	2.12965	5.36499	2.24054e-07	8.81861e-07	6.0546
CP037923.1	EKN05_002985	rlmN	bifunctional tRNA (adenosine(37)-C2)-methyltransferase TrmG/ribosomal RNA large subunit methyltransferase RlmN	CDS	-1.00837	6.97865	2.27508e-07	8.94624e-07	6.04836
CP037923.1	EKN05_004710	cirA	catecholate siderophore receptor CirA	CDS	-1.10257	6.7513	2.32559e-07	9.13165e-07	6.03945
CP037923.1	EKN05_011515	EKN05_011515	YccF domain-containing protein	CDS	-1.56772	6.17558	2.32654e-07	9.13165e-07	6.03945
CP037923.1	EKN05_004910	EKN05_004910	hypothetical protein	CDS	0.776202	7.62178	2.35043e-07	9.21692e-07	6.03541
CP037923.1	EKN05_004895	EKN05_004895	IS1 family transposase	pseudo	-8.18473	3.39677	2.38964e-07	9.36201e-07	6.02863
CP037924.1	EKN05_024750	pWR501_0141	hypothetical protein	CDS	-0.683792	8.37151	2.40139e-07	9.39936e-07	6.0269
CP037923.1	EKN05_010560	EKN05_010560	host cell division inhibitor Icd-like protein	CDS	1.87309	5.75463	2.43239e-07	9.51189e-07	6.02173
CP037923.1	EKN05_003475	pdxK	pyridoxine/pyridoxal/pyridoxamine kinase	CDS	-0.846698	7.79128	2.48487e-07	9.70815e-07	6.01286
CP037924.1	EKN05_024570	pWR501_0177	hypothetical protein	CDS	-0.43737	10.1951	2.5078e-07	9.78873e-07	6.00927
CP037923.1	EKN05_010380	EKN05_010380	autotransporter outer membrane beta-barrel domain-containing protein	CDS	0.706216	8.50779	2.54135e-07	9.91056e-07	6.0039
CP037923.1	EKN05_017775	EKN05_017775	DUF4102 domain-containing protein	pseudo	0.513683	8.58051	2.54748e-07	9.92533e-07	6.00325
CP037923.1	EKN05_004660	EKN05_004660	pseudouridine-5'-phosphate glycosidase	CDS	-0.826195	7.75581	2.5744e-07	1.0021e-06	5.99909
CP037923.1	EKN05_022215	pabA	aminodeoxychorismate synthase component 2	CDS	-1.65982	5.853	2.61481e-07	1.0169e-06	5.99272
CP037923.1	EKN05_000620	ansB	L-asparaginase 2	CDS	0.528254	8.82942	2.66078e-07	1.03383e-06	5.98555
CP037923.1	EKN05_018980	gadA	glutamate decarboxylase	CDS	0.438232	9.66584	2.7244e-07	1.05758e-06	5.97569
CP037923.1	EKN05_009975	adhE	bifunctional acetaldehyde-CoA/alcohol dehydrogenase	CDS	0.58198	8.61547	2.76279e-07	1.0715e-06	5.97001
CP037923.1	EKN05_007735	EKN05_007735	transposase	CDS	-1.02283	7.20453	2.76762e-07	1.07239e-06	5.96965
CP037923.1	EKN05_008805	EKN05_008805	TVP38/TMEM64 family protein	CDS	1.1832	6.62432	2.83054e-07	1.09577e-06	5.96028
CP037923.1	EKN05_017395	EKN05_017395	DUF4156 domain-containing protein	CDS	1.45839	5.9245	2.89026e-07	1.11787e-06	5.95161
CP037923.1	EKN05_016335	ilvI	acetolactate synthase 3 large subunit	CDS	-0.604711	8.505	2.9131e-07	1.12567e-06	5.94859
CP037923.1	EKN05_017935	kptA	RNA 2'-phosphotransferase	CDS	-1.431	6.60495	2.93939e-07	1.13464e-06	5.94514
CP037923.1	EKN05_007785	EKN05_007785	HlyD family secretion protein	CDS	-1.36675	6.28705	2.94166e-07	1.13464e-06	5.94514
CP037923.1	EKN05_010910	pyrC	dihydroorotase	CDS	-1.41159	6.64526	2.9873e-07	1.1512e-06	5.93885
CP037924.1	EKN05_024825	EKN05_024825	IS3 family transposase	pseudo	-0.791114	7.88342	3.07443e-07	1.1837e-06	5.92676
CP037923.1	EKN05_009460	EKN05_009460	IS3 family transposase	CDS	1.48198	6.49715	3.08445e-07	1.18648e-06	5.92574
CP037923.1	EKN05_017470	EKN05_017470	sugar phosphate isomerase/epimerase	pseudo	-0.884648	7.23948	3.09815e-07	1.19067e-06	5.92421
CP037923.1	EKN05_018830	frwB	PTS fructose-like transporter subunit IIB	CDS	1.54582	5.99874	3.1248e-07	1.19982e-06	5.92088
CP037923.1	EKN05_020745	mobA	molybdenum cofactor guanylyltransferase MobA	CDS	1.32244	6.04438	3.13141e-07	1.20127e-06	5.92036
CP037923.1	EKN05_017645	treB	PTS trehalose transporter subunit IIBC	CDS	-1.01098	7.26336	3.1524e-07	1.20823e-06	5.91785
CP037923.1	EKN05_019570	intC	DUF4102 domain-containing protein	CDS	-0.331677	10.0859	3.15633e-07	1.20823e-06	5.91785
CP037923.1	EKN05_000515	EKN05_000515	N-acetyltransferase	pseudo	0.626947	8.6898	3.15877e-07	1.20823e-06	5.91785
CP037923.1	EKN05_021690	EKN05_021690	lysoplasmalogenase	CDS	-1.15876	6.8105	3.16096e-07	1.20823e-06	5.91785
CP037923.1	EKN05_010605	potB	spermidine/putrescine ABC transporter permease PotB	CDS	-1.35357	6.38607	3.19077e-07	1.21853e-06	5.91416
CP037923.1	EKN05_001560	alaE	L-alanine exporter AlaE	CDS	0.637176	8.35225	3.21019e-07	1.2247e-06	5.91197
CP037923.1	EKN05_007110	EKN05_007110	hypothetical protein	CDS	-1.76378	6.33823	3.21271e-07	1.2247e-06	5.91197
CP037923.1	EKN05_011650	EKN05_011650	fimbrial protein	CDS	-1.3825	6.1327	3.25003e-07	1.23781e-06	5.90734
CP037923.1	EKN05_020520	xerC	tyrosine recombinase XerC	CDS	-4.23576	4.58504	3.27977e-07	1.24802e-06	5.90378
CP037923.1	EKN05_008760	spy	ATP-independent periplasmic protein-refolding chaperone	CDS	-0.791935	7.47137	3.29538e-07	1.25284e-06	5.90211
CP037923.1	EKN05_019980	yieI	protein CbrB	CDS	-0.599012	8.43621	3.39632e-07	1.29005e-06	5.88939
CP037924.1	EKN05_023730	EKN05_023730	hypothetical protein	CDS	2.61165	5.14723	3.43889e-07	1.30505e-06	5.88437
CP037923.1	EKN05_016500	fixC	FAD-dependent oxidoreductase	CDS	-1.11838	6.66188	3.45926e-07	1.31161e-06	5.88219
CP037923.1	EKN05_012160	rlmC	23S rRNA (uracil(747)-C(5))-methyltransferase RlmC	CDS	0.826743	7.79227	3.49589e-07	1.32431e-06	5.87801
CP037923.1	EKN05_019490	EKN05_019490	YicC family protein	CDS	-0.58078	8.51956	3.52142e-07	1.3328e-06	5.87524
CP037923.1	EKN05_004535	pbgA	cardiolipin transport protein PbgA	CDS	-1.18438	6.90629	3.54194e-07	1.33937e-06	5.8731
CP037923.1	EKN05_002480	queF	NADPH-dependent 7-cyano-7-deazaguanine reductase QueF	CDS	-0.815878	7.34196	3.57965e-07	1.35242e-06	5.86889
CP037923.1	EKN05_004995	EKN05_004995	DUF4132 domain-containing protein	pseudo	0.389003	10.1421	3.61169e-07	1.36331e-06	5.86541
CP037923.1	EKN05_009635	puuC	aldehyde dehydrogenase PuuC	CDS	1.0934	6.80781	3.63594e-07	1.37124e-06	5.86289
CP037923.1	EKN05_020905	yihW	DeoR/GlpR transcriptional regulator	CDS	0.983487	6.70508	3.67157e-07	1.38345e-06	5.85904
CP037923.1	EKN05_012165	EKN05_012165	DUF2593 family protein	CDS	1.7952	6.71068	3.68647e-07	1.38783e-06	5.85766
CP037924.1	EKN05_024660	spa13	surface presentation of antigens protein SpaM	CDS	-0.551123	9.29851	3.70997e-07	1.39544e-06	5.85529
CP037923.1	EKN05_001285	gcvA	transcriptional regulator GcvA	CDS	-1.45616	6.13513	3.72204e-07	1.39806e-06	5.85448
CP037923.1	EKN05_001960	rpoS	RNA polymerase sigma factor RpoS	CDS	1.94549	9.20251	3.72353e-07	1.39806e-06	5.85448
CP037923.1	EKN05_008015	EKN05_008015	amino acid permease	CDS	-1.13552	6.73294	3.73485e-07	1.40107e-06	5.85354
CP037923.1	EKN05_013605	modE	molybdenum-dependent transcriptional regulator	CDS	0.881873	7.13175	3.90179e-07	1.46239e-06	5.83494
CP037923.1	EKN05_002255	EKN05_002255	hypothetical protein	CDS	-0.983013	6.97502	3.9294e-07	1.47144e-06	5.83226
CP037923.1	EKN05_014605	EKN05_014605	hypothetical protein	CDS	-2.68272	7.45696	3.97944e-07	1.48886e-06	5.82714
CP037923.1	EKN05_017670	pyrI	aspartate carbamoyltransferase regulatory subunit	CDS	-1.29556	6.42271	4.0079e-07	1.49819e-06	5.82443
CP037923.1	EKN05_009220	ipaH3	T3SS effector E3 ubiquitin-protein ligase IpaH3	CDS	-0.701218	8.3783	4.01568e-07	1.49978e-06	5.82397
CP037923.1	EKN05_004480	ccmA	cytochrome c biogenesis heme-transporting ATPase CcmA	CDS	1.36512	6.77006	4.02624e-07	1.5024e-06	5.82322
CP037923.1	EKN05_020390	rfbA	glucose-1-phosphate thymidylyltransferase	CDS	-1.24203	6.7357	4.03534e-07	1.50447e-06	5.82262
CP037923.1	EKN05_012090	EKN05_012090	NAD(P)-dependent oxidoreductase	CDS	-0.949533	7.39611	4.04542e-07	1.5069e-06	5.82192
CP037923.1	EKN05_008865	gdhA	NADP-specific glutamate dehydrogenase	CDS	-1.01039	7.43962	4.16362e-07	1.54957e-06	5.80979
CP037923.1	EKN05_012325	gsiB	glutathione ABC transporter substrate-binding protein GsiB	CDS	0.761742	8.07972	4.17453e-07	1.55227e-06	5.80903
CP037923.1	EKN05_019315	grxC	glutaredoxin 3	CDS	1.36093	6.11944	4.24607e-07	1.57683e-06	5.80221
CP037923.1	EKN05_017545	EKN05_017545	DUF1107 domain-containing protein	CDS	0.73032	8.38716	4.24804e-07	1.57683e-06	5.80221
CP037923.1	EKN05_017870	fimG	type 1 fimbriae minor subunit FimG	CDS	-1.69655	5.85006	4.29012e-07	1.59106e-06	5.79831
CP037923.1	EKN05_002790	qseE	two component system sensor histidine kinase QseE/GlrK	CDS	0.85249	7.79206	4.30453e-07	1.59501e-06	5.79724
CP037923.1	EKN05_016115	EKN05_016115	hypothetical protein	CDS	1.51173	5.76911	4.30881e-07	1.5952e-06	5.79718
CP037923.1	EKN05_023210	EKN05_023210	fimbrial biogenesis outer membrane usher protein	pseudo	0.365305	10.3624	4.42975e-07	1.63854e-06	5.78554
CP037923.1	EKN05_004460	napG	ferredoxin-type protein NapG	CDS	1.07168	6.62328	4.4548e-07	1.64637e-06	5.78347
CP037923.1	EKN05_002400	queE	7-carboxy-7-deazaguanine synthase QueE	CDS	-0.73418	8.26045	4.48566e-07	1.65633e-06	5.78085
CP037923.1	EKN05_012335	iaaA	beta-aspartyl-peptidase	CDS	-1.71078	5.6423	4.53608e-07	1.67349e-06	5.77638
CP037923.1	EKN05_017350	blc	outer membrane lipoprotein Blc	CDS	-1.24168	6.52991	4.54067e-07	1.67373e-06	5.77631
CP037923.1	EKN05_012895	EKN05_012895	phage head morphogenesis protein	CDS	-1.28658	6.65767	4.57033e-07	1.68273e-06	5.77398
CP037923.1	EKN05_003205	EKN05_003205	neutral zinc metallopeptidase	CDS	-1.23569	6.2851	4.57304e-07	1.68273e-06	5.77398
CP037923.1	EKN05_010850	flgC	flagellar basal body rod protein FlgC	pseudo	1.90137	5.92175	4.61797e-07	1.6978e-06	5.77011
CP037923.1	EKN05_015655	tssG	type VI secretion system baseplate subunit TssG	pseudo	0.871838	7.4299	4.64342e-07	1.70567e-06	5.7681
CP037923.1	EKN05_001030	EKN05_001030	isopentenyl-diphosphate Delta-isomerase	CDS	-1.06416	6.64845	4.67303e-07	1.71506e-06	5.76572
CP037923.1	EKN05_014245	ybaT	amino acid permease	CDS	1.02182	7.07277	4.8179e-07	1.7667e-06	5.75284
CP037923.1	EKN05_018995	yhiV	efflux RND transporter permease subunit	CDS	-0.598012	9.07939	4.83404e-07	1.77109e-06	5.75176
CP037923.1	EKN05_017590	ytfT	ABC transporter permease	CDS	-1.80565	5.53555	4.87558e-07	1.78476e-06	5.74842
CP037923.1	EKN05_012555	EKN05_012555	Bax inhibitor-1/YccA family protein	CDS	0.407483	9.85886	4.90167e-07	1.79277e-06	5.74648
CP037923.1	EKN05_007105	cybB	cytochrome b561	CDS	-1.12913	6.7687	4.93919e-07	1.80493e-06	5.74354
CP037923.1	EKN05_007395	ddpX	D-alanyl-D-alanine dipeptidase	pseudo	-1.59671	6.04324	4.98606e-07	1.82049e-06	5.73981
CP037923.1	EKN05_005425	EKN05_005425	bactoprenol-linked glucose translocase	CDS	-0.913865	7.30894	5.00397e-07	1.82546e-06	5.73863
CP037923.1	EKN05_007730	tnpA	IS200/IS605 family transposase	CDS	1.8761	5.00224	5.01929e-07	1.82947e-06	5.73767
CP037923.1	EKN05_011940	dmsB	dimethylsulfoxide reductase subunit B	CDS	1.53933	6.33962	5.03647e-07	1.83416e-06	5.73656
CP037923.1	EKN05_001865	hypD	hydrogenase formation protein HypD	CDS	0.989079	6.71013	5.0686e-07	1.84292e-06	5.73449
CP037923.1	EKN05_010040	narH	nitrate reductase subunit beta	CDS	0.852705	7.43107	5.06924e-07	1.84292e-06	5.73449
CP037923.1	EKN05_008050	mdtI	multidrug/spermidine efflux SMR transporter subunit MdtI	CDS	-1.49483	5.93519	5.0829e-07	1.84631e-06	5.7337
CP037923.1	EKN05_006940	EKN05_006940	DHA2 family efflux MFS transporter permease subunit	pseudo	-0.733173	9.24975	5.09838e-07	1.85035e-06	5.73275
CP037923.1	EKN05_017585	ytfR	sugar ABC transporter ATP-binding protein	CDS	-1.206	6.43804	5.1326e-07	1.86117e-06	5.73021
CP037924.1	EKN05_024560	EKN05_024560	ISL3 family transposase	pseudo	0.947921	7.00854	5.19155e-07	1.88094e-06	5.72563
CP037923.1	EKN05_015410	EKN05_015410	phage baseplate assembly protein V	CDS	1.70843	5.5464	5.2708e-07	1.90769e-06	5.71949
CP037923.1	EKN05_014455	cof	HMP-PP phosphatase	CDS	0.727914	7.56956	5.2744e-07	1.90769e-06	5.71949
CP037923.1	EKN05_004560	rsuA	16S rRNA pseudouridine(516) synthase RsuA	CDS	-1.9033	5.70483	5.32403e-07	1.924e-06	5.71579
CP037923.1	EKN05_023200	EKN05_023200	fimbrial biogenesis outer membrane usher protein	pseudo	-1.48443	5.92028	5.3401e-07	1.92817e-06	5.71485
CP037923.1	EKN05_021585	EKN05_021585	DUF2776 family protein	pseudo	0.336687	10.3772	5.47305e-07	1.97449e-06	5.70454
CP037923.1	EKN05_018810	yijO	AraC family transcriptional regulator	CDS	0.822368	7.46334	5.54139e-07	1.99744e-06	5.69953
CP037923.1	EKN05_018480	EKN05_018480	ShET2/EspL2 family type III secretion system effector toxin	pseudo	-0.601099	8.65279	5.55188e-07	1.99953e-06	5.69907
CP037923.1	EKN05_004465	napH	quinol dehydrogenase ferredoxin subunit NapH	CDS	-1.15819	6.57512	5.5647e-07	2.00244e-06	5.69844
CP037923.1	EKN05_019945	yidZ	HTH-type transcriptional regulator YidZ	pseudo	0.740994	7.41569	5.74213e-07	2.06454e-06	5.68518
CP037923.1	EKN05_013185	nagD	ribonucleotide monophosphatase NagD	CDS	0.690404	7.76316	5.77893e-07	2.07601e-06	5.68277
CP037923.1	EKN05_001820	hycE	hydrogenase large subunit	CDS	0.690187	8.06012	5.80134e-07	2.08229e-06	5.68146
CP037923.1	EKN05_020960	fdhE	formate dehydrogenase accessory protein FdhE	CDS	0.762869	7.87225	5.80902e-07	2.08329e-06	5.68125
CP037923.1	EKN05_015250	EKN05_015250	hypothetical protein	CDS	1.07132	6.70167	5.85806e-07	2.0991e-06	5.67797
CP037923.1	EKN05_012515	hlyD	secretion protein HlyD	CDS	-1.16893	6.36088	5.97282e-07	2.13841e-06	5.66991
CP037923.1	EKN05_009945	oppF	murein tripeptide/oligopeptide ABC transporter ATP binding protein OppF	pseudo	0.856686	7.54457	6.02889e-07	2.15666e-06	5.66622
CP037923.1	EKN05_018200	EKN05_018200	DUF485 domain-containing protein	CDS	1.79451	5.67514	6.14105e-07	2.19493e-06	5.65858
CP037924.1	EKN05_024490	EKN05_024490	IS3 family transposase	pseudo	-0.934142	7.43057	6.19784e-07	2.21337e-06	5.65495
CP037923.1	EKN05_013250	seqA	replication initiation negative regulator SeqA	CDS	-2.93268	4.92441	6.21586e-07	2.21793e-06	5.65405
CP037923.1	EKN05_001135	lysA	diaminopimelate decarboxylase	CDS	-0.759824	7.72004	6.23142e-07	2.22161e-06	5.65333
CP037923.1	EKN05_008405	EKN05_008405	hypothetical protein	CDS	1.95811	5.67845	6.305e-07	2.24596e-06	5.6486
CP037923.1	EKN05_018460	pepE	dipeptidase PepE	CDS	-1.07334	7.06933	6.33052e-07	2.25315e-06	5.64721
CP037923.1	EKN05_021300	EKN05_021300	hypothetical protein	CDS	1.09001	6.79173	6.34041e-07	2.25478e-06	5.6469
CP037923.1	EKN05_003345	EKN05_003345	hypothetical protein	CDS	0.499667	8.81985	6.35338e-07	2.2575e-06	5.64637
CP037923.1	EKN05_002425	mazG	nucleoside triphosphate pyrophosphohydrolase	CDS	-1.09056	6.52273	6.40236e-07	2.273e-06	5.6434
CP037923.1	EKN05_016360	leuC	3-isopropylmalate dehydratase large subunit	CDS	-1.00892	6.96761	6.42335e-07	2.27854e-06	5.64234
CP037923.1	EKN05_022995	EKN05_022995	DMT family transporter	CDS	1.16016	6.73552	6.47877e-07	2.29628e-06	5.63898
CP037923.1	EKN05_017125	ulaD	3-keto-L-gulonate-6-phosphate decarboxylase UlaD	CDS	-1.84315	5.81985	6.50141e-07	2.30238e-06	5.63782
CP037923.1	EKN05_021670	dcrB	phage sensitivity protein DcrB	CDS	-1.43055	6.03283	6.52784e-07	2.30981e-06	5.63642
CP037923.1	EKN05_020760	dsbA	thiol:disulfide interchange protein DsbA	CDS	-2.24718	5.18361	6.56518e-07	2.32108e-06	5.63431
CP037923.1	EKN05_020535	EKN05_020535	hypothetical protein	CDS	-2.21582	5.13783	6.60239e-07	2.3323e-06	5.63222
CP037923.1	EKN05_017340	frdD	fumarate reductase subunit FrdD	CDS	-1.90619	5.24602	6.65168e-07	2.34775e-06	5.62935
CP037923.1	EKN05_013875	EKN05_013875	transposase	pseudo	2.51208	4.93922	6.77675e-07	2.3899e-06	5.62162
CP037923.1	EKN05_014980	ykgE	(Fe-S)-binding protein	CDS	0.73859	7.75918	6.79474e-07	2.39293e-06	5.62107
CP037923.1	EKN05_009875	yciF	ferritin-like domain-containing protein	CDS	-1.22728	7.99711	6.79663e-07	2.39293e-06	5.62107
CP037923.1	EKN05_016305	rsmH	16S rRNA (cytosine(1402)-N(4))-methyltransferase	CDS	-4.04716	4.80088	6.84596e-07	2.4083e-06	5.61829
CP037923.1	EKN05_010165	ychF	redox-regulated ATPase YchF	CDS	-2.79955	5.30597	6.88353e-07	2.41951e-06	5.61627
CP037923.1	EKN05_022225	EKN05_022225	hypothetical protein	CDS	-0.801983	7.92253	7.21161e-07	2.53273e-06	5.59641
CP037923.1	EKN05_008710	celF	6-phospho-beta-glucosidase	CDS	-0.985264	8.70447	7.24479e-07	2.54227e-06	5.59478
CP037923.1	EKN05_021740	livk	high-affinity branched-chain amino acid ABC transporter substrate-binding protein LivK	CDS	-0.590108	8.18444	7.36276e-07	2.58039e-06	5.58831
CP037923.1	EKN05_013410	EKN05_013410	hypothetical protein	CDS	-1.18124	6.46203	7.36559e-07	2.58039e-06	5.58831
CP037923.1	EKN05_018135	EKN05_018135	YjbQ family protein	CDS	-1.07928	6.91145	7.51184e-07	2.62945e-06	5.58013
CP037923.1	EKN05_015425	EKN05_015425	phage tail tape measure protein	CDS	-0.741456	7.83347	7.51855e-07	2.62963e-06	5.58011
CP037923.1	EKN05_007890	EKN05_007890	DUF2569 domain-containing protein	CDS	0.436601	9.37313	7.55838e-07	2.64138e-06	5.57817
CP037923.1	EKN05_019080	malS	alpha-amylase	CDS	0.617217	8.53596	7.59209e-07	2.65098e-06	5.57659
CP037923.1	EKN05_007755	nemA	N-ethylmaleimide reductase	CDS	0.807703	7.26811	7.64982e-07	2.66894e-06	5.57366
CP037923.1	EKN05_013815	fepC	iron-enterobactin ABC transporter ATP-binding protein	CDS	0.694125	7.98739	7.83255e-07	2.73044e-06	5.56377
CP037923.1	EKN05_014290	ybaL	Kef family K(+) transporter	CDS	0.692851	8.25199	7.91812e-07	2.758e-06	5.55941
CP037923.1	EKN05_007975	fumA	fumarate hydratase	CDS	-1.62371	6.1827	7.92469e-07	2.75803e-06	5.5594
CP037923.1	EKN05_017960	lysC	lysine-sensitive aspartokinase 3	CDS	0.633689	7.89307	7.9561e-07	2.76669e-06	5.55804
CP037923.1	EKN05_003200	purC	phosphoribosylaminoimidazolesuccinocarboxamide synthase	CDS	-1.33428	6.46476	8.16247e-07	2.83612e-06	5.54727
CP037923.1	EKN05_011540	sulA	cell division inhibitor SulA	CDS	-1.19519	6.69463	8.18677e-07	2.84224e-06	5.54634
CP037923.1	EKN05_000420	exbB	biopolymer transporter ExbB	CDS	-2.20153	4.94315	8.22447e-07	2.85299e-06	5.5447
CP037923.1	EKN05_010005	rssA	patatin-like phospholipase RssA	CDS	-1.37258	6.43817	8.25692e-07	2.86191e-06	5.54334
CP037923.1	EKN05_006655	EKN05_006655	isochorismatase family protein	CDS	1.62559	5.40061	8.35424e-07	2.89327e-06	5.53861
CP037923.1	EKN05_022090	gph	phosphoglycolate phosphatase	CDS	-1.29894	6.27567	8.55756e-07	2.96126e-06	5.52852
CP037923.1	EKN05_010275	alr	alanine racemase	CDS	0.901344	7.18082	8.77415e-07	3.03126e-06	5.51838
CP037923.1	EKN05_005450	gndA	NADP-dependent phosphogluconate dehydrogenase	CDS	-0.46818	9.03956	9.02083e-07	3.11395e-06	5.50669
CP037923.1	EKN05_001505	csiD	carbon starvation induced protein CsiD	CDS	-1.37192	6.51177	9.05039e-07	3.12161e-06	5.50562
CP037923.1	EKN05_003415	yfeX	porphyrinogen peroxidase	CDS	-0.874164	7.12521	9.07658e-07	3.1281e-06	5.50472
CP037923.1	EKN05_019475	slmA	nucleoid occlusion factor SlmA	CDS	0.664729	7.99654	9.16143e-07	3.15478e-06	5.50103
CP037923.1	EKN05_017820	yjhT	N-acetylneuraminate epimerase	CDS	-0.337261	10.8723	9.18043e-07	3.15875e-06	5.50048
CP037923.1	EKN05_001895	pphB	protein-serine/threonine phosphatase	pseudo	-0.696372	8.24274	9.18837e-07	3.15892e-06	5.50046
CP037923.1	EKN05_023335	yhaH	DUF805 domain-containing protein	CDS	-1.22142	6.55843	9.2024e-07	3.16118e-06	5.50015
CP037923.1	EKN05_012955	cspE	transcription antiterminator/RNA stability regulator CspE	CDS	-0.831052	7.17785	9.43766e-07	3.23937e-06	5.48954
CP037923.1	EKN05_017115	sgaE	L-ribulose-5-phosphate 4-epimerase UlaF	CDS	-0.799561	7.16721	9.65568e-07	3.31152e-06	5.47997
CP037923.1	EKN05_001330	fucO	lactaldehyde reductase	CDS	-1.19058	6.55841	9.66541e-07	3.31218e-06	5.47989
CP037923.1	EKN05_002060	EKN05_002060	FAD-dependent oxidoreductase	CDS	-1.16553	6.87927	9.71756e-07	3.32736e-06	5.4779
CP037923.1	EKN05_014940	EKN05_014940	IS1 family transposase	pseudo	-1.53672	5.55598	9.78401e-07	3.34587e-06	5.47549
CP037923.1	EKN05_018945	glpK	glycerol kinase	CDS	0.562723	8.61137	9.78762e-07	3.34587e-06	5.47549
CP037923.1	EKN05_000910	ygfA	5-formyltetrahydrofolate cyclo-ligase	CDS	-1.09888	6.68157	9.79528e-07	3.34587e-06	5.47549
CP037923.1	EKN05_007945	uidR	TetR/AcrR family transcriptional regulator	CDS	-1.55982	5.92223	9.83279e-07	3.35597e-06	5.47418
CP037923.1	EKN05_019755	yidF	radical SAM protein	CDS	0.532509	8.40007	9.84325e-07	3.35684e-06	5.47407
CP037923.1	EKN05_020285	ilvL	ilv operon leader peptide	CDS	-1.85962	5.59216	9.90786e-07	3.3748e-06	5.47175
CP037923.1	EKN05_021005	frvA	PTS fructose transporter subunit IIA	CDS	0.508142	9.03386	9.91184e-07	3.3748e-06	5.47175
CP037923.1	EKN05_004695	EKN05_004695	YeiH family protein	CDS	0.922348	6.97037	1.02047e-06	3.47174e-06	5.45945
CP037923.1	EKN05_008585	btuC	vitamin B12 ABC transporter permease BtuC	CDS	-1.29741	6.49742	1.02772e-06	3.4936e-06	5.45673
CP037923.1	EKN05_020480	cyaA	class I adenylate cyclase	CDS	-1.46465	5.94881	1.02951e-06	3.49686e-06	5.45632
CP037923.1	EKN05_012305	EKN05_012305	EAL domain-containing protein	CDS	-0.383813	9.9585	1.03465e-06	3.5115e-06	5.45451
CP037923.1	EKN05_011235	rutA	pyrimidine utilization protein A	CDS	-1.6628	5.67157	1.03776e-06	3.51924e-06	5.45355
CP037923.1	EKN05_019420	waaG	glycosyltransferase family 1 protein	CDS	-3.70143	6.57381	1.04769e-06	3.5501e-06	5.44976
CP037923.1	EKN05_017880	gntP	gluconate transporter GntP	CDS	-0.566293	8.11446	1.05701e-06	3.5788e-06	5.44626
CP037924.1	EKN05_024050	EKN05_024050	DUF3440 domain-containing protein	pseudo	-0.700461	7.7263	1.07445e-06	3.63494e-06	5.4395
CP037923.1	EKN05_002585	eamB	cysteine/O-acetylserine transporter	CDS	1.3774	6.17804	1.07976e-06	3.65e-06	5.43771
CP037923.1	EKN05_007120	EKN05_007120	IS3 family transposase	pseudo	-1.931	5.22436	1.09027e-06	3.6826e-06	5.43385
CP037923.1	EKN05_014620	panE	2-dehydropantoate 2-reductase	CDS	0.901503	7.41287	1.10561e-06	3.73143e-06	5.42812
CP037923.1	EKN05_005205	EKN05_005205	diguanylate cyclase	pseudo	-0.763512	7.70362	1.10927e-06	3.74082e-06	5.42703
CP037923.1	EKN05_002385	ygcS	MFS transporter	CDS	0.868847	7.45688	1.1177e-06	3.76623e-06	5.42409
CP037923.1	EKN05_014750	phoB	phosphate response regulator transcription factor PhoB	CDS	-1.231	6.38151	1.1257e-06	3.79019e-06	5.42134
CP037923.1	EKN05_010055	narX	nitrate/nitrite two-component system sensor histidine kinase NarX	CDS	0.724992	7.8177	1.1339e-06	3.81476e-06	5.41853
CP037923.1	EKN05_016010	hrpB	ATP-dependent helicase HrpB	CDS	-0.783628	7.84251	1.13627e-06	3.81757e-06	5.41821
CP037923.1	EKN05_019560	EKN05_019560	glycoside-pentoside-hexuronide family transporter	pseudo	-0.680977	7.97749	1.13722e-06	3.81757e-06	5.41821
CP037923.1	EKN05_016510	fixA	electron transfer flavoprotein FixA	CDS	0.42309	9.05855	1.13744e-06	3.81757e-06	5.41821
CP037923.1	EKN05_011635	ycbR	molecular chaperone	CDS	0.526616	8.95542	1.14095e-06	3.82633e-06	5.41722
CP037923.1	EKN05_019670	iutA	TonB-dependent receptor	CDS	-2.71786	4.95817	1.19945e-06	4.01933e-06	5.39585
CP037923.1	EKN05_013615	modA	molybdate ABC transporter substrate-binding protein	CDS	-1.13861	6.3596	1.2326e-06	4.12371e-06	5.38471
CP037923.1	EKN05_005665	EKN05_005665	serine transporter	CDS	0.935485	6.74145	1.23318e-06	4.12371e-06	5.38471
CP037923.1	EKN05_015770	rcsF	Rcs stress response system protein RcsF	CDS	-1.35125	5.92934	1.23351e-06	4.12371e-06	5.38471
CP037923.1	EKN05_003945	ubiX	UbiX family flavin prenyltransferase	CDS	-7.69763	3.47573	1.23837e-06	4.13667e-06	5.38335
CP037923.1	EKN05_020075	EKN05_020075	fimbrial chaperone	pseudo	-0.397103	9.62781	1.24539e-06	4.15686e-06	5.38123
CP037923.1	EKN05_001725	srlD	sorbitol-6-phosphate dehydrogenase	CDS	-1.99998	5.70435	1.2538e-06	4.18163e-06	5.37865
CP037923.1	EKN05_020870	yihP	MFS transporter	CDS	-0.665276	8.01928	1.25872e-06	4.19474e-06	5.37729
CP037923.1	EKN05_007275	EKN05_007275	GntR family transcriptional regulator	CDS	0.400519	10.2453	1.26425e-06	4.20985e-06	5.37573
CP037923.1	EKN05_017570	EKN05_017570	gamma-glutamylcyclotransferase	CDS	-2.771	4.65877	1.27488e-06	4.24193e-06	5.37244
CP037924.1	EKN05_024625	spa-orf10	hypothetical protein	CDS	-0.418719	9.79239	1.27667e-06	4.24456e-06	5.37217
CP037923.1	EKN05_013120	corC	magnesium/cobalt transporter CorC	CDS	-1.05774	7.31415	1.27876e-06	4.24818e-06	5.3718
CP037923.1	EKN05_002030	EKN05_002030	type I toxin-antitoxin system Hok family toxin	CDS	0.392189	9.71626	1.28102e-06	4.25235e-06	5.37137
CP037923.1	EKN05_009165	proQ	RNA chaperone ProQ	CDS	-0.878828	7.24482	1.28621e-06	4.26624e-06	5.36995
CP037923.1	EKN05_011970	lrp	leucine-responsive transcriptional regulator Lrp	CDS	-1.67012	5.74958	1.3316e-06	4.41332e-06	5.35523
CP037923.1	EKN05_019215	selA	L-seryl-tRNA(Sec) selenium transferase	CDS	-0.912623	7.17351	1.34129e-06	4.44199e-06	5.35242
CP037923.1	EKN05_000685	gshB	glutathione synthase	CDS	-2.40324	5.12369	1.35382e-06	4.47996e-06	5.34873
CP037923.1	EKN05_008075	ynfL	LysR family transcriptional regulator	CDS	0.830199	7.05467	1.36941e-06	4.52803e-06	5.34409
CP037923.1	EKN05_007725	EKN05_007725	Grx4 family monothiol glutaredoxin	CDS	-1.65316	5.88193	1.37655e-06	4.54808e-06	5.34217
CP037923.1	EKN05_010600	potA	spermidine/putrescine ABC transporter ATP-binding protein PotA	CDS	-0.960284	7.18428	1.38381e-06	4.56853e-06	5.34022
CP037923.1	EKN05_018485	aceK	bifunctional isocitrate dehydrogenase kinase/phosphatase	pseudo	-0.918242	7.44808	1.39364e-06	4.59739e-06	5.33749
CP037923.1	EKN05_019590	EKN05_019590	hypothetical protein	CDS	-0.407308	9.37106	1.40506e-06	4.62886e-06	5.33453
CP037923.1	EKN05_021840	glgB	1	CDS	0.511767	9.00848	1.40536e-06	4.62886e-06	5.33453
CP037923.1	EKN05_004165	menF	isochorismate synthase MenF	CDS	-0.829961	7.20324	1.41238e-06	4.64836e-06	5.3327
CP037923.1	EKN05_021345	yiaD	OmpA family lipoprotein	CDS	0.843481	7.32581	1.42228e-06	4.67729e-06	5.33001
CP037923.1	EKN05_010050	narK	nitrate transporter NarK	CDS	0.909807	7.00701	1.43469e-06	4.71444e-06	5.32657
CP037923.1	EKN05_010940	EKN05_010940	YceI family protein	CDS	0.675908	7.84331	1.44143e-06	4.73293e-06	5.32487
CP037923.1	EKN05_000110	ebgR	transcriptional regulator EbgR	CDS	0.726974	7.51657	1.45731e-06	4.77779e-06	5.32077
CP037923.1	EKN05_012465	EKN05_012465	catecholate siderophore receptor Fiu	pseudo	0.687873	8.06965	1.45735e-06	4.77779e-06	5.32077
CP037923.1	EKN05_013935	EKN05_013935	hypothetical protein	pseudo	-1.09681	6.67316	1.50642e-06	4.93486e-06	5.30673
CP037923.1	EKN05_013920	ybdG	mechanosensitive ion channel family protein	CDS	0.363568	10.0201	1.51376e-06	4.95507e-06	5.30495
CP037923.1	EKN05_008445	EKN05_008445	DUF3927 domain-containing protein	pseudo	-2.00195	5.53369	1.55085e-06	5.07257e-06	5.29477
CP037923.1	EKN05_005535	yeeY	LysR family transcriptional regulator	CDS	0.759624	7.4986	1.56233e-06	5.10619e-06	5.2919
CP037923.1	EKN05_021265	EKN05_021265	integrase	pseudo	1.70234	5.5052	1.57558e-06	5.14552e-06	5.28857
CP037923.1	EKN05_005755	EKN05_005755	RusA family crossover junction endodeoxyribonuclease	CDS	1.04065	6.86926	1.58327e-06	5.16665e-06	5.28679
CP037923.1	EKN05_007410	EKN05_007410	glycoside hydrolase family 10 protein	CDS	0.779567	7.42618	1.60569e-06	5.23577e-06	5.28102
CP037923.1	EKN05_021205	bcsB	cellulose biosynthesis cyclic di-GMP-binding regulatory protein BcsB	CDS	-0.655288	8.59917	1.62246e-06	5.28639e-06	5.27684
CP037923.1	EKN05_002655	recO	DNA repair protein RecO	CDS	-1.6281	5.88916	1.63629e-06	5.32735e-06	5.27349
CP037923.1	EKN05_015775	tsaA	tRNA (N6-threonylcarbamoyladenosine(37)-N6)-methyltransferase TrmO	CDS	-1.58182	5.66614	1.64621e-06	5.35326e-06	5.27138
CP037923.1	EKN05_020350	trxA	thioredoxin TrxA	CDS	-1.88943	4.97941	1.64677e-06	5.35326e-06	5.27138
CP037923.1	EKN05_009455	EKN05_009455	DUF1376 domain-containing protein	pseudo	1.30067	5.94197	1.66034e-06	5.39324e-06	5.26815
CP037924.1	EKN05_024515	pWR501_0188	IS3 family transposase	pseudo	0.762249	7.64004	1.66447e-06	5.40253e-06	5.2674
CP037923.1	EKN05_013560	zitB	CDF family zinc transporter ZitB	CDS	-1.04023	6.94119	1.69428e-06	5.49508e-06	5.26003
CP037923.1	EKN05_012910	EKN05_012910	DUF2184 domain-containing protein	CDS	-1.13949	6.33072	1.71464e-06	5.55686e-06	5.25517
CP037923.1	EKN05_010555	EKN05_010555	hypothetical protein	pseudo	0.857633	7.31495	1.74545e-06	5.65239e-06	5.24777
CP037923.1	EKN05_019675	EKN05_019675	hypothetical protein	CDS	-1.01043	6.9278	1.82508e-06	5.90575e-06	5.22873
CP037923.1	EKN05_017185	EKN05_017185	DUF350 domain-containing protein	CDS	-1.49622	5.81253	1.83069e-06	5.91936e-06	5.22772
CP037923.1	EKN05_004635	setB	sugar efflux transporter SetB	CDS	-1.19312	6.59729	1.86867e-06	6.03756e-06	5.21914
CP037923.1	EKN05_005395	rfbA	glucose-1-phosphate thymidylyltransferase RfbA	CDS	-0.79385	8.28508	1.87183e-06	6.04318e-06	5.21873
CP037923.1	EKN05_022835	EKN05_022835	YhcH/YjgK/YiaL family protein	CDS	-1.90129	5.13332	1.87339e-06	6.04361e-06	5.2187
CP037923.1	EKN05_012340	moeA	molybdopterin molybdotransferase MoeA	CDS	0.861263	7.13903	1.88677e-06	6.08215e-06	5.21594
CP037923.1	EKN05_004640	fruB	fused PTS fructose transporter subunit IIA/HPr protein	CDS	0.911861	7.00936	1.88845e-06	6.08294e-06	5.21589
CP037923.1	EKN05_015785	EKN05_015785	YaeF family permuted papain-like enzyme	CDS	0.797771	7.87488	1.91072e-06	6.15001e-06	5.21112
CP037923.1	EKN05_020630	rmuC	DNA recombination protein RmuC	CDS	0.652345	8.20644	1.92318e-06	6.18541e-06	5.20863
CP037923.1	EKN05_016790	EKN05_016790	XRE family transcriptional regulator	CDS	-1.37187	6.0383	1.9253e-06	6.18753e-06	5.20848
CP037923.1	EKN05_004685	EKN05_004685	sugar kinase	CDS	0.915514	6.86318	1.92711e-06	6.18864e-06	5.2084
CP037923.1	EKN05_019740	ivbL	ilvB operon leader peptide IvbL	CDS	-2.11493	5.07381	1.94388e-06	6.23777e-06	5.20497
CP037923.1	EKN05_018000	psiE	phosphate-starvation-inducible protein PsiE	CDS	-1.13031	6.57796	1.95658e-06	6.27379e-06	5.20247
CP037923.1	EKN05_021565	EKN05_021565	hypothetical protein	CDS	-0.400442	9.52942	1.98891e-06	6.37264e-06	5.19568
CP037923.1	EKN05_020700	EKN05_020700	IMPACT family protein	CDS	0.988075	6.65298	2.00357e-06	6.41477e-06	5.19282
CP037923.1	EKN05_013785	entE	(2	CDS	-1.25584	6.50649	2.00602e-06	6.41774e-06	5.19262
CP037923.1	EKN05_014300	ybaC	acetyl esterase	CDS	0.746359	7.52521	2.04967e-06	6.55244e-06	5.1836
CP037923.1	EKN05_006255	otsB	trehalose-phosphatase	CDS	-1.0451	6.94614	2.05336e-06	6.55929e-06	5.18314
CP037923.1	EKN05_010840	flgE	flagellar hook protein FlgE	CDS	-0.937269	7.33824	2.07068e-06	6.60965e-06	5.17982
CP037923.1	EKN05_002830	yphF	sugar ABC transporter substrate-binding protein	CDS	0.515165	9.42712	2.08298e-06	6.64391e-06	5.17758
CP037923.1	EKN05_003780	fadL	long-chain fatty acid transporter FadL	CDS	0.52058	8.26035	2.11056e-06	6.7268e-06	5.17219
CP037923.1	EKN05_021175	dctA	dicarboxylate/amino acid:cation symporter	CDS	-0.86405	7.49144	2.1221e-06	6.75702e-06	5.17024
CP037923.1	EKN05_012530	EKN05_012530	ABC transporter permease	CDS	-1.13036	6.86076	2.12323e-06	6.75702e-06	5.17024
CP037923.1	EKN05_004835	yehY	glycine betaine ABC transporter permease YehY	CDS	-1.17665	6.2377	2.1348e-06	6.78877e-06	5.16821
CP037923.1	EKN05_014795	EKN05_014795	AroM family protein	CDS	-1.72009	5.78577	2.15076e-06	6.82928e-06	5.16563
CP037923.1	EKN05_005190	mdtB	multidrug efflux RND transporter permease subunit MdtB	pseudo	0.591107	8.50545	2.15497e-06	6.83751e-06	5.1651
CP037924.1	EKN05_024740	ipgE	type III secretion system chaperone	CDS	-0.359462	9.86764	2.16448e-06	6.86256e-06	5.16351
CP037923.1	EKN05_013500	tolR	colicin uptake protein TolR	CDS	-7.66452	3.26911	2.18133e-06	6.9061e-06	5.16077
CP037923.1	EKN05_014385	ylaD	maltose O-acetyltransferase	CDS	0.519077	9.02476	2.18147e-06	6.9061e-06	5.16077
CP037923.1	EKN05_001315	fucI	L-fucose isomerase	CDS	0.775432	7.64316	2.18748e-06	6.91995e-06	5.1599
CP037923.1	EKN05_020215	rbsB	ribose ABC transporter substrate-binding protein RbsB	pseudo	-1.08578	6.44838	2.18994e-06	6.92256e-06	5.15973
CP037923.1	EKN05_020885	EKN05_020885	sulfoquinovose isomerase	CDS	-0.825823	7.55124	2.21462e-06	6.99386e-06	5.15528
CP037923.1	EKN05_013425	sdhA	succinate dehydrogenase flavoprotein subunit	CDS	-2.1611	5.20648	2.21579e-06	6.99386e-06	5.15528
CP037923.1	EKN05_017230	hflX	GTPase HflX	CDS	-1.56406	6.52873	2.27207e-06	7.16614e-06	5.14471
CP037923.1	EKN05_019190	EKN05_019190	DUF3302 domain-containing protein	CDS	-0.617774	8.09407	2.2751e-06	7.17037e-06	5.14446
CP037923.1	EKN05_022965	ibaG	BolA family iron metabolism protein IbaG	CDS	-1.33869	6.23658	2.3098e-06	7.27093e-06	5.13841
CP037923.1	EKN05_003520	yfeH	bile acid:sodium symporter	CDS	0.792412	7.5398	2.31044e-06	7.27093e-06	5.13841
CP037923.1	EKN05_022600	yhdZ	amino acid ABC transporter ATP-binding protein	CDS	-1.34547	6.38841	2.3337e-06	7.33397e-06	5.13466
CP037923.1	EKN05_004380	EKN05_004380	DUF2300 domain-containing protein	CDS	-0.964867	6.95397	2.33393e-06	7.33397e-06	5.13466
CP037923.1	EKN05_017240	miaA	tRNA (adenosine(37)-N6)-dimethylallyltransferase MiaA	CDS	-3.80158	4.18228	2.33895e-06	7.34431e-06	5.13405
CP037923.1	EKN05_000250	insB	IS1 family transposase	pseudo	1.2399	6.01574	2.36222e-06	7.4119e-06	5.13007
CP037924.1	EKN05_023950	EKN05_023950	IS66 family insertion sequence hypothetical protein	CDS	-0.941734	7.1049	2.39019e-06	7.4941e-06	5.12528
CP037923.1	EKN05_015290	EKN05_015290	hypothetical protein	CDS	-2.40467	4.99073	2.39376e-06	7.49974e-06	5.12495
CP037923.1	EKN05_003650	ypdK	membrane protein YpdK	CDS	-2.10352	4.99321	2.41306e-06	7.55462e-06	5.12179
CP037923.1	EKN05_014280	ushA	bifunctional UDP-sugar hydrolase/5'-nucleotidase	CDS	0.849609	7.53042	2.44796e-06	7.65823e-06	5.11587
CP037923.1	EKN05_000225	glnE	bifunctional [glutamate--ammonia ligase]-adenylyl-L-tyrosine phosphorylase/[glutamate--ammonia-ligase] adenylyltransferase	CDS	-0.532795	8.52887	2.47539e-06	7.73832e-06	5.11135
CP037923.1	EKN05_005430	EKN05_005430	glycosyltransferase	pseudo	0.333351	9.9483	2.48162e-06	7.75209e-06	5.11058
CP037923.1	EKN05_011035	mdoG	glucans biosynthesis protein MdoG	CDS	0.627828	7.98246	2.49753e-06	7.79606e-06	5.10812
CP037923.1	EKN05_016025	dksA	RNA polymerase-binding transcription factor DksA	CDS	-1.60625	5.87712	2.51403e-06	7.84176e-06	5.10559
CP037923.1	EKN05_008035	tqsA	AI-2 transporter TqsA	CDS	0.632633	7.98632	2.52739e-06	7.87766e-06	5.1036
CP037923.1	EKN05_001095	EKN05_001095	hypothetical protein	CDS	-0.958275	7.37995	2.53026e-06	7.88079e-06	5.10343
CP037923.1	EKN05_008310	EKN05_008310	YnfC family lipoprotein	CDS	0.583224	8.82991	2.53569e-06	7.89192e-06	5.10282
CP037923.1	EKN05_009405	EKN05_009405	hypothetical protein	CDS	0.761804	7.65084	2.5551e-06	7.94648e-06	5.09983
CP037924.1	EKN05_024470	ltrA	group II intron reverse transcriptase/maturase	pseudo	0.425327	9.18628	2.59855e-06	8.07569e-06	5.09282
CP037923.1	EKN05_005605	cobT	nicotinate-nucleotide--dimethylbenzimidazole phosphoribosyltransferase	CDS	0.777279	7.56849	2.64834e-06	8.2244e-06	5.0849
CP037923.1	EKN05_001535	kbp	potassium binding protein Kbp	CDS	0.734265	7.78387	2.69301e-06	8.35702e-06	5.07795
CP037923.1	EKN05_013930	cusA	Cu(+)/Ag(+) efflux RND transporter permease subunit CusA	CDS	-0.736845	7.99154	2.70129e-06	8.37656e-06	5.07693
CP037923.1	EKN05_023350	EKN05_023350	hypothetical protein	CDS	-2.08066	5.05799	2.70514e-06	8.38237e-06	5.07663
CP037923.1	EKN05_013300	kdpA	potassium-transporting ATPase subunit KdpA	CDS	0.520905	8.73518	2.79768e-06	8.6628e-06	5.06234
CP037923.1	EKN05_003800	sixA	phosphohistidine phosphatase SixA	CDS	-1.01405	6.77701	2.81414e-06	8.70741e-06	5.06011
CP037923.1	EKN05_006360	flhB	flagellar type III secretion system protein FlhB	pseudo	0.813054	7.31489	2.83683e-06	8.77121e-06	5.05694
CP037923.1	EKN05_004485	ccmB	heme exporter protein CcmB	CDS	-1.62764	5.56655	2.89251e-06	8.93685e-06	5.04882
CP037923.1	EKN05_005085	yegW	GntR family transcriptional regulator	CDS	-1.35567	6.02944	2.90937e-06	8.9824e-06	5.04661
CP037923.1	EKN05_017725	EKN05_017725	GNAT family N-acetyltransferase	CDS	0.492133	8.82116	2.94322e-06	9.0803e-06	5.0419
CP037923.1	EKN05_014375	tomB	Hha toxicity modulator TomB	CDS	0.464802	9.02933	3.06105e-06	9.43695e-06	5.02517
CP037923.1	EKN05_013910	EKN05_013910	MmcQ/YjbR family DNA-binding protein	CDS	-2.08124	5.37149	3.07361e-06	9.46877e-06	5.02371
CP037923.1	EKN05_013925	pheP	aromatic amino acid transporter AroP	CDS	-0.54613	8.12772	3.08099e-06	9.48462e-06	5.02298
CP037923.1	EKN05_004000	yfcG	GSH-dependent disulfide bond oxidoreductase	CDS	0.680812	7.54904	3.12504e-06	9.61323e-06	5.01713
CP037923.1	EKN05_019735	ilvB	acetolactate synthase large subunit	CDS	0.516034	8.87086	3.17851e-06	9.77063e-06	5.01008
CP037923.1	EKN05_017795	EKN05_017795	transposase	pseudo	2.28318	4.60365	3.21164e-06	9.86533e-06	5.00589
CP037923.1	EKN05_022955	mlaC	phospholipid-binding protein MlaC	CDS	-1.13301	6.4244	3.29548e-06	1.01155e-05	4.99501
CP037923.1	EKN05_019000	EKN05_019000	efflux transporter periplasmic adaptor subunit	pseudo	-0.933939	7.19346	3.35831e-06	1.03009e-05	4.98712
CP037923.1	EKN05_000310	cpdA	3'	CDS	0.584059	8.84826	3.36939e-06	1.03274e-05	4.98601
CP037923.1	EKN05_009495	mpaA	murein tripeptide amidase MpaA	CDS	0.894871	7.09999	3.39494e-06	1.03982e-05	4.98304
CP037923.1	EKN05_009425	EKN05_009425	DUF977 family protein	CDS	1.23821	5.8129	3.40135e-06	1.04104e-05	4.98253
CP037923.1	EKN05_020860	ompL	porin OmpL	CDS	-0.437542	9.4723	3.4329e-06	1.04993e-05	4.97884
CP037923.1	EKN05_005960	rcsA	transcriptional regulator RcsA	CDS	0.61747	8.1204	3.4462e-06	1.05324e-05	4.97747
CP037923.1	EKN05_022220	argD	aspartate aminotransferase family protein	CDS	0.681285	7.93267	3.46236e-06	1.05742e-05	4.97575
CP037923.1	EKN05_020460	hemY	protoheme IX biogenesis protein HemY	CDS	-1.07399	6.35509	3.48943e-06	1.0647e-05	4.97277
CP037923.1	EKN05_006280	motA	flagellar motor stator protein MotA	CDS	-1.73844	5.17509	3.49122e-06	1.0647e-05	4.97277
CP037923.1	EKN05_011520	yccS	TIGR01666 family membrane protein	CDS	0.597297	8.49176	3.57971e-06	1.0909e-05	4.96222
CP037923.1	EKN05_019510	ligB	NAD-dependent DNA ligase LigB	CDS	0.479237	8.80638	3.61004e-06	1.09935e-05	4.95886
CP037923.1	EKN05_023015	yhbY	ribosome assembly RNA-binding protein YhbY	CDS	-1.22873	6.15567	3.65307e-06	1.11166e-05	4.95403
CP037923.1	EKN05_019235	mtlA	PTS mannitol transporter subunit IICBA	CDS	-0.448203	8.73052	3.65582e-06	1.1117e-05	4.95401
CP037923.1	EKN05_023285	tdcC	threonine/serine transporter TdcC	CDS	0.441387	8.93683	3.67151e-06	1.11566e-05	4.95247
CP037923.1	EKN05_001735	srlR	glucitol operon DNA-binding transcriptional repressor SrlR	CDS	-1.12276	6.46681	3.76427e-06	1.14303e-05	4.94194
CP037923.1	EKN05_011175	EKN05_011175	IS1 family transposase	pseudo	2.92942	3.81848	3.85639e-06	1.17017e-05	4.93175
CP037923.1	EKN05_000950	gcvT	glycine cleavage system aminomethyltransferase GcvT	CDS	0.784254	7.50832	3.87017e-06	1.17351e-05	4.93051
CP037923.1	EKN05_016650	satP	acetate uptake transporter	CDS	-0.885558	7.18153	3.93292e-06	1.19168e-05	4.92384
CP037923.1	EKN05_007860	ydgQ	electron transport complex subunit E	CDS	-1.34517	6.5051	3.94357e-06	1.19406e-05	4.92297
CP037923.1	EKN05_000875	meaB	methylmalonyl Co-A mutase-associated GTPase MeaB	CDS	-1.15336	6.61201	3.96154e-06	1.19864e-05	4.92131
CP037923.1	EKN05_011440	hyaE	hydrogenase-1 operon protein HyaE	CDS	1.25801	5.90889	3.99878e-06	1.20905e-05	4.91756
CP037923.1	EKN05_010985	EKN05_010985	IS3-like element IS2 family transposase	CDS	1.71027	5.66089	4.06372e-06	1.22781e-05	4.91087
[truncated: 2,790 more rows]

## Sheet: Enr 37C vs Enr 30C
seq	locus_tag	gene_name	description	type	logFC	logCPM	PValue	FDR	m_log10FDR
[truncated: 4,187 more rows]
