# Supplementary material for: A scalable gut epithelial organoid model reveals the genome-wide colonization landscape of a human-adapted pathogen
Source: Nat Genet. 2025 Jun 12;57(7):1730–41. doi: 10.1038/s41588-025-02218-x (PMC12283395; doi:10.1038/s41588-025-02218-x)
Supplement: Supplementary file 5 — Gene expression data of Shigella wt grown at 30° or 37 °C (Temperature-regulated genes), Shigella wt versus a virF mutant grown at 37 °C (VirF-regulated genes) or Shigella wt versus a ΔvirF mutant grown at 30 °C. log2FC, log2CPM and FDR values for the comparative analysis of each coding gene and pseudogene. Supporting data for Fig. 1. [file 41588_2025_2218_MOESM5_ESM.xlsx]

## Sheet: info
Supplementary Data 2. Gene expression data of Shigella wt and virF mutant strains grown in different conditions.
Log2FC ≥1 with FDR ≤0.01 were considered significant
Comparisons:		M90T - 37°C vs 30°C
		M90T vs ΔvirF - 37°C
		M90T vs ΔvirF - 30°C
seq		Sequence annotation used --> CP037923.1 (chromosome) or CP037924.1 (pINV)
locus_tag		Gene ID
gene_name		Common gene name
description		Gene description
type		CDS or pseudogene
log2FC		Relative gene expression as log2FC for each comparison
log2CPM		Average log2 counts/million
PValue		p-value
FDR		False Discovery Rate
m_log10FDR		Log10 False Discovery Rate

## Sheet: M90T 37C vs 30C
seq	locus_tag	gene_name	description	type	log2FC	log2CPM	PValue	FDR	m_log10FDR
CP037924.1	EKN05_024575	EKN05_024575	IS630 family transposase	pseudo	4.39211	7.8971	8.23841e-23	3.26241e-19	18.4865
CP037923.1	EKN05_021765	ugpB	sn-glycerol-3-phosphate ABC transporter substrate-binding protein UgpB	CDS	-4.40619	7.52533	1.55451e-21	3.07793e-18	17.5117
CP037924.1	EKN05_024830	tnpI	IS3 family transposase	pseudo	4.01554	7.97248	4.37312e-21	5.77252e-18	17.2386
CP037923.1	EKN05_016105	gcd	pyrroloquinoline quinone-dependent dehydrogenase	CDS	-3.15453	8.38643	7.53605e-20	3.64411e-17	16.4384
CP037923.1	EKN05_011195	phoH	phosphate starvation-inducible protein PhoH	CDS	-5.68222	8.79599	8.84143e-20	3.64411e-17	16.4384
CP037923.1	EKN05_009635	puuC	aldehyde dehydrogenase PuuC	CDS	-5.27146	6.40523	1.10427e-19	3.64411e-17	16.4384
CP037924.1	EKN05_023995	pWR501_0014	ISL3 family transposase	pseudo	4.49912	8.64789	4.2418e-20	3.64411e-17	16.4384
CP037924.1	EKN05_024040	phoN2	phosphatase PAP2 family protein	CDS	4.33018	7.13921	4.63064e-20	3.64411e-17	16.4384
CP037924.1	EKN05_023925	ospD1	hypothetical protein	CDS	5.47237	8.36836	7.43015e-20	3.64411e-17	16.4384
CP037924.1	EKN05_024080	pWR501_0291	IS3 family transposase	pseudo	6.66917	5.75066	7.65743e-20	3.64411e-17	16.4384
CP037924.1	EKN05_024630	spa40	EscU/YscU/HrcU family type III secretion system export apparatus switch protein	CDS	5.42753	7.1588	9.40511e-20	3.64411e-17	16.4384
CP037924.1	EKN05_024070	icsP	omptin family outer membrane protease IcsP	CDS	5.00299	7.71606	1.10309e-19	3.64411e-17	16.4384
CP037924.1	EKN05_024690	mxiE	helix-turn-helix domain-containing protein	CDS	5.26147	7.94844	1.37127e-19	4.17709e-17	16.3791
CP037924.1	EKN05_024645	spa24	EscR/YscR/HrcR family type III secretion system export apparatus protein	CDS	5.23285	7.53563	1.86818e-19	5.26872e-17	16.2783
CP037924.1	EKN05_023940	EKN05_023940	IS3 family transposase	pseudo	5.36538	7.32425	2.08936e-19	5.26872e-17	16.2783
CP037924.1	EKN05_024635	spa29	EscT/YscT/HrcT family type III secretion system export apparatus protein	CDS	4.93013	9.29255	2.12878e-19	5.26872e-17	16.2783
CP037923.1	EKN05_008785	astC	succinylornithine/acetylornithine transaminase	pseudo	-5.82967	8.13324	2.85997e-19	5.98968e-17	16.2226
CP037924.1	EKN05_024675	mxiA	EscV/YscV/HrcV family type III secretion system export apparatus protein	CDS	4.16718	10.0234	2.76299e-19	5.98968e-17	16.2226
CP037924.1	EKN05_023930	pWR501_0029	IS630 family transposase	pseudo	4.13975	6.73438	2.87384e-19	5.98968e-17	16.2226
CP037923.1	EKN05_009650	EKN05_009650	glutamine synthetase	CDS	-3.24751	6.98887	4.10043e-19	8.11886e-17	16.0905
CP037924.1	EKN05_024625	spa-orf10	hypothetical protein	CDS	5.00373	6.20402	4.33651e-19	8.17741e-17	16.0874
CP037924.1	EKN05_024045	ospB	OspB	CDS	5.0696	7.03528	6.1602e-19	1.09496e-16	15.9606
CP037924.1	EKN05_024640	spa9	EscS/YscS/HrcS family type III secretion system export apparatus protein	CDS	5.05389	5.56	6.35959e-19	1.09496e-16	15.9606
CP037924.1	EKN05_024650	spa33	surface presentation of antigens protein SpaO	CDS	4.98224	8.24993	7.9549e-19	1.31256e-16	15.8819
CP037923.1	EKN05_008780	astA	arginine N-succinyltransferase	CDS	-4.53375	6.5274	9.11694e-19	1.44412e-16	15.8404
CP037924.1	EKN05_024680	mxiC	YopN family type III secretion system gatekeeper subunit	CDS	4.33734	9.48505	1.4434e-18	2.19842e-16	15.6579
CP037924.1	EKN05_023915	pWR501_0031	hypothetical protein	CDS	3.45862	7.8399	1.64747e-18	2.41629e-16	15.6169
CP037924.1	EKN05_024060	pWR501_0001	IS3 family transposase	pseudo	3.80408	6.55509	1.75403e-18	2.4807e-16	15.6054
CP037923.1	EKN05_009630	ordL	FAD-binding oxidoreductase	CDS	-4.68814	6.16789	2.41335e-18	3.29546e-16	15.4821
CP037923.1	EKN05_022185	nirB	nitrite reductase large subunit	CDS	3.05148	10.4663	2.58486e-18	3.41201e-16	15.467
CP037923.1	EKN05_013415	sdhC	succinate dehydrogenase cytochrome b556 subunit	CDS	-4.00575	7.58412	3.41957e-18	4.36823e-16	15.3597
CP037924.1	EKN05_024770	ipgC	type III secretion system translocator chaperone SicA	CDS	4.43186	9.16515	3.8659e-18	4.78406e-16	15.3202
CP037923.1	EKN05_021770	ugpA	sn-glycerol-3-phosphate ABC transporter permease UgpA	CDS	-4.72616	6.54656	4.06001e-18	4.87201e-16	15.3123
CP037924.1	EKN05_023985	orf13	hypothetical protein	CDS	3.90129	7.81888	4.2774e-18	4.98191e-16	15.3026
CP037924.1	EKN05_024075	EKN05_024075	non-LEE-encoded type III effector F	CDS	7.38274	5.32028	5.56496e-18	6.29636e-16	15.2009
CP037923.1	EKN05_018200	EKN05_018200	DUF485 domain-containing protein	CDS	-3.37879	6.74783	6.38888e-18	6.99478e-16	15.1552
CP037924.1	EKN05_024800	virB	Virulence regulon transcriptional activator VirB	CDS	4.08864	9.38185	6.53553e-18	6.99478e-16	15.1552
CP037924.1	EKN05_024835	EKN05_024835	hypothetical protein	CDS	4.18753	8.09336	9.45834e-18	9.85658e-16	15.0063
CP037924.1	EKN05_024005	ospD2	ShET2/EspL2 family type III secretion system effector toxin	CDS	4.8117	6.42377	1.06501e-17	1.08139e-15	14.966
CP037924.1	EKN05_024620	pWR501_0168	IS3-like element ISSfl11 family transposase	pseudo	3.38366	8.24883	1.19382e-17	1.18188e-15	14.9274
CP037924.1	EKN05_024720	mxiI	protein MxiI	CDS	4.82974	7.05551	1.35509e-17	1.28548e-15	14.8909
CP037924.1	EKN05_023895	pWR501_0033	IS3 family transposase	pseudo	2.54356	9.29903	1.36339e-17	1.28548e-15	14.8909
CP037924.1	EKN05_024715	mxiJ	EscJ/YscJ/HrcJ family type III secretion inner membrane ring protein	CDS	4.92661	8.29056	1.41897e-17	1.30677e-15	14.8838
CP037923.1	EKN05_010125	prfA	peptide chain release factor 1	CDS	2.70293	7.50263	1.52591e-17	1.37332e-15	14.8622
CP037923.1	EKN05_010280	dadA	D-amino acid dehydrogenase	CDS	-3.82079	6.70564	2.63234e-17	2.31646e-15	14.6352
CP037923.1	EKN05_020975	fdnG	formate dehydrogenase-N subunit alpha	CDS	-2.27861	10.7939	2.98808e-17	2.57235e-15	14.5897
CP037923.1	EKN05_010030	narI	respiratory nitrate reductase subunit gamma	CDS	5.32418	8.88938	3.23685e-17	2.72722e-15	14.5643
CP037924.1	EKN05_024775	ipaB	type III secretion system needle tip complex protein SipB	CDS	4.49346	10.4185	5.01646e-17	4.13858e-15	14.3831
CP037923.1	EKN05_011710	ompF	porin OmpF	CDS	-3.79304	10.5359	5.66767e-17	4.58041e-15	14.3391
CP037924.1	EKN05_024700	mxiL	Mxi-Spa secretion machinery protein MxiL	CDS	5.38489	6.23859	5.80687e-17	4.59904e-15	14.3373
CP037924.1	EKN05_024000	ospF	type III secretion system effector phosphothreonine lyase	CDS	5.57779	9.16096	6.61876e-17	5.13927e-15	14.2891
CP037923.1	EKN05_016135	acnB	bifunctional aconitate hydratase 2/2-methylisocitrate dehydratase	CDS	-2.43078	10.6489	6.80782e-17	5.18441e-15	14.2853
CP037923.1	EKN05_007980	fumC	class II fumarate hydratase	CDS	-2.22363	6.32497	7.06513e-17	5.27885e-15	14.2775
CP037924.1	EKN05_023935	pWR501_0028	IS256 family transposase	pseudo	4.21638	7.71906	8.03187e-17	5.89004e-15	14.2299
CP037924.1	EKN05_024065	tnpC	conjugal transfer protein TraI	pseudo	5.60539	5.47897	8.20457e-17	5.90729e-15	14.2286
CP037923.1	EKN05_013765	cstA	carbon starvation protein CstA	CDS	-2.85441	7.48626	9.64834e-17	6.82275e-15	14.166
CP037924.1	EKN05_024670	spa15	surface presentation of antigens protein SpaK	CDS	4.45151	7.31756	1.00868e-16	7.00768e-15	14.1544
CP037924.1	EKN05_024710	mxiK	type III secretion apparatus protein OrgA/MxiK	CDS	5.15085	7.33217	1.28356e-16	8.76365e-15	14.0573
CP037924.1	EKN05_024660	spa13	surface presentation of antigens protein SpaM	CDS	4.4402	6.31476	1.33434e-16	8.95593e-15	14.0479
CP037924.1	EKN05_024580	pWR501_0176	hypothetical protein	CDS	2.70316	7.77929	1.5783e-16	1.04167e-14	13.9823
CP037923.1	EKN05_010275	alr	alanine racemase	CDS	-3.86782	7.25923	1.65632e-16	1.05812e-14	13.9755
CP037923.1	EKN05_022180	nirD	nitrite reductase small subunit NirD	CDS	4.81875	8.35268	1.65665e-16	1.05812e-14	13.9755
CP037924.1	EKN05_024750	pWR501_0141	hypothetical protein	CDS	5.52225	5.55902	1.73412e-16	1.07952e-14	13.9668
CP037924.1	EKN05_024785	ipaD	type III secretion system needle tip complex protein IpaD	CDS	4.71649	9.08479	1.74469e-16	1.07952e-14	13.9668
CP037924.1	EKN05_024755	icsB	Virulence protein IcsB	CDS	5.35991	8.67335	2.12278e-16	1.29326e-14	13.8883
CP037923.1	EKN05_021305	dppA	dipeptide ABC transporter substrate-binding protein DppA	CDS	-2.25568	7.80608	2.17481e-16	1.30489e-14	13.8844
CP037923.1	EKN05_022175	nirC	nitrite transporter NirC	CDS	5.0982	8.02809	2.63444e-16	1.55707e-14	13.8077
CP037923.1	EKN05_021045	sodA	superoxide dismutase [Mn]	CDS	-3.99909	9.48717	2.80534e-16	1.6337e-14	13.7868
CP037923.1	EKN05_017510	ytfF	DMT family transporter	CDS	-2.00422	5.89705	2.8934e-16	1.63557e-14	13.7863
CP037923.1	EKN05_021775	ugpE	sn-glycerol-3-phosphate ABC transporter permease UgpE	CDS	-3.61477	5.11795	2.9207e-16	1.63557e-14	13.7863
CP037923.1	EKN05_003655	lpxP	kdo(2)-lipid IV(A) palmitoleoyltransferase	CDS	2.39437	9.22872	2.93247e-16	1.63557e-14	13.7863
CP037923.1	EKN05_013590	galT	galactose-1-phosphate uridylyltransferase	CDS	-2.04576	6.82181	2.98935e-16	1.64163e-14	13.7847
CP037923.1	EKN05_003780	fadL	long-chain fatty acid transporter FadL	CDS	-3.54395	8.18395	3.02623e-16	1.64163e-14	13.7847
CP037924.1	EKN05_024780	ipaC	IpaC/SipC family type III secretion system effector	CDS	4.80477	10.3579	3.1657e-16	1.69408e-14	13.7711
CP037924.1	EKN05_023900	EKN05_023900	transposase domain-containing protein	pseudo	2.77334	9.8263	3.48011e-16	1.8375e-14	13.7358
CP037924.1	EKN05_024795	acp	acyl carrier protein	CDS	5.00751	7.96284	3.62389e-16	1.88824e-14	13.7239
CP037924.1	EKN05_024730	mxiG	protein MxiG	CDS	4.27051	8.84026	3.96748e-16	2.04042e-14	13.6903
CP037923.1	EKN05_011365	cspG	cold shock protein CspG	CDS	3.75702	7.2691	4.20712e-16	2.13592e-14	13.6704
CP037923.1	EKN05_011760	elyC	envelope biogenesis factor ElyC	CDS	2.37834	6.13442	5.50309e-16	2.75851e-14	13.5593
CP037923.1	EKN05_014950	betI	transcriptional regulator BetI	CDS	-2.83696	6.54824	5.74665e-16	2.82129e-14	13.5496
CP037923.1	EKN05_009660	puuP	putrescine/proton symporter PuuP	CDS	-2.45309	5.77352	5.77082e-16	2.82129e-14	13.5496
CP037924.1	EKN05_024585	pWR501_0174	IS3 family transposase	pseudo	2.77827	7.95619	6.94729e-16	3.35503e-14	13.4743
CP037923.1	EKN05_009640	puuR	HTH-type transcriptional regulator PuuR	CDS	-4.06085	5.97756	7.30871e-16	3.48705e-14	13.4575
CP037923.1	EKN05_011190	pgaD	poly-beta-1	CDS	-3.85076	4.23502	7.71131e-16	3.63533e-14	13.4395
CP037924.1	EKN05_024655	spa32	surface presentation of antigens protein SpaN	CDS	4.89539	7.57431	7.86108e-16	3.66234e-14	13.4362
CP037923.1	EKN05_014955	betB	betaine-aldehyde dehydrogenase	pseudo	-3.43715	6.90749	1.02806e-15	4.73385e-14	13.3248
CP037924.1	EKN05_023720	pWR501_0065	hypothetical protein	CDS	4.25665	7.20423	1.16474e-15	5.30156e-14	13.2756
CP037923.1	EKN05_021640	nikC	nickel ABC transporter permease subunit NikC	CDS	4.01216	5.7835	1.36722e-15	6.15248e-14	13.211
CP037923.1	EKN05_012180	potG	putrescine ABC transporter ATP-binding subunit PotG	pseudo	-2.87562	4.83672	1.5902e-15	7.07549e-14	13.1502
CP037923.1	EKN05_021385	EKN05_021385	efflux RND transporter periplasmic adaptor subunit	CDS	2.78676	6.79531	1.6156e-15	7.10865e-14	13.1482
CP037923.1	EKN05_014960	betA	choline dehydrogenase	CDS	-2.9477	7.80617	1.70333e-15	7.34095e-14	13.1342
CP037923.1	EKN05_007415	gadC	glutamate:gamma-aminobutyrate antiporter	CDS	3.73876	10.2395	1.70547e-15	7.34095e-14	13.1342
CP037923.1	EKN05_007150	EKN05_007150	LysR family transcriptional regulator	CDS	-2.5923	5.85235	1.84357e-15	7.85003e-14	13.1051
CP037923.1	EKN05_021380	EKN05_021380	IS1 family transposase	pseudo	4.1104	4.51544	1.91076e-15	8.04959e-14	13.0942
CP037924.1	EKN05_024685	mxiD	EscC/YscC/HrcC family type III secretion system outer membrane ring protein	CDS	3.29127	9.97967	2.28889e-15	9.54104e-14	13.0204
CP037923.1	EKN05_013475	cydB	cytochrome d ubiquinol oxidase subunit II	CDS	1.92573	9.57161	2.32474e-15	9.58956e-14	13.0182
CP037923.1	EKN05_013425	sdhA	succinate dehydrogenase flavoprotein subunit	CDS	-3.8701	8.98305	2.35866e-15	9.62917e-14	13.0164
CP037924.1	EKN05_023795	pWR501_0049	IS3 family transposase	pseudo	2.52546	6.41652	2.53032e-15	1.02245e-13	12.9904
CP037923.1	EKN05_021650	nikA	nickel ABC transporter	CDS	2.88423	7.33753	2.80932e-15	1.12373e-13	12.9493
CP037924.1	EKN05_023920	EKN05_023920	hypothetical protein	CDS	3.92567	7.51376	2.8441e-15	1.12626e-13	12.9484
CP037923.1	EKN05_021645	nikB	nickel ABC transporter permease subunit NikB	CDS	3.40921	6.55425	2.95735e-15	1.15951e-13	12.9357
CP037924.1	EKN05_024740	ipgE	type III secretion system chaperone	CDS	3.66922	6.9787	3.15751e-15	1.22586e-13	12.9116
CP037923.1	EKN05_000460	hybA	hydrogenase 2 operon protein HybA	CDS	2.82231	6.06942	3.73302e-15	1.43522e-13	12.8431
CP037923.1	EKN05_000455	hybO	hydrogenase 2 small subunit	CDS	2.26528	7.07401	4.02181e-15	1.53138e-13	12.8149
CP037923.1	EKN05_019330	gpmM	2	CDS	2.03078	8.0021	5.11211e-15	1.92069e-13	12.7165
CP037924.1	EKN05_024665	spa47	FliI/YscN family ATPase	CDS	4.6588	8.6038	5.14125e-15	1.92069e-13	12.7165
CP037923.1	EKN05_017500	cycA	D-serine/D-alanine/glycine transporter	CDS	-2.39439	7.9843	5.47932e-15	2.02786e-13	12.693
CP037923.1	EKN05_002540	kgtP	alpha-ketoglutarate permease	CDS	-2.67907	7.28043	6.11755e-15	2.2431e-13	12.6492
CP037923.1	EKN05_022745	yhcN	peroxide/acid stress response protein YhcN	CDS	-2.90006	9.65435	6.48648e-15	2.35122e-13	12.6287
CP037924.1	EKN05_024790	ipaA	invasin IpaA	CDS	3.76224	9.81452	6.53116e-15	2.35122e-13	12.6287
CP037923.1	EKN05_021290	dppC	dipeptide ABC transporter permease DppC	CDS	-2.25264	6.20872	6.74037e-15	2.39204e-13	12.6212
CP037923.1	EKN05_004080	nuoC	NADH-quinone oxidoreductase subunit C/D	CDS	-1.66911	9.24308	6.76535e-15	2.39204e-13	12.6212
CP037923.1	EKN05_003960	argT	lysine/arginine/ornithine ABC transporter substrate-binding protein ArgT	pseudo	-2.93706	5.09101	7.09288e-15	2.46423e-13	12.6083
CP037923.1	EKN05_021175	dctA	dicarboxylate/amino acid:cation symporter	CDS	-2.90366	7.72717	7.094e-15	2.46423e-13	12.6083
CP037923.1	EKN05_021300	EKN05_021300	hypothetical protein	CDS	-2.47586	5.39871	7.28078e-15	2.50712e-13	12.6008
CP037923.1	EKN05_000520	glcC	transcriptional regulator GlcC	pseudo	-2.43725	6.08898	8.17907e-15	2.79217e-13	12.5541
CP037923.1	EKN05_013095	gltL	glutamate/aspartate ABC transporter ATP binding protein GltL	CDS	-3.44986	5.17595	9.24708e-15	3.12978e-13	12.5045
CP037923.1	EKN05_018205	acs	acetate--CoA ligase	CDS	-4.58865	9.31731	1.00265e-14	3.36482e-13	12.473
CP037923.1	EKN05_013100	gltK	glutamate/aspartate ABC transporter permease GltK	CDS	-2.69477	4.13265	1.09122e-14	3.6313e-13	12.4399
CP037923.1	EKN05_018745	udhA	Si-specific NAD(P)(+) transhydrogenase	CDS	-1.69608	8.32674	1.11415e-14	3.6767e-13	12.4345
CP037923.1	EKN05_008110	EKN05_008110	ammonium transporter	pseudo	2.29579	5.76133	1.15578e-14	3.78254e-13	12.4222
CP037923.1	EKN05_008770	astB	N-succinylarginine dihydrolase	pseudo	-2.52703	5.94509	1.41339e-14	4.58772e-13	12.3384
CP037923.1	EKN05_008090	clcB	voltage-gated ClC-type chloride channel ClcB	CDS	1.87597	6.4847	1.65872e-14	5.34028e-13	12.2724
CP037923.1	EKN05_004455	napA	periplasmic nitrate reductase subunit alpha	CDS	3.68057	7.89913	2.07899e-14	6.63936e-13	12.1779
CP037923.1	EKN05_011165	pgaA	poly-beta-1	pseudo	1.96673	6.4191	2.18014e-14	6.90668e-13	12.1607
CP037923.1	EKN05_004740	mglA	galactose/methyl galactoside ABC transporter ATP-binding protein MglA	CDS	-4.49221	6.78999	2.24794e-14	7.06495e-13	12.1509
CP037923.1	EKN05_015050	fadE	acyl-CoA dehydrogenase	CDS	-1.91257	6.90382	2.38189e-14	7.42699e-13	12.1292
CP037924.1	EKN05_023945	pWR501_0025	IS66 family transposase	pseudo	2.10669	8.73173	2.59612e-14	8.03173e-13	12.0952
CP037923.1	EKN05_008775	astD	succinylglutamate-semialdehyde dehydrogenase	CDS	-2.93356	6.01898	2.67288e-14	8.18536e-13	12.087
CP037923.1	EKN05_012185	potF	spermidine/putrescine ABC transporter substrate-binding protein PotF	CDS	-2.47014	6.30825	2.68711e-14	8.18536e-13	12.087
CP037924.1	EKN05_024565	pWR501_0178	IS110 family transposase	pseudo	2.81732	7.29079	2.73748e-14	8.27512e-13	12.0822
CP037923.1	EKN05_011765	EKN05_011765	hypothetical protein	CDS	2.14877	6.58057	3.08501e-14	9.25503e-13	12.0336
CP037924.1	EKN05_024825	EKN05_024825	IS3 family transposase	pseudo	3.65956	6.44513	3.65938e-14	1.08956e-12	11.9627
CP037924.1	EKN05_023705	insB	IS1 family transposase	pseudo	3.71502	4.35754	3.81003e-14	1.12595e-12	11.9485
CP037923.1	EKN05_022260	kefG	glutathione-regulated potassium-efflux system ancillary protein KefG	CDS	-1.90699	6.49576	3.93895e-14	1.15259e-12	11.9383
CP037923.1	EKN05_013430	sdhB	succinate dehydrogenase iron-sulfur subunit	CDS	-3.53195	9.31835	3.9584e-14	1.15259e-12	11.9383
CP037924.1	EKN05_024505	virA	cysteine protease	CDS	3.12258	9.08155	3.99771e-14	1.154e-12	11.9378
CP037924.1	EKN05_024010	pWR501_0011	helicase	CDS	3.01471	4.74499	4.02152e-14	1.154e-12	11.9378
CP037923.1	EKN05_021630	nikE	nickel import ATP-binding protein NikE	CDS	2.87922	5.87901	4.4394e-14	1.26475e-12	11.898
CP037923.1	EKN05_001865	hypD	hydrogenase formation protein HypD	CDS	2.24227	6.319	4.82484e-14	1.36474e-12	11.865
CP037923.1	EKN05_009645	puuD	gamma-glutamyl-gamma-aminobutyrate hydrolase	CDS	-2.59062	6.97639	4.90434e-14	1.37739e-12	11.8609
CP037924.1	EKN05_023710	ospC2	hypothetical protein	CDS	2.93921	9.51766	5.16768e-14	1.44113e-12	11.8413
CP037923.1	EKN05_018585	yjaE	sigma D regulator	CDS	-1.73404	7.41426	5.42095e-14	1.50119e-12	11.8236
CP037923.1	EKN05_013420	sdhD	succinate dehydrogenase membrane anchor subunit	CDS	-4.43048	5.12268	5.50843e-14	1.5116e-12	11.8206
CP037923.1	EKN05_004085	nuoE	NADH-quinone oxidoreductase subunit NuoE	CDS	-1.71188	7.11932	5.53488e-14	1.5116e-12	11.8206
CP037923.1	EKN05_016820	yjjW	YjjW family glycine radical enzyme activase	CDS	3.40388	6.08562	5.59718e-14	1.51814e-12	11.8187
CP037924.1	EKN05_024725	mxiH	type III secretion system needle complex protein	CDS	4.22203	6.83426	5.63949e-14	1.51921e-12	11.8184
CP037923.1	EKN05_003645	EKN05_003645	alanine transaminase	CDS	-1.75974	8.02947	5.80363e-14	1.55286e-12	11.8089
CP037923.1	EKN05_015690	mltD	murein transglycosylase D	CDS	2.24451	11.0609	6.52092e-14	1.73308e-12	11.7612
CP037923.1	EKN05_010035	narJ	nitrate reductase molybdenum cofactor assembly chaperone	CDS	6.00818	8.28236	6.98079e-14	1.84293e-12	11.7345
CP037924.1	EKN05_024115	ipaH1.4	E3 ubiquitin--protein ligase	CDS	2.3533	5.32385	7.27039e-14	1.90667e-12	11.7197
CP037924.1	EKN05_024030	ospC	OspC family protein	pseudo	3.88605	5.0465	7.59416e-14	1.97848e-12	11.7037
CP037924.1	EKN05_024695	mxiM	AraC family transcriptional activator MxiE	CDS	5.60732	7.19446	8.06611e-14	2.0877e-12	11.6803
CP037923.1	EKN05_004465	napH	quinol dehydrogenase ferredoxin subunit NapH	CDS	4.42125	5.76218	8.73526e-14	2.24621e-12	11.6485
CP037924.1	EKN05_024760	ipgA	chaperone protein IpgA	CDS	4.91066	7.17854	9.63922e-14	2.46266e-12	11.6086
CP037923.1	EKN05_021635	nikD	nickel import ATP-binding protein NikD	CDS	3.36219	5.42272	1.19196e-13	3.02575e-12	11.5192
CP037923.1	EKN05_013805	fepD	Fe(3+)-siderophore ABC transporter permease	CDS	-3.11923	6.89983	1.21831e-13	3.07294e-12	11.5124
CP037924.1	EKN05_024035	pWR501_0005	hypothetical protein	CDS	2.43288	6.92628	1.23903e-13	3.10542e-12	11.5079
CP037923.1	EKN05_020155	atpG	F0F1 ATP synthase subunit gamma	CDS	-1.56577	9.13468	1.29317e-13	3.20514e-12	11.4942
CP037923.1	EKN05_000705	galP	sugar porter family MFS transporter	CDS	-1.67365	7.75644	1.29501e-13	3.20514e-12	11.4942
CP037923.1	EKN05_007420	gadB	glutamate decarboxylase	CDS	4.11933	10.0045	1.31798e-13	3.24175e-12	11.4892
CP037924.1	EKN05_024765	ipgB1	protein IpgB	CDS	3.62351	8.49349	1.35102e-13	3.30248e-12	11.4812
CP037923.1	EKN05_021390	EKN05_021390	hypothetical protein	CDS	4.87917	8.20102	1.42072e-13	3.43023e-12	11.4647
CP037923.1	EKN05_007975	fumA	fumarate hydratase	CDS	-2.27532	7.60283	1.42926e-13	3.43023e-12	11.4647
CP037924.1	EKN05_024050	EKN05_024050	DUF3440 domain-containing protein	pseudo	3.99932	4.04399	1.4267e-13	3.43023e-12	11.4647
CP037923.1	EKN05_011605	pyrD	quinone-dependent dihydroorotate dehydrogenase	CDS	1.88252	6.72473	1.46931e-13	3.50511e-12	11.4553
CP037923.1	EKN05_023125	EKN05_023125	U32 family peptidase	CDS	1.80451	6.31575	1.82872e-13	4.33637e-12	11.3629
CP037923.1	EKN05_004735	mglB	galactose/glucose ABC transporter substrate-binding protein MglB	CDS	-5.30497	7.91299	1.92646e-13	4.53092e-12	11.3438
CP037923.1	EKN05_004745	mglC	galactoside ABC transporter permease	CDS	-3.95353	6.90678	1.94341e-13	4.53092e-12	11.3438
CP037923.1	EKN05_018995	yhiV	efflux RND transporter permease subunit	CDS	2.31018	7.92601	1.94509e-13	4.53092e-12	11.3438
CP037924.1	EKN05_024705	mxiN	Putative membrane protein	CDS	5.12715	8.02748	2.12611e-13	4.92363e-12	11.3077
CP037923.1	EKN05_009655	EKN05_009655	hypothetical protein	CDS	-3.49276	4.4698	2.41764e-13	5.5662e-12	11.2544
CP037923.1	EKN05_020150	atpA	F0F1 ATP synthase subunit alpha	CDS	-1.72348	10.6964	2.51659e-13	5.76051e-12	11.2395
CP037923.1	EKN05_010270	EKN05_010270	hypothetical protein	CDS	-2.73988	6.20706	2.63644e-13	6.00017e-12	11.2218
CP037923.1	EKN05_004485	ccmB	heme exporter protein CcmB	CDS	2.63728	5.81654	2.77835e-13	6.28702e-12	11.2016
CP037924.1	EKN05_024840	ospC3	hypothetical protein	CDS	3.5255	8.22186	2.92379e-13	6.57853e-12	11.1819
CP037923.1	EKN05_013595	galE	UDP-glucose 4-epimerase GalE	CDS	-1.67806	7.54983	3.30292e-13	7.38957e-12	11.1314
CP037923.1	EKN05_013105	gltJ	glutamate/aspartate ABC transporter permease GltJ	CDS	-2.57175	5.51616	3.5059e-13	7.79964e-12	11.1079
CP037923.1	EKN05_016145	lpdA	dihydrolipoyl dehydrogenase	CDS	-1.61244	9.57296	3.58067e-13	7.92148e-12	11.1012
CP037923.1	EKN05_010435	mnmA	tRNA 2-thiouridine(34) synthase MnmA	CDS	1.30102	8.13116	3.82578e-13	8.41673e-12	11.0749
CP037923.1	EKN05_021285	dppD	dipeptide ABC transporter ATP-binding protein	CDS	-2.27516	5.78269	3.86868e-13	8.46406e-12	11.0724
CP037923.1	EKN05_010130	hemA	glutamyl-tRNA reductase	CDS	1.2825	9.62282	4.52688e-13	9.8497e-12	11.0066
CP037924.1	EKN05_023990	EKN05_023990	IS1 family transposase	pseudo	3.04387	8.30504	4.78284e-13	1.03498e-11	10.9851
CP037923.1	EKN05_013405	gltA	citrate (Si)-synthase	CDS	-3.42854	11.023	5.56616e-13	1.19794e-11	10.9216
CP037923.1	EKN05_004490	ccmC	heme exporter protein CcmC	CDS	2.80898	5.73761	5.71151e-13	1.22257e-11	10.9127
CP037923.1	EKN05_013410	EKN05_013410	hypothetical protein	CDS	-3.41941	6.54783	5.86762e-13	1.24923e-11	10.9034
CP037923.1	EKN05_004570	EKN05_004570	hypothetical protein	CDS	-1.51223	6.84723	6.46422e-13	1.36889e-11	10.8636
CP037923.1	EKN05_013760	EKN05_013760	YbdD/YjiX family protein	CDS	-2.06752	5.22995	7.50123e-13	1.58005e-11	10.8013
CP037923.1	EKN05_010715	ptsG	PTS glucose transporter subunit IIBC	CDS	1.98576	10.0889	7.79912e-13	1.6341e-11	10.7867
CP037923.1	EKN05_011970	lrp	leucine-responsive transcriptional regulator Lrp	CDS	-1.4181	8.97323	8.06017e-13	1.67991e-11	10.7747
CP037923.1	EKN05_010040	narH	nitrate reductase subunit beta	CDS	4.78326	9.71949	8.27789e-13	1.71625e-11	10.7654
CP037923.1	EKN05_013435	sucA	2-oxoglutarate dehydrogenase E1 component	CDS	-2.61491	10.551	8.90381e-13	1.83641e-11	10.736
CP037924.1	EKN05_024085	pWR501_0290	T3SS effector protein NleE	pseudo	2.6754	10.8057	1.10957e-12	2.27663e-11	10.6427
CP037924.1	EKN05_024735	ipgF	protein IpgF	CDS	4.27003	7.35611	1.14313e-12	2.3334e-11	10.632
CP037923.1	EKN05_008085	bioD	ATP-dependent dethiobiotin synthetase BioD	CDS	2.1406	7.19661	1.1691e-12	2.37417e-11	10.6245
CP037923.1	EKN05_012400	EKN05_012400	phosphoethanolamine transferase	CDS	1.45901	8.08019	1.18281e-12	2.38976e-11	10.6216
CP037923.1	EKN05_020970	fdxH	formate dehydrogenase subunit beta	CDS	-1.67557	8.33469	1.22844e-12	2.46936e-11	10.6074
CP037923.1	EKN05_003575	EKN05_003575	sensor domain-containing phosphodiesterase	CDS	1.66955	10.5209	1.25089e-12	2.50178e-11	10.6018
CP037923.1	EKN05_021295	dppB	dipeptide ABC transporter permease DppB	CDS	-1.83096	5.6827	1.43843e-12	2.8624e-11	10.5433
CP037923.1	EKN05_023110	deaD	DEAD/DEAH family ATP-dependent RNA helicase	CDS	1.81464	10.6164	1.47403e-12	2.91857e-11	10.5348
CP037923.1	EKN05_002885	hcaR	DNA-binding transcriptional regulator HcaR	CDS	-3.47313	5.22881	1.52146e-12	2.99751e-11	10.5232
CP037924.1	EKN05_024475	EKN05_024475	transposase domain-containing protein	pseudo	1.72857	6.0818	1.53938e-12	3.01779e-11	10.5203
CP037923.1	EKN05_017605	fbp	class 1 fructose-bisphosphatase	CDS	-1.29347	8.47516	1.63275e-12	3.18507e-11	10.4969
CP037923.1	EKN05_004075	nuoB	NADH-quinone oxidoreductase subunit B	CDS	-1.39401	8.62526	1.78154e-12	3.45828e-11	10.4611
CP037923.1	EKN05_004635	setB	sugar efflux transporter SetB	CDS	2.05691	5.78008	1.81411e-12	3.50433e-11	10.4554
CP037923.1	EKN05_020160	atpD	F0F1 ATP synthase subunit beta	CDS	-1.42858	10.0616	1.87235e-12	3.59927e-11	10.4438
CP037923.1	EKN05_017530	cysQ	3'(2')	CDS	-1.2873	8.61586	1.90704e-12	3.64825e-11	10.4379
CP037923.1	EKN05_000465	hybB	Ni/Fe-hydrogenase cytochrome b subunit	CDS	3.03853	5.77499	1.91927e-12	3.654e-11	10.4372
CP037923.1	EKN05_003950	EKN05_003950	amino acid ABC transporter substrate-binding protein	pseudo	-3.35246	4.58989	1.96543e-12	3.72398e-11	10.429
CP037923.1	EKN05_018850	gldA	bifunctional L-1	pseudo	1.68696	6.43911	2.12065e-12	3.99894e-11	10.3981
CP037923.1	EKN05_004480	ccmA	cytochrome c biogenesis heme-transporting ATPase CcmA	CDS	1.81687	6.48407	2.43679e-12	4.57331e-11	10.3398
CP037923.1	EKN05_004600	mepS	bifunctional murein DD-endopeptidase/murein LD-carboxypeptidase	CDS	1.43704	10.0209	2.90467e-12	5.4257e-11	10.2655
CP037923.1	EKN05_008115	EKN05_008115	dimethyl sulfoxide reductase subunit A	CDS	1.74856	7.094	3.02384e-12	5.62179e-11	10.2501
CP037923.1	EKN05_021780	ugpC	sn-glycerol-3-phosphate ABC transporter ATP-binding protein UgpC	CDS	-2.0944	6.00561	3.09682e-12	5.73057e-11	10.2418
CP037923.1	EKN05_004445	napF	ferredoxin-type protein NapF	CDS	3.91859	7.08575	3.45142e-12	6.35703e-11	10.1967
CP037923.1	EKN05_008535	ppsA	phosphoenolpyruvate synthase	CDS	-1.6426	9.36423	3.67911e-12	6.74503e-11	10.171
CP037923.1	EKN05_016705	EKN05_016705	hypothetical protein	CDS	-1.98859	8.91886	4.44204e-12	8.10622e-11	10.0912
CP037923.1	EKN05_003650	ypdK	membrane protein YpdK	CDS	2.01685	5.59097	4.60164e-12	8.35893e-11	10.0778
CP037923.1	EKN05_023115	mtr	tryptophan permease	CDS	-1.38473	6.37076	5.32004e-12	9.61979e-11	10.0168
CP037923.1	EKN05_007340	fdnG	formate dehydrogenase-N subunit alpha	CDS	4.05382	7.63247	5.36424e-12	9.65563e-11	10.0152
CP037924.1	EKN05_024090	EKN05_024090	IS3 family transposase	CDS	2.13383	5.24631	5.50177e-12	9.85837e-11	10.0062
CP037923.1	EKN05_021210	bcsA	UDP-forming cellulose synthase catalytic subunit	pseudo	-1.34321	6.76445	6.13394e-12	1.09416e-10	9.96092
CP037923.1	EKN05_012910	EKN05_012910	DUF2184 domain-containing protein	CDS	2.58487	4.96662	6.3709e-12	1.13133e-10	9.94641
CP037923.1	EKN05_000620	ansB	L-asparaginase 2	CDS	2.70316	7.94064	7.17136e-12	1.26779e-10	9.89695
CP037923.1	EKN05_017745	pepA	leucyl aminopeptidase	CDS	-1.06512	9.41479	7.29329e-12	1.28362e-10	9.89156
CP037923.1	EKN05_023130	yhbU	U32 family peptidase	CDS	2.04519	5.61598	7.42969e-12	1.30184e-10	9.88544
CP037923.1	EKN05_014245	ybaT	amino acid permease	CDS	2.06709	8.20293	7.94111e-12	1.38532e-10	9.85845
CP037923.1	EKN05_022850	gltD	glutamate synthase small subunit	CDS	-1.38239	7.13471	8.19821e-12	1.4239e-10	9.84652
CP037923.1	EKN05_015135	crl	sigma factor-binding protein Crl	CDS	-2.08432	7.86568	8.32529e-12	1.43966e-10	9.84174
CP037923.1	EKN05_014420	EKN05_014420	hypothetical protein	CDS	-1.51112	9.98679	8.68566e-12	1.49544e-10	9.82523
CP037923.1	EKN05_000280	ygiD	4	CDS	1.71777	6.82256	8.88226e-12	1.52267e-10	9.81739
CP037923.1	EKN05_021280	dppF	dipeptide ABC transporter ATP binding subunit DppF	CDS	-1.86331	6.35164	9.06732e-12	1.54643e-10	9.81067
CP037923.1	EKN05_004470	napB	nitrate reductase cytochrome c-type subunit	CDS	4.60604	4.32442	9.09892e-12	1.54643e-10	9.81067
CP037923.1	EKN05_011695	pepN	aminopeptidase N	CDS	-1.39968	9.87816	9.78635e-12	1.65615e-10	9.7809
CP037923.1	EKN05_007405	EKN05_007405	diguanylate cyclase	CDS	-1.63226	5.07891	1.02462e-11	1.72659e-10	9.76281
CP037924.1	EKN05_024560	EKN05_024560	ISL3 family transposase	pseudo	2.27377	4.53909	1.05134e-11	1.76411e-10	9.75347
CP037923.1	EKN05_021220	EKN05_021220	hypothetical protein	CDS	-1.79505	5.07343	1.10717e-11	1.84996e-10	9.73284
CP037923.1	EKN05_021415	EKN05_021415	MgtC/SapB family protein	pseudo	3.1555	7.29074	1.12681e-11	1.87305e-10	9.72745
CP037923.1	EKN05_021790	EKN05_021790	DUF2756 family protein	CDS	-1.33877	7.56193	1.13453e-11	1.87305e-10	9.72745
CP037923.1	EKN05_018870	metF	methylenetetrahydrofolate reductase	CDS	-1.58892	6.14067	1.13518e-11	1.87305e-10	9.72745
CP037923.1	EKN05_010120	prmC	peptide chain release factor N(5)-glutamine methyltransferase	CDS	1.93646	6.40193	1.2463e-11	2.04786e-10	9.6887
CP037923.1	EKN05_016840	osmY	molecular chaperone OsmY	CDS	-1.64432	10.3468	1.25989e-11	2.06164e-10	9.68579
CP037923.1	EKN05_020450	aslB	anaerobic sulfatase maturase	CDS	1.91832	7.371	1.29874e-11	2.11647e-10	9.67439
CP037923.1	EKN05_015930	EKN05_015930	DUF3461 family protein	CDS	-1.23254	8.73941	1.31292e-11	2.1308e-10	9.67146
CP037923.1	EKN05_013485	ybgE	cyd operon protein YbgE	CDS	1.90871	8.33678	1.32457e-11	2.14094e-10	9.66939
CP037923.1	EKN05_021395	gadE	acid resistance transcriptional activator GadE	CDS	5.00368	9.54305	1.43645e-11	2.31234e-10	9.63595
CP037923.1	EKN05_014400	EKN05_014400	DUF1428 domain-containing protein	CDS	1.7092	7.78066	1.53036e-11	2.45354e-10	9.61021
CP037924.1	EKN05_023685	sepA	serine protease autotransporter toxin SepA	CDS	1.55816	12.2208	1.72181e-11	2.74935e-10	9.56077
CP037923.1	EKN05_012290	bssR	biofilm formation regulator BssR	CDS	1.75849	9.7516	1.75866e-11	2.7969e-10	9.55332
CP037923.1	EKN05_003955	EKN05_003955	IS3-like element IS2 family transposase	CDS	-2.88824	4.07078	1.78546e-11	2.82202e-10	9.54944
CP037923.1	EKN05_006765	EKN05_006765	tellurite resistance TerB family protein	CDS	1.41565	7.14986	1.7887e-11	2.82202e-10	9.54944
CP037924.1	EKN05_023910	EKN05_023910	plasmid pRiA4b ORF-3 family protein	pseudo	2.25017	6.83453	1.83131e-11	2.87777e-10	9.54094
CP037923.1	EKN05_021075	cpxP	cell-envelope stress modulator CpxP	CDS	1.58528	11.2184	1.87396e-11	2.93315e-10	9.53267
CP037923.1	EKN05_014180	allA	ureidoglycolate lyase	CDS	1.90428	6.06375	1.89946e-11	2.96137e-10	9.52851
CP037923.1	EKN05_016975	hpaD	3	CDS	-2.65562	4.16839	2.09084e-11	3.24695e-10	9.48852
CP037923.1	EKN05_003415	yfeX	porphyrinogen peroxidase	CDS	1.10242	7.90407	2.10175e-11	3.25115e-10	9.48796
CP037923.1	EKN05_016835	EKN05_016835	DUF1328 domain-containing protein	CDS	-2.3616	10.1332	2.19135e-11	3.37655e-10	9.47153
CP037923.1	EKN05_016970	hpaE	5-carboxymethyl-2-hydroxymuconate semialdehyde dehydrogenase	CDS	-2.91796	4.82511	2.31123e-11	3.54747e-10	9.45008
CP037923.1	EKN05_004095	nuoG	NADH-quinone oxidoreductase subunit NuoG	CDS	-1.10381	10.103	2.48593e-11	3.80088e-10	9.42012
CP037923.1	EKN05_012425	glnH	glutamine ABC transporter substrate-binding protein GlnH	CDS	-1.52726	8.18102	2.56603e-11	3.90826e-10	9.40802
CP037923.1	EKN05_018990	gadW	acid resistance transcriptional activator GadW	CDS	2.01774	9.10229	2.61583e-11	3.96884e-10	9.40134
CP037924.1	EKN05_024485	ushA	bifunctional UDP-sugar hydrolase/5'-nucleotidase	CDS	1.41283	8.18617	2.69083e-11	4.06705e-10	9.39072
CP037923.1	EKN05_004460	napG	ferredoxin-type protein NapG	CDS	4.44145	5.36043	3.26144e-11	4.91076e-10	9.30885
CP037923.1	EKN05_008970	msrB	peptide-methionine (R)-S-oxide reductase	CDS	-1.82421	6.3745	3.52359e-11	5.28538e-10	9.27692
CP037923.1	EKN05_020135	atpE	F0F1 ATP synthase subunit C	CDS	-1.28201	8.01353	3.65949e-11	5.46852e-10	9.26213
CP037923.1	EKN05_018795	argE	acetylornithine deacetylase	CDS	-1.05024	7.05066	3.92739e-11	5.84524e-10	9.2332
CP037923.1	EKN05_001505	csiD	carbon starvation induced protein CsiD	CDS	-1.81754	5.68609	3.94111e-11	5.84524e-10	9.2332
CP037923.1	EKN05_014260	higA	addiction module antidote protein	CDS	-1.22681	6.64266	3.98188e-11	5.88367e-10	9.23035
CP037923.1	EKN05_018980	gadA	glutamate decarboxylase	CDS	2.05126	8.86142	4.08582e-11	5.99405e-10	9.22228
CP037923.1	EKN05_009115	rlmA	23S rRNA (guanine(745)-N(1))-methyltransferase	CDS	1.44124	7.68341	4.08685e-11	5.99405e-10	9.22228
CP037923.1	EKN05_001155	tas	NADP(H)-dependent aldo-keto reductase	CDS	-1.18795	7.99554	4.22224e-11	6.16977e-10	9.20973
CP037923.1	EKN05_015865	skp	molecular chaperone Skp	CDS	-1.49977	10.3883	4.27078e-11	6.21775e-10	9.20637
CP037923.1	EKN05_011100	EKN05_011100	curli production assembly/transport protein CsgG	pseudo	2.1716	6.4376	4.48071e-11	6.4995e-10	9.18712
CP037923.1	EKN05_003965	hisJ	histidine ABC transporter substrate-binding protein HisJ	CDS	-1.35823	6.0958	4.89399e-11	7.07306e-10	9.15039
CP037923.1	EKN05_001605	proX	proline/glycine betaine ABC transporter substrate-binding protein ProX	CDS	-1.78476	6.93614	5.33321e-11	7.67983e-10	9.11465
CP037923.1	EKN05_020165	atpC	F0F1 ATP synthase subunit epsilon	CDS	-1.70146	9.67256	5.5166e-11	7.91512e-10	9.10154
CP037923.1	EKN05_001855	hypB	hydrogenase nickel incorporation protein HypB	CDS	1.82921	5.65424	5.79446e-11	8.28378e-10	9.08177
CP037923.1	EKN05_004565	bcr	multidrug efflux MFS transporter Bcr	CDS	1.0033	7.59354	5.85015e-11	8.3333e-10	9.07918
CP037923.1	EKN05_007345	fdxH	formate dehydrogenase subunit beta	CDS	3.94176	5.73615	5.97271e-11	8.47739e-10	9.07174
CP037924.1	EKN05_024020	pWR501_0008	IS66 family transposase	pseudo	1.33082	8.49239	6.20222e-11	8.77172e-10	9.05692
CP037923.1	EKN05_013815	fepC	iron-enterobactin ABC transporter ATP-binding protein	CDS	-3.1726	3.2332	7.24902e-11	1.02157e-09	8.99073
CP037923.1	EKN05_020305	ilvE	branched-chain-amino-acid transaminase	CDS	-1.63906	6.39245	7.78232e-11	1.09284e-09	8.96144
CP037923.1	EKN05_016095	yadF	carbonate dehydratase	CDS	-1.27697	8.4409	7.85917e-11	1.09973e-09	8.95871
CP037923.1	EKN05_022755	mdh	malate dehydrogenase	CDS	-1.72346	10.4427	8.14626e-11	1.13589e-09	8.94466
CP037923.1	EKN05_000080	ygjL	NADPH-dependent 2	CDS	-1.51249	5.83674	8.4265e-11	1.17084e-09	8.9315
CP037924.1	EKN05_024480	EKN05_024480	hypothetical protein	pseudo	1.51913	5.59191	8.73079e-11	1.20888e-09	8.91762
CP037923.1	EKN05_009190	EKN05_009190	DUF1480 family protein	CDS	1.65684	8.10981	8.90897e-11	1.22925e-09	8.91036
CP037923.1	EKN05_012940	dpiA	response regulator	pseudo	1.62469	4.96332	8.98418e-11	1.23533e-09	8.90822
CP037923.1	EKN05_011850	pflB	formate C-acetyltransferase	CDS	1.36875	11.3843	9.91593e-11	1.35872e-09	8.86687
CP037923.1	EKN05_004170	menD	2-succinyl-5-enolpyruvyl-6-hydroxy-3-cyclohexene-1-carboxylic-acid synthase	CDS	1.4792	7.65862	9.98032e-11	1.36283e-09	8.86556
CP037923.1	EKN05_013600	modF	molybdate ABC transporter ATP-binding protein ModF	CDS	-1.17808	8.18935	1.02203e-10	1.39081e-09	8.85673
CP037923.1	EKN05_010045	narG	nitrate reductase subunit alpha	CDS	1.79319	11.4046	1.055e-10	1.43076e-09	8.84443
CP037923.1	EKN05_004450	napD	chaperone NapD	CDS	3.25475	3.54961	1.06054e-10	1.43335e-09	8.84365
CP037923.1	EKN05_008840	EKN05_008840	thiosulfate sulfurtransferase	CDS	2.86021	5.13364	1.06668e-10	1.43675e-09	8.84262
CP037923.1	EKN05_021365	cspA	RNA chaperone/antiterminator CspA	CDS	2.27151	14.7719	1.09872e-10	1.47489e-09	8.83124
CP037923.1	EKN05_008865	gdhA	NADP-specific glutamate dehydrogenase	CDS	-1.10168	7.20881	1.11542e-10	1.49225e-09	8.82616
CP037923.1	EKN05_008360	ydfZ	putative selenium delivery protein YdfZ	CDS	2.24743	5.18167	1.29419e-10	1.72559e-09	8.76306
CP037923.1	EKN05_010920	bssS	biofilm formation regulator BssS	CDS	-1.45905	9.05495	1.31927e-10	1.75313e-09	8.75619
CP037924.1	EKN05_023890	EKN05_023890	IS1 family transposase	pseudo	1.53751	7.29836	1.40378e-10	1.85919e-09	8.73068
CP037923.1	EKN05_021795	ggt	gamma-glutamyltransferase	CDS	-1.14901	8.77121	1.49545e-10	1.974e-09	8.70465
CP037923.1	EKN05_023120	EKN05_023120	LLM class flavin-dependent oxidoreductase	CDS	-1.37784	7.42477	1.56377e-10	2.05732e-09	8.6867
CP037923.1	EKN05_018495	aceB	malate synthase A	pseudo	-1.336	5.73672	1.59787e-10	2.09522e-09	8.67877
CP037923.1	EKN05_012305	EKN05_012305	EAL domain-containing protein	CDS	2.38752	4.49153	1.64383e-10	2.14838e-09	8.66789
CP037923.1	EKN05_012220	EKN05_012220	transporter	CDS	1.12097	8.21022	1.68077e-10	2.18942e-09	8.65967
CP037923.1	EKN05_009100	EKN05_009100	DUF986 domain-containing protein	CDS	2.08712	5.05579	1.73832e-10	2.25697e-09	8.64647
CP037923.1	EKN05_006710	znuA	zinc ABC transporter substrate-binding protein ZnuA	CDS	1.31821	7.48334	1.82967e-10	2.36781e-09	8.62565
CP037923.1	EKN05_001305	fucU	L-fucose mutarotase	CDS	-1.35523	5.09752	1.94946e-10	2.51462e-09	8.59953
CP037923.1	EKN05_007985	tus	DNA replication terminus site-binding protein	CDS	-1.31131	5.94614	1.96454e-10	2.52583e-09	8.5976
CP037923.1	EKN05_020140	atpF	F0F1 ATP synthase subunit B	CDS	-1.15798	8.59285	2.05453e-10	2.63299e-09	8.57955
CP037923.1	EKN05_022995	EKN05_022995	DMT family transporter	CDS	1.79772	7.38013	2.13379e-10	2.72574e-09	8.56452
CP037923.1	EKN05_013010	mrdA	peptidoglycan DD-transpeptidase MrdA	CDS	1.08019	7.87684	2.19179e-10	2.7889e-09	8.55457
CP037923.1	EKN05_004475	napC	cytochrome c-type protein NapC	CDS	2.30858	5.414	2.19732e-10	2.7889e-09	8.55457
CP037923.1	EKN05_000515	EKN05_000515	N-acetyltransferase	pseudo	-1.96561	4.71408	2.21833e-10	2.80658e-09	8.55182
CP037923.1	EKN05_021625	nikR	nickel-responsive transcriptional regulator NikR	CDS	1.79151	5.88132	2.62738e-10	3.31351e-09	8.47971
CP037923.1	EKN05_003795	fadJ	fatty acid oxidation complex subunit alpha FadJ	CDS	-1.5361	6.51423	2.70012e-10	3.39444e-09	8.46923
CP037923.1	EKN05_009625	goaG	4-aminobutyrate transaminase	CDS	-1.60121	7.29412	2.71887e-10	3.40719e-09	8.4676
CP037923.1	EKN05_004090	nuoF	NADH-quinone oxidoreductase subunit NuoF	CDS	-1.48616	8.02637	2.89129e-10	3.61184e-09	8.44227
CP037923.1	EKN05_022170	cobA	uroporphyrinogen-III C-methyltransferase	CDS	2.86167	8.61688	2.91678e-10	3.63222e-09	8.43983
CP037923.1	EKN05_019210	selB	selenocysteinyl-tRNA-specific translation elongation factor SelB	CDS	1.13169	7.55237	3.09295e-10	3.83953e-09	8.41572
CP037923.1	EKN05_021215	bcsQ	cellulose biosynthesis protein BcsQ	CDS	-1.27904	6.2571	3.1667e-10	3.91879e-09	8.40685
CP037923.1	EKN05_020360	rho	transcription termination factor Rho	CDS	1.27488	10.71	3.21618e-10	3.96762e-09	8.40147
CP037923.1	EKN05_000625	yggM	DUF1202 family protein	CDS	2.34096	4.18948	3.35096e-10	4.12106e-09	8.38499
CP037923.1	EKN05_018120	tyrB	aromatic amino acid transaminase	CDS	-1.33498	7.22057	3.38308e-10	4.14767e-09	8.3822
CP037923.1	EKN05_001870	hypE	hydrogenase maturation carbamoyl dehydratase HypE	CDS	1.20139	7.42701	3.51273e-10	4.29334e-09	8.3672
CP037923.1	EKN05_012295	rimO	30S ribosomal protein S12 methylthiotransferase RimO	CDS	1.23513	6.29567	3.67985e-10	4.48376e-09	8.34836
CP037923.1	EKN05_019655	iucB	N-acetyltransferase	CDS	-1.82814	4.50656	3.74573e-10	4.55003e-09	8.34199
CP037923.1	EKN05_012310	EKN05_012310	cyclic di-GMP phosphodiesterase	pseudo	1.96583	4.5866	3.85603e-10	4.66969e-09	8.33071
CP037923.1	EKN05_014240	cueR	HTH-type transcriptional regulator CueR	CDS	1.04738	7.33928	3.96345e-10	4.78514e-09	8.32011
CP037923.1	EKN05_015165	EKN05_015165	integrase	pseudo	1.22087	7.92114	4.05605e-10	4.88206e-09	8.3114
CP037923.1	EKN05_022270	EKN05_022270	YheV family putative metal-binding protein	CDS	-1.20104	5.05157	4.97072e-10	5.96486e-09	8.2244
CP037923.1	EKN05_010155	ychH	stress-induced protein YchH	CDS	-1.64562	8.77935	5.08781e-10	6.08692e-09	8.2156
CP037923.1	EKN05_021585	EKN05_021585	DUF2776 family protein	pseudo	1.81977	5.89295	5.25472e-10	6.26767e-09	8.20289
CP037923.1	EKN05_006455	EKN05_006455	hypothetical protein	pseudo	-2.3214	6.32016	5.54423e-10	6.59314e-09	8.18091
CP037923.1	EKN05_007335	EKN05_007335	sulfate ABC transporter substrate-binding protein	CDS	3.00713	6.83822	5.62316e-10	6.66699e-09	8.17607
CP037923.1	EKN05_022640	dusB	tRNA dihydrouridine synthase DusB	CDS	1.65767	8.21042	5.73797e-10	6.76261e-09	8.16989
CP037924.1	EKN05_024470	ltrA	group II intron reverse transcriptase/maturase	pseudo	1.32292	8.36972	5.72222e-10	6.76261e-09	8.16989
CP037923.1	EKN05_012495	dinG	ATP-dependent DNA helicase DinG	CDS	0.946518	7.5687	5.85205e-10	6.8766e-09	8.16263
CP037923.1	EKN05_003585	mntH	Mn(2+) uptake NRAMP transporter MntH	CDS	-2.105	6.84614	6.01151e-10	7.03103e-09	8.15298
CP037923.1	EKN05_008765	astE	succinylglutamate desuccinylase	CDS	-1.68716	4.76295	6.01898e-10	7.03103e-09	8.15298
CP037923.1	EKN05_019365	kbl	glycine C-acetyltransferase	CDS	-0.84547	7.97971	6.07256e-10	7.0727e-09	8.15041
CP037923.1	EKN05_013470	cydA	cytochrome bd-I ubiquinol oxidase subunit CydA	CDS	1.03585	10.5266	6.09038e-10	7.0727e-09	8.15041
CP037923.1	EKN05_012365	EKN05_012365	Cof-type HAD-IIB family hydrolase	CDS	-1.03592	5.88572	6.56972e-10	7.60704e-09	8.11878
CP037923.1	EKN05_019550	EKN05_019550	AsmA family protein	CDS	-1.05347	8.14136	6.74194e-10	7.78369e-09	8.10881
CP037923.1	EKN05_007350	fdnI	formate dehydrogenase-N subunit gamma	CDS	2.70139	6.39423	6.99086e-10	8.04762e-09	8.09433
CP037923.1	EKN05_009860	trpB	tryptophan synthase subunit beta	CDS	-1.38495	4.9829	7.8473e-10	9.00734e-09	8.0454
CP037923.1	EKN05_021605	rbbA	ribosome-associated ATPase	CDS	-1.00185	7.10052	8.28387e-10	9.48096e-09	8.02315
CP037923.1	EKN05_016980	hpaF	5-carboxymethyl-2-hydroxymuconate Delta-isomerase	CDS	-2.72672	3.52391	8.67198e-10	9.89135e-09	8.00474
CP037923.1	EKN05_021400	hdeD	HdeD family acid-resistance protein	CDS	2.30586	8.86574	8.6924e-10	9.89135e-09	8.00474
CP037923.1	EKN05_022960	mlaB	lipid asymmetry maintenance protein MlaB	CDS	-1.07228	7.69048	8.73095e-10	9.90675e-09	8.00407
CP037923.1	EKN05_016965	hpaG	4-hydroxyphenylacetate degradation bifunctional isomerase/decarboxylase	CDS	-2.58832	3.83418	8.99435e-10	1.01765e-08	7.9924
CP037923.1	EKN05_005650	amn	AMP nucleosidase	CDS	-1.2508	8.32306	9.64069e-10	1.08767e-08	7.9635
CP037924.1	EKN05_023780	pWR501_0052	IS3 family transposase	pseudo	1.07163	7.36249	9.85202e-10	1.10835e-08	7.95532
CP037923.1	EKN05_021360	yiaG	HTH-type transcriptional regulator	CDS	-1.59728	10.4317	9.98119e-10	1.1197e-08	7.9509
CP037923.1	EKN05_008200	yneH	glutaminase	CDS	1.32096	5.31589	1.00475e-09	1.12395e-08	7.94925
CP037923.1	EKN05_017505	ytfE	iron-sulfur cluster repair protein YtfE	CDS	-1.58211	7.01765	1.02762e-09	1.14631e-08	7.9407
CP037923.1	EKN05_004020	yfcC	putative basic amino acid antiporter YfcC	CDS	1.24721	6.43225	1.05946e-09	1.1785e-08	7.92867
CP037923.1	EKN05_000955	gcvH	glycine cleavage system protein GcvH	CDS	-1.39771	8.23913	1.10389e-09	1.22448e-08	7.91205
CP037923.1	EKN05_007330	yddG	aromatic amino acid exporter YddG	CDS	1.27737	5.40072	1.11655e-09	1.23507e-08	7.90831
CP037923.1	EKN05_004065	lrhA	transcriptional regulator LrhA	CDS	1.05229	8.23435	1.12053e-09	1.23601e-08	7.90798
CP037923.1	EKN05_011105	EKN05_011105	DUF1097 domain-containing protein	CDS	1.27905	8.86385	1.12623e-09	1.23885e-08	7.90698
CP037923.1	EKN05_013115	lnt	apolipoprotein N-acyltransferase	CDS	0.880793	8.70127	1.15041e-09	1.26194e-08	7.89896
CP037923.1	EKN05_017625	cybC	cytochrome b562	CDS	-1.35712	8.10965	1.22707e-09	1.34232e-08	7.87214
CP037923.1	EKN05_021425	slp	outer membrane lipoprotein Slp	CDS	2.24887	7.31042	1.23744e-09	1.34994e-08	7.86969
CP037923.1	EKN05_021600	EKN05_021600	HlyD family secretion protein	CDS	-1.22008	6.7939	1.25965e-09	1.37038e-08	7.86316
CP037923.1	EKN05_020965	fdoI	formate dehydrogenase cytochrome b556 subunit	CDS	-1.35781	7.96598	1.33007e-09	1.44304e-08	7.84072
CP037923.1	EKN05_023280	tdcB	bifunctional threonine ammonia-lyase/L-serine ammonia-lyase TdcB	CDS	3.50309	4.32885	1.35306e-09	1.46397e-08	7.83447
CP037924.1	EKN05_024025	EKN05_024025	hypothetical protein	pseudo	3.93346	3.04633	1.36908e-09	1.47726e-08	7.83054
CP037924.1	EKN05_023950	EKN05_023950	IS66 family insertion sequence hypothetical protein	CDS	2.94396	3.26865	1.3861e-09	1.49156e-08	7.82636
CP037924.1	EKN05_024110	ospE1	hypothetical protein	CDS	2.77155	4.88155	1.40252e-09	1.50514e-08	7.82242
CP037923.1	EKN05_016120	speE	polyamine aminopropyltransferase	CDS	1.1745	6.88608	1.41047e-09	1.50958e-08	7.82114
CP037923.1	EKN05_008750	cho	excinuclease Cho	CDS	1.08672	7.04057	1.42425e-09	1.52022e-08	7.81809
CP037923.1	EKN05_017910	iraD	anti-adapter protein IraD	CDS	2.05125	3.49833	1.71188e-09	1.82232e-08	7.73937
CP037923.1	EKN05_009905	yciA	acyl-CoA thioester hydrolase YciA	CDS	1.11767	7.00478	1.73099e-09	1.83773e-08	7.73572
CP037923.1	EKN05_020310	ilvD	dihydroxy-acid dehydratase	CDS	-1.36754	6.91809	1.76586e-09	1.86974e-08	7.72822
CP037923.1	EKN05_018355	melR	transcriptional regulator MelR	CDS	-1.28645	7.19019	1.91394e-09	2.02112e-08	7.69441
CP037923.1	EKN05_016690	thrA	bifunctional aspartate kinase/homoserine dehydrogenase I	CDS	-1.26883	6.96009	1.92044e-09	2.02259e-08	7.69409
CP037923.1	EKN05_018945	glpK	glycerol kinase	CDS	-1.47337	7.76665	2.11663e-09	2.22331e-08	7.653
CP037923.1	EKN05_011730	ldtD	L	CDS	-0.936329	9.75593	2.17374e-09	2.27725e-08	7.64259
CP037923.1	EKN05_016710	arcA	two-component system response regulator ArcA	CDS	-1.1881	10.0303	2.24503e-09	2.34573e-08	7.62972
CP037923.1	EKN05_006470	EKN05_006470	HNH endonuclease	CDS	-2.66008	2.86607	2.31517e-09	2.41265e-08	7.6175
CP037923.1	EKN05_009730	EKN05_009730	DeoR/GlpR transcriptional regulator	CDS	1.33904	6.43334	2.41961e-09	2.51487e-08	7.59948
CP037923.1	EKN05_004750	preA	NAD-dependent dihydropyrimidine dehydrogenase subunit PreA	pseudo	-1.45709	5.97013	2.45996e-09	2.55012e-08	7.59344
CP037923.1	EKN05_018780	argH	argininosuccinate lyase	CDS	-0.902626	7.04438	2.57706e-09	2.66453e-08	7.57438
CP037923.1	EKN05_000950	gcvT	glycine cleavage system aminomethyltransferase GcvT	CDS	-0.775547	9.33727	2.59782e-09	2.67901e-08	7.57203
CP037923.1	EKN05_012225	EKN05_012225	TetR/AcrR family transcriptional regulator	CDS	1.60226	6.56094	2.61077e-09	2.68536e-08	7.571
CP037923.1	EKN05_018560	hupA	DNA-binding protein HU-alpha	CDS	-2.12562	12.1867	2.65942e-09	2.72832e-08	7.5641
CP037923.1	EKN05_014975	EKN05_014975	iron-sulfur cluster-binding protein	CDS	1.77739	8.22271	2.71119e-09	2.77425e-08	7.55686
CP037923.1	EKN05_003280	EKN05_003280	NADP-dependent oxaloacetate-decarboxylating malate dehydrogenase	CDS	-1.3027	8.29581	2.87484e-09	2.93411e-08	7.53252
CP037923.1	EKN05_004500	ccmE	cytochrome c maturation protein CcmE	CDS	1.80293	3.94251	2.88271e-09	2.93459e-08	7.53245
CP037923.1	EKN05_017235	hfq	RNA chaperone Hfq	CDS	-1.42372	10.9788	3.10019e-09	3.14016e-08	7.50305
CP037923.1	EKN05_002580	grcA	autonomous glycyl radical cofactor GrcA	CDS	1.70758	11.5137	3.10052e-09	3.14016e-08	7.50305
CP037923.1	EKN05_015705	yafC	LysR family transcriptional regulator	CDS	-1.0795	5.87507	3.17353e-09	3.20591e-08	7.49405
CP037924.1	EKN05_024530	EKN05_024530	transposase	pseudo	1.78426	5.28433	3.29934e-09	3.32453e-08	7.47827
CP037923.1	EKN05_020365	wecA	UDP-N-acetylglucosamine--undecaprenyl-phosphate N-acetylglucosaminephosphotransferase	CDS	0.816924	8.10747	3.38568e-09	3.40287e-08	7.46816
CP037923.1	EKN05_010420	icdA	NADP-dependent isocitrate dehydrogenase	CDS	-1.56716	9.53452	3.50005e-09	3.50891e-08	7.45483
CP037923.1	EKN05_018095	dusA	tRNA dihydrouridine(20/20a) synthase DusA	CDS	0.892852	7.78124	3.70889e-09	3.70889e-08	7.43076
CP037923.1	EKN05_016430	rapA	RNA polymerase-associated protein RapA	CDS	0.846792	8.02685	3.94789e-09	3.93795e-08	7.40473
CP037923.1	EKN05_009865	trpA	tryptophan synthase subunit alpha	CDS	-1.16841	5.32356	3.96174e-09	3.94183e-08	7.4043
CP037923.1	EKN05_001960	rpoS	RNA polymerase sigma factor RpoS	CDS	-2.16163	9.75329	3.9786e-09	3.94868e-08	7.40355
CP037923.1	EKN05_004305	nrdB	ribonucleotide-diphosphate reductase subunit beta	CDS	-0.872305	7.19882	4.11053e-09	4.06943e-08	7.39047
CP037923.1	EKN05_002980	ndk	nucleoside-diphosphate kinase	CDS	0.908648	9.2335	4.12494e-09	4.07351e-08	7.39003
CP037923.1	EKN05_001600	proW	proline/glycine betaine ABC transporter permease ProW	CDS	-1.35263	6.90536	4.27449e-09	4.21069e-08	7.37565
CP037923.1	EKN05_016985	hpaH	2-oxo-hepta-3-ene-1	CDS	-1.90155	4.09129	4.29915e-09	4.22448e-08	7.37423
CP037923.1	EKN05_011995	infA	translation initiation factor IF-1	CDS	1.426	10.1134	4.52318e-09	4.43362e-08	7.35324
CP037923.1	EKN05_019650	iucA	IucA/IucC family siderophore biosynthesis protein	CDS	-1.22325	6.49513	4.59832e-09	4.49613e-08	7.34716
CP037924.1	EKN05_023635	ipaH4.5	T3SS effector E3 ubiquitin-protein ligase IpaH4.5	CDS	1.09072	7.64969	4.70086e-09	4.58507e-08	7.33865
CP037923.1	EKN05_021410	hdeB	acid-activated periplasmic chaperone HdeB	CDS	2.49404	9.29874	4.74389e-09	4.61568e-08	7.33576
CP037924.1	EKN05_023790	pWR501_0050	transposase	CDS	1.83428	4.20157	5.10154e-09	4.9515e-08	7.30526
CP037923.1	EKN05_022540	EKN05_022540	DNA topoisomerase	CDS	-0.903316	8.71251	5.22087e-09	5.05493e-08	7.29628
CP037923.1	EKN05_001105	yqeF	acetyl-CoA C-acetyltransferase	CDS	-1.61878	5.49317	5.30163e-09	5.1206e-08	7.29068
CP037923.1	EKN05_021405	hdeA	acid-activated periplasmic chaperone HdeA	CDS	2.08116	9.9198	5.34578e-09	5.15068e-08	7.28814
CP037923.1	EKN05_004240	nudI	nucleoside triphosphatase NudI	CDS	-0.994505	5.41602	5.38499e-09	5.17586e-08	7.28602
CP037923.1	EKN05_015870	bamA	outer membrane protein assembly factor BamA	CDS	-0.88433	9.97144	5.41468e-09	5.1918e-08	7.28468
CP037923.1	EKN05_008105	dmsB	dimethylsulfoxide reductase subunit B	CDS	1.73548	3.3768	5.77935e-09	5.52807e-08	7.25743
CP037923.1	EKN05_004050	yfbS	SLC13 family permease	CDS	0.912052	8.36767	5.9974e-09	5.72282e-08	7.24239
CP037923.1	EKN05_004070	nuoA	NADH-quinone oxidoreductase subunit NuoA	CDS	-0.929146	8.48098	6.04064e-09	5.72933e-08	7.2419
CP037923.1	EKN05_007790	EKN05_007790	DUF1656 domain-containing protein	CDS	1.355	5.65459	6.04399e-09	5.72933e-08	7.2419
CP037923.1	EKN05_022615	yhdW	amino acid ABC transporter substrate-binding protein	CDS	-1.11171	5.99535	6.04763e-09	5.72933e-08	7.2419
CP037923.1	EKN05_018940	glpF	glycerol uptake facilitator protein GlpF	pseudo	-1.9341	6.79708	6.24463e-09	5.90185e-08	7.22901
CP037923.1	EKN05_004720	folE	GTP cyclohydrolase I FolE	CDS	-1.10231	7.27416	6.3657e-09	6.00195e-08	7.22171
CP037923.1	EKN05_008355	EKN05_008355	GntR family transcriptional regulator	CDS	1.05287	8.09009	6.51407e-09	6.12725e-08	7.21273
CP037923.1	EKN05_006090	yedE	selenium metabolism membrane protein YedE/FdhT	CDS	1.11235	6.39919	6.92188e-09	6.49541e-08	7.18739
CP037923.1	EKN05_004440	eco	ecotin	CDS	-0.71631	8.19109	7.06987e-09	6.6186e-08	7.17923
CP037923.1	EKN05_011945	dmsA	dimethylsulfoxide reductase subunit A	pseudo	1.11149	5.60904	7.09436e-09	6.62586e-08	7.17876
CP037924.1	EKN05_023830	ltrA	group II intron reverse transcriptase/maturase	CDS	0.755784	7.38538	7.24665e-09	6.75217e-08	7.17056
CP037923.1	EKN05_013755	hcxA	hydroxycarboxylate dehydrogenase HcxA	CDS	-1.32746	6.33851	7.39222e-09	6.87164e-08	7.16294
CP037923.1	EKN05_014490	lon	endopeptidase La	CDS	-1.08815	9.87221	7.67439e-09	7.11723e-08	7.14769
CP037923.1	EKN05_014790	ppnP	pyrimidine/purine nucleoside phosphorylase	CDS	-0.936038	8.62603	8.00517e-09	7.40665e-08	7.13038
CP037923.1	EKN05_020145	atpH	F0F1 ATP synthase subunit delta	CDS	-1.13933	8.29164	8.49194e-09	7.83871e-08	7.10576
CP037923.1	EKN05_017555	msrA	peptide-methionine (S)-S-oxide reductase MsrA	CDS	-1.11227	7.96039	8.67981e-09	7.9935e-08	7.09726
CP037923.1	EKN05_019285	lldR	transcriptional regulator LldR	CDS	-2.54889	7.02189	9.05593e-09	8.32053e-08	7.07985
CP037923.1	EKN05_018415	rluF	23S rRNA pseudouridine(2604) synthase RluF	CDS	0.936411	8.13653	9.08592e-09	8.32876e-08	7.07942
CP037923.1	EKN05_004760	EKN05_004760	DUF2542 family protein	CDS	2.19893	4.72246	9.14558e-09	8.36409e-08	7.07758
CP037923.1	EKN05_022165	EKN05_022165	DUF4223 domain-containing protein	CDS	2.27871	5.68799	9.75613e-09	8.9019e-08	7.05052
CP037923.1	EKN05_018100	pspG	envelope stress response protein PspG	CDS	-1.29235	5.07816	9.89172e-09	9.00488e-08	7.04552
CP037923.1	EKN05_015765	metQ	methionine ABC transporter substrate-binding protein MetQ	CDS	-1.23286	8.00508	1.00037e-08	9.06513e-08	7.04263
CP037924.1	EKN05_023715	EKN05_023715	hypothetical protein	CDS	4.10017	3.57682	9.9981e-09	9.06513e-08	7.04263
CP037923.1	EKN05_011980	cydD	cysteine/glutathione ABC transporter permease/ATP-binding protein CydD	CDS	0.926795	7.02889	1.02019e-08	9.22365e-08	7.0351
CP037924.1	EKN05_024055	EKN05_024055	hypothetical protein	pseudo	2.02993	4.02679	1.04683e-08	9.44297e-08	7.02489
CP037923.1	EKN05_013205	nagE	PTS N-acetyl glucosamine transporter subunit IIABC	CDS	-1.12227	7.96054	1.06035e-08	9.54316e-08	7.02031
CP037923.1	EKN05_022855	gltB	glutamate synthase large subunit	CDS	-1.10008	8.21953	1.07443e-08	9.6479e-08	7.01557
CP037923.1	EKN05_017350	blc	outer membrane lipoprotein Blc	CDS	-1.02484	8.46683	1.0834e-08	9.70227e-08	7.01313
CP037923.1	EKN05_013810	fepG	iron-enterobactin ABC transporter permease	CDS	-1.76349	3.84276	1.08538e-08	9.70227e-08	7.01313
CP037923.1	EKN05_004555	yejH	DEAD/DEAH box helicase	pseudo	0.846415	6.06725	1.10785e-08	9.88085e-08	7.00521
CP037923.1	EKN05_015125	gpt	xanthine phosphoribosyltransferase	CDS	1.04384	6.6589	1.14764e-08	1.02028e-07	6.99128
CP037924.1	EKN05_023905	ipgB2	hypothetical protein	CDS	1.33908	10.7361	1.1491e-08	1.02028e-07	6.99128
CP037923.1	EKN05_002955	pepB	aminopeptidase PepB	CDS	-1.14921	7.19974	1.1748e-08	1.04076e-07	6.98265
CP037923.1	EKN05_020630	rmuC	DNA recombination protein RmuC	CDS	1.33058	8.45507	1.18104e-08	1.04396e-07	6.98132
CP037923.1	EKN05_008215	uxaB	tagaturonate reductase	CDS	1.13638	6.35538	1.24176e-08	1.09518e-07	6.96051
CP037923.1	EKN05_019870	EKN05_019870	DUF937 domain-containing protein	CDS	-1.01236	6.76738	1.29074e-08	1.13585e-07	6.94468
CP037923.1	EKN05_003695	evgS	acid-sensing system histidine kinase EvgS	CDS	1.03674	8.21459	1.2988e-08	1.14041e-07	6.94294
CP037923.1	EKN05_009965	oppA	oligopeptide ABC transporter substrate-binding protein OppA	CDS	-0.95679	8.92245	1.31463e-08	1.15175e-07	6.93864
CP037923.1	EKN05_019190	EKN05_019190	DUF3302 domain-containing protein	CDS	2.80083	2.23688	1.34335e-08	1.17432e-07	6.93021
CP037923.1	EKN05_010305	umuC	translesion error-prone DNA polymerase V subunit UmuC	CDS	1.07446	4.92686	1.34815e-08	1.17592e-07	6.92962
CP037923.1	EKN05_019280	lldP	L-lactate permease	CDS	-2.11451	9.0707	1.36319e-08	1.18642e-07	6.92576
CP037923.1	EKN05_009110	mntP	manganese efflux pump MntP	CDS	1.45158	7.42028	1.37815e-08	1.19681e-07	6.92197
CP037923.1	EKN05_012175	potH	putrescine ABC transporter permease PotH	CDS	-1.68074	3.25124	1.38488e-08	1.20003e-07	6.92081
CP037924.1	EKN05_024745	ipgD	type III secretion system effector inositol phosphate phosphatase	CDS	2.64646	8.692	1.39379e-08	1.20511e-07	6.91897
CP037923.1	EKN05_016990	hpaI	4-hydroxy-2-oxoheptanedioate aldolase	pseudo	-1.44978	5.13757	1.46992e-08	1.26816e-07	6.89682
CP037923.1	EKN05_009960	oppB	oligopeptide ABC transporter permease OppB	CDS	-0.723629	6.97383	1.50013e-08	1.29096e-07	6.88909
CP037923.1	EKN05_000850	EKN05_000850	oxidative stress defense protein	CDS	-1.05496	8.99584	1.50286e-08	1.29096e-07	6.88909
CP037923.1	EKN05_018575	hemE	uroporphyrinogen decarboxylase	CDS	-0.687588	8.25615	1.52785e-08	1.30959e-07	6.88287
CP037923.1	EKN05_021910	malT	HTH-type transcriptional regulator MalT	CDS	1.37782	9.66868	1.5539e-08	1.32904e-07	6.87646
CP037923.1	EKN05_003590	EKN05_003590	DUF2502 domain-containing protein	CDS	-1.25836	5.28454	1.56686e-08	1.33724e-07	6.87379
CP037923.1	EKN05_018875	metL	bifunctional aspartate kinase/homoserine dehydrogenase II	CDS	-0.9457	7.61259	1.59927e-08	1.36196e-07	6.86584
CP037924.1	EKN05_024015	EKN05_024015	IS3 family transposase	pseudo	1.30446	4.96063	1.63457e-08	1.38904e-07	6.85729
CP037923.1	EKN05_004100	nuoH	NADH-quinone oxidoreductase subunit NuoH	CDS	-0.837556	8.68542	1.65675e-08	1.40486e-07	6.85237
CP037923.1	EKN05_001510	lhgO	L-2-hydroxyglutarate oxidase	CDS	-1.51793	7.32149	1.67696e-08	1.41896e-07	6.84803
CP037923.1	EKN05_021480	prlC	oligopeptidase A	CDS	-0.763518	8.88126	1.69374e-08	1.43011e-07	6.84463
CP037924.1	EKN05_023845	parB	ParB/RepB/Spo0J family partition protein	CDS	-1.38192	8.50153	1.71188e-08	1.44235e-07	6.84093
CP037923.1	EKN05_018315	proP	proline/glycine betaine transporter ProP	CDS	-0.934234	10.6961	1.9128e-08	1.60821e-07	6.79366
CP037923.1	EKN05_020535	EKN05_020535	hypothetical protein	CDS	1.17906	5.79826	1.98458e-08	1.66503e-07	6.77858
CP037923.1	EKN05_019890	dnaA	chromosomal replication initiator protein DnaA	CDS	1.05051	9.38176	2.03304e-08	1.70208e-07	6.76902
CP037923.1	EKN05_021725	rpoH	RNA polymerase sigma factor RpoH	CDS	1.2925	12.3662	2.06968e-08	1.7291e-07	6.76218
CP037923.1	EKN05_004220	arnA	bifunctional UDP-4-amino-4-deoxy-L-arabinose formyltransferase/UDP-glucuronic acid oxidase ArnA	CDS	-0.936496	5.64374	2.09973e-08	1.75051e-07	6.75684
CP037923.1	EKN05_013575	gpmA	2	CDS	-1.0482	9.41299	2.12011e-08	1.76164e-07	6.75408
CP037923.1	EKN05_008800	ydjY	protein YdjY	CDS	2.50839	3.08775	2.12197e-08	1.76164e-07	6.75408
CP037924.1	EKN05_024495	pWR501_0193	hypothetical protein	pseudo	1.75921	4.93128	2.13923e-08	1.77225e-07	6.75147
CP037923.1	EKN05_004055	EKN05_004055	5'-deoxynucleotidase	CDS	0.797932	5.86903	2.14741e-08	1.77531e-07	6.75073
CP037923.1	EKN05_001975	surE	5'/3'-nucleotidase SurE	CDS	-0.809735	6.59591	2.16945e-08	1.7898e-07	6.7472
CP037923.1	EKN05_005065	rcnR	Ni(II)/Co(II)-binding transcriptional repressor RcnR	CDS	-1.71237	5.13106	2.18655e-08	1.80015e-07	6.74469
CP037923.1	EKN05_009075	EKN05_009075	cyclic diguanylate phosphodiesterase	CDS	0.914458	6.5671	2.22046e-08	1.82428e-07	6.73891
CP037923.1	EKN05_014720	queA	tRNA preQ1(34) S-adenosylmethionine ribosyltransferase-isomerase QueA	CDS	0.898525	6.88777	2.30944e-08	1.89346e-07	6.72274
CP037923.1	EKN05_019235	mtlA	PTS mannitol transporter subunit IICBA	CDS	-1.08108	7.22386	2.36511e-08	1.93509e-07	6.7133
CP037923.1	EKN05_023070	nusA	transcription termination/antitermination protein NusA	CDS	1.20855	10.3013	2.38075e-08	1.94387e-07	6.71133
CP037923.1	EKN05_008070	EKN05_008070	MFS transporter	pseudo	1.02637	8.56794	2.48154e-08	2.022e-07	6.69422
CP037923.1	EKN05_021420	EKN05_021420	helix-turn-helix transcriptional regulator	CDS	1.95503	6.40971	2.51449e-08	2.04463e-07	6.68938
CP037923.1	EKN05_014335	apt	adenine phosphoribosyltransferase	CDS	1.1478	6.9278	2.5922e-08	2.10351e-07	6.67706
CP037923.1	EKN05_022030	nudE	ADP compounds hydrolase NudE	CDS	-0.845912	7.28591	2.7177e-08	2.20083e-07	6.65741
CP037923.1	EKN05_019915	yidC	membrane protein insertase YidC	CDS	0.919266	9.73541	2.73035e-08	2.20657e-07	6.65628
CP037923.1	EKN05_007710	EKN05_007710	MFS transporter	CDS	1.29409	6.04243	2.74151e-08	2.21107e-07	6.6554
CP037923.1	EKN05_021990	ompR	two-component system response regulator OmpR	CDS	-0.899779	8.18087	2.77673e-08	2.23493e-07	6.65074
CP037923.1	EKN05_013440	odhB	2-oxoglutarate dehydrogenase complex dihydrolipoyllysine-residue succinyltransferase	CDS	-1.35803	9.85292	2.83847e-08	2.27998e-07	6.64207
CP037923.1	EKN05_007105	cybB	cytochrome b561	CDS	-0.882699	6.5421	2.87918e-08	2.30801e-07	6.63676
CP037923.1	EKN05_014645	dxs	1-deoxy-D-xylulose-5-phosphate synthase	CDS	0.939043	8.37035	2.91591e-08	2.33273e-07	6.63214
CP037923.1	EKN05_021905	rtcA	RNA 3'-terminal phosphate cyclase	CDS	2.0113	7.33782	2.93605e-08	2.3441e-07	6.63002
CP037923.1	EKN05_017375	epmB	EF-P beta-lysylation protein EpmB	CDS	0.893654	7.44108	3.15437e-08	2.51334e-07	6.59975
CP037923.1	EKN05_007785	EKN05_007785	HlyD family secretion protein	CDS	1.27974	5.14143	3.16071e-08	2.51334e-07	6.59975
CP037923.1	EKN05_014330	dnaX	DNA polymerase III subunit gamma/tau	CDS	0.740175	9.09384	3.22361e-08	2.55822e-07	6.59206
CP037923.1	EKN05_016760	ettA	energy-dependent translational throttle protein EttA	CDS	-0.690544	9.15909	3.24418e-08	2.56546e-07	6.59084
CP037923.1	EKN05_008365	ydfI	mannitol dehydrogenase family protein	CDS	1.38398	4.36737	3.24569e-08	2.56546e-07	6.59084
CP037923.1	EKN05_012160	rlmC	23S rRNA (uracil(747)-C(5))-methyltransferase RlmC	CDS	0.990585	5.67963	3.36516e-08	2.65459e-07	6.576
CP037923.1	EKN05_005525	EKN05_005525	Txe/YoeB family addiction module toxin	CDS	1.53909	5.56656	3.3828e-08	2.6632e-07	6.5746
CP037923.1	EKN05_020675	ubiD	4-hydroxy-3-polyprenylbenzoate decarboxylase	CDS	-0.68712	9.08152	3.42911e-08	2.6943e-07	6.56955
CP037923.1	EKN05_015275	EKN05_015275	antitermination protein	CDS	1.09083	5.46721	3.43663e-08	2.69487e-07	6.56946
CP037923.1	EKN05_022375	rpsS	30S ribosomal protein S19	CDS	-1.51468	9.5532	3.45814e-08	2.70637e-07	6.56761
CP037923.1	EKN05_020395	rffC	dTDP-4-amino-4	CDS	-1.15413	5.20218	3.49536e-08	2.7301e-07	6.56382
CP037923.1	EKN05_007900	blr	division septum protein Blr	CDS	1.2816	7.37822	3.52086e-08	2.74461e-07	6.56152
CP037923.1	EKN05_018915	hslV	ATP-dependent protease subunit HslV	CDS	-0.837012	7.426	3.80665e-08	2.96156e-07	6.52848
CP037923.1	EKN05_009505	tpx	thiol peroxidase	CDS	-1.04816	10.026	3.88482e-08	3.01645e-07	6.5205
CP037923.1	EKN05_008795	EKN05_008795	TVP38/TMEM64 family protein	CDS	1.90416	4.71395	3.9621e-08	3.07043e-07	6.5128
CP037923.1	EKN05_001945	yclC	UbiD family decarboxylase	pseudo	0.914517	7.42638	4.0377e-08	3.12291e-07	6.50544
CP037923.1	EKN05_006215	ftnA	non-heme ferritin	CDS	2.10955	8.38493	4.08521e-08	3.1535e-07	6.50121
CP037923.1	EKN05_013580	galM	galactose-1-epimerase	CDS	-0.918173	9.25231	4.23449e-08	3.26237e-07	6.48647
CP037923.1	EKN05_016685	thrB	homoserine kinase	CDS	-1.119	5.91585	4.24844e-08	3.26676e-07	6.48588
CP037923.1	EKN05_018465	yjbB	Na/Pi cotransporter family protein	CDS	-0.677307	8.03688	4.2755e-08	3.2812e-07	6.48397
CP037923.1	EKN05_017495	fklB	FKBP-type peptidyl-prolyl cis-trans isomerase	CDS	-1.47258	6.76662	4.38877e-08	3.36161e-07	6.47345
CP037924.1	EKN05_024525	pWR501_0186	reverse transcriptase	CDS	2.03868	5.21112	4.42067e-08	3.37951e-07	6.47115
CP037923.1	EKN05_009855	trpF	bifunctional indole-3-glycerol-phosphate synthase TrpC/phosphoribosylanthranilate isomerase TrpF	CDS	-1.13749	4.7186	4.5033e-08	3.43605e-07	6.46394
CP037923.1	EKN05_022820	nanT	sialic acid transporter NanT	CDS	-0.820146	6.25374	4.78909e-08	3.64642e-07	6.43813
CP037923.1	EKN05_022875	mtgA	monofunctional biosynthetic peptidoglycan transglycosylase	pseudo	0.763574	8.5536	4.79743e-08	3.64642e-07	6.43813
CP037923.1	EKN05_012505	rhlE	ATP-dependent RNA helicase RhlE	pseudo	0.976308	8.51593	4.83521e-08	3.66198e-07	6.43628
CP037923.1	EKN05_005720	EKN05_005720	hypothetical protein	CDS	2.25029	3.54208	4.8364e-08	3.66198e-07	6.43628
CP037923.1	EKN05_002905	suhB	inositol-1-monophosphatase	CDS	1.00284	9.70444	4.95392e-08	3.7438e-07	6.42669
CP037923.1	EKN05_018220	nrfC	cytochrome c nitrite reductase Fe-S protein	CDS	2.23225	5.16041	5.14618e-08	3.88169e-07	6.41098
CP037923.1	EKN05_000380	EKN05_000380	DUF3362 domain-containing protein	pseudo	1.35567	4.77594	5.28379e-08	3.97791e-07	6.40035
CP037923.1	EKN05_020330	ppiC	peptidylprolyl isomerase C	CDS	-1.52697	7.92605	5.4437e-08	4.08737e-07	6.38856
CP037923.1	EKN05_007155	EKN05_007155	VOC family protein	CDS	-0.978466	6.41551	5.44983e-08	4.08737e-07	6.38856
CP037923.1	EKN05_017645	treB	PTS trehalose transporter subunit IIBC	CDS	-1.66112	6.62164	5.46133e-08	4.08825e-07	6.38846
CP037923.1	EKN05_011940	dmsB	dimethylsulfoxide reductase subunit B	CDS	1.52009	3.45671	5.54987e-08	4.1467e-07	6.3823
CP037923.1	EKN05_021980	EKN05_021980	RNA-binding transcriptional accessory protein	CDS	-0.763883	7.14041	5.57137e-08	4.15492e-07	6.38144
CP037923.1	EKN05_017425	dcuA	anaerobic C4-dicarboxylate transporter	CDS	0.958611	9.12332	5.59662e-08	4.16591e-07	6.38029
CP037923.1	EKN05_011360	EKN05_011360	cold-shock protein	CDS	3.24305	3.9006	5.61458e-08	4.16713e-07	6.38016
CP037923.1	EKN05_005610	ldtA	L	CDS	-0.821706	8.16395	5.6284e-08	4.16713e-07	6.38016
CP037923.1	EKN05_000755	tkt	transketolase	CDS	-0.804314	9.29501	5.6337e-08	4.16713e-07	6.38016
CP037923.1	EKN05_008845	EKN05_008845	sulfurtransferase	CDS	0.783484	5.87525	5.64036e-08	4.16713e-07	6.38016
CP037923.1	EKN05_010600	potA	spermidine/putrescine ABC transporter ATP-binding protein PotA	CDS	1.11601	6.76471	5.67229e-08	4.18292e-07	6.37852
CP037923.1	EKN05_019930	tnaA	tryptophanase	CDS	-3.57455	10.1309	5.75734e-08	4.23775e-07	6.37287
CP037923.1	EKN05_008755	ves	environmental stress-induced protein Ves	CDS	1.52481	4.78023	5.78248e-08	4.24835e-07	6.37178
CP037923.1	EKN05_023275	tdcA	transcriptional regulator TdcA	CDS	3.31145	5.64642	5.82581e-08	4.27226e-07	6.36934
CP037923.1	EKN05_011305	torD	molecular chaperone TorD	pseudo	1.02889	7.3112	6.0717e-08	4.44435e-07	6.35219
CP037923.1	EKN05_016525	caiB	L-carnitine CoA-transferase	CDS	1.04782	4.84143	6.0906e-08	4.44996e-07	6.35164
CP037923.1	EKN05_000375	EKN05_000375	radical SAM protein	pseudo	0.888628	6.52435	6.11056e-08	4.45632e-07	6.35102
CP037923.1	EKN05_018800	ppc	phosphoenolpyruvate carboxylase	CDS	-0.84889	9.41884	6.14968e-08	4.47661e-07	6.34905
CP037924.1	EKN05_023765	EKN05_023765	IS110-like element ISSfl4 family transposase	CDS	1.57118	4.69566	6.28622e-08	4.5676e-07	6.34031
CP037923.1	EKN05_011975	trxB	thioredoxin-disulfide reductase	CDS	-1.12057	7.81729	6.30697e-08	4.57429e-07	6.33968
CP037923.1	EKN05_020700	EKN05_020700	IMPACT family protein	CDS	-0.708065	7.36693	6.33914e-08	4.58921e-07	6.33826
CP037923.1	EKN05_012150	artM	arginine ABC transporter permease ArtM	CDS	1.02356	9.10926	6.37269e-08	4.60509e-07	6.33676
CP037923.1	EKN05_000320	parE	DNA topoisomerase IV subunit B	CDS	0.865449	8.40246	6.54573e-08	4.72151e-07	6.32592
CP037923.1	EKN05_000435	EKN05_000435	TIGR00645 family protein	CDS	-1.14	6.57136	6.60089e-08	4.75264e-07	6.32307
CP037923.1	EKN05_007560	EKN05_007560	hypothetical protein	CDS	1.21581	6.13337	6.86601e-08	4.93456e-07	6.30675
CP037923.1	EKN05_011790	msbA	lipid A export ATP-binding/permease MsbA	CDS	0.683334	7.97238	7.05052e-08	5.05798e-07	6.29602
CP037923.1	EKN05_020660	tatC	Sec-independent protein translocase subunit TatC	CDS	0.713724	8.32647	7.14812e-08	5.11872e-07	6.29084
CP037923.1	EKN05_008965	EKN05_008965	DUF1315 family protein	CDS	-1.22125	5.9172	7.23416e-08	5.17098e-07	6.28643
CP037923.1	EKN05_014190	mnmH	tRNA 2-selenouridine(34) synthase MnmH	CDS	0.887991	7.73567	7.29747e-08	5.18055e-07	6.28562
CP037923.1	EKN05_022535	EKN05_022535	DUF494 domain-containing protein	CDS	-0.88164	7.85503	7.29922e-08	5.18055e-07	6.28562
CP037923.1	EKN05_009035	tsaB	tRNA (adenosine(37)-N6)-threonylcarbamoyltransferase complex dimerization subunit type 1 TsaB	CDS	1.01151	6.45119	7.29987e-08	5.18055e-07	6.28562
CP037924.1	EKN05_024275	pWR501_0248	IS3 family transposase	pseudo	0.958381	7.47633	7.27312e-08	5.18055e-07	6.28562
CP037923.1	EKN05_012010	clpA	ATP-dependent Clp protease ATP-binding subunit ClpA	CDS	-0.87449	9.34255	7.44852e-08	5.27659e-07	6.27765
CP037923.1	EKN05_014215	cnoX	chaperedoxin	CDS	-0.767058	7.82811	7.48846e-08	5.29541e-07	6.2761
CP037923.1	EKN05_007890	EKN05_007890	DUF2569 domain-containing protein	CDS	1.21307	6.63199	7.67828e-08	5.41997e-07	6.266
CP037923.1	EKN05_014235	EKN05_014235	NfeD family protein	CDS	0.877867	7.06934	7.92388e-08	5.58338e-07	6.2531
CP037923.1	EKN05_015925	dapD	2	CDS	-0.700548	8.95626	7.9927e-08	5.62186e-07	6.25012
CP037923.1	EKN05_016125	speD	adenosylmethionine decarboxylase	CDS	-0.899601	6.01513	8.10382e-08	5.68992e-07	6.24489
CP037923.1	EKN05_018145	uvrA	excinuclease ABC subunit UvrA	CDS	0.678922	10.1452	8.39616e-08	5.87713e-07	6.23083
CP037923.1	EKN05_017660	mgtA	magnesium-translocating P-type ATPase	CDS	-0.937441	8.72988	8.40014e-08	5.87713e-07	6.23083
CP037923.1	EKN05_020325	ilvC	ketol-acid reductoisomerase	CDS	-2.02631	10.0281	8.66529e-08	6.04133e-07	6.21887
CP037924.1	EKN05_024820	pWR501_0127	IS4 family transposase	pseudo	0.863332	6.5109	8.66534e-08	6.04133e-07	6.21887
CP037923.1	EKN05_012040	EKN05_012040	ATP-dependent endonuclease	CDS	0.645817	7.85567	8.70064e-08	6.05528e-07	6.21787
CP037923.1	EKN05_020130	atpB	F0F1 ATP synthase subunit A	CDS	-0.654429	8.6334	8.79721e-08	6.11174e-07	6.21383
CP037923.1	EKN05_011310	EKN05_011310	IS1 family transposase	pseudo	1.38997	3.70746	8.83434e-08	6.12679e-07	6.21277
CP037923.1	EKN05_018790	argC	N-acetyl-gamma-glutamyl-phosphate reductase	CDS	-1.31924	5.84038	9.15729e-08	6.33966e-07	6.19793
CP037923.1	EKN05_007700	purR	HTH-type transcriptional repressor PurR	CDS	0.779532	7.16391	9.40864e-08	6.50231e-07	6.18693
CP037923.1	EKN05_001140	galR	HTH-type transcriptional regulator GalR	CDS	-0.94163	7.57002	9.49318e-08	6.5493e-07	6.18381
CP037923.1	EKN05_007145	trg	methyl-accepting chemotaxis protein Trg	CDS	-1.06236	4.73232	9.55917e-08	6.58336e-07	6.18155
CP037923.1	EKN05_000575	yqgA	DUF554 domain-containing protein	CDS	0.958495	6.09861	9.60125e-08	6.60086e-07	6.1804
CP037923.1	EKN05_000430	yghA	NADP(+)-dependent aldehyde reductase	CDS	-0.846501	6.52628	9.87212e-08	6.77532e-07	6.16907
CP037924.1	EKN05_024150	EKN05_024150	replication protein RepA	CDS	1.68271	9.64316	1.00255e-07	6.86868e-07	6.16313
CP037924.1	EKN05_024570	pWR501_0177	hypothetical protein	CDS	2.80786	8.76438	1.03124e-07	7.05305e-07	6.15162
CP037923.1	EKN05_000545	glcB	malate synthase G	CDS	-0.767764	6.98517	1.03546e-07	7.06823e-07	6.15069
CP037923.1	EKN05_022025	igaA	intracellular growth attenuator protein IgaA	CDS	-0.771972	8.04778	1.03703e-07	7.06823e-07	6.15069
CP037923.1	EKN05_016815	EKN05_016815	YjjI family glycine radical enzyme	CDS	0.963317	7.53292	1.04526e-07	7.11205e-07	6.14801
CP037923.1	EKN05_020315	ilvA	threonine ammonia-lyase	CDS	-0.858565	7.20959	1.0522e-07	7.14699e-07	6.14588
CP037923.1	EKN05_023285	tdcC	threonine/serine transporter TdcC	CDS	1.90868	5.55079	1.06038e-07	7.19024e-07	6.14326
CP037923.1	EKN05_014965	EKN05_014965	hypothetical protein	CDS	1.75062	6.46574	1.06711e-07	7.22354e-07	6.14125
CP037923.1	EKN05_016700	lasT	tRNA/rRNA methyltransferase	CDS	-1.11111	5.62613	1.123e-07	7.58884e-07	6.11982
CP037924.1	EKN05_024095	EKN05_024095	IS3 family transposase	pseudo	1.50519	4.10723	1.14236e-07	7.70654e-07	6.11314
CP037923.1	EKN05_018050	ubiA	4-hydroxybenzoate octaprenyltransferase	CDS	-0.959016	7.10907	1.14561e-07	7.71535e-07	6.11264
CP037923.1	EKN05_001275	csdA	cysteine desulfurase CsdA	CDS	0.967862	8.23316	1.14847e-07	7.72148e-07	6.1123
CP037923.1	EKN05_016110	cueO	multicopper oxidase CueO	CDS	-0.983135	5.83313	1.18697e-07	7.96679e-07	6.09872
CP037923.1	EKN05_022265	kefB	glutathione-regulated potassium-efflux system protein KefB	CDS	-1.51874	6.04756	1.20911e-07	8.10162e-07	6.09143
CP037923.1	EKN05_019360	tdh	L-threonine 3-dehydrogenase	CDS	-0.954304	8.09306	1.23583e-07	8.26667e-07	6.08267
CP037923.1	EKN05_023020	rlmE	23S rRNA (uridine(2552)-2'-O)-methyltransferase RlmE	CDS	-0.683665	9.08502	1.24357e-07	8.30444e-07	6.08069
CP037923.1	EKN05_023290	tdcD	propionate kinase	CDS	2.52222	4.34745	1.26182e-07	8.41216e-07	6.07509
CP037923.1	EKN05_017485	EKN05_017485	hypothetical protein	pseudo	-1.16107	7.81084	1.26751e-07	8.43584e-07	6.07387
CP037923.1	EKN05_022380	rplV	50S ribosomal protein L22	CDS	-1.20506	7.89714	1.28799e-07	8.55781e-07	6.06764
CP037923.1	EKN05_004250	cinA	nicotinamide mononucleotide deamidase-related protein YfaY	pseudo	-0.761105	6.66565	1.30941e-07	8.68551e-07	6.0612
CP037923.1	EKN05_009080	yoaE	TerC family protein	CDS	0.879255	6.24361	1.31438e-07	8.70393e-07	6.06028
CP037923.1	EKN05_006715	mepM	murein DD-endopeptidase MepM	CDS	1.06324	7.67415	1.33845e-07	8.84852e-07	6.05313
CP037924.1	EKN05_024160	yihA	DUF2726 domain-containing protein	CDS	1.25352	6.90353	1.3585e-07	8.96611e-07	6.0474
CP037923.1	EKN05_001020	prfB	peptide chain release factor 2	CDS	0.860358	7.72682	1.39107e-07	9.1658e-07	6.03783
CP037923.1	EKN05_004965	btsS	two-component regulatory system sensor histidine kinase BtsS	CDS	1.27823	5.75436	1.46553e-07	9.64037e-07	6.01591
CP037923.1	EKN05_009070	sdaA	L-serine ammonia-lyase	CDS	0.675071	8.7243	1.46905e-07	9.64748e-07	6.01559
CP037923.1	EKN05_018955	fpr	ferredoxin--NADP(+) reductase	CDS	-0.902209	7.07396	1.48798e-07	9.75561e-07	6.01075
CP037923.1	EKN05_019940	mdtL	multidrug efflux MFS transporter MdtL	CDS	-0.870446	6.52592	1.49065e-07	9.75697e-07	6.01069
CP037924.1	EKN05_024265	EKN05_024265	integrase	CDS	0.973817	7.72837	1.54363e-07	1.00871e-06	5.99623
CP037923.1	EKN05_012915	EKN05_012915	hypothetical protein	CDS	2.13491	3.55234	1.5538e-07	1.01215e-06	5.99476
CP037923.1	EKN05_021145	yhjD	inner membrane protein YhjD	CDS	-0.675911	8.22251	1.554e-07	1.01215e-06	5.99476
CP037923.1	EKN05_010705	hinT	purine nucleoside phosphoramidase	CDS	-1.017	7.1025	1.55851e-07	1.01342e-06	5.99421
CP037923.1	EKN05_013510	tolB	Tol-Pal system protein TolB	CDS	-0.996235	8.8496	1.61042e-07	1.04545e-06	5.9807
CP037923.1	EKN05_003890	EKN05_003890	MFS transporter	CDS	1.00741	5.34819	1.67536e-07	1.08583e-06	5.96424
CP037923.1	EKN05_017155	yjfP	esterase	CDS	-0.828959	5.87246	1.68445e-07	1.08994e-06	5.9626
CP037923.1	EKN05_022250	yheT	hydrolase	CDS	-0.894465	6.35373	1.69832e-07	1.09712e-06	5.95975
CP037923.1	EKN05_003250	narQ	nitrate/nitrite two-component system sensor histidine kinase NarQ	pseudo	0.730391	6.44061	1.70161e-07	1.09745e-06	5.95961
CP037923.1	EKN05_014285	fsr	MFS transporter	CDS	-0.760727	6.62937	1.71559e-07	1.10467e-06	5.95677
CP037923.1	EKN05_016140	EKN05_016140	DUF3300 domain-containing protein	CDS	-0.820305	6.11245	1.75113e-07	1.12572e-06	5.94857
CP037924.1	EKN05_024515	pWR501_0188	IS3 family transposase	pseudo	1.54792	7.16233	1.76013e-07	1.12968e-06	5.94704
CP037923.1	EKN05_003030	guaB	IMP dehydrogenase	CDS	0.953652	7.59119	1.78822e-07	1.14585e-06	5.94087
CP037923.1	EKN05_002930	iscA	iron-sulfur cluster assembly protein IscA	CDS	-1.81719	6.43941	1.80771e-07	1.15647e-06	5.93687
CP037923.1	EKN05_004275	glpA	anaerobic glycerol-3-phosphate dehydrogenase subunit A	CDS	1.93593	8.96502	1.81995e-07	1.1619e-06	5.93483
CP037923.1	EKN05_021205	bcsB	cellulose biosynthesis cyclic di-GMP-binding regulatory protein BcsB	CDS	-1.01783	4.82686	1.82207e-07	1.1619e-06	5.93483
CP037923.1	EKN05_019560	EKN05_019560	glycoside-pentoside-hexuronide family transporter	pseudo	-1.34407	4.62445	1.86306e-07	1.18613e-06	5.92587
CP037923.1	EKN05_004270	glpB	glycerol-3-phosphate dehydrogenase subunit GlpB	CDS	2.52502	8.59809	1.87934e-07	1.19457e-06	5.92279
CP037923.1	EKN05_006430	cmoA	carboxy-S-adenosyl-L-methionine synthase CmoA	CDS	1.05505	5.28016	1.89378e-07	1.20182e-06	5.92016
CP037923.1	EKN05_008350	ydfG	bifunctional NADP-dependent 3-hydroxy acid dehydrogenase/3-hydroxypropionate dehydrogenase YdfG	CDS	-0.787569	8.80438	1.9038e-07	1.20563e-06	5.91879
CP037923.1	EKN05_014250	ybaS	glutaminase	CDS	1.33892	7.19839	1.90587e-07	1.20563e-06	5.91879
CP037923.1	EKN05_011720	gloC	hydroxyacylglutathione hydrolase GloC	CDS	0.662863	8.45099	1.91177e-07	1.20743e-06	5.91814
CP037923.1	EKN05_007690	ydhC	Bcr/CflA family multidrug efflux MFS transporter	CDS	0.912953	5.24774	1.96653e-07	1.24004e-06	5.90656
CP037923.1	EKN05_010050	narK	nitrate transporter NarK	CDS	2.03556	10.0431	1.97551e-07	1.24373e-06	5.90528
CP037923.1	EKN05_013015	rlmH	23S rRNA (pseudouridine(1915)-N(3))-methyltransferase RlmH	CDS	1.06095	6.59974	1.99793e-07	1.25584e-06	5.90106
CP037923.1	EKN05_017400	groL	chaperonin GroEL	CDS	-0.973298	11.7349	2.00698e-07	1.25953e-06	5.89979
CP037923.1	EKN05_020755	yihE	serine/threonine protein kinase	CDS	0.607969	8.295	2.1801e-07	1.36501e-06	5.86486
CP037923.1	EKN05_013585	galK	galactokinase	CDS	-1.34609	7.96665	2.18195e-07	1.36501e-06	5.86486
CP037923.1	EKN05_005020	EKN05_005020	DUF2574 family protein	CDS	-1.16668	8.00778	2.27071e-07	1.4183e-06	5.84823
CP037923.1	EKN05_006965	ttcA	tRNA 2-thiocytidine(32) synthetase TtcA	CDS	1.06857	6.57169	2.30748e-07	1.439e-06	5.84194
CP037923.1	EKN05_006970	uspF	universal stress protein UspF	CDS	-0.858342	9.14329	2.36863e-07	1.47481e-06	5.83127
CP037923.1	EKN05_002565	trxC	thioredoxin TrxC	CDS	-0.931434	6.71836	2.37314e-07	1.4753e-06	5.83112
CP037923.1	EKN05_016155	aceE	pyruvate dehydrogenase (acetyl-transferring)	CDS	-0.975925	9.50424	2.46084e-07	1.52742e-06	5.81604
CP037923.1	EKN05_012955	cspE	transcription antiterminator/RNA stability regulator CspE	CDS	1.35587	10.3412	2.48911e-07	1.54255e-06	5.81176
CP037923.1	EKN05_021225	EKN05_021225	hypothetical protein	CDS	-1.49579	8.02802	2.5017e-07	1.54793e-06	5.81025
CP037923.1	EKN05_004825	bglX	beta-glucosidase BglX	CDS	-0.526421	7.18658	2.53099e-07	1.56309e-06	5.80601
CP037923.1	EKN05_023390	tsaC	fimbrial protein	CDS	-0.810045	8.41356	2.53411e-07	1.56309e-06	5.80601
CP037923.1	EKN05_014610	EKN05_014610	hypothetical protein	CDS	1.46455	4.45324	2.54846e-07	1.5695e-06	5.80424
CP037923.1	EKN05_010175	dhaR	PTS-dependent dihydroxyacetone kinase operon transcriptional regulator DhaR	CDS	0.66664	9.59357	2.55542e-07	1.57134e-06	5.80373
CP037923.1	EKN05_021970	feoB	Fe(2+) transporter permease subunit FeoB	CDS	-1.0641	7.70421	2.55986e-07	1.57164e-06	5.80365
CP037923.1	EKN05_004715	yeiG	S-formylglutathione hydrolase YeiG	CDS	-1.02228	7.21771	2.56447e-07	1.57203e-06	5.80354
CP037924.1	EKN05_024510	tnpC	IS3 family transposase	pseudo	0.898808	9.33813	2.57568e-07	1.57646e-06	5.80232
CP037923.1	EKN05_020580	recQ	ATP-dependent DNA helicase RecQ	CDS	0.688118	7.16484	2.60838e-07	1.59401e-06	5.79751
CP037923.1	EKN05_014130	purE	5-(carboxyamino)imidazole ribonucleotide mutase	CDS	1.19533	4.91497	2.75936e-07	1.68367e-06	5.77374
CP037923.1	EKN05_019215	selA	L-seryl-tRNA(Sec) selenium transferase	CDS	0.691685	7.32446	2.77181e-07	1.68867e-06	5.77246
CP037923.1	EKN05_013565	EKN05_013565	hypothetical protein	CDS	-1.33713	7.99264	2.82058e-07	1.71575e-06	5.76555
CP037923.1	EKN05_015115	EKN05_015115	peptide chain release factor H	pseudo	1.39293	5.59171	2.83443e-07	1.72153e-06	5.76409
CP037923.1	EKN05_002975	pbpC	penicillin-binding protein 1C	CDS	0.888077	11.8396	2.89145e-07	1.75347e-06	5.7561
CP037923.1	EKN05_022900	yhbH	ribosome hibernation promoting factor	CDS	-1.58152	7.13794	2.90303e-07	1.7578e-06	5.75503
CP037923.1	EKN05_009185	rsmF	16S rRNA (cytosine(1407)-C(5))-methyltransferase RsmF	CDS	0.91099	5.47377	2.95205e-07	1.78475e-06	5.74842
CP037923.1	EKN05_014110	EKN05_014110	metal-dependent hydrolase	CDS	1.19789	5.13599	2.98194e-07	1.80008e-06	5.74471
CP037923.1	EKN05_017405	groES	co-chaperone GroES	CDS	-1.18696	8.96566	3.11654e-07	1.87846e-06	5.7262
CP037923.1	EKN05_018210	nrfA	ammonia-forming nitrite reductase cytochrome c552 subunit	CDS	1.66223	7.67189	3.18393e-07	1.91616e-06	5.71757
CP037924.1	EKN05_024285	EKN05_024285	IS3 family transposase	pseudo	1.04223	5.68222	3.35263e-07	2.01463e-06	5.6958
CP037923.1	EKN05_022990	rpmA	50S ribosomal protein L27	CDS	1.13105	8.94352	3.45438e-07	2.07263e-06	5.68348
CP037923.1	EKN05_007250	EKN05_007250	DMT family transporter	CDS	1.29147	4.89209	3.47235e-07	2.08026e-06	5.68188
CP037923.1	EKN05_022635	fis	DNA-binding transcriptional regulator Fis	CDS	2.41941	6.50719	3.50139e-07	2.09449e-06	5.67892
CP037923.1	EKN05_021930	nfuA	iron-sulfur cluster biogenesis protein NfuA	CDS	-0.791551	8.20682	3.51179e-07	2.09754e-06	5.67829
CP037924.1	EKN05_024270	pWR501_0249	hypothetical protein	CDS	0.70773	11.7765	3.71397e-07	2.21496e-06	5.65463
CP037923.1	EKN05_023065	rimP	ribosome maturation factor RimP	CDS	0.978024	9.32869	3.74317e-07	2.22618e-06	5.65244
CP037923.1	EKN05_019965	yieF	NAD(P)H-dependent chromate oxidoreductase YieF	CDS	-0.830595	7.95885	3.74403e-07	2.22618e-06	5.65244
CP037923.1	EKN05_000165	rpsU	30S ribosomal protein S21	CDS	1.35132	10.6118	3.77382e-07	2.24053e-06	5.64965
CP037923.1	EKN05_003410	EKN05_003410	RpoE-regulated lipoprotein	CDS	0.884765	6.93104	3.81042e-07	2.25887e-06	5.64611
CP037923.1	EKN05_017615	EKN05_017615	ribosome-associated protein	CDS	-0.751079	7.88878	3.84229e-07	2.27436e-06	5.64314
CP037923.1	EKN05_014520	ampG	muropeptide MFS transporter AmpG	CDS	0.871754	7.23405	3.99957e-07	2.3621e-06	5.6267
CP037923.1	EKN05_012510	cecR	DNA-binding transcriptional regulator CecR	CDS	0.956005	8.0392	4.00244e-07	2.3621e-06	5.6267
CP037923.1	EKN05_003970	hisQ	histidine ABC transporter permease HisQ	CDS	-1.28051	4.43282	4.04368e-07	2.38288e-06	5.6229
CP037923.1	EKN05_009155	htpX	protease HtpX	CDS	-0.879596	7.78591	4.1e-07	2.41248e-06	5.61754
CP037923.1	EKN05_006905	ogt	methylated-DNA--[protein]-cysteine S-methyltransferase	CDS	0.906701	5.91296	4.11019e-07	2.41489e-06	5.6171
CP037923.1	EKN05_021810	EKN05_021810	pirin family protein	CDS	-0.711041	7.56372	4.25359e-07	2.49538e-06	5.60286
CP037923.1	EKN05_022255	yheS	ABC transporter ATP-binding protein	CDS	-0.644579	7.42282	4.25978e-07	2.49538e-06	5.60286
CP037923.1	EKN05_001220	recC	exodeoxyribonuclease V subunit gamma	CDS	-0.59298	7.67169	4.53032e-07	2.64994e-06	5.57676
CP037923.1	EKN05_011375	cspH	cold shock-like protein CspH	CDS	1.25392	9.37965	4.59348e-07	2.68292e-06	5.57139
CP037923.1	EKN05_005025	yehD	type 1 fimbrial protein	CDS	3.06678	3.02691	4.77517e-07	2.78493e-06	5.55519
CP037923.1	EKN05_001030	EKN05_001030	isopentenyl-diphosphate Delta-isomerase	CDS	-0.774721	7.33317	4.80719e-07	2.79564e-06	5.55352
CP037923.1	EKN05_013800	entS	enterobactin transporter EntS	CDS	-1.78448	4.33626	4.80843e-07	2.79564e-06	5.55352
CP037923.1	EKN05_004025	pta	phosphate acetyltransferase	CDS	0.764376	9.94306	4.81856e-07	2.79564e-06	5.55352
CP037923.1	EKN05_019150	EKN05_019150	AraC family transcriptional regulator	CDS	-1.16204	3.68544	4.82177e-07	2.79564e-06	5.55352
CP037923.1	EKN05_020295	ilvG	acetolactate synthase 2 catalytic subunit	CDS	-1.15261	5.94851	4.88186e-07	2.82634e-06	5.54878
CP037923.1	EKN05_002815	glyA	serine hydroxymethyltransferase	CDS	-0.768467	9.30706	4.91007e-07	2.83852e-06	5.54691
CP037923.1	EKN05_004590	EKN05_004590	ABC transporter substrate-binding protein	CDS	-0.856349	8.37026	5.08174e-07	2.93348e-06	5.53262
CP037923.1	EKN05_004495	ccmD	heme exporter protein CcmD	CDS	2.26514	2.76904	5.12971e-07	2.95686e-06	5.52917
CP037923.1	EKN05_002935	hscB	co-chaperone HscB	CDS	-1.09864	5.74824	5.2303e-07	3.00877e-06	5.52161
CP037923.1	EKN05_020620	ysgA	dienelactone hydrolase family protein	CDS	-0.90291	8.87699	5.23495e-07	3.00877e-06	5.52161
CP037923.1	EKN05_016230	secM	secA regulator SecM	CDS	0.697617	9.09898	5.30971e-07	3.04731e-06	5.51608
CP037923.1	EKN05_013515	pal	peptidoglycan-associated lipoprotein Pal	CDS	-0.904763	8.18835	5.33952e-07	3.05998e-06	5.51428
CP037923.1	EKN05_018105	qor	quinone oxidoreductase	CDS	-0.706507	7.61562	5.37728e-07	3.07381e-06	5.51232
CP037923.1	EKN05_002965	sseA	3-mercaptopyruvate sulfurtransferase	pseudo	1.02275	7.46179	5.37917e-07	3.07381e-06	5.51232
CP037923.1	EKN05_010315	hlyE	hemolysin HlyE	pseudo	1.50804	4.17531	5.40065e-07	3.08164e-06	5.51122
CP037923.1	EKN05_015805	EKN05_015805	YaeP family protein	CDS	-0.702838	7.09514	5.45911e-07	3.11051e-06	5.50717
CP037923.1	EKN05_022935	yrbG	calcium/sodium antiporter	CDS	-0.703506	7.68073	5.59627e-07	3.18409e-06	5.49702
CP037924.1	EKN05_023880	EKN05_023880	IS21 family transposase	pseudo	2.0938	2.85945	5.61051e-07	3.18761e-06	5.49654
CP037923.1	EKN05_021670	dcrB	phage sensitivity protein DcrB	CDS	-0.890289	8.08505	5.68686e-07	3.22636e-06	5.49129
CP037923.1	EKN05_004030	ackA	acetate kinase	CDS	0.641751	9.76287	5.88569e-07	3.33438e-06	5.47698
CP037923.1	EKN05_006400	cutC	copper homeostasis protein CutC	CDS	1.26889	9.53678	6.04305e-07	3.41864e-06	5.46615
CP037923.1	EKN05_010285	ycgB	SpoVR family protein	CDS	-0.868172	9.889	6.05388e-07	3.41988e-06	5.46599
CP037923.1	EKN05_016680	thrC	threonine synthase	CDS	-0.87167	6.95567	6.22326e-07	3.51056e-06	5.45462
CP037923.1	EKN05_008910	pncA	bifunctional nicotinamidase/pyrazinamidase	CDS	0.617748	5.96002	6.29906e-07	3.54826e-06	5.44998
CP037923.1	EKN05_022245	EKN05_022245	YheU family protein	CDS	-0.976098	5.57479	6.45249e-07	3.62952e-06	5.44015
CP037923.1	EKN05_009705	yciW	CMD domain-containing protein	CDS	0.729349	6.57189	6.59327e-07	3.70346e-06	5.43139
CP037923.1	EKN05_004005	EKN05_004005	glutathione transferase	CDS	-0.841993	6.06794	6.86606e-07	3.85122e-06	5.4144
CP037923.1	EKN05_019970	yieG	NCS2 family permease	CDS	0.596666	7.09184	6.95445e-07	3.89153e-06	5.40988
CP037923.1	EKN05_020880	yihR	aldose-1-epimerase	CDS	-1.15039	4.05265	6.95758e-07	3.89153e-06	5.40988
CP037923.1	EKN05_022090	gph	phosphoglycolate phosphatase	CDS	-0.825465	6.24027	7.06882e-07	3.94817e-06	5.4036
CP037923.1	EKN05_017635	nrdD	anaerobic ribonucleoside-triphosphate reductase	CDS	0.76216	8.09125	7.08769e-07	3.95313e-06	5.40306
CP037923.1	EKN05_016935	opgB	phosphatidylglycerol--membrane-oligosaccharide glycerophosphotransferase	CDS	-0.745452	7.81841	7.11729e-07	3.96406e-06	5.40186
CP037923.1	EKN05_008695	cedA	cell division activator CedA	CDS	1.27573	4.81376	7.16684e-07	3.98605e-06	5.39946
CP037923.1	EKN05_007240	EKN05_007240	GhoT/OrtT family toxin	CDS	1.43082	5.33039	7.36596e-07	4.09105e-06	5.38816
CP037923.1	EKN05_012540	EKN05_012540	endonuclease/exonuclease/phosphatase family protein	CDS	-0.83773	7.04372	7.62083e-07	4.22668e-06	5.374
CP037923.1	EKN05_013110	gltI	glutamate/aspartate ABC transporter substrate-binding protein GltI	CDS	-1.9129	8.49403	7.91367e-07	4.38296e-06	5.35823
CP037923.1	EKN05_020685	fadA	acetyl-CoA C-acyltransferase FadA	CDS	-0.766087	7.11923	7.94269e-07	4.39288e-06	5.35725
CP037924.1	EKN05_024810	pWR501_0129	IS21 family transposase	CDS	0.843605	5.59926	7.975e-07	4.40461e-06	5.35609
CP037923.1	EKN05_012330	gsiA	glutathione ABC transporter ATP-binding protein GsiA	CDS	-0.61343	7.25735	7.99221e-07	4.40796e-06	5.35576
CP037923.1	EKN05_013520	cpoB	cell division protein CpoB	CDS	-0.661932	7.55435	8.23357e-07	4.53476e-06	5.34345
CP037923.1	EKN05_016365	leuD	3-isopropylmalate dehydratase small subunit	CDS	-0.726242	5.68741	8.24991e-07	4.53745e-06	5.34319
CP037923.1	EKN05_017740	holC	DNA polymerase III subunit chi	CDS	-0.76336	7.04846	8.42999e-07	4.63006e-06	5.33441
CP037923.1	EKN05_021010	rhaM	L-rhamnose mutarotase	CDS	-0.904414	5.63592	8.53865e-07	4.68325e-06	5.32945
CP037923.1	EKN05_016825	yjjV	metal-dependent hydrolase	CDS	1.5382	5.78453	8.56134e-07	4.6892e-06	5.3289
CP037923.1	EKN05_008600	pheS	phenylalanine--tRNA ligase subunit alpha	CDS	0.757349	6.8033	8.91451e-07	4.87589e-06	5.31195
CP037923.1	EKN05_011370	EKN05_011370	IS1 family transposase	pseudo	1.76467	8.37712	9.11537e-07	4.97888e-06	5.30287
CP037923.1	EKN05_018215	nrfB	cytochrome c nitrite reductase pentaheme subunit	CDS	1.14734	5.5812	9.33474e-07	5.09167e-06	5.29314
CP037923.1	EKN05_021785	ugpQ	glycerophosphodiester phosphodiesterase	CDS	-0.977411	6.83676	9.35599e-07	5.0937e-06	5.29297
CP037923.1	EKN05_016995	hpaX	4-hydroxyphenylacetate permease	CDS	-0.998667	4.99788	9.36418e-07	5.0937e-06	5.29297
CP037923.1	EKN05_022785	rpsI	30S ribosomal protein S9	CDS	1.52546	9.6498	9.54679e-07	5.18591e-06	5.28517
CP037923.1	EKN05_017640	treC	alpha	CDS	-1.58172	6.50937	9.63778e-07	5.22817e-06	5.28165
CP037923.1	EKN05_013215	chiP	chitoporin	CDS	-0.970403	5.82239	9.68802e-07	5.24823e-06	5.27999
CP037923.1	EKN05_017345	blaEC	BlaEC family class C beta-lactamase	CDS	0.847182	5.60381	9.74514e-07	5.27196e-06	5.27803
CP037923.1	EKN05_014800	yaiA	protein YaiA	CDS	-1.05846	8.893	9.95296e-07	5.37115e-06	5.26993
CP037923.1	EKN05_015990	fhuD	Fe(3+)-hydroxamate ABC transporter substrate-binding protein FhuD	CDS	-1.22663	3.75931	9.95562e-07	5.37115e-06	5.26993
CP037923.1	EKN05_013445	sucC	ADP-forming succinate--CoA ligase subunit beta	CDS	-1.31159	9.34678	1.0207e-06	5.4993e-06	5.25969
CP037923.1	EKN05_015065	EKN05_015065	murein L	CDS	0.813572	6.72968	1.05098e-06	5.65472e-06	5.24759
CP037923.1	EKN05_015095	yafN	type I toxin-antitoxin system antitoxin YafN	CDS	-1.31561	4.44198	1.05466e-06	5.66685e-06	5.24666
CP037923.1	EKN05_007100	gap	type I glyceraldehyde-3-phosphate dehydrogenase	pseudo	-0.611043	6.72023	1.0647e-06	5.71303e-06	5.24313
CP037923.1	EKN05_017580	ytfQ	galactofuranose ABC transporter substrate-binding protein YtfQ	pseudo	-0.933673	5.08779	1.08113e-06	5.79331e-06	5.23707
CP037923.1	EKN05_004505	ccmF	heme lyase CcmF/NrfE family subunit	CDS	1.74712	5.77266	1.08402e-06	5.80098e-06	5.2365
CP037923.1	EKN05_014100	folD	bifunctional methylenetetrahydrofolate dehydrogenase/methenyltetrahydrofolate cyclohydrolase FolD	CDS	0.621223	7.201	1.09215e-06	5.83658e-06	5.23384
CP037923.1	EKN05_002910	trmJ	tRNA (cytosine(32)/uridine(32)-2'-O)-methyltransferase TrmJ	CDS	0.601428	8.315	1.10378e-06	5.8908e-06	5.22983
CP037923.1	EKN05_011225	rutR	HTH-type transcriptional regulator RutR	CDS	-0.920244	5.77268	1.11961e-06	5.96723e-06	5.22423
CP037923.1	EKN05_023095	pnp	polyribonucleotide nucleotidyltransferase	CDS	-0.541754	10.6085	1.15656e-06	6.15586e-06	5.21071
CP037923.1	EKN05_016160	pdhR	pyruvate dehydrogenase complex transcriptional repressor PdhR	CDS	-1.30946	10.7911	1.24617e-06	6.62392e-06	5.17889
CP037923.1	EKN05_004310	nrdA	ribonucleoside-diphosphate reductase subunit alpha	CDS	-0.584872	8.72382	1.2525e-06	6.64864e-06	5.17727
CP037923.1	EKN05_000670	yggR	type IV pilus twitching motility protein PilT	CDS	0.768721	5.82174	1.27964e-06	6.78363e-06	5.16854
CP037923.1	EKN05_002900	EKN05_002900	alpha/beta hydrolase	CDS	1.10871	6.31919	1.28602e-06	6.80834e-06	5.16696
CP037923.1	EKN05_018885	metJ	met regulon transcriptional regulator MetJ	CDS	-0.701369	7.29921	1.29425e-06	6.83558e-06	5.16522
CP037923.1	EKN05_014620	panE	2-dehydropantoate 2-reductase	CDS	-0.7197	7.04915	1.29588e-06	6.83558e-06	5.16522
CP037923.1	EKN05_022825	yhcJ	N-acetylmannosamine-6-phosphate 2-epimerase	CDS	-0.978836	4.96656	1.29634e-06	6.83558e-06	5.16522
CP037923.1	EKN05_012285	EKN05_012285	PQQ-dependent sugar dehydrogenase	CDS	0.661789	7.82041	1.29892e-06	6.84005e-06	5.16494
CP037923.1	EKN05_003855	aroC	chorismate synthase	CDS	-0.561446	7.16737	1.35527e-06	7.12733e-06	5.14707
CP037923.1	EKN05_005445	EKN05_005445	hypothetical protein	CDS	0.832196	6.8939	1.44609e-06	7.5945e-06	5.1195
CP037923.1	EKN05_011380	EKN05_011380	hypothetical protein	CDS	-0.65001	7.96072	1.44931e-06	7.5945e-06	5.1195
CP037923.1	EKN05_008205	EKN05_008205	DUF4186 domain-containing protein	CDS	1.10537	5.41501	1.44986e-06	7.5945e-06	5.1195
CP037923.1	EKN05_019905	rnpA	ribonuclease P protein component	CDS	1.45951	7.56654	1.46922e-06	7.68575e-06	5.11431
CP037923.1	EKN05_018225	nrfD	cytochrome c nitrite reductase subunit NrfD	CDS	2.59396	4.81498	1.57078e-06	8.20619e-06	5.08586
CP037923.1	EKN05_016000	fhuA	ferrichrome porin FhuA	CDS	-0.720739	7.63502	1.57433e-06	8.21388e-06	5.08545
CP037923.1	EKN05_001430	EKN05_001430	DUF21 domain-containing protein	CDS	0.633858	6.99001	1.61353e-06	8.40733e-06	5.07534
CP037923.1	EKN05_003995	folX	dihydroneopterin triphosphate 2'-epimerase	CDS	-0.80914	6.14898	1.67738e-06	8.72451e-06	5.05926
CP037923.1	EKN05_010890	rimJ	30S ribosomal protein S5 alanine N-acetyltransferase	CDS	-0.895293	5.67434	1.67881e-06	8.72451e-06	5.05926
CP037923.1	EKN05_004755	EKN05_004755	NAD(P)-dependent oxidoreductase	CDS	1.22443	5.31216	1.72806e-06	8.9687e-06	5.04727
CP037923.1	EKN05_000230	hldE	bifunctional D-glycero-beta-D-manno-heptose-7-phosphate kinase/D-glycero-beta-D-manno-heptose 1-phosphate adenylyltransferase HldE	CDS	-0.764826	7.48742	1.75742e-06	9.10913e-06	5.04052
CP037923.1	EKN05_016575	fkpB	FKBP-type peptidyl-prolyl cis-trans isomerase	CDS	-0.677735	6.56439	1.76612e-06	9.14227e-06	5.03895
CP037923.1	EKN05_011985	cydC	cysteine/glutathione ABC transporter ATP-binding protein/permease CydC	CDS	0.552338	7.31226	1.77317e-06	9.16677e-06	5.03778
CP037923.1	EKN05_016960	hpcR	homoprotocatechuate degradative operon repressor	CDS	-1.14825	4.97783	1.79458e-06	9.26534e-06	5.03314
CP037923.1	EKN05_016635	dnaK	molecular chaperone DnaK	CDS	-0.893026	11.3017	1.83244e-06	9.44853e-06	5.02464
CP037923.1	EKN05_017160	bsmA	biofilm peroxide resistance protein BsmA	CDS	-0.956715	10.2829	1.84723e-06	9.51238e-06	5.02171
CP037923.1	EKN05_016480	kefC	glutathione-regulated potassium-efflux system protein KefC	CDS	-0.744072	6.58818	1.85866e-06	9.55388e-06	5.01982
CP037923.1	EKN05_014415	EKN05_014415	IS4 family transposase	pseudo	-1.15867	4.66965	1.86011e-06	9.55388e-06	5.01982
CP037923.1	EKN05_014925	EKN05_014925	hypothetical protein	pseudo	-0.944917	9.45676	1.866e-06	9.57169e-06	5.01901
CP037923.1	EKN05_011855	pflA	pyruvate formate lyase 1-activating protein	CDS	0.744752	8.59254	1.87941e-06	9.62801e-06	5.01646
CP037923.1	EKN05_020980	fdhD	sulfurtransferase FdhD	CDS	-0.654882	6.50181	1.88382e-06	9.63815e-06	5.01601
CP037923.1	EKN05_000120	ygjG	putrescine aminotransferase	CDS	-1.02203	7.59561	1.93268e-06	9.87535e-06	5.00545
CP037923.1	EKN05_019310	secB	protein-export chaperone SecB	CDS	-1.28767	9.93316	1.95144e-06	9.9584e-06	5.00181
CP037923.1	EKN05_015995	fhuC	Fe3+-hydroxamate ABC transporter ATP-binding protein FhuC	CDS	-1.16052	5.0487	1.98232e-06	1.01029e-05	4.99555
CP037923.1	EKN05_022370	rplB	50S ribosomal protein L2	CDS	-1.03572	9.16604	1.98519e-06	1.01046e-05	4.99548
CP037923.1	EKN05_012945	dcuC	anaerobic C4-dicarboxylate transporter DcuC	pseudo	0.868072	6.90926	1.99735e-06	1.01534e-05	4.99339
CP037923.1	EKN05_008055	EKN05_008055	serine protease	CDS	-0.598014	8.234	2.03173e-06	1.03149e-05	4.98653
CP037923.1	EKN05_008065	asr	acid shock protein	CDS	1.21576	4.56018	2.03888e-06	1.0338e-05	4.98556
CP037923.1	EKN05_012375	ybiT	ABC-F family ATPase	CDS	0.970129	6.71185	2.04209e-06	1.0341e-05	4.98544
CP037923.1	EKN05_016115	EKN05_016115	hypothetical protein	CDS	0.890289	8.35933	2.04843e-06	1.03468e-05	4.98519
CP037923.1	EKN05_015580	EKN05_015580	Rha family transcriptional regulator	pseudo	0.870334	5.94753	2.04846e-06	1.03468e-05	4.98519
CP037924.1	EKN05_023770	EKN05_023770	IS1 family transposase	pseudo	0.936391	6.83146	2.08158e-06	1.05007e-05	4.97878
CP037923.1	EKN05_003100	hda	DnaA inactivator Hda	CDS	0.692634	7.9801	2.10685e-06	1.06147e-05	4.97409
CP037923.1	EKN05_022770	yhcB	DUF1043 family protein	CDS	-0.749783	9.02233	2.1249e-06	1.0692e-05	4.97094
CP037923.1	EKN05_017360	ecnB	lipoprotein toxin entericidin B	CDS	-1.11756	12.4596	2.13737e-06	1.07411e-05	4.96895
CP037923.1	EKN05_008705	chbG	chitin disaccharide deacetylase	CDS	0.770209	5.45462	2.26477e-06	1.13669e-05	4.94436
CP037923.1	EKN05_017915	hypT	hypochlorite stress DNA-binding transcriptional regulator HypT	CDS	-0.825437	6.39774	2.30294e-06	1.15438e-05	4.93765
CP037923.1	EKN05_012700	EKN05_012700	hypothetical protein	CDS	1.21554	4.20682	2.33753e-06	1.17024e-05	4.93172
CP037923.1	EKN05_022385	rpsC	30S ribosomal protein S3	CDS	-0.818823	9.23147	2.34595e-06	1.17298e-05	4.93071
CP037923.1	EKN05_010405	EKN05_010405	autotransporter outer membrane beta-barrel domain-containing protein	CDS	0.680915	6.03605	2.41064e-06	1.20138e-05	4.92032
CP037923.1	EKN05_022680	EKN05_022680	hypothetical protein	CDS	0.654231	6.65417	2.41076e-06	1.20138e-05	4.92032
CP037923.1	EKN05_006900	fnr	fumarate/nitrate reduction transcriptional regulator Fnr	CDS	0.5382	9.75322	2.41187e-06	1.20138e-05	4.92032
CP037923.1	EKN05_022420	rpsN	30S ribosomal protein S14	CDS	0.795701	9.23413	2.48307e-06	1.2353e-05	4.90823
CP037923.1	EKN05_021450	arsC	arsenate reductase	CDS	-1.0581	4.63265	2.48805e-06	1.23622e-05	4.9079
CP037923.1	EKN05_020800	yihI	Der GTPase-activating protein YihI	CDS	-0.788089	7.80039	2.51118e-06	1.24615e-05	4.90443
CP037923.1	EKN05_017165	yjfN	protease activator YjfN	CDS	-1.0504	8.49496	2.53748e-06	1.25678e-05	4.90074
CP037923.1	EKN05_020915	rbn	virulence factor BrkB family protein	CDS	-0.613944	7.76037	2.53894e-06	1.25678e-05	4.90074
CP037923.1	EKN05_023320	EKN05_023320	hypothetical protein	CDS	-1.01864	5.62014	2.58526e-06	1.27811e-05	4.89343
CP037923.1	EKN05_014170	gcl	glyoxylate carboligase	CDS	0.802533	7.7352	2.62111e-06	1.29338e-05	4.88827
CP037923.1	EKN05_008895	EKN05_008895	NAD(P)H nitroreductase	CDS	-0.877047	6.17461	2.62269e-06	1.29338e-05	4.88827
CP037923.1	EKN05_010640	lolC	lipoprotein-releasing ABC transporter permease subunit LolC	CDS	0.679097	6.99264	2.70486e-06	1.33225e-05	4.87542
CP037923.1	EKN05_003000	hisS	histidine--tRNA ligase	CDS	0.534345	9.63246	2.72329e-06	1.33965e-05	4.87301
CP037923.1	EKN05_012260	EKN05_012260	hypothetical protein	pseudo	0.825002	5.72188	2.7571e-06	1.3546e-05	4.86819
CP037923.1	EKN05_011335	torT	TMAO reductase system periplasmic protein TorT	CDS	1.02898	4.4186	2.84659e-06	1.39684e-05	4.85485
CP037923.1	EKN05_022955	mlaC	phospholipid-binding protein MlaC	CDS	-0.662323	6.9069	2.88014e-06	1.41155e-05	4.8503
CP037923.1	EKN05_010940	EKN05_010940	YceI family protein	CDS	-0.999259	4.55975	2.92551e-06	1.43202e-05	4.84405
CP037923.1	EKN05_021840	glgB	1	CDS	-0.562543	8.88571	3.05987e-06	1.49594e-05	4.82509
CP037923.1	EKN05_012755	EKN05_012755	epoxyqueuosine reductase QueH	CDS	0.679818	8.72547	3.13645e-06	1.53149e-05	4.81489
CP037923.1	EKN05_004035	EKN05_004035	DUF412 domain-containing protein	CDS	-0.639383	7.66337	3.15225e-06	1.53731e-05	4.81324
CP037923.1	EKN05_019290	lldD	quinone-dependent L-lactate dehydrogenase	CDS	-1.50587	9.1709	3.1768e-06	1.54547e-05	4.81094
CP037924.1	EKN05_023760	ipaH2.5	E3 ubiquitin--protein ligase	CDS	2.05642	3.28221	3.17336e-06	1.54547e-05	4.81094
CP037923.1	EKN05_014640	ispA	(2E	CDS	0.538901	7.33262	3.29024e-06	1.5987e-05	4.79623
CP037923.1	EKN05_010200	EKN05_010200	hypothetical protein	pseudo	1.41466	3.10231	3.32063e-06	1.61148e-05	4.79277
CP037923.1	EKN05_001145	aas	bifunctional acyl-ACP--phospholipid O-acyltransferase/long-chain-fatty-acid--ACP ligase	CDS	-0.509853	7.40646	3.34366e-06	1.62067e-05	4.7903
CP037923.1	EKN05_015950	mtnN	5'-methylthioadenosine/S-adenosylhomocysteine nucleosidase	CDS	-0.696641	7.76847	3.37031e-06	1.63159e-05	4.78739
CP037923.1	EKN05_018060	dgkA	diacylglycerol kinase	CDS	-0.711795	6.49694	3.4829e-06	1.68404e-05	4.77365
CP037923.1	EKN05_000805	EKN05_000805	energy-coupling factor transporter transmembrane protein EcfT	CDS	2.28138	2.77077	3.49918e-06	1.68985e-05	4.77215
CP037923.1	EKN05_018475	iclR	glyoxylate bypass operon transcriptional repressor IclR	CDS	-0.625743	7.82587	3.52646e-06	1.70067e-05	4.76938
CP037923.1	EKN05_012145	artQ	arginine ABC transporter permease ArtQ	CDS	0.643709	8.15926	3.53018e-06	1.70067e-05	4.76938
CP037923.1	EKN05_003785	EKN05_003785	DUF406 family protein	CDS	1.84222	8.65541	3.56136e-06	1.71361e-05	4.76609
CP037923.1	EKN05_006450	EKN05_006450	hypothetical protein	CDS	-0.691912	6.06551	3.59234e-06	1.72642e-05	4.76285
CP037923.1	EKN05_011340	torS	response regulator	CDS	0.805365	5.25878	3.60402e-06	1.72993e-05	4.76197
CP037923.1	EKN05_017630	nrdG	anaerobic ribonucleoside-triphosphate reductase-activating protein	CDS	0.618069	6.29248	3.70893e-06	1.77813e-05	4.75004
CP037923.1	EKN05_007175	EKN05_007175	LbetaH domain-containing protein	CDS	-0.795902	6.44071	3.75387e-06	1.7975e-05	4.74533
CP037923.1	EKN05_019910	yidD	membrane protein insertion efficiency factor YidD	CDS	2.41633	5.74257	3.85396e-06	1.8432e-05	4.73443
CP037924.1	EKN05_024370	tnpG	IS3 family transposase	CDS	0.698333	8.30604	3.89257e-06	1.85942e-05	4.73062
CP037923.1	EKN05_005870	hchA	protein deglycase HchA	CDS	0.741882	5.31641	4.0206e-06	1.91826e-05	4.71709
CP037923.1	EKN05_021350	ghrB	glyoxylate/hydroxypyruvate reductase GhrB	CDS	-0.650385	7.60481	4.09749e-06	1.95259e-05	4.70939
CP037924.1	EKN05_024500	icsA	autotransporter outer membrane beta-barrel domain-containing protein	CDS	1.93545	8.0656	4.14616e-06	1.97341e-05	4.70478
CP037923.1	EKN05_004970	yehT	two-component system response regulator BtsR	CDS	1.23246	4.62564	4.15143e-06	1.97355e-05	4.70475
CP037923.1	EKN05_023155	yhbO	protein/nucleic acid deglycase	CDS	0.955154	5.3511	4.18424e-06	1.98676e-05	4.70185
CP037923.1	EKN05_016630	dnaJ	molecular chaperone DnaJ	CDS	-0.682187	8.2882	4.21413e-06	1.99856e-05	4.69928
CP037923.1	EKN05_014905	tauD	taurine dioxygenase	CDS	0.758554	5.31483	4.27348e-06	2.02428e-05	4.69373
CP037923.1	EKN05_022715	tldD	metalloprotease TldD	CDS	-0.523651	8.88145	4.32496e-06	2.04622e-05	4.68905
CP037923.1	EKN05_018330	basR	two-component system response regulator BasR	CDS	-0.942769	4.64813	4.40611e-06	2.08212e-05	4.68149
CP037923.1	EKN05_009325	EKN05_009325	site-specific integrase	CDS	0.475715	8.08105	4.50887e-06	2.12815e-05	4.672
CP037923.1	EKN05_006760	yebF	protein YebF	CDS	0.752205	10.1714	4.57535e-06	2.15695e-05	4.66616
CP037923.1	EKN05_008690	EKN05_008690	hypothetical protein	pseudo	1.57844	2.95114	4.66547e-06	2.19397e-05	4.65877
CP037923.1	EKN05_013780	entB	enterobactin biosynthesis bifunctional isochorismatase/aryl carrier protein EntB	CDS	-0.985701	7.76272	4.66843e-06	2.19397e-05	4.65877
CP037923.1	EKN05_021500	uspA	universal stress protein UspA	CDS	-0.921733	8.6131	4.6705e-06	2.19397e-05	4.65877
CP037923.1	EKN05_014660	thiL	thiamine-phosphate kinase	CDS	1.05485	6.75538	4.67703e-06	2.19444e-05	4.65868
CP037923.1	EKN05_014815	proC	pyrroline-5-carboxylate reductase	CDS	-0.555435	7.39165	4.68852e-06	2.19722e-05	4.65813
CP037923.1	EKN05_022765	degQ	serine endoprotease DegQ	CDS	-0.65641	7.88489	4.82406e-06	2.25807e-05	4.64626
CP037923.1	EKN05_001655	yqaB	fructose-1-phosphate/6-phosphogluconate phosphatase	CDS	0.922117	7.81167	4.86479e-06	2.27445e-05	4.64312
CP037923.1	EKN05_000890	rpiA	ribose-5-phosphate isomerase RpiA	CDS	-0.625288	7.81347	4.8715e-06	2.2749e-05	4.64304
CP037923.1	EKN05_002445	gudD	glucarate dehydratase	CDS	-0.735595	5.57392	4.94089e-06	2.30425e-05	4.63747
CP037923.1	EKN05_022095	trpS	tryptophan--tRNA ligase	CDS	-0.942316	7.06355	4.94599e-06	2.30425e-05	4.63747
CP037923.1	EKN05_007735	EKN05_007735	transposase	CDS	0.549123	6.78047	4.95202e-06	2.30435e-05	4.63745
CP037923.1	EKN05_007390	EKN05_007390	D	CDS	-0.932737	3.53528	4.96267e-06	2.30659e-05	4.63703
CP037923.1	EKN05_022415	rplE	50S ribosomal protein L5	CDS	0.702964	10.585	4.97126e-06	2.30703e-05	4.63695
CP037923.1	EKN05_010440	hflD	lysogenization regulator HflD	CDS	0.677354	7.05696	4.97526e-06	2.30703e-05	4.63695
CP037923.1	EKN05_002330	EKN05_002330	XRE family transcriptional regulator	CDS	-1.15765	7.5161	5.04152e-06	2.33502e-05	4.63171
CP037923.1	EKN05_000680	EKN05_000680	YqgE/AlgH family protein	CDS	0.600993	7.03566	5.05462e-06	2.33835e-05	4.63109
CP037923.1	EKN05_016025	dksA	RNA polymerase-binding transcription factor DksA	CDS	-0.95948	9.03664	5.27177e-06	2.43596e-05	4.61333
CP037923.1	EKN05_002920	yfhO	IscS subfamily cysteine desulfurase	CDS	-0.681709	7.91147	5.2855e-06	2.43946e-05	4.61271
CP037923.1	EKN05_003770	mlaA	phospholipid-binding lipoprotein MlaA	CDS	-0.511528	8.48656	5.37358e-06	2.47723e-05	4.60603
CP037923.1	EKN05_011455	hyaB	Ni/Fe-hydrogenase large subunit	CDS	1.63349	4.06995	5.41917e-06	2.49534e-05	4.60287
CP037923.1	EKN05_014730	malZ	maltodextrin glucosidase	CDS	0.691559	5.87026	5.5123e-06	2.53325e-05	4.59632
CP037923.1	EKN05_007825	pdxH	pyridoxamine 5'-phosphate oxidase	CDS	0.763605	6.35403	5.5143e-06	2.53325e-05	4.59632
CP037923.1	EKN05_004405	ompC	porin OmpC	CDS	-0.776718	12.5031	5.5224e-06	2.53403e-05	4.59619
CP037923.1	EKN05_023080	rbfA	30S ribosome-binding factor RbfA	CDS	-0.643305	6.20918	5.56771e-06	2.55187e-05	4.59314
CP037923.1	EKN05_017765	ahr	NADPH-dependent aldehyde reductase Ahr	CDS	-0.900589	5.74283	5.68765e-06	2.60382e-05	4.58439
CP037923.1	EKN05_012580	moaB	molybdenum cofactor biosynthesis protein B	CDS	-0.701177	5.46047	5.80668e-06	2.65525e-05	4.5759
CP037923.1	EKN05_008540	ppsR	posphoenolpyruvate synthetase regulatory kinase/phosphorylase PpsR	CDS	-0.578705	6.67209	5.9354e-06	2.71098e-05	4.56687
CP037923.1	EKN05_006725	pyk	pyruvate kinase	CDS	0.694237	8.28269	5.96202e-06	2.72e-05	4.56543
CP037923.1	EKN05_020400	wecE	dTDP-4-amino-4	CDS	-0.730285	5.49035	6.17487e-06	2.81386e-05	4.5507
CP037923.1	EKN05_020405	wzxE	lipid III flippase WzxE	CDS	-0.816383	5.639	6.29529e-06	2.86544e-05	4.54281
CP037923.1	EKN05_020695	pepQ	Xaa-Pro dipeptidase	CDS	-0.510086	8.41361	6.32359e-06	2.87502e-05	4.54136
CP037923.1	EKN05_004535	pbgA	cardiolipin transport protein PbgA	CDS	0.611154	9.09116	6.5253e-06	2.96195e-05	4.52842
CP037923.1	EKN05_020275	maoP	macrodomain Ori organization protein MaoP	CDS	-1.35798	8.2724	6.52976e-06	2.96195e-05	4.52842
CP037923.1	EKN05_013250	seqA	replication initiation negative regulator SeqA	CDS	-0.640305	7.99695	6.56665e-06	2.97528e-05	4.52647
CP037924.1	EKN05_024440	stbB	plasmid stabilization protein	CDS	-0.875591	6.44804	6.60661e-06	2.98996e-05	4.52433
CP037923.1	EKN05_009085	manX	PTS mannose transporter subunit IIAB	CDS	1.10382	8.95592	6.63027e-06	2.99725e-05	4.52328
CP037923.1	EKN05_011470	yccA	FtsH protease modulator YccA	CDS	0.705854	11.0832	6.78017e-06	3.06021e-05	4.51425
CP037923.1	EKN05_017365	ecnA	lipoprotein antitoxin entericidin A	CDS	0.968952	5.57193	6.785e-06	3.06021e-05	4.51425
CP037923.1	EKN05_014305	hemH	ferrochelatase	CDS	-0.514735	8.04212	6.81295e-06	3.06931e-05	4.51296
CP037923.1	EKN05_020830	glnA	glutamate--ammonia ligase	CDS	0.828972	8.82433	6.82593e-06	3.07138e-05	4.51267
CP037923.1	EKN05_023085	truB	tRNA pseudouridine(55) synthase TruB	CDS	-0.49046	7.32031	6.83305e-06	3.07138e-05	4.51267
CP037923.1	EKN05_003235	EKN05_003235	hypothetical protein	CDS	2.11468	7.53109	6.93765e-06	3.11486e-05	4.50656
CP037924.1	EKN05_024280	pWR501_0247	IS66 family insertion sequence element accessory protein TnpB	pseudo	0.851791	7.69985	6.97359e-06	3.12745e-05	4.50481
CP037923.1	EKN05_002655	recO	DNA repair protein RecO	CDS	0.806022	6.86175	7.01865e-06	3.1441e-05	4.5025
CP037923.1	EKN05_015900	pyrH	UMP kinase	CDS	-0.597159	7.12816	7.05315e-06	3.15599e-05	4.50086
CP037923.1	EKN05_003455	cysA	sulfate/thiosulfate ABC transporter ATP-binding protein CysA	CDS	0.896731	6.59092	7.08763e-06	3.16783e-05	4.49924
CP037923.1	EKN05_002985	rlmN	bifunctional tRNA (adenosine(37)-C2)-methyltransferase TrmG/ribosomal RNA large subunit methyltransferase RlmN	CDS	0.831022	7.7788	7.26626e-06	3.24401e-05	4.48892
CP037923.1	EKN05_008095	dmsD	Tat proofreading chaperone DmsD	pseudo	0.866843	5.76108	7.37779e-06	3.29009e-05	4.48279
CP037923.1	EKN05_010655	ldtC	L	CDS	0.861115	5.6196	7.38821e-06	3.29104e-05	4.48267
CP037923.1	EKN05_015695	yafE	class I SAM-dependent methyltransferase	CDS	0.716489	7.46783	7.436e-06	3.3086e-05	4.48036
CP037924.1	EKN05_024100	EKN05_024100	IS3 family transposase	pseudo	1.34622	4.21337	7.46545e-06	3.31798e-05	4.47913
CP037923.1	EKN05_002485	ppnN	nucleotide 5'-monophosphate nucleosidase	CDS	-0.69675	9.36651	7.54936e-06	3.35151e-05	4.47476
CP037923.1	EKN05_019935	tnaB	low affinity tryptophan permease TnaB	CDS	-2.62255	8.88783	7.55928e-06	3.35216e-05	4.47468
CP037923.1	EKN05_010910	pyrC	dihydroorotase	CDS	0.651224	7.05688	7.57037e-06	3.35332e-05	4.47453
CP037923.1	EKN05_022710	EKN05_022710	AsmA2 domain-containing protein	CDS	-0.474529	9.1797	7.64779e-06	3.38383e-05	4.47059
CP037923.1	EKN05_000810	EKN05_000810	hypothetical protein	CDS	2.70432	2.74579	7.658e-06	3.38456e-05	4.4705
CP037923.1	EKN05_010145	prsA	ribose-phosphate pyrophosphokinase	CDS	0.79135	9.38688	7.67604e-06	3.38875e-05	4.46996
CP037923.1	EKN05_000885	iciA	LysR family transcriptional regulator ArgP	CDS	-0.696607	7.0805	7.70434e-06	3.39746e-05	4.46885
CP037923.1	EKN05_017210	purA	adenylosuccinate synthase	CDS	0.625299	9.26111	7.7951e-06	3.43366e-05	4.46424
CP037923.1	EKN05_021070	cpxR	envelope stress response regulator transcription factor CpxR	CDS	-0.63986	7.64412	7.81542e-06	3.43879e-05	4.46359
CP037923.1	EKN05_017700	EKN05_017700	YhcH/YjgK/YiaL family protein	CDS	1.00151	5.84379	7.90472e-06	3.47422e-05	4.45914
CP037923.1	EKN05_014510	bolA	transcriptional regulator BolA	CDS	-1.30507	12.5474	7.91855e-06	3.47644e-05	4.45887
CP037923.1	EKN05_004165	menF	isochorismate synthase MenF	CDS	0.727325	9.0335	7.93082e-06	3.47723e-05	4.45877
CP037923.1	EKN05_008305	speG	spermidine N1-acetyltransferase	pseudo	0.627554	6.86763	7.93792e-06	3.47723e-05	4.45877
CP037923.1	EKN05_015155	proA	glutamate-5-semialdehyde dehydrogenase	CDS	0.617555	8.10309	8.10779e-06	3.54772e-05	4.45005
CP037923.1	EKN05_014970	ykgG	lactate utilization protein C	CDS	2.51146	7.24116	8.22744e-06	3.5961e-05	4.44417
CP037923.1	EKN05_004765	sanA	outer membrane permeability protein SanA	CDS	1.07772	8.31701	8.26992e-06	3.61068e-05	4.44241
CP037923.1	EKN05_001240	argA	amino-acid N-acetyltransferase	CDS	-0.604767	6.57358	8.42197e-06	3.67302e-05	4.43498
CP037923.1	EKN05_023260	EKN05_023260	YhaC family protein	pseudo	1.5173	2.98486	8.45238e-06	3.68222e-05	4.43389
CP037923.1	EKN05_002750	pinE	site-specific DNA recombinase	pseudo	1.01867	5.65932	8.47755e-06	3.68913e-05	4.43308
CP037923.1	EKN05_009945	oppF	murein tripeptide/oligopeptide ABC transporter ATP binding protein OppF	pseudo	-0.572909	7.07493	8.52349e-06	3.70505e-05	4.43121
CP037923.1	EKN05_004790	EKN05_004790	protein YohP	CDS	-1.41711	9.13178	8.58693e-06	3.72853e-05	4.42846
CP037923.1	EKN05_018960	uspD	universal stress protein UspD	CDS	-0.921901	6.73649	8.70451e-06	3.77545e-05	4.42303
CP037923.1	EKN05_007745	rnt	ribonuclease T	CDS	0.629534	5.96273	8.73204e-06	3.78325e-05	4.42214
CP037923.1	EKN05_017515	qorB	NAD(P)H:quinone oxidoreductase	CDS	-0.877925	4.39448	8.76032e-06	3.79135e-05	4.42121
CP037923.1	EKN05_018045	ubiC	chorismate--pyruvate lyase	CDS	-1.078	6.34181	8.7877e-06	3.79905e-05	4.42033
CP037923.1	EKN05_017150	ulaR	HTH-type transcriptional regulator UlaR	CDS	-0.682708	5.29111	8.95361e-06	3.86656e-05	4.41268
CP037923.1	EKN05_023170	yraP	divisome-associated lipoprotein YraP	CDS	-0.577437	8.31666	9.09707e-06	3.92423e-05	4.40625
CP037923.1	EKN05_012170	potI	putrescine ABC transporter permease PotI	CDS	-1.20889	3.77238	9.19644e-06	3.96278e-05	4.402
CP037923.1	EKN05_006780	EKN05_006780	carbon-nitrogen hydrolase family protein	pseudo	0.714241	5.45381	9.37715e-06	4.03452e-05	4.39421
CP037923.1	EKN05_014685	EKN05_014685	DUF3251 domain-containing protein	CDS	-1.11714	6.65219	9.38331e-06	4.03452e-05	4.39421
CP037923.1	EKN05_004105	nuoI	NADH-quinone oxidoreductase subunit NuoI	CDS	-0.605339	7.37999	9.90788e-06	4.25287e-05	4.37132
CP037923.1	EKN05_016765	nadR	multifunctional transcriptional regulator/nicotinamide-nucleotide adenylyltransferase/ribosylnicotinamide kinase NadR	CDS	-0.609068	7.48218	9.91263e-06	4.25287e-05	4.37132
CP037923.1	EKN05_001380	EKN05_001380	DUF2799 domain-containing protein	CDS	-0.955981	6.21699	9.94474e-06	4.26151e-05	4.37044
CP037923.1	EKN05_016580	lspA	lipoprotein signal peptidase	CDS	-0.593916	7.09631	9.95428e-06	4.26151e-05	4.37044
CP037923.1	EKN05_003300	EKN05_003300	hypothetical protein	CDS	-1.38096	4.2045	1.01779e-05	4.35254e-05	4.36126
CP037923.1	EKN05_014980	ykgE	(Fe-S)-binding protein	CDS	1.18898	7.56355	1.02001e-05	4.35687e-05	4.36083
CP037923.1	EKN05_009090	manY	PTS mannose/fructose/sorbose transporter subunit IIC	CDS	0.947791	8.47803	1.021e-05	4.35687e-05	4.36083
CP037923.1	EKN05_012445	rlmF	23S rRNA (adenine(1618)-N(6))-methyltransferase RlmF	CDS	1.03804	4.53128	1.02334e-05	4.36214e-05	4.3603
CP037923.1	EKN05_000730	speA	biosynthetic arginine decarboxylase	CDS	-0.560143	9.12897	1.0323e-05	4.39561e-05	4.35698
CP037923.1	EKN05_004265	glpC	anaerobic glycerol-3-phosphate dehydrogenase subunit C	CDS	2.381	8.7142	1.05989e-05	4.50824e-05	4.34599
CP037923.1	EKN05_013200	nagB	glucosamine-6-phosphate deaminase	CDS	-0.532816	7.35846	1.07708e-05	4.57645e-05	4.33947
CP037923.1	EKN05_001685	alaS	alanine--tRNA ligase	CDS	-0.662831	9.7765	1.12563e-05	4.77759e-05	4.32079
CP037923.1	EKN05_015945	dgt	dGTPase	CDS	-0.683038	6.38837	1.13202e-05	4.79957e-05	4.3188
CP037923.1	EKN05_000270	ribB	3	CDS	1.06031	8.5525	1.13585e-05	4.81065e-05	4.3178
CP037923.1	EKN05_017620	pmbA	metalloprotease PmbA	CDS	-0.569315	8.59759	1.1394e-05	4.81439e-05	4.31746
CP037923.1	EKN05_003365	EKN05_003365	hypothetical protein	CDS	-1.20099	3.84106	1.13987e-05	4.81439e-05	4.31746
CP037923.1	EKN05_019375	rfaD	ADP-glyceromanno-heptose 6-epimerase	CDS	-0.492618	7.68874	1.14038e-05	4.81439e-05	4.31746
CP037923.1	EKN05_021690	EKN05_021690	lysoplasmalogenase	CDS	-0.797709	8.40634	1.15401e-05	4.86676e-05	4.31276
CP037923.1	EKN05_016785	lplA	lipoate--protein ligase LplA	pseudo	0.621735	5.68265	1.15874e-05	4.88151e-05	4.31145
CP037923.1	EKN05_007875	rsxC	electron transport complex subunit RsxC	CDS	0.653782	6.11265	1.1672e-05	4.91193e-05	4.30875
CP037923.1	EKN05_014465	queC	7-cyano-7-deazaguanine synthase QueC	CDS	1.16082	5.03672	1.18167e-05	4.96751e-05	4.30386
CP037924.1	EKN05_023615	pWR501_0090	transposase	pseudo	0.722737	5.89753	1.2401e-05	5.20762e-05	4.28336
CP037923.1	EKN05_015100	yafO	type II toxin-antitoxin system YafO family toxin	CDS	-0.96184	4.43169	1.25149e-05	5.24989e-05	4.27985
CP037923.1	EKN05_021935	gntX	DNA utilization protein GntX	CDS	-0.861825	6.54124	1.3019e-05	5.45559e-05	4.26316
CP037923.1	EKN05_018230	nrfE	heme lyase CcmF/NrfE family subunit	CDS	1.57742	5.25073	1.30741e-05	5.47288e-05	4.26178
CP037924.1	EKN05_024215	EKN05_024215	conjugative relaxase	CDS	1.04919	5.39492	1.35283e-05	5.65703e-05	4.24741
CP037923.1	EKN05_018380	fumB	class I fumarate hydratase	CDS	0.708424	6.16724	1.41888e-05	5.92697e-05	4.22717
CP037923.1	EKN05_016660	tal	transaldolase	CDS	-0.567922	10.2025	1.43473e-05	5.98684e-05	4.2228
CP037923.1	EKN05_000075	higA	type II toxin-antitoxin system antitoxin HigA	CDS	-1.05406	4.49924	1.44424e-05	6.02019e-05	4.22039
CP037923.1	EKN05_007845	dtpA	dipeptide/tripeptide permease DtpA	CDS	-0.538212	7.62601	1.45014e-05	6.03842e-05	4.21908
CP037923.1	EKN05_017395	EKN05_017395	DUF4156 domain-containing protein	CDS	-0.965539	6.76535	1.46859e-05	6.10885e-05	4.21404
CP037923.1	EKN05_014430	amtB	ammonium transporter AmtB	CDS	0.618755	5.96135	1.48805e-05	6.18331e-05	4.20878
CP037923.1	EKN05_008210	EKN05_008210	GGDEF domain-containing protein	CDS	0.546029	7.27547	1.50316e-05	6.23955e-05	4.20485
CP037923.1	EKN05_007795	slyA	transcriptional regulator SlyA	CDS	0.486535	8.31228	1.51719e-05	6.29116e-05	4.20127
CP037923.1	EKN05_022895	ptsN	PTS IIA-like nitrogen regulatory protein PtsN	CDS	-0.494333	7.42528	1.56443e-05	6.48026e-05	4.18841
CP037923.1	EKN05_009025	fadD	long-chain-fatty-acid--CoA ligase FadD	CDS	-0.710367	6.01609	1.60318e-05	6.63385e-05	4.17823
CP037923.1	EKN05_021815	gntR	HTH-type transcriptional regulator GntR	CDS	-0.476564	8.55934	1.61401e-05	6.67167e-05	4.17577
CP037923.1	EKN05_023375	EKN05_023375	DedA family protein	CDS	0.560405	7.90679	1.63452e-05	6.74477e-05	4.17103
CP037923.1	EKN05_007365	sfcA	NAD-dependent malic enzyme	CDS	-0.655278	7.58096	1.6351e-05	6.74477e-05	4.17103
CP037923.1	EKN05_017955	EKN05_017955	IS66-like element ISSfl3 family transposase	CDS	-1.2579	11.8079	1.63742e-05	6.74732e-05	4.17087
CP037923.1	EKN05_005250	udk	uridine kinase	CDS	0.614873	6.55643	1.64968e-05	6.79076e-05	4.16808
CP037923.1	EKN05_007400	EKN05_007400	EAL domain-containing protein	pseudo	-1.07112	4.42368	1.65302e-05	6.79746e-05	4.16765
CP037923.1	EKN05_010960	EKN05_010960	recombinase family protein	CDS	0.614706	6.57015	1.65892e-05	6.81465e-05	4.16656
CP037923.1	EKN05_011430	appC	cytochrome bd-II oxidase subunit 1	CDS	0.755197	5.04628	1.66206e-05	6.82047e-05	4.16619
CP037923.1	EKN05_022220	argD	aspartate aminotransferase family protein	CDS	0.948391	5.85831	1.66582e-05	6.82883e-05	4.16565
CP037923.1	EKN05_001555	stpA	DNA-binding protein StpA	CDS	1.00229	6.93854	1.69751e-05	6.95152e-05	4.15792
CP037923.1	EKN05_019100	yiaK	3-dehydro-L-gulonate 2-dehydrogenase	CDS	0.731422	7.1867	1.69963e-05	6.95302e-05	4.15783
CP037923.1	EKN05_002630	rseC	SoxR-reducing system protein RseC	CDS	0.585858	8.65567	1.71394e-05	7.00436e-05	4.15463
CP037923.1	EKN05_006680	EKN05_006680	YebB family permuted papain-like enzyme	CDS	1.03662	3.57174	1.71588e-05	7.00502e-05	4.15459
CP037923.1	EKN05_007010	EKN05_007010	YdbH family protein	CDS	-0.460941	7.41914	1.72971e-05	7.05421e-05	4.15155
CP037923.1	EKN05_019320	EKN05_019320	rhodanese-like domain-containing protein	CDS	-0.691891	8.58715	1.73197e-05	7.05618e-05	4.15143
CP037923.1	EKN05_023035	glmM	phosphoglucosamine mutase	CDS	-0.656531	7.9651	1.79221e-05	7.29411e-05	4.13703
CP037923.1	EKN05_021695	yhhM	DUF2500 domain-containing protein	CDS	0.596234	6.65489	1.8058e-05	7.34186e-05	4.13419
CP037923.1	EKN05_004000	yfcG	GSH-dependent disulfide bond oxidoreductase	CDS	-0.975545	6.61165	1.81908e-05	7.38825e-05	4.13146
CP037923.1	EKN05_015920	glnD	bifunctional uridylyltransferase/uridylyl-removing protein GlnD	CDS	-0.491539	7.06405	1.82546e-05	7.40657e-05	4.13038
CP037923.1	EKN05_015960	EKN05_015960	TRIC cation channel family protein	CDS	0.687635	5.79692	1.84303e-05	7.4702e-05	4.12667
CP037923.1	EKN05_001410	rimM	ribosome maturation factor RimM	CDS	0.764557	8.37457	1.87602e-05	7.59617e-05	4.11941
CP037923.1	EKN05_022460	rpmJ	50S ribosomal protein L36	CDS	-0.629068	10.0149	1.88651e-05	7.63082e-05	4.11743
CP037924.1	EKN05_023695	pWR501_0072	transposase	CDS	0.658601	6.99421	1.89857e-05	7.67176e-05	4.11511
CP037923.1	EKN05_011955	ycaJ	replication-associated recombination protein A	CDS	0.499401	7.69767	1.93033e-05	7.79214e-05	4.10834
CP037923.1	EKN05_018075	yjbJ	CsbD family protein	CDS	-1.56754	11.0718	1.94561e-05	7.84584e-05	4.10536
CP037923.1	EKN05_007495	aroD	type I 3-dehydroquinate dehydratase	CDS	-0.82801	4.57359	1.98094e-05	7.98017e-05	4.09799
CP037924.1	EKN05_023825	EKN05_023825	hypothetical protein	CDS	0.679757	5.45753	1.99296e-05	8.02044e-05	4.0958
CP037923.1	EKN05_012215	EKN05_012215	hypothetical protein	CDS	2.27538	5.1719	1.99871e-05	8.03542e-05	4.09499
CP037923.1	EKN05_020170	glmU	bifunctional UDP-N-acetylglucosamine diphosphorylase/glucosamine-1-phosphate N-acetyltransferase GlmU	CDS	-0.530174	9.98553	2.00905e-05	8.0688e-05	4.09319
CP037923.1	EKN05_014715	tgt	tRNA guanosine(34) transglycosylase Tgt	CDS	0.532082	7.45284	2.01346e-05	8.07834e-05	4.09268
CP037923.1	EKN05_016345	leuL	leu operon leader peptide	CDS	-1.18205	4.6005	2.06461e-05	8.27514e-05	4.08222
CP037923.1	EKN05_004510	dsbE	thiol:disulfide interchange protein DsbE	CDS	1.33996	3.86888	2.09083e-05	8.36933e-05	4.07731
CP037923.1	EKN05_013030	nadD	nicotinate-nucleotide adenylyltransferase	CDS	0.533524	6.29735	2.09233e-05	8.36933e-05	4.07731
CP037923.1	EKN05_012860	EKN05_012860	hypothetical protein	CDS	0.848021	5.48724	2.16929e-05	8.66839e-05	4.06206
CP037923.1	EKN05_010695	lpoB	penicillin-binding protein activator LpoB	CDS	-0.587913	7.56488	2.17615e-05	8.68704e-05	4.06113
CP037923.1	EKN05_021095	cdh	CDP-diacylglycerol diphosphatase	CDS	0.785675	6.09267	2.2741e-05	9.0689e-05	4.04245
CP037923.1	EKN05_010460	EKN05_010460	hypothetical protein	CDS	1.11394	4.33219	2.28049e-05	9.08525e-05	4.04166
CP037923.1	EKN05_008340	ydeJ	2-oxo-tetronate isomerase	CDS	-0.702408	6.16297	2.28825e-05	9.10699e-05	4.04063
CP037923.1	EKN05_001785	EKN05_001785	helix-turn-helix domain-containing protein	CDS	-0.53308	7.49512	2.29564e-05	9.12724e-05	4.03966
CP037923.1	EKN05_000175	EKN05_000175	L-tartrate/succinate antiporter	CDS	0.798025	4.9793	2.30864e-05	9.16974e-05	4.03764
CP037923.1	EKN05_021270	ldrD	type I toxin-antitoxin system toxic polypeptide LdrD	CDS	0.880373	6.06866	2.31126e-05	9.17092e-05	4.03759
CP037923.1	EKN05_016885	EKN05_016885	DUF1435 domain-containing protein	CDS	0.970187	6.39161	2.42373e-05	9.60759e-05	4.01739
CP037923.1	EKN05_014500	clpP	streptothricin N-acetyltransferase	CDS	-0.699536	9.40284	2.46048e-05	9.74349e-05	4.01129
CP037923.1	EKN05_005670	EKN05_005670	IS3 family transposase	CDS	1.07101	4.98404	2.47711e-05	9.79954e-05	4.00879
CP037923.1	EKN05_018935	zapB	septal ring assembly protein ZapB	CDS	-0.609095	8.50942	2.48781e-05	9.83206e-05	4.00736
CP037923.1	EKN05_017925	EKN05_017925	hypothetical protein	CDS	-1.08264	4.36239	2.53435e-05	0.00010006	3.99974
CP037923.1	EKN05_014140	arcC	carbamate kinase	CDS	1.46809	3.00274	2.53826e-05	0.000100115	3.9995
CP037923.1	EKN05_012725	ydaT	hypothetical protein	pseudo	0.752466	4.2202	2.54663e-05	0.000100345	3.9985
CP037923.1	EKN05_014875	EKN05_014875	transcriptional regulator	CDS	0.996788	3.88814	2.56482e-05	0.000100961	3.99585
CP037923.1	EKN05_013830	entF	enterobactin non-ribosomal peptide synthetase EntF	CDS	-0.658293	5.79409	2.57536e-05	0.000101275	3.9945
CP037923.1	EKN05_015055	lpcA	D-sedoheptulose 7-phosphate isomerase	CDS	-0.486723	7.23886	2.58832e-05	0.000101684	3.99275
CP037923.1	EKN05_019525	spoT	bifunctional GTP diphosphokinase/guanosine-3'	CDS	0.635896	9.65364	2.60827e-05	0.000102366	3.98984
CP037923.1	EKN05_019070	EKN05_019070	xylose operon transcription regulator XylR	pseudo	0.730059	7.57386	2.61813e-05	0.000102651	3.98864
CP037923.1	EKN05_018855	EKN05_018855	DUF1287 domain-containing protein	CDS	1.18334	4.47793	2.62637e-05	0.000102873	3.9877
CP037923.1	EKN05_022830	yhcI	N-acetylmannosamine kinase	CDS	-0.602391	6.03099	2.66123e-05	0.000104135	3.9824
CP037923.1	EKN05_011475	tusE	sulfurtransferase TusE	CDS	0.622686	6.0181	2.70788e-05	0.000105856	3.97528
CP037923.1	EKN05_006175	uvrC	excinuclease ABC subunit UvrC	CDS	0.484375	8.60248	2.7281e-05	0.000106541	3.97248
CP037923.1	EKN05_009055	EKN05_009055	YoaH family protein	CDS	0.733222	6.28759	2.73378e-05	0.000106658	3.97201
CP037923.1	EKN05_008295	EKN05_008295	YnfA family protein	CDS	1.23254	4.23893	2.74062e-05	0.00010682	3.97135
CP037923.1	EKN05_016830	EKN05_016830	patatin family protein	CDS	-1.01272	5.64217	2.7534e-05	0.000107212	3.96976
CP037923.1	EKN05_004730	galS	HTH-type transcriptional regulator GalS	CDS	-0.62075	4.9482	2.79707e-05	0.000108805	3.96335
CP037923.1	EKN05_014840	iraP	anti-adapter protein IraP	CDS	-1.07108	4.04713	2.81719e-05	0.000109481	3.96066
CP037923.1	EKN05_012360	ybiW	glycyl radical protein	pseudo	-0.637062	5.63811	2.84379e-05	0.000110406	3.95701
CP037923.1	EKN05_021575	EKN05_021575	transcriptional regulator	CDS	1.19132	5.49896	2.85038e-05	0.000110553	3.95643
CP037923.1	EKN05_001010	dsbC	bifunctional protein-disulfide isomerase/oxidoreductase DsbC	CDS	-0.506202	6.65117	2.94289e-05	0.00011403	3.94298
CP037923.1	EKN05_022810	nanR	transcriptional regulator NanR	CDS	-0.566004	8.6283	2.96711e-05	0.000114856	3.93985
CP037923.1	EKN05_020035	phoU	phosphate signaling complex protein PhoU	CDS	-0.842685	5.94956	2.97195e-05	0.000114931	3.93956
CP037923.1	EKN05_011555	EKN05_011555	Lon protease family protein	CDS	0.470535	8.18479	2.98372e-05	0.000115273	3.93827
CP037923.1	EKN05_021185	bcsC	cellulose biosynthesis protein BcsC	pseudo	-0.690306	6.11086	3.02494e-05	0.000116752	3.93274
CP037923.1	EKN05_017965	EKN05_017965	hypothetical protein	pseudo	-0.688179	7.73373	3.07424e-05	0.000118539	3.92614
CP037923.1	EKN05_000675	ruvX	Holliday junction resolvase RuvX	CDS	0.582284	6.46645	3.08148e-05	0.000118604	3.9259
CP037923.1	EKN05_020425	yifK	amino acid permease	CDS	-0.767179	6.90736	3.08192e-05	0.000118604	3.9259
CP037923.1	EKN05_009020	rnd	ribonuclease D	CDS	0.681859	6.01034	3.17543e-05	0.000122085	3.91334
CP037923.1	EKN05_000535	glcF	glycolate oxidase subunit GlcF	pseudo	-0.733039	5.76826	3.20285e-05	0.000123019	3.91003
CP037923.1	EKN05_002420	pyrG	CTP synthase (glutamine hydrolyzing)	CDS	0.472291	10.6008	3.21272e-05	0.000123279	3.90911
CP037923.1	EKN05_011520	yccS	TIGR01666 family membrane protein	CDS	0.40344	7.46453	3.23575e-05	0.000124042	3.90643
CP037923.1	EKN05_013310	EKN05_013310	DUF2517 family protein	CDS	0.792697	7.73018	3.24471e-05	0.000124266	3.90565
CP037923.1	EKN05_003755	EKN05_003755	DUF4102 domain-containing protein	CDS	0.580552	5.99035	3.26247e-05	0.000124674	3.90422
CP037923.1	EKN05_014605	EKN05_014605	hypothetical protein	CDS	0.925191	3.82242	3.26429e-05	0.000124674	3.90422
CP037923.1	EKN05_012190	ybjN	YbjN domain-containing protein	CDS	0.736373	6.89403	3.26482e-05	0.000124674	3.90422
CP037923.1	EKN05_014710	yajC	preprotein translocase subunit YajC	CDS	-0.632147	6.74091	3.31857e-05	0.000126526	3.89782
CP037923.1	EKN05_021965	feoC	[Fe-S]-dependent transcriptional repressor FeoC	CDS	-1.04635	5.82056	3.32021e-05	0.000126526	3.89782
CP037923.1	EKN05_000395	dkgA	2	CDS	-0.875221	7.23583	3.3229e-05	0.000126526	3.89782
CP037923.1	EKN05_016530	caiC	crotonobetaine/carnitine-CoA ligase	CDS	0.73306	4.83728	3.34331e-05	0.000127163	3.89564
CP037923.1	EKN05_005055	rcnB	Ni(II)/Co(II) efflux transporter accessory subunit RcnB	CDS	-0.782321	6.89	3.34605e-05	0.000127163	3.89564
CP037923.1	EKN05_001970	pcm	protein-L-isoaspartate O-methyltransferase	CDS	-0.62734	7.00228	3.38897e-05	0.00012867	3.89052
CP037923.1	EKN05_007615	fumD	fumarate hydratase FumD	CDS	1.32842	3.17467	3.41389e-05	0.000129492	3.88776
CP037924.1	EKN05_024135	EKN05_024135	replication protein RepA4	pseudo	1.1435	4.57311	3.45952e-05	0.000131098	3.8824
CP037923.1	EKN05_017565	tamB	autotransporter assembly complex protein TamB	CDS	-0.555263	9.02221	3.4828e-05	0.000131854	3.87991
CP037923.1	EKN05_002780	mltF	membrane-bound lytic murein transglycosylase MltF	CDS	0.528331	6.96688	3.50023e-05	0.000132387	3.87815
CP037923.1	EKN05_021835	asd	aspartate-semialdehyde dehydrogenase	CDS	-0.496236	8.54633	3.54215e-05	0.000133844	3.8734
CP037923.1	EKN05_013140	ubiF	2-octaprenyl-3-methyl-6-methoxy-1	CDS	-0.444275	7.43011	3.55113e-05	0.000134056	3.87271
CP037923.1	EKN05_003045	EKN05_003045	glycine zipper 2TM domain-containing protein	CDS	1.09077	3.91932	3.60828e-05	0.000136084	3.86619
CP037923.1	EKN05_013790	entC	isochorismate synthase EntC	pseudo	-1.44581	5.46943	3.68906e-05	0.00013899	3.85702
CP037923.1	EKN05_007230	EKN05_007230	CatB-related O-acetyltransferase	CDS	1.06384	3.59075	3.69235e-05	0.00013899	3.85702
CP037923.1	EKN05_009265	sitA	iron/manganese ABC transporter substrate-binding protein SitA	CDS	0.565431	6.07373	3.71369e-05	0.00013966	3.85493
CP037923.1	EKN05_016130	EKN05_016130	UPF0231 family protein	CDS	-1.10845	5.66398	3.7202e-05	0.000139772	3.85458
CP037923.1	EKN05_009745	pyrF	orotidine-5'-phosphate decarboxylase	CDS	0.732973	5.52119	3.75093e-05	0.000140793	3.85142
CP037923.1	EKN05_016005	mrcB	bifunctional glycosyl transferase/transpeptidase	CDS	-0.439532	8.14955	3.76177e-05	0.000141066	3.85058
CP037923.1	EKN05_002990	rodZ	cytoskeleton protein RodZ	CDS	-0.523975	8.92115	3.77235e-05	0.000141329	3.84977
CP037923.1	EKN05_022455	secY	preprotein translocase subunit SecY	CDS	-0.629773	11.5357	3.82184e-05	0.000143048	3.84452
CP037923.1	EKN05_006660	aspS	aspartate--tRNA ligase	CDS	0.53099	7.91451	3.83429e-05	0.000143378	3.84352
CP037923.1	EKN05_019050	xylA	xylose isomerase	pseudo	-0.5846	5.32005	3.89845e-05	0.00014564	3.83672
CP037923.1	EKN05_016550	carB	carbamoyl-phosphate synthase large subunit	CDS	-0.712299	7.46193	3.95067e-05	0.000147452	3.83135
CP037923.1	EKN05_014105	ybcJ	ribosome-associated protein YbcJ	CDS	0.754632	6.15653	3.99909e-05	0.000149119	3.82647
CP037923.1	EKN05_015240	EKN05_015240	helicase DnaB	CDS	0.573679	6.72365	4.01136e-05	0.000149436	3.82555
CP037923.1	EKN05_000115	EKN05_000115	tRNA-binding protein	pseudo	-0.900719	4.30285	4.04749e-05	0.00015064	3.82206
CP037923.1	EKN05_002400	queE	7-carboxy-7-deazaguanine synthase QueE	CDS	-0.547596	7.63785	4.09244e-05	0.000152169	3.81767
CP037923.1	EKN05_022140	phoB	transcriptional regulator PhoB	CDS	-0.545026	5.51627	4.13981e-05	0.000153787	3.81308
CP037923.1	EKN05_019675	EKN05_019675	hypothetical protein	CDS	-1.43208	9.16186	4.19056e-05	0.000155494	3.80829
CP037923.1	EKN05_003065	EKN05_003065	EAL domain-containing protein	pseudo	0.783198	5.27236	4.19362e-05	0.000155494	3.80829
CP037923.1	EKN05_014495	clpX	ATP-dependent Clp protease ATP-binding subunit ClpX	CDS	-0.496086	10.593	4.22063e-05	0.000156349	3.80591
CP037923.1	EKN05_000910	ygfA	5-formyltetrahydrofolate cyclo-ligase	CDS	0.66472	10.2058	4.23513e-05	0.000156512	3.80545
CP037923.1	EKN05_022845	EKN05_022845	DUF1016 family protein	CDS	-1.04531	5.32144	4.23738e-05	0.000156512	3.80545
CP037923.1	EKN05_020120	rsmG	16S rRNA (guanine(527)-N(7))-methyltransferase RsmG	CDS	-0.603573	5.58988	4.23891e-05	0.000156512	3.80545
CP037923.1	EKN05_010100	EKN05_010100	small toxic polypeptide LdrA/LdrC	CDS	0.957475	4.9734	4.24085e-05	0.000156512	3.80545
CP037923.1	EKN05_014315	htpG	molecular chaperone HtpG	CDS	-0.608351	9.66179	4.25331e-05	0.000156826	3.80458
CP037923.1	EKN05_013355	ybgI	Nif3-like dinuclear metal center hexameric protein	CDS	-0.888658	5.90154	4.26631e-05	0.000157159	3.80366
CP037923.1	EKN05_003700	evgA	acid-sensing system DNA-binding response regulator EvgA	CDS	0.582124	7.35008	4.30261e-05	0.000158349	3.80039
CP037923.1	EKN05_020385	rffG	dTDP-glucose 4	CDS	-0.534533	6.09331	4.3072e-05	0.000158371	3.80033
CP037923.1	EKN05_016695	thrL	thr operon leader peptide	CDS	-1.31508	8.58293	4.35416e-05	0.000159949	3.79602
CP037923.1	EKN05_002755	EKN05_002755	hypothetical protein	CDS	0.926907	4.81695	4.36386e-05	0.000160157	3.79546
CP037923.1	EKN05_003975	hisM	histidine ABC transporter permease	CDS	-1.25446	3.47853	4.40014e-05	0.000161338	3.79226
CP037923.1	EKN05_011950	serS	serine--tRNA ligase	CDS	0.488756	10.1226	4.41161e-05	0.000161609	3.79153
CP037923.1	EKN05_011265	rutG	pyrimidine utilization transport protein G	CDS	0.643561	5.4998	4.4344e-05	0.000162294	3.7897
CP037924.1	EKN05_023850	parA	ParA family protein	CDS	-0.871141	7.72674	4.44574e-05	0.000162559	3.78899
CP037923.1	EKN05_010450	phoP	two-component system response regulator PhoP	CDS	-0.573359	6.80258	4.47944e-05	0.000163627	3.78615
CP037924.1	EKN05_023955	pWR501_0023	transposase	pseudo	1.17558	3.37047	4.48321e-05	0.000163627	3.78615
CP037923.1	EKN05_000815	EKN05_000815	ECF transporter S component	CDS	1.21269	3.88205	4.52848e-05	0.000165127	3.78218
CP037924.1	EKN05_023860	pWR501_0037	IS1 family transposase	pseudo	0.979638	4.90213	4.53887e-05	0.000165353	3.78159
CP037923.1	EKN05_000450	EKN05_000450	DUF2623 domain-containing protein	CDS	1.02432	3.38098	4.71449e-05	0.000171593	3.7655
CP037923.1	EKN05_005750	EKN05_005750	DUF968 domain-containing protein	pseudo	1.15075	4.26302	4.81199e-05	0.000174916	3.75717
CP037923.1	EKN05_014210	ybbO	NADP(+)-dependent aldehyde reductase	CDS	-0.543549	6.28524	4.8146e-05	0.000174916	3.75717
CP037923.1	EKN05_017650	treR	HTH-type transcriptional regulator TreR	CDS	-0.611262	5.94143	4.82223e-05	0.000175032	3.75688
CP037923.1	EKN05_009770	acnA	aconitate hydratase AcnA	CDS	-0.736556	8.64903	4.84646e-05	0.000175751	3.7551
CP037923.1	EKN05_012695	EKN05_012695	IS3-like element IS2 family transposase	CDS	1.00972	4.57412	4.85716e-05	0.000175978	3.75454
CP037923.1	EKN05_020175	glmS	glutamine--fructose-6-phosphate transaminase (isomerizing)	CDS	-0.476199	10.3238	4.89453e-05	0.000177162	3.75163
CP037923.1	EKN05_022355	rplC	50S ribosomal protein L3	CDS	-1.29277	9.32827	4.8988e-05	0.000177162	3.75163
CP037923.1	EKN05_005865	yedV	heavy metal sensor histidine kinase	CDS	0.560229	5.94051	4.92895e-05	0.00017809	3.74936
CP037923.1	EKN05_009015	yeaX	carnitine monooxygenase subunit YeaX	CDS	1.1545	3.30873	4.94135e-05	0.000178375	3.74867
CP037923.1	EKN05_007755	nemA	N-ethylmaleimide reductase	CDS	-0.758345	5.45365	4.97017e-05	0.000179252	3.74654
CP037923.1	EKN05_013125	ybeY	rRNA maturation RNase YbeY	CDS	-0.630311	6.67589	4.99216e-05	0.000179881	3.74501
CP037923.1	EKN05_020185	trkD	low affinity potassium transporter Kup	pseudo	0.649363	5.73554	5.02393e-05	0.000180862	3.74265
CP037923.1	EKN05_014665	nusB	transcription antitermination factor NusB	CDS	0.662443	8.49644	5.02955e-05	0.0001809	3.74256
CP037923.1	EKN05_010325	EKN05_010325	fumarylacetoacetate hydrolase family protein	CDS	-0.61366	6.41619	5.09137e-05	0.000182869	3.73786
CP037923.1	EKN05_011830	serC	3-phosphoserine/phosphohydroxythreonine transaminase	CDS	-0.480539	8.66102	5.09355e-05	0.000182869	3.73786
CP037923.1	EKN05_020270	hdfR	HTH-type transcriptional regulator HdfR	CDS	-0.440091	6.74948	5.18257e-05	0.000185897	3.73073
CP037923.1	EKN05_010110	ychA	tetratricopeptide repeat-containing protein	CDS	0.647733	6.29635	5.2071e-05	0.000186607	3.72907
CP037923.1	EKN05_003765	yfdC	hypothetical protein	CDS	-0.516375	6.20136	5.29607e-05	0.000189624	3.72211
CP037923.1	EKN05_017050	EKN05_017050	SAM-dependent DNA methyltransferase	CDS	0.518802	6.26634	5.32016e-05	0.000190315	3.72053
CP037923.1	EKN05_010425	rluE	23S rRNA pseudouridine(2457) synthase RluE	CDS	0.712683	5.37081	5.32599e-05	0.000190351	3.72044
CP037923.1	EKN05_021720	ftsX	cell division protein FtsX	CDS	-0.613291	7.43657	5.36281e-05	0.000191495	3.71784
CP037923.1	EKN05_000215	ygiM	SH3 domain-containing protein	CDS	0.644546	7.70669	5.39131e-05	0.000192339	3.71593
CP037923.1	EKN05_013900	ybdK	glutamate--cysteine ligase	CDS	-0.532749	7.84235	5.43633e-05	0.00019377	3.71271
CP037923.1	EKN05_020090	ravA	ATPase RavA	CDS	-0.530333	7.42164	5.47478e-05	0.000194965	3.71004
CP037923.1	EKN05_007325	ompC	porin OmpC	CDS	0.887006	4.18571	5.48859e-05	0.000195281	3.70934
CP037923.1	EKN05_000285	ygiC	glutathionylspermidine synthase family protein	CDS	0.63913	8.85206	5.4993e-05	0.000195487	3.70888
CP037923.1	EKN05_021580	EKN05_021580	hypothetical protein	CDS	1.26187	3.21342	5.52e-05	0.000196047	3.70764
CP037923.1	EKN05_001980	truD	tRNA pseudouridine(13) synthase TruD	CDS	-0.729668	6.3851	5.546e-05	0.000196794	3.70599
CP037923.1	EKN05_011040	mdoC	glucans biosynthesis protein MdoC	CDS	0.683796	5.2093	5.57222e-05	0.000197547	3.70433
CP037923.1	EKN05_003185	gcvR	glycine cleavage system transcriptional repressor	CDS	-0.700033	7.85238	5.7121e-05	0.000202325	3.69395
CP037923.1	EKN05_020285	ilvL	ilv operon leader peptide	CDS	-1.69072	6.28988	5.76904e-05	0.000204159	3.69003
CP037923.1	EKN05_003275	tal	transaldolase	CDS	-0.573883	7.93331	5.7845e-05	0.000204523	3.68926
CP037923.1	EKN05_012995	dacA	serine-type D-Ala-D-Ala carboxypeptidase	CDS	0.506665	8.02846	5.87386e-05	0.000207369	3.68326
CP037923.1	EKN05_008040	EKN05_008040	hypothetical protein	CDS	0.785221	8.21078	5.87545e-05	0.000207369	3.68326
CP037923.1	EKN05_006690	ruvA	Holliday junction branch migration protein RuvA	CDS	0.6592	5.47958	5.93689e-05	0.000209351	3.67913
CP037923.1	EKN05_016435	rluA	bifunctional tRNA pseudouridine(32) synthase/23S rRNA pseudouridine(746) synthase RluA	CDS	0.508867	7.35266	6.02445e-05	0.000212249	3.67315
CP037923.1	EKN05_012545	clsB	cardiolipin synthase ClsB	CDS	-0.527056	6.57734	6.18872e-05	0.000217843	3.66186
CP037923.1	EKN05_008570	nlpC	lipoprotein	CDS	0.531173	6.45709	6.19496e-05	0.000217869	3.6618
CP037923.1	EKN05_021370	hokA	type I toxin-antitoxin system toxin HokA	CDS	1.00357	6.78939	6.21653e-05	0.000218433	3.66068
CP037923.1	EKN05_004980	EKN05_004980	DUF1307 domain-containing protein	CDS	0.734736	4.95661	6.26514e-05	0.000219752	3.65807
CP037924.1	EKN05_023745	pWR501_0062	GNAT family N-acetyltransferase	CDS	0.514744	7.12162	6.26059e-05	0.000219752	3.65807
CP037923.1	EKN05_021890	glpR	DeoR/GlpR family transcriptional regulator	CDS	-0.998557	6.25093	6.29422e-05	0.000220576	3.65644
CP037923.1	EKN05_001225	ptr	pitrilysin	CDS	-0.47687	7.66258	6.42657e-05	0.000225015	3.64779
CP037923.1	EKN05_014670	ribE	6	CDS	0.657585	7.42947	6.44594e-05	0.000225494	3.64686
CP037923.1	EKN05_009750	lapB	lipopolysaccharide assembly protein LapB	CDS	0.561397	7.77256	6.48564e-05	0.000226683	3.64458
CP037923.1	EKN05_001760	hypF	carbamoyltransferase HypF	CDS	0.609157	5.44975	6.49735e-05	0.000226892	3.64418
CP037923.1	EKN05_002060	EKN05_002060	FAD-dependent oxidoreductase	CDS	0.395081	7.62293	6.51414e-05	0.000227278	3.64344
CP037923.1	EKN05_020050	pstC	phosphate ABC transporter permease PstC	CDS	-1.07797	6.10116	6.64745e-05	0.000231725	3.63503
CP037923.1	EKN05_002030	EKN05_002030	type I toxin-antitoxin system Hok family toxin	CDS	1.86894	4.17638	6.89431e-05	0.000240118	3.61957
CP037923.1	EKN05_019925	tnaC	tryptophanase leader peptide	CDS	-2.23061	10.2622	6.99409e-05	0.00024338	3.61372
CP037923.1	EKN05_009720	pdeR	cyclic di-GMP phosphodiesterase	pseudo	-0.523101	6.33733	7.01376e-05	0.000243636	3.61326
CP037924.1	EKN05_024140	repA	incFII family plasmid replication initiator RepA	CDS	0.643864	9.00577	7.01107e-05	0.000243636	3.61326
CP037923.1	EKN05_021445	EKN05_021445	ArsR family transcriptional regulator	CDS	-1.00361	4.52195	7.07182e-05	0.000245437	3.61006
CP037923.1	EKN05_009180	EKN05_009180	PqiB family protein	pseudo	0.605779	6.72527	7.10349e-05	0.000246321	3.6085
CP037923.1	EKN05_016675	EKN05_016675	DUF2502 domain-containing protein	CDS	-0.482617	6.08141	7.11395e-05	0.000246468	3.60824
CP037923.1	EKN05_012435	glnQ	glutamine ABC transporter ATP-binding protein GlnQ	CDS	-0.806626	6.93617	7.15448e-05	0.000247655	3.60615
CP037923.1	EKN05_021510	pitA	inorganic phosphate transporter PitA	CDS	0.549949	9.30618	7.16392e-05	0.000247765	3.60596
CP037923.1	EKN05_013995	EKN05_013995	efflux RND transporter periplasmic adaptor subunit	pseudo	0.58033	6.66711	7.17164e-05	0.000247816	3.60587
CP037923.1	EKN05_021880	glpE	thiosulfate sulfurtransferase GlpE	CDS	-2.06991	4.87104	7.25492e-05	0.000250475	3.60124
CP037923.1	EKN05_011990	aat	leucyl/phenylalanyl-tRNA--protein transferase	CDS	0.616258	7.08229	7.32824e-05	0.000252583	3.5976
CP037923.1	EKN05_017525	cpdB	2'	CDS	-0.611158	7.17832	7.32872e-05	0.000252583	3.5976
CP037923.1	EKN05_022390	rplP	50S ribosomal protein L16	CDS	-0.703141	8.6055	7.34544e-05	0.000252939	3.59699
CP037923.1	EKN05_000795	EKN05_000795	sulfate/molybdate ABC transporter ATP-binding protein	CDS	0.600721	4.83697	7.38477e-05	0.000254072	3.59504
CP037923.1	EKN05_000685	gshB	glutathione synthase	CDS	-0.429546	6.92513	7.40207e-05	0.000254446	3.5944
CP037923.1	EKN05_002680	yfhL	4Fe-4S dicluster ferredoxin YfhL	CDS	0.625828	5.16487	7.46192e-05	0.000256281	3.59128
CP037923.1	EKN05_015610	EKN05_015610	lysozyme	CDS	0.818372	4.87559	7.48539e-05	0.000256864	3.5903
CP037923.1	EKN05_016085	EKN05_016085	ABC transporter permease	CDS	-0.755292	6.00666	7.52006e-05	0.00025783	3.58867
CP037923.1	EKN05_014455	cof	HMP-PP phosphatase	CDS	-1.03215	7.05505	7.52849e-05	0.000257896	3.58855
CP037923.1	EKN05_020340	gppA	guanosine-5'-triphosphate	CDS	0.478901	9.07798	7.54135e-05	0.000258114	3.58819
CP037923.1	EKN05_017560	tamA	autotransporter assembly complex protein TamA	CDS	-0.476336	8.79085	7.56243e-05	0.000258612	3.58735
CP037923.1	EKN05_019245	mtlR	transcriptional repressor MtlR	CDS	-0.520736	7.48376	7.66799e-05	0.000261995	3.58171
CP037923.1	EKN05_020910	yihX	glucose-1-phosphatase	CDS	-0.951062	6.65826	7.82881e-05	0.00026726	3.57307
CP037924.1	EKN05_023785	virF	AraC family invasion system transcriptional regulator VirF	CDS	0.937551	13.6226	7.85546e-05	0.000267938	3.57197
CP037923.1	EKN05_014630	thiI	tRNA 4-thiouridine(8) synthase ThiI	CDS	0.536359	8.35657	8.0827e-05	0.000275452	3.55995
CP037923.1	EKN05_018985	gadX	DNA-binding transcriptional regulator GadX	CDS	0.827428	10.997	8.15577e-05	0.000277703	3.55642
CP037923.1	EKN05_018340	adiC	arginine/agmatine antiporter	CDS	0.735528	5.80587	8.22012e-05	0.000279654	3.55338
CP037923.1	EKN05_000645	hemW	radical SAM family heme chaperone HemW	CDS	0.740971	6.77599	8.24457e-05	0.000280245	3.55246
CP037923.1	EKN05_004395	rcsB	transcriptional regulator RcsB	CDS	-0.533074	8.66491	8.27988e-05	0.000281204	3.55098
CP037923.1	EKN05_022645	prmA	50S ribosomal protein L11 methyltransferase	CDS	-0.516264	6.07535	8.30336e-05	0.000281759	3.55012
CP037923.1	EKN05_007585	sufS	cysteine desulfurase SufS	CDS	0.470306	6.77844	8.36099e-05	0.000283472	3.54749
CP037923.1	EKN05_011035	mdoG	glucans biosynthesis protein MdoG	CDS	0.40495	8.2531	8.37945e-05	0.000283722	3.54711
CP037923.1	EKN05_020680	fre	NAD(P)H-flavin reductase	CDS	-0.695385	7.46823	8.38271e-05	0.000283722	3.54711
CP037923.1	EKN05_009955	oppC	oligopeptide ABC transporter permease OppC	CDS	-0.508202	6.42475	8.48308e-05	0.000286875	3.54231
CP037923.1	EKN05_006975	ompN	porin OmpN	pseudo	0.824958	3.80147	8.53076e-05	0.000288241	3.54024
CP037923.1	EKN05_008245	lsrF	3-hydroxy-5-phosphonooxypentane-2	CDS	-0.443179	6.58886	8.59713e-05	0.000290236	3.53725
CP037923.1	EKN05_012760	EKN05_012760	type I toxin-antitoxin system Hok family toxin	CDS	1.04275	13.3547	8.67917e-05	0.000292756	3.53349
CP037923.1	EKN05_012965	ybeM	deaminated glutathione amidase	CDS	-0.548499	5.62003	8.72356e-05	0.000294003	3.53165
CP037923.1	EKN05_013255	pgm	alpha-D-glucose phosphate-specific phosphoglucomutase	CDS	-0.450835	9.28684	8.74697e-05	0.000294541	3.53085
CP037923.1	EKN05_021155	EKN05_021155	AsmA family protein	CDS	-0.935238	7.76754	8.80064e-05	0.000296096	3.52857
CP037923.1	EKN05_012090	EKN05_012090	NAD(P)-dependent oxidoreductase	CDS	0.505412	6.83891	8.8661e-05	0.000298046	3.52572
CP037923.1	EKN05_008145	mgtS	protein MgtS	CDS	-1.23527	8.94352	8.90017e-05	0.000298937	3.52442
CP037923.1	EKN05_019460	radC	JAB domain-containing protein	CDS	-1.34296	8.79042	8.914e-05	0.000299148	3.52411
CP037923.1	EKN05_011845	focA	formate transporter FocA	CDS	0.967203	10.6002	9.16013e-05	0.000307147	3.51265
CP037923.1	EKN05_006260	otsA	alpha	pseudo	0.673825	7.86624	9.17178e-05	0.000307278	3.51247
CP037923.1	EKN05_019545	xanP	xanthine/proton symporter XanP	CDS	-0.599858	7.00533	9.1969e-05	0.000307859	3.51165
CP037923.1	EKN05_007895	ydgT	transcription modulator YdgT	CDS	1.52428	4.93326	9.25625e-05	0.000309405	3.50947
CP037923.1	EKN05_001515	gabD	NADP-dependent succinate-semialdehyde dehydrogenase I	pseudo	-0.756327	7.44184	9.2648e-05	0.000309405	3.50947
CP037923.1	EKN05_021685	zntA	Zn(II)/Cd(II)/Pb(II) translocating P-type ATPase ZntA	CDS	-0.439182	7.37595	9.26653e-05	0.000309405	3.50947
CP037923.1	EKN05_001850	hypA	hydrogenase maturation nickel metallochaperone HypA	CDS	1.7453	4.86674	9.42154e-05	0.000314316	3.50263
CP037923.1	EKN05_009495	mpaA	murein tripeptide amidase MpaA	CDS	0.517087	6.20893	9.56081e-05	0.000318694	3.49663
CP037923.1	EKN05_008915	EKN05_008915	MFS transporter	pseudo	1.20465	3.20844	9.58907e-05	0.000319367	3.49571
CP037923.1	EKN05_022360	rplD	50S ribosomal protein L4	CDS	-0.732501	8.61113	9.61825e-05	0.000319902	3.49498
CP037923.1	EKN05_021135	yhjB	response regulator transcription factor	CDS	-0.930892	4.09995	9.62837e-05	0.000319902	3.49498
CP037923.1	EKN05_004230	arnB	UDP-4-amino-4-deoxy-L-arabinose aminotransferase	CDS	-0.807865	4.61246	9.62936e-05	0.000319902	3.49498
CP037923.1	EKN05_009275	sitC	iron/manganese ABC transporter permease subunit SitC	CDS	-0.885678	5.59843	9.68456e-05	0.000321466	3.49287
CP037923.1	EKN05_012130	ybjP	lipoprotein	CDS	-0.727639	9.08212	9.70584e-05	0.000321902	3.49228
CP037923.1	EKN05_023010	greA	transcription elongation factor GreA	CDS	0.531497	8.13158	9.72119e-05	0.000322141	3.49195
CP037923.1	EKN05_010430	nudJ	phosphatase NudJ	CDS	0.915132	4.528	9.73387e-05	0.000322292	3.49175
CP037923.1	EKN05_012500	ybiA	N-glycosidase YbiA	CDS	0.977044	6.24575	9.78749e-05	0.000323797	3.48973
CP037923.1	EKN05_009780	EKN05_009780	hypothetical protein	CDS	-0.807492	4.69049	9.85375e-05	0.000325717	3.48716
CP037923.1	EKN05_008180	ydeA	L-arabinose transporter	CDS	0.750136	5.04264	9.94645e-05	0.000328377	3.48363
CP037923.1	EKN05_015340	EKN05_015340	DUF551 domain-containing protein	CDS	-0.974711	3.0251	9.95082e-05	0.000328377	3.48363
CP037923.1	EKN05_016600	rpsT	30S ribosomal protein S20	CDS	1.73073	10.6212	0.000100799	0.000332359	3.47839
CP037923.1	EKN05_000470	hybC	hydrogenase 2 large subunit	CDS	0.572237	6.76602	0.000101128	0.000333168	3.47734
CP037923.1	EKN05_013795	fepB	Fe2+-enterobactin ABC transporter substrate-binding protein	CDS	-0.753276	4.58412	0.000102694	0.000338046	3.47102
CP037923.1	EKN05_002035	EKN05_002035	integrase	pseudo	1.0646	3.39814	0.000104101	0.000342391	3.46548
CP037923.1	EKN05_011500	EKN05_011500	DUF2057 family protein	CDS	-0.728147	5.76617	0.000104466	0.000343307	3.46432
CP037923.1	EKN05_018250	EKN05_018250	sel1 repeat family protein	CDS	0.600581	6.89367	0.000105012	0.000344816	3.46241
CP037923.1	EKN05_017775	EKN05_017775	DUF4102 domain-containing protein	pseudo	-0.538172	6.36241	0.000106389	0.000349049	3.45711
CP037923.1	EKN05_009060	pabB	aminodeoxychorismate synthase component 1	CDS	0.501912	5.97813	0.000107311	0.000351781	3.45373
CP037923.1	EKN05_019830	cbrA	colicin M resistance protein	CDS	-0.82442	3.39313	0.000108007	0.000353771	3.45128
CP037923.1	EKN05_010900	grxB	glutaredoxin 2	CDS	-0.666975	8.43368	0.00011072	0.000362357	3.44086
CP037923.1	EKN05_014615	yajQ	YajQ family cyclic di-GMP-binding protein	CDS	-0.591026	7.91816	0.000111325	0.000364036	3.43886
CP037923.1	EKN05_017415	fxsA	membrane protein FxsA	CDS	-0.704126	6.244	0.00011235	0.000367085	3.43523
CP037923.1	EKN05_019020	glyQ	glycine--tRNA ligase subunit alpha	CDS	0.573454	7.19962	0.000112553	0.000367308	3.43497
CP037923.1	EKN05_015585	EKN05_015585	hypothetical protein	CDS	0.567041	6.10515	0.000112604	0.000367308	3.43497
CP037923.1	EKN05_012250	ybjG	undecaprenyl-diphosphate phosphatase	CDS	-0.556897	6.53832	0.000112996	0.000368282	3.43382
CP037923.1	EKN05_011835	EKN05_011835	DUF421 domain-containing protein	pseudo	-0.723064	6.35318	0.000113447	0.000369451	3.43244
CP037923.1	EKN05_023025	ftsH	ATP-dependent zinc metalloprotease FtsH	CDS	-0.457524	10.6113	0.000117194	0.000381337	3.41869
CP037923.1	EKN05_014915	tauB	taurine ABC transporter ATP-binding subunit	CDS	1.51413	3.51389	0.000117838	0.000383119	3.41667
CP037923.1	EKN05_001455	bamE	outer membrane protein assembly factor BamE	CDS	0.556202	9.5155	0.000117977	0.000383256	3.41651
CP037923.1	EKN05_022650	panF	sodium/pantothenate symporter	CDS	-0.556905	7.89977	0.000119357	0.000387421	3.41182
CP037923.1	EKN05_006860	EKN05_006860	peptide ABC transporter substrate-binding protein	CDS	-0.6743	6.18218	0.00011965	0.000388055	3.41111
CP037923.1	EKN05_015760	metI	methionine ABC transporter permease MetI	CDS	-0.685044	5.21637	0.000120504	0.000390505	3.40837
CP037923.1	EKN05_010165	ychF	redox-regulated ATPase YchF	CDS	0.730806	7.66835	0.000121673	0.00039397	3.40454
CP037923.1	EKN05_009500	ycjG	L-Ala-D/L-Glu epimerase	CDS	0.57275	6.50499	0.00012244	0.000396129	3.40216
CP037923.1	EKN05_000160	dnaG	DNA primase	CDS	0.489191	9.85854	0.000124053	0.000401021	3.39683
CP037923.1	EKN05_016955	tsr	methyl-accepting chemotaxis protein	CDS	-0.702035	5.20548	0.000128573	0.000415293	3.38165
CP037923.1	EKN05_013085	ybeW	molecular chaperone HscC	CDS	0.545982	5.59948	0.000130348	0.000420683	3.37605
CP037923.1	EKN05_009790	EKN05_009790	YmiA family putative membrane protein	CDS	-0.735203	7.18972	0.000131306	0.000423431	3.37322
CP037923.1	EKN05_021455	arsB	arsenite/antimonite:H(+) antiporter ArsB	CDS	-0.72363	4.89618	0.000132105	0.000425661	3.37094
CP037924.1	EKN05_024120	EKN05_024120	IS256 family transposase	pseudo	0.829528	5.5275	0.000135604	0.000436579	3.35994
CP037923.1	EKN05_013380	EKN05_013380	AbrB family transcriptional regulator	CDS	0.685595	6.96796	0.000135826	0.00043694	3.35958
CP037923.1	EKN05_010085	chaA	sodium-potassium/proton antiporter ChaA	CDS	0.502021	7.1306	0.000136305	0.000438123	3.3584
CP037923.1	EKN05_022450	rplO	50S ribosomal protein L15	CDS	-0.737011	8.50039	0.000137079	0.000440253	3.3563
CP037923.1	EKN05_021595	EKN05_021595	DUF4049 domain-containing protein	CDS	-0.748079	4.73994	0.000137941	0.000442662	3.35393
CP037923.1	EKN05_006890	EKN05_006890	DUF2534 family protein	pseudo	-1.0323	9.27747	0.000138396	0.000443763	3.35285
CP037924.1	EKN05_024245	msbB	lauroyl-Kdo(2)-lipid IV(A) myristoyltransferase	CDS	0.554192	7.92018	0.000139942	0.000448357	3.34838
CP037923.1	EKN05_014485	hupB	DNA-binding protein HU-beta	CDS	-0.711481	10.5135	0.000141106	0.000451389	3.34545
CP037923.1	EKN05_012985	lipB	lipoyl(octanoyl) transferase LipB	CDS	0.648381	6.22879	0.000141116	0.000451389	3.34545
CP037923.1	EKN05_016930	EKN05_016930	DUF2501 domain-containing protein	CDS	0.651719	6.17943	0.000143408	0.00045835	3.3388
CP037923.1	EKN05_011785	lpxK	tetraacyldisaccharide 4'-kinase	CDS	0.493764	7.27638	0.00014376	0.000459105	3.33809
CP037923.1	EKN05_018975	yhjA	cytochrome c peroxidase	CDS	-1.08213	7.06924	0.000146498	0.000467472	3.33024
CP037923.1	EKN05_023040	secG	preprotein translocase subunit SecG	CDS	0.789688	11.4008	0.000146976	0.000468619	3.32918
CP037924.1	EKN05_024490	EKN05_024490	IS3 family transposase	pseudo	0.633219	7.19653	0.000149209	0.000475358	3.32298
CP037923.1	EKN05_000595	EKN05_000595	oxidative damage protection protein	CDS	-0.84304	5.14248	0.000149565	0.000476106	3.3223
CP037923.1	EKN05_007430	EKN05_007430	insulinase family protein	pseudo	0.554843	5.4827	0.000151245	0.000480823	3.31801
CP037923.1	EKN05_014745	phoR	phosphate regulon sensor histidine kinase PhoR	CDS	-0.485617	6.36955	0.000151289	0.000480823	3.31801
CP037923.1	EKN05_014230	ybbK	SPFH/Band 7/PHB domain protein	CDS	0.45759	6.64171	0.000152388	0.000483539	3.31557
CP037924.1	EKN05_024240	pWR501_0254	IS630 family transposase	CDS	0.693539	5.85999	0.000152331	0.000483539	3.31557
CP037923.1	EKN05_017665	EKN05_017665	2-iminobutanoate/2-iminopropanoate deaminase	CDS	-0.472631	9.06348	0.000155043	0.000491569	3.30842
CP037923.1	EKN05_015700	EKN05_015700	endonuclease/exonuclease/phosphatase family protein	CDS	-0.503814	8.34356	0.000155965	0.000494098	3.30619
CP037923.1	EKN05_017265	queG	tRNA epoxyqueuosine(34) reductase QueG	CDS	0.561247	8.01643	0.000156532	0.000495496	3.30496
CP037923.1	EKN05_006275	flhC	flagellar transcriptional regulator FlhC	CDS	0.897565	5.59805	0.000157624	0.000498556	3.30229
CP037923.1	EKN05_005960	rcsA	transcriptional regulator RcsA	CDS	0.844828	5.61055	0.000158273	0.000500208	3.30085
CP037924.1	EKN05_024450	EKN05_024450	IS5-like element ISSfl7 family transposase	CDS	0.555264	8.86502	0.000159097	0.000502412	3.29894
CP037923.1	EKN05_005110	gatY	tagatose-bisphosphate aldolase subunit GatY	CDS	1.03857	3.90921	0.00016308	0.00051458	3.28855
CP037923.1	EKN05_011935	dmsC	dimethyl sulfoxide reductase anchor subunit	CDS	0.796361	7.17611	0.000164903	0.000519809	3.28416
CP037923.1	EKN05_022280	EKN05_022280	protein SlyX	CDS	-0.760587	5.54443	0.000165	0.000519809	3.28416
CP037923.1	EKN05_016485	kefF	glutathione-regulated potassium-efflux system oxidoreductase KefF	CDS	-1.13966	5.997	0.000166145	0.000522999	3.2815
CP037923.1	EKN05_018645	rplK	50S ribosomal protein L11	CDS	0.824424	8.91319	0.000169284	0.000532459	3.27371
CP037923.1	EKN05_019720	uhpB	signal transduction histidine-protein kinase/phosphatase UhpB	CDS	0.828816	4.20837	0.000169477	0.000532642	3.27356
CP037923.1	EKN05_019785	yidL	AraC family transcriptional regulator	CDS	-1.13751	2.77088	0.000170197	0.000534482	3.27207
CP037923.1	EKN05_000920	zapA	cell division protein ZapA	CDS	-0.687704	10.7071	0.000172302	0.000540662	3.26707
CP037923.1	EKN05_015060	yafJ	class II glutamine amidotransferase	CDS	0.442845	6.33416	0.000172677	0.00054141	3.26647
CP037923.1	EKN05_000415	metC	cystathionine beta-lyase	CDS	-0.526938	6.06744	0.000173487	0.00054352	3.26478
CP037923.1	EKN05_006940	EKN05_006940	DHA2 family efflux MFS transporter permease subunit	pseudo	0.756154	4.61022	0.000174577	0.000546494	3.26241
CP037923.1	EKN05_016020	sfsA	DNA/RNA nuclease SfsA	CDS	-0.733427	7.75263	0.000174712	0.000546494	3.26241
CP037923.1	EKN05_014735	proY	proline-specific permease ProY	CDS	0.568541	7.33174	0.000177435	0.000554572	3.25604
CP037923.1	EKN05_007885	rsxA	electron transport complex subunit RsxA	CDS	0.789543	6.02458	0.00017795	0.000555744	3.25513
CP037923.1	EKN05_005910	dcm	DNA cytosine methyltransferase	CDS	0.588802	5.85621	0.000179551	0.000560301	3.25158
CP037923.1	EKN05_013350	dtpD	dipeptide permease DtpD	CDS	0.478216	6.00951	0.000180835	0.000563862	3.24883
CP037923.1	EKN05_009900	yciB	septation protein A	CDS	0.544571	6.62167	0.000181028	0.000564022	3.2487
CP037923.1	EKN05_013025	phpB	adenosylcobalamin/alpha-ribazole phosphatase	CDS	0.644475	5.98947	0.000181369	0.000564638	3.24823
CP037923.1	EKN05_002080	ipaH_7	E3 ubiquitin--protein ligase	CDS	-0.582302	8.16862	0.000182577	0.000567954	3.24569
CP037923.1	EKN05_016585	ileS	isoleucine--tRNA ligase	CDS	-0.384951	9.65218	0.000183917	0.000571674	3.24285
CP037923.1	EKN05_017270	EKN05_017270	hypothetical protein	CDS	1.11222	3.64374	0.000184965	0.000574479	3.24073
CP037923.1	EKN05_000800	EKN05_000800	energy-coupling factor ABC transporter ATP-binding protein	CDS	0.945128	4.11374	0.000188474	0.000584921	3.2329
CP037923.1	EKN05_011295	cbpA	curved DNA-binding protein	CDS	0.596238	8.86051	0.000188905	0.000585797	3.23225
CP037923.1	EKN05_021065	cpxA	envelope stress sensor histidine kinase CpxA	CDS	-0.38001	8.37294	0.000193	0.00059803	3.22328
CP037923.1	EKN05_002960	sseB	enhanced serine sensitivity protein SseB	CDS	-0.630401	6.59636	0.000194503	0.000602213	3.22025
CP037923.1	EKN05_014125	lpxH	UDP-2	CDS	0.693188	6.06861	0.000198775	0.000614959	3.21115
CP037923.1	EKN05_023245	garR	2-hydroxy-3-oxopropionate reductase	CDS	-0.849505	3.39576	0.000200038	0.000618384	3.20874
CP037923.1	EKN05_010300	dsbB	disulfide bond formation protein DsbB	CDS	0.501032	6.90055	0.000201179	0.000621427	3.20661
CP037923.1	EKN05_008605	EKN05_008605	phenylalanyl--tRNA ligase operon leader peptide	CDS	1.0825	6.21396	0.000204433	0.000630987	3.19998
CP037923.1	EKN05_018650	nusG	transcription termination/antitermination protein NusG	CDS	0.61884	9.46586	0.000205877	0.000634949	3.19726
CP037923.1	EKN05_004060	EKN05_004060	pyridoxal phosphate-dependent aminotransferase	CDS	0.372595	7.43352	0.000206506	0.000636392	3.19627
CP037923.1	EKN05_001880	EKN05_001880	nitrous oxide-stimulated promoter family protein	CDS	1.38666	5.80349	0.000206777	0.000636733	3.19604
CP037923.1	EKN05_017205	nsrR	HTH-type transcriptional repressor NsrR	CDS	0.592191	8.68694	0.000208509	0.000641567	3.19276
CP037923.1	EKN05_022395	rpmC	50S ribosomal protein L29	CDS	-0.886105	7.42186	0.000211948	0.00065164	3.18599
CP037923.1	EKN05_018460	pepE	dipeptidase PepE	CDS	0.464842	6.54646	0.00021294	0.000654183	3.1843
CP037923.1	EKN05_014115	cysS	cysteine--tRNA ligase	CDS	0.440001	7.32037	0.000215179	0.000660551	3.18009
CP037923.1	EKN05_013375	nei	endonuclease VIII	CDS	0.474486	6.1457	0.000215627	0.000661411	3.17953
CP037923.1	EKN05_015630	tagK	type VI secretion system-associated protein TagK	pseudo	-0.712659	6.30088	0.000216753	0.000664352	3.1776
CP037923.1	EKN05_019555	yicI	alpha-xylosidase	CDS	-0.567724	6.02518	0.000218744	0.000669936	3.17397
CP037923.1	EKN05_016655	mogA	molybdopterin adenylyltransferase	CDS	0.409689	7.12118	0.000223156	0.00068292	3.16563
CP037923.1	EKN05_008810	EKN05_008810	carboxymuconolactone decarboxylase family protein	CDS	0.694452	4.53824	0.000225389	0.000689006	3.16178
CP037923.1	EKN05_016175	ampD	1	CDS	-0.931355	7.76888	0.000225493	0.000689006	3.16178
CP037923.1	EKN05_022305	tusB	sulfurtransferase complex subunit TusB	CDS	-0.77317	8.97319	0.000227957	0.000695998	3.15739
CP037923.1	EKN05_021140	yhjC	LysR family transcriptional regulator	CDS	-0.833245	5.00456	0.000228195	0.000696189	3.15727
CP037923.1	EKN05_015615	EKN05_015615	lysis protein	pseudo	0.923123	3.57822	0.000228692	0.000697166	3.15666
CP037923.1	EKN05_016075	EKN05_016075	polysaccharide deacetylase family protein	CDS	0.485707	6.44138	0.000230073	0.000700838	3.15438
CP037923.1	EKN05_014150	allC	allantoate amidohydrolase	CDS	-0.715338	4.67651	0.000232943	0.000709034	3.14933
CP037923.1	EKN05_005990	fliM	flagellar motor switch protein FliM	CDS	-0.951063	3.96984	0.000233708	0.000710817	3.14824
CP037923.1	EKN05_009895	EKN05_009895	UPF0259 family protein	CDS	0.654156	6.10626	0.000234017	0.000711212	3.148
CP037923.1	EKN05_005785	EKN05_005785	holin	CDS	0.892814	4.23134	0.000234498	0.000712127	3.14744
CP037923.1	EKN05_018785	argB	acetylglutamate kinase	CDS	-0.559403	4.91638	0.000234788	0.000712461	3.14724
CP037923.1	EKN05_021340	bisC	molybdopterin guanine dinucleotide-containing S/N-oxide reductase	CDS	-0.47769	6.60018	0.000237202	0.000719234	3.14313
CP037923.1	EKN05_013020	rsfS	ribosome silencing factor	CDS	0.553596	6.78369	0.000237797	0.000720487	3.14237
CP037923.1	EKN05_012095	EKN05_012095	N-acetylmuramoyl-L-alanine amidase	CDS	-0.50412	6.79581	0.0002387	0.00072267	3.14106
CP037923.1	EKN05_012300	EKN05_012300	GGDEF domain-containing protein	CDS	0.646152	5.75193	0.000238986	0.000722984	3.14087
CP037923.1	EKN05_002785	purL	phosphoribosylformylglycinamidine synthase	CDS	-0.387768	7.63767	0.000241608	0.000730358	3.13646
CP037924.1	EKN05_024155	copB	replication regulatory protein RepA	CDS	0.622892	9.99081	0.000248552	0.000750776	3.12449
CP037923.1	EKN05_021830	yhgN	NAAT family transporter YhgN	CDS	0.604875	5.90247	0.000249243	0.000752288	3.12362
CP037923.1	EKN05_002350	EKN05_002350	replication protein P	CDS	0.728474	5.34776	0.000251574	0.000758746	3.1199
CP037923.1	EKN05_019005	EKN05_019005	hypothetical protein	CDS	-1.07518	7.00864	0.000254969	0.000767884	3.1147
CP037923.1	EKN05_018920	hslU	HslU--HslV peptidase ATPase subunit	CDS	-0.476367	8.70109	0.000254992	0.000767884	3.1147
CP037923.1	EKN05_002890	hcaT	3-phenylpropionate MFS transporter	CDS	-0.504458	7.45318	0.00025544	0.000768649	3.11427
CP037923.1	EKN05_016895	bglJ	DNA-binding transcriptional activator BglJ	CDS	-0.755044	4.49932	0.000256312	0.000770689	3.11312
CP037923.1	EKN05_011460	hyaA	hydrogenase 1 small subunit	CDS	0.620983	4.75681	0.000259547	0.000779824	3.108
CP037923.1	EKN05_008620	infC	translation initiation factor IF-3	CDS	-0.546873	10.9698	0.000259933	0.00078039	3.10769
CP037923.1	EKN05_002635	lepA	elongation factor 4	CDS	0.36422	9.16452	0.000267003	0.000801009	3.09636
CP037923.1	EKN05_003385	eutR	HTH-type transcriptional regulator EutR	CDS	0.550325	5.83264	0.000267304	0.000801305	3.0962
CP037923.1	EKN05_021915	malP	maltodextrin phosphorylase	CDS	-0.50355	7.13525	0.000268426	0.000804053	3.09472
CP037923.1	EKN05_004410	apbE	FAD:protein FMN transferase ApbE	CDS	0.594426	5.63493	0.000268627	0.000804053	3.09472
CP037923.1	EKN05_017735	valS	valine--tRNA ligase	CDS	-0.42016	9.40556	0.000269346	0.000805597	3.09388
CP037923.1	EKN05_008405	EKN05_008405	hypothetical protein	CDS	0.936508	4.60694	0.000271257	0.0008107	3.09114
CP037923.1	EKN05_022410	rplX	50S ribosomal protein L24	CDS	0.66467	9.34436	0.000271979	0.000812246	3.09031
CP037923.1	EKN05_005090	EKN05_005090	sugar kinase	CDS	0.717161	4.48687	0.000273342	0.0008157	3.08847
CP037923.1	EKN05_001200	EKN05_001200	prepilin peptidase-dependent protein	pseudo	0.889573	3.97992	0.000275863	0.000822604	3.08481
CP037923.1	EKN05_006065	tnpA	IS200/IS605 family transposase	pseudo	0.754291	3.89129	0.000276574	0.000824104	3.08402
CP037923.1	EKN05_001565	EKN05_001565	DUF2002 family protein	CDS	-0.758587	4.76656	0.000279229	0.00083083	3.08049
CP037923.1	EKN05_006980	nifJ	pyruvate:ferredoxin (flavodoxin) oxidoreductase	CDS	0.423096	9.00524	0.000279251	0.00083083	3.08049
CP037923.1	EKN05_001160	ygdR	lipoprotein YgdR	CDS	-0.654503	9.18833	0.00028029	0.000833294	3.0792
CP037923.1	EKN05_018635	rplJ	50S ribosomal protein L10	CDS	0.586305	10.9545	0.000288586	0.000857314	3.06686
CP037923.1	EKN05_009950	oppD	murein tripeptide/oligopeptide ABC transporter ATP binding protein OppD	CDS	-0.447324	6.07599	0.000289056	0.000857517	3.06676
CP037923.1	EKN05_018570	nfi	deoxyribonuclease V	CDS	-0.42512	7.26509	0.000289087	0.000857517	3.06676
CP037923.1	EKN05_008005	EKN05_008005	GlpM family protein	CDS	-0.588515	4.60044	0.000289311	0.000857537	3.06675
CP037923.1	EKN05_005495	hisD	histidinol dehydrogenase	CDS	0.523103	5.79338	0.00029288	0.000867468	3.06175
CP037923.1	EKN05_018290	phnC	phosphonate ABC transporter ATP-binding protein	CDS	0.775601	4.15543	0.000293219	0.000867823	3.06157
CP037923.1	EKN05_019500	dinD	DNA damage-inducible protein D	CDS	0.702095	6.60831	0.000304405	0.000900256	3.04563
CP037923.1	EKN05_017520	EKN05_017520	transcriptional regulator	CDS	-0.787376	4.69405	0.000304901	0.000901051	3.04525
CP037923.1	EKN05_002050	cysJ	NADPH-dependent assimilatory sulfite reductase flavoprotein subunit	CDS	0.722942	5.29534	0.000306788	0.000905952	3.04289
CP037923.1	EKN05_001130	lysR	LysR family transcriptional regulator	CDS	-0.51518	5.88487	0.00030778	0.000908202	3.04182
CP037923.1	EKN05_001085	EKN05_001085	hypothetical protein	pseudo	1.11324	3.50723	0.000314213	0.000926078	3.03335
CP037923.1	EKN05_022890	rapZ	RNase adapter RapZ	CDS	-0.352044	8.29155	0.000314305	0.000926078	3.03335
CP037923.1	EKN05_020690	fadB	fatty acid oxidation complex subunit alpha FadB	CDS	-0.625826	5.63053	0.000315109	0.000927756	3.03257
CP037923.1	EKN05_022860	EKN05_022860	TIGR01212 family radical SAM protein	CDS	0.590769	5.97367	0.00032281	0.000949722	3.0224
CP037923.1	EKN05_010700	EKN05_010700	DUF1425 domain-containing protein	CDS	-0.632441	6.55669	0.000326435	0.000959271	3.01806
CP037923.1	EKN05_009160	prc	carboxy terminal-processing peptidase	CDS	0.483712	9.27979	0.000326654	0.000959271	3.01806
CP037923.1	EKN05_020635	ubiE	bifunctional demethylmenaquinone methyltransferase/2-methoxy-6-polyprenyl-1	CDS	0.602933	7.91881	0.000326782	0.000959271	3.01806
CP037923.1	EKN05_015250	EKN05_015250	hypothetical protein	CDS	0.755219	6.30134	0.000336861	0.000988127	3.00519
CP037923.1	EKN05_000190	ttdR	DNA-binding transcriptional activator TtdR	pseudo	0.64682	5.03184	0.000339358	0.000994714	3.0023
CP037923.1	EKN05_003595	EKN05_003595	ion channel protein	CDS	-0.525976	6.32375	0.000341005	0.000998803	3.00052
CP037923.1	EKN05_001550	ygaP	thiosulfate sulfurtransferase YgaP	CDS	0.57512	6.81707	0.000341606	0.000999823	3.00008
CP037923.1	EKN05_018385	dcuB	anaerobic C4-dicarboxylate transporter	CDS	0.626154	5.83028	0.000343674	0.00100478	2.99793
CP037923.1	EKN05_002220	EKN05_002220	hypothetical protein	CDS	1.10967	6.70583	0.000343809	0.00100478	2.99793
CP037924.1	EKN05_024195	yigA	ANR family transcriptional regulator	CDS	0.953315	5.30084	0.000346592	0.00101217	2.99475
CP037923.1	EKN05_021730	livJ	branched-chain amino acid ABC transporter substrate-binding protein	CDS	-0.410668	6.41702	0.000346939	0.00101244	2.99463
CP037923.1	EKN05_019975	yieH	6-phosphogluconate phosphatase	CDS	-0.440079	5.38287	0.000348065	0.00101498	2.99354
CP037923.1	EKN05_001480	intA	integrase	CDS	-0.479693	7.55082	0.000349555	0.00101857	2.99201
CP037923.1	EKN05_007840	gstA	glutathione transferase GstA	CDS	0.698118	4.4726	0.000351335	0.001023	2.99012
CP037923.1	EKN05_021655	acpT	4'-phosphopantetheinyl transferase AcpT	CDS	0.357735	7.08954	0.000352621	0.001026	2.98885
CP037923.1	EKN05_000365	plsC	1-acylglycerol-3-phosphate O-acyltransferase	CDS	-0.488498	6.62403	0.000354459	0.00103059	2.98692
CP037923.1	EKN05_002440	barA	two-component sensor histidine kinase BarA	CDS	0.35318	7.6202	0.000356208	0.00103491	2.9851
CP037923.1	EKN05_004330	yfaL	AIDA-I family autotransporter YfaL	CDS	0.487546	5.84838	0.000356586	0.00103525	2.98495
CP037923.1	EKN05_018950	glpX	class II fructose-bisphosphatase	CDS	0.46961	6.36412	0.000357826	0.00103809	2.98377
CP037924.1	EKN05_024210	traI	conjugative transfer relaxase/helicase TraI	CDS	0.424354	7.44005	0.000364504	0.00105669	2.97605
CP037923.1	EKN05_010880	mviM	Gfo/Idh/MocA family oxidoreductase	CDS	-0.603705	6.16294	0.000370644	0.0010737	2.96912
CP037923.1	EKN05_007730	tnpA	IS200/IS605 family transposase	CDS	0.551799	6.39755	0.000371759	0.00107615	2.96813
CP037923.1	EKN05_018320	pmrR	LpxT activity modulator PmrR	CDS	-1.04626	5.51393	0.000375077	0.00108496	2.96459
CP037923.1	EKN05_001355	raiA	ribosome-associated translation inhibitor RaiA	CDS	-0.805946	10.6259	0.000376911	0.00108947	2.96279
CP037923.1	EKN05_013555	pnuC	nicotinamide riboside transporter PnuC	CDS	-0.482517	6.1484	0.00037751	0.00109033	2.96244
CP037924.1	EKN05_024435	stbA	plasmid stabilization protein	CDS	-0.704953	7.4197	0.00037776	0.00109033	2.96244
CP037923.1	EKN05_000735	EKN05_000735	IS1 family transposase	pseudo	0.910754	3.30616	0.000381404	0.00110004	2.95859
CP037923.1	EKN05_003040	EKN05_003040	hypothetical protein	CDS	0.770343	4.70849	0.000383037	0.00110395	2.95705
CP037923.1	EKN05_012380	ldtB	L	CDS	0.412086	7.49122	0.000383817	0.00110539	2.95648
CP037923.1	EKN05_012950	pagP	phospholipid:lipid A palmitoyltransferase	CDS	0.617253	5.71615	0.000385351	0.00110901	2.95507
CP037923.1	EKN05_016770	radA	DNA repair protein RadA	CDS	-0.464317	5.90515	0.000386042	0.00111018	2.9546
CP037923.1	EKN05_009740	yciH	stress response translation initiation inhibitor YciH	CDS	0.812013	4.4426	0.000388224	0.00111497	2.95274
CP037923.1	EKN05_014135	purK	5-(carboxyamino)imidazole ribonucleotide synthase	CDS	0.672311	5.57959	0.000388269	0.00111497	2.95274
CP037923.1	EKN05_021490	dtpB	dipeptide/tripeptide permease DtpB	pseudo	0.596298	7.57981	0.000390449	0.00112042	2.95062
CP037923.1	EKN05_014185	allS	HTH-type transcriptional activator AllS	CDS	0.558995	5.60963	0.000391947	0.0011239	2.94927
CP037923.1	EKN05_011740	mukB	chromosome partition protein MukB	CDS	-0.468403	8.78686	0.000396361	0.00113574	2.94472
CP037923.1	EKN05_014895	EKN05_014895	hypothetical protein	pseudo	-1.10771	3.81831	0.000399708	0.0011445	2.94138
CP037923.1	EKN05_022835	EKN05_022835	YhcH/YjgK/YiaL family protein	CDS	-0.420186	7.02474	0.000409954	0.00117299	2.93071
CP037923.1	EKN05_007930	hdhA	7-alpha-hydroxysteroid dehydrogenase	CDS	-0.432595	9.02403	0.000416118	0.00118959	2.9246
CP037923.1	EKN05_002625	rseB	sigma-E factor regulatory protein RseB	CDS	0.448262	9.17646	0.000416358	0.00118959	2.9246
CP037923.1	EKN05_012585	moaA	GTP 3'	CDS	-0.750728	10.6911	0.000423804	0.00121	2.91722
CP037923.1	EKN05_006220	EKN05_006220	hypothetical protein	CDS	0.820847	4.10256	0.000426671	0.0012173	2.9146
CP037923.1	EKN05_016470	apaH	bis(5'-nucleosyl)-tetraphosphatase (symmetrical)	CDS	0.494692	7.26353	0.000428148	0.00122064	2.91341
CP037923.1	EKN05_016440	djlA	co-chaperone DjlA	CDS	0.425372	7.1938	0.000433188	0.00123412	2.90864
CP037923.1	EKN05_016925	dnaC	DNA replication protein DnaC	CDS	0.567922	6.1181	0.000434411	0.00123671	2.90773
CP037923.1	EKN05_006180	pgsA	CDP-diacylglycerol--glycerol-3-phosphate 3-phosphatidyltransferase	CDS	0.396682	7.4797	0.000434952	0.00123736	2.9075
CP037923.1	EKN05_022925	kdsC	3-deoxy-manno-octulosonate-8-phosphatase KdsC	CDS	-0.39434	7.78664	0.000436472	0.0012408	2.9063
CP037923.1	EKN05_015840	rnhB	ribonuclease HII	CDS	0.518956	6.13323	0.000438368	0.00124507	2.90481
CP037923.1	EKN05_000225	glnE	bifunctional [glutamate--ammonia ligase]-adenylyl-L-tyrosine phosphorylase/[glutamate--ammonia-ligase] adenylyltransferase	CDS	-0.631272	7.07838	0.000438605	0.00124507	2.90481
CP037923.1	EKN05_022985	rplU	50S ribosomal protein L21	CDS	0.397973	9.48741	0.000443314	0.00125754	2.90048
CP037923.1	EKN05_011155	EKN05_011155	GGDEF domain-containing protein	pseudo	1.00034	3.86142	0.000447062	0.00126726	2.89713
CP037923.1	EKN05_014255	copA	copper-exporting P-type ATPase CopA	CDS	0.563884	7.55493	0.000451454	0.0012788	2.8932
CP037923.1	EKN05_012480	EKN05_012480	DUF1471 domain-containing protein	CDS	0.526373	7.59118	0.000451976	0.00127936	2.89301
CP037923.1	EKN05_012575	moaC	cyclic pyranopterin monophosphate synthase MoaC	CDS	-0.651837	4.89578	0.000454619	0.00128592	2.89079
CP037923.1	EKN05_006410	EKN05_006410	twin-arginine translocation signal domain-containing protein	pseudo	0.985185	3.50939	0.000458546	0.00129544	2.88758
CP037923.1	EKN05_016735	robA	MDR efflux pump AcrAB transcriptional activator RobA	CDS	-0.371371	9.38389	0.000458637	0.00129544	2.88758
CP037923.1	EKN05_007905	EKN05_007905	oxidoreductase	CDS	0.389121	6.80322	0.000466093	0.00131556	2.88089
CP037923.1	EKN05_001065	xdhA	xanthine dehydrogenase molybdenum-binding subunit XdhA	pseudo	-0.411961	5.98227	0.000467095	0.00131745	2.88027
CP037923.1	EKN05_022660	accC	acetyl-CoA carboxylase biotin carboxylase subunit	CDS	-0.445752	8.85904	0.000470076	0.00132491	2.87781
CP037923.1	EKN05_012490	ybiB	DNA-binding protein YbiB	CDS	-0.49482	7.27288	0.000470495	0.00132515	2.87773
CP037923.1	EKN05_004260	EKN05_004260	ISNCY family transposase	CDS	1.26058	5.36499	0.000481015	0.00135382	2.86844
CP037923.1	EKN05_017380	EKN05_017380	IS1 family transposase	pseudo	0.849843	3.19201	0.000481849	0.0013552	2.868
CP037923.1	EKN05_009040	EKN05_009040	ATP-dependent DNA helicase	CDS	0.368037	9.39778	0.000484252	0.00136099	2.86614
CP037923.1	EKN05_010875	mviN	lipid II flippase MurJ	CDS	0.387929	6.41117	0.000484879	0.00136179	2.86589
CP037923.1	EKN05_016060	panC	pantoate--beta-alanine ligase	CDS	-0.408725	6.93354	0.00048723	0.00136742	2.8641
CP037923.1	EKN05_001940	EKN05_001940	hypothetical protein	CDS	-0.473533	6.90798	0.000494406	0.00138595	2.85825
CP037923.1	EKN05_004225	arnC	undecaprenyl-phosphate 4-deoxy-4-formamido-L-arabinose transferase	CDS	-0.803397	3.8551	0.000494533	0.00138595	2.85825
CP037923.1	EKN05_023105	yrbN	protein YrbN	CDS	0.656001	5.76529	0.000496168	0.00138955	2.85713
CP037923.1	EKN05_020530	uvrD	DNA helicase II	CDS	0.325391	8.39747	0.000500595	0.00140096	2.85358
CP037923.1	EKN05_008255	lsrB	autoinducer 2 ABC transporter substrate-binding protein LsrB	pseudo	0.664917	4.70742	0.000501073	0.00140131	2.85347
CP037923.1	EKN05_016165	aroP	aromatic amino acid transporter AroP	CDS	-0.412751	6.9966	0.000501788	0.00140231	2.85315
CP037923.1	EKN05_009150	EKN05_009150	MFS transporter	CDS	0.582212	4.85047	0.000511628	0.00142881	2.84503
CP037923.1	EKN05_014355	mscK	mechanosensitive channel MscK	CDS	0.425307	8.50507	0.000522118	0.00145707	2.83652
CP037923.1	EKN05_018175	soxR	redox-sensitive transcriptional activator SoxR	CDS	0.540369	6.35895	0.000529088	0.00147548	2.83107
CP037923.1	EKN05_007645	EKN05_007645	hypothetical protein	CDS	0.623348	5.53819	0.000530123	0.00147689	2.83065
CP037923.1	EKN05_006210	EKN05_006210	DUF2492 family protein	CDS	1.57696	5.45332	0.000530339	0.00147689	2.83065
CP037923.1	EKN05_010015	purU	formyltetrahydrofolate deformylase	CDS	0.414984	6.93693	0.000534125	0.00148639	2.82787
CP037923.1	EKN05_017890	uxuB	fructuronate reductase	CDS	-0.568599	5.8019	0.000541331	0.00150539	2.82235
CP037923.1	EKN05_020420	rffM	lipopolysaccharide N-acetylmannosaminouronosyltransferase	CDS	-0.478757	6.21283	0.000543277	0.00150974	2.8211
CP037923.1	EKN05_022230	crp	cAMP-activated global transcriptional regulator CRP	CDS	-0.434765	10.1062	0.000544573	0.00151228	2.82037
CP037923.1	EKN05_001165	EKN05_001165	TerC family protein	CDS	0.523444	7.05464	0.000552245	0.00153251	2.8146
CP037923.1	EKN05_001310	fucK	L-fuculokinase	pseudo	-0.69109	6.08609	0.000557965	0.0015473	2.81043
CP037923.1	EKN05_002855	EKN05_002855	DoxX family protein	pseudo	-0.635063	6.34651	0.000571152	0.00158276	2.80059
CP037923.1	EKN05_003075	ppk1	polyphosphate kinase 1	CDS	-0.383834	8.27438	0.000572203	0.00158357	2.80036
CP037923.1	EKN05_010950	lpxL	LpxL/LpxP family Kdo(2)-lipid IV(A) lauroyl/palmitoleoyl acyltransferase	CDS	0.430741	7.39435	0.000572244	0.00158357	2.80036
CP037923.1	EKN05_023150	EKN05_023150	hypothetical protein	CDS	0.597722	5.68406	0.000573792	0.00158674	2.79949
CP037923.1	EKN05_011330	torR	two-component system response regulator TorR	CDS	0.828205	3.5156	0.000585032	0.0016167	2.79137
CP037923.1	EKN05_020065	lpfC	fimbrial biogenesis outer membrane usher protein	CDS	-0.349282	6.99915	0.000590472	0.00163059	2.78765
CP037923.1	EKN05_007715	sodB	superoxide dismutase [Fe]	CDS	0.944591	10.2654	0.000591637	0.00163267	2.7871
CP037923.1	EKN05_007640	EKN05_007640	thiosulfate reductase cytochrome B subunit	CDS	0.796585	3.61111	0.000592432	0.00163338	2.78691
CP037923.1	EKN05_000600	mutY	adenine DNA glycosylase	CDS	-0.432907	7.10703	0.00059272	0.00163338	2.78691
CP037923.1	EKN05_011690	ssuB	aliphatic sulfonates ABC transporter ATP-binding protein	CDS	-0.459602	6.35449	0.000594831	0.00163806	2.78567
CP037923.1	EKN05_001180	rppH	RNA pyrophosphohydrolase	CDS	-0.369307	7.30747	0.000596957	0.00164277	2.78442
CP037923.1	EKN05_007910	add	adenosine deaminase	CDS	0.469713	6.89798	0.000598256	0.0016452	2.78378
CP037923.1	EKN05_017025	EKN05_017025	YbdD/YjiX family protein	CDS	-1.08689	5.40695	0.000604005	0.00165986	2.77993
CP037923.1	EKN05_013960	EKN05_013960	endorhamnosidase	pseudo	-1.4198	6.6095	0.000604914	0.00166121	2.77958
CP037923.1	EKN05_021620	EKN05_021620	type II toxin-antitoxin system HicB family antitoxin	CDS	-0.609868	7.4378	0.000609149	0.00167168	2.77685
CP037923.1	EKN05_007880	rsxB	electron transport complex subunit RsxB	CDS	0.890162	5.33375	0.000611031	0.00167568	2.77581
CP037924.1	EKN05_023855	pWR501_0038	hypothetical protein	CDS	0.806226	4.10878	0.000615188	0.00168591	2.77316
CP037923.1	EKN05_018305	crfC	clamp-binding protein CrfC	CDS	-0.431725	6.27918	0.00061582	0.00168648	2.77302
CP037923.1	EKN05_019645	imm	MFS transporter	CDS	-0.546803	6.87478	0.00061646	0.00168706	2.77287
CP037923.1	EKN05_010445	purB	adenylosuccinate lyase	CDS	0.630688	6.54779	0.000622666	0.00170287	2.76882
CP037923.1	EKN05_012770	EKN05_012770	DUF1367 family protein	CDS	1.0936	4.34534	0.000624223	0.00170595	2.76803
CP037923.1	EKN05_019530	trmH	tRNA (guanosine(18)-2'-O)-methyltransferase TrmH	CDS	0.416568	7.06214	0.000631708	0.00172522	2.76316
CP037923.1	EKN05_022155	frlB	fructoselysine 6-phosphate deglycase	CDS	-0.834829	3.16414	0.000634745	0.00173232	2.76137
CP037923.1	EKN05_018470	metH	methionine synthase	CDS	-0.485429	5.66792	0.000635621	0.00173351	2.76107
CP037923.1	EKN05_010375	minE	cell division topological specificity factor MinE	CDS	-0.48806	7.576	0.000636117	0.00173367	2.76103
CP037923.1	EKN05_021015	rhaD	rhamnulose-1-phosphate aldolase	pseudo	-0.491103	5.43361	0.000636861	0.0017345	2.76082
CP037923.1	EKN05_015110	EKN05_015110	RNA ligase RtcB family protein	CDS	1.01775	3.0122	0.000637537	0.00173515	2.76066
CP037923.1	EKN05_022510	trkA	Trk system potassium transporter TrkA	CDS	0.451533	8.43252	0.000641744	0.0017454	2.7581
CP037923.1	EKN05_012665	ipaH_6	invasion protein	CDS	-0.664139	8.49887	0.000646471	0.00175705	2.75522
CP037923.1	EKN05_004890	EKN05_004890	hypothetical protein	CDS	0.790678	3.63946	0.000648038	0.0017601	2.75446
CP037923.1	EKN05_011110	ycdY	molecular chaperone	CDS	0.618778	5.74556	0.000648952	0.00176138	2.75415
CP037923.1	EKN05_015845	lpxB	lipid-A-disaccharide synthase	CDS	0.40626	8.82591	0.000654799	0.00177603	2.75055
CP037923.1	EKN05_004135	EKN05_004135	DUF1877 family protein	CDS	0.817522	3.63552	0.00066393	0.00179956	2.74483
CP037923.1	EKN05_014945	betT	choline BCCT transporter BetT	CDS	-0.883244	8.12227	0.000669164	0.00181158	2.74194
CP037923.1	EKN05_022040	hofM	DNA utilization protein HofM	CDS	-0.875273	4.2116	0.000669278	0.00181158	2.74194
CP037923.1	EKN05_016755	sltY	murein transglycosylase	CDS	-0.382742	8.26663	0.000671337	0.00181488	2.74115
CP037923.1	EKN05_002940	hscA	Fe-S protein assembly chaperone HscA	CDS	-0.469843	6.94315	0.000671416	0.00181488	2.74115
CP037923.1	EKN05_004195	pmrD	signal transduction protein PmrD	CDS	-0.820796	7.30813	0.000681854	0.00184184	2.73475
CP037923.1	EKN05_019030	EKN05_019030	acyltransferase	CDS	-0.494317	5.72089	0.000691635	0.00186699	2.72886
CP037923.1	EKN05_000260	EKN05_000260	IS3-like element IS2 family transposase	CDS	0.650129	4.148	0.000705278	0.00190252	2.72067
CP037923.1	EKN05_000820	EKN05_000820	DUF296 domain-containing protein	CDS	0.891025	4.43981	0.000706431	0.00190433	2.72026
CP037923.1	EKN05_003180	bcp	thioredoxin-dependent thiol peroxidase	CDS	-0.408237	8.47273	0.000709518	0.00191135	2.71866
CP037923.1	EKN05_008015	EKN05_008015	amino acid permease	CDS	0.574173	5.71613	0.000717006	0.00193021	2.71439
CP037923.1	EKN05_015570	EKN05_015570	terminase	CDS	0.656537	4.79337	0.00071949	0.00193529	2.71325
CP037924.1	EKN05_024805	ipaJ	type III secretion system effector cysteine protease IpaJ	CDS	1.90354	7.54025	0.000719868	0.00193529	2.71325
CP037923.1	EKN05_020010	yieL	esterase family protein	CDS	-0.874489	3.36251	0.000721495	0.0019382	2.7126
CP037923.1	EKN05_012975	lipA	lipoyl synthase	CDS	0.573997	8.54812	0.000721932	0.0019382	2.7126
CP037923.1	EKN05_003860	mepA	penicillin-insensitive murein endopeptidase	CDS	-0.448835	6.52193	0.000722429	0.00193822	2.7126
CP037923.1	EKN05_012065	priS	hydroxylamine reductase	CDS	2.61314	7.92802	0.00074124	0.00198735	2.70173
CP037923.1	EKN05_010735	yceG	cell division protein YceG	CDS	0.39589	5.54545	0.000756608	0.00202718	2.69311
CP037923.1	EKN05_017960	lysC	lysine-sensitive aspartokinase 3	CDS	-0.324341	7.36776	0.000770278	0.0020623	2.68565
CP037923.1	EKN05_018030	lamB	maltoporin LamB	CDS	-0.555246	5.21015	0.000770758	0.0020623	2.68565
CP037923.1	EKN05_021230	EKN05_021230	IS1 family transposase	pseudo	-0.772535	4.40938	0.000779184	0.00208344	2.68122
CP037923.1	EKN05_006405	yecK	cytochrome C	CDS	1.17052	3.6679	0.000781884	0.00208924	2.68001
CP037923.1	EKN05_010255	ldcA	muramoyltetrapeptide carboxypeptidase	CDS	0.419867	5.96787	0.000786209	0.00209938	2.67791
CP037923.1	EKN05_011345	EKN05_011345	4Fe-4S binding protein	CDS	0.993748	5.41529	0.000800666	0.00213554	2.67049
CP037923.1	EKN05_000825	epd	erythrose-4-phosphate dehydrogenase	CDS	-0.444213	10.089	0.000800827	0.00213554	2.67049
CP037924.1	EKN05_024320	ipaH9.8	T3SS effector E3 ubiquitin-protein ligase IpaH9.8	CDS	0.554662	6.90937	0.000806642	0.0021496	2.66764
CP037923.1	EKN05_000615	EKN05_000615	DUF2884 family protein	CDS	0.423699	8.2249	0.000809491	0.00215574	2.6664
CP037924.1	EKN05_023690	pWR501_0073	hypothetical protein	pseudo	0.424872	9.11098	0.000812093	0.00216121	2.6653
CP037923.1	EKN05_008260	lsrD	autoinducer 2 ABC transporter permease LsrD	CDS	0.533968	5.00241	0.000828704	0.00220394	2.6568
CP037923.1	EKN05_012855	EKN05_012855	IS3 family transposase	CDS	0.740583	3.64348	0.000832982	0.00221383	2.65486
CP037923.1	EKN05_021735	panM	aspartate 1-decarboxylase autocleavage activator PanM	CDS	-0.651125	5.02134	0.000839867	0.00223063	2.65157
CP037923.1	EKN05_007195	tnpA	IS200/IS605 family transposase	pseudo	0.72153	5.26141	0.000841147	0.00223253	2.6512
CP037923.1	EKN05_017005	EKN05_017005	MBL fold metallo-hydrolase	pseudo	-0.663608	5.05823	0.000847087	0.00224595	2.6486
CP037923.1	EKN05_016610	EKN05_016610	hypothetical protein	pseudo	0.83822	4.72205	0.000847335	0.00224595	2.6486
CP037923.1	EKN05_007015	ldhA	D-lactate dehydrogenase	CDS	-0.40717	6.86463	0.000848348	0.00224713	2.64837
CP037923.1	EKN05_022920	lptC	LPS export ABC transporter periplasmic protein LptC	CDS	-0.41019	7.26074	0.000855549	0.00226234	2.64544
CP037923.1	EKN05_000835	fbaA	class II fructose-bisphosphate aldolase	CDS	-0.449336	10.7476	0.000855686	0.00226234	2.64544
CP037923.1	EKN05_009825	rluB	23S rRNA pseudouridine(2605) synthase RluB	CDS	0.425778	7.44968	0.000855803	0.00226234	2.64544
CP037923.1	EKN05_002025	EKN05_002025	CRISPR-associated endonuclease Cas3''	pseudo	0.636394	4.2325	0.000866572	0.00228928	2.6403
CP037923.1	EKN05_010955	EKN05_010955	multidrug transporter	CDS	0.561399	6.11901	0.000870167	0.00229724	2.63879
CP037923.1	EKN05_017655	mgtL	mgtA regulatory leader peptide MgtL	CDS	-0.928017	7.67544	0.000874623	0.00230747	2.63686
CP037923.1	EKN05_003675	EKN05_003675	formyl-CoA--oxalate CoA-transferase	CDS	0.874807	3.51478	0.000885328	0.00233324	2.63204
CP037923.1	EKN05_010635	lolD	lipoprotein-releasing ABC transporter ATP-binding protein LolD	CDS	0.50543	5.68175	0.000885572	0.00233324	2.63204
CP037923.1	EKN05_000065	rlmG	23S rRNA (guanine(1835)-N(2))-methyltransferase RlmG	CDS	0.557662	5.01977	0.000893473	0.0023525	2.62847
CP037923.1	EKN05_008790	xthA	exodeoxyribonuclease III	CDS	-0.498418	5.79561	0.000908187	0.00238812	2.62194
CP037923.1	EKN05_001235	recD	exodeoxyribonuclease V subunit alpha	CDS	-0.403843	7.22545	0.000908208	0.00238812	2.62194
CP037923.1	EKN05_007765	EKN05_007765	DUF1289 domain-containing protein	CDS	-0.628926	5.65214	0.00091008	0.00239116	2.62139
CP037923.1	EKN05_013645	citC	[citrate (pro-3S)-lyase] ligase	pseudo	0.522734	5.78672	0.000910575	0.00239116	2.62139
CP037923.1	EKN05_001730	gutM	transcriptional regulator GutM	CDS	-0.972127	3.74359	0.000918189	0.00240956	2.61806
CP037923.1	EKN05_021080	fieF	cation-efflux pump FieF	CDS	-0.39948	8.03139	0.000919727	0.00241088	2.61782
CP037923.1	EKN05_022930	kdsD	arabinose-5-phosphate isomerase KdsD	CDS	-0.614076	8.89938	0.000919908	0.00241088	2.61782
CP037923.1	EKN05_009485	EKN05_009485	alpha/beta hydrolase	CDS	0.561129	4.64879	0.000934425	0.0024473	2.61131
CP037923.1	EKN05_022865	arcB	aerobic respiration two-component sensor histidine kinase ArcB	CDS	-0.533411	9.4299	0.000944166	0.00247118	2.6071
CP037923.1	EKN05_005895	EKN05_005895	IS3 family transposase	CDS	0.910775	3.29975	0.000945431	0.00247286	2.6068
CP037923.1	EKN05_010240	EKN05_010240	GlsB/YeaQ/YmgE family stress response membrane protein	CDS	-0.794162	7.52834	0.000950467	0.0024829	2.60504
CP037923.1	EKN05_000330	mdaB	NADPH:quinone oxidoreductase MdaB	CDS	-0.33609	6.51645	0.000950524	0.0024829	2.60504
CP037923.1	EKN05_001875	flhA	formate hydrogenlyase transcriptional activator FlhA	CDS	0.421221	7.8027	0.000954708	0.00249218	2.60342
CP037923.1	EKN05_013230	EKN05_013230	fur leader peptide	CDS	-0.842138	7.54362	0.000964546	0.00251621	2.59925
CP037923.1	EKN05_000410	EKN05_000410	DedA family protein	CDS	0.408784	8.53209	0.000971687	0.00253317	2.59634
CP037923.1	EKN05_012530	EKN05_012530	ABC transporter permease	CDS	0.37999	7.04336	0.000981959	0.00255826	2.59205
CP037923.1	EKN05_008805	EKN05_008805	TVP38/TMEM64 family protein	CDS	0.674663	5.06769	0.000985317	0.00256532	2.59086
CP037923.1	EKN05_000125	EKN05_000125	PAS domain S-box protein	pseudo	-0.473643	5.06679	0.00098652	0.00256656	2.59065
CP037923.1	EKN05_014740	brnQ	branched-chain amino acid transporter carrier protein BrnQ	CDS	0.305178	8.40161	0.000987088	0.00256656	2.59065
CP037923.1	EKN05_009930	EKN05_009930	YciY family protein	CDS	0.521556	8.33638	0.00101192	0.0026294	2.58014
CP037923.1	EKN05_018660	tuf	elongation factor Tu	CDS	-0.433732	11.242	0.00102373	0.00265773	2.57549
CP037923.1	EKN05_013055	ybeQ	Sel1 family TPR-like repeat protein YbeQ	CDS	0.451845	7.80966	0.00102417	0.00265773	2.57549
CP037923.1	EKN05_004830	osmF	glycine betaine ABC transporter substrate-binding protein OsmF	CDS	-0.556189	8.21178	0.00103411	0.00268178	2.57158
CP037923.1	EKN05_019340	EKN05_019340	divergent polysaccharide deacetylase family protein	CDS	0.431748	6.75214	0.00103528	0.00268305	2.57137
CP037923.1	EKN05_018485	aceK	bifunctional isocitrate dehydrogenase kinase/phosphatase	pseudo	-0.646326	4.44016	0.00104257	0.00270018	2.56861
CP037923.1	EKN05_000325	EKN05_000325	antibiotic biosynthesis monooxygenase	CDS	-0.438913	9.33472	0.00104927	0.00271575	2.56611
CP037923.1	EKN05_017895	uxuR	Uxu operon transcriptional regulator	CDS	-0.377667	7.06282	0.00105167	0.0027202	2.5654
CP037923.1	EKN05_019510	ligB	NAD-dependent DNA ligase LigB	CDS	0.423814	5.72761	0.00105402	0.00272271	2.565
CP037924.1	EKN05_024520	pWR501_0187	hypothetical protein	CDS	0.578879	5.35745	0.00105349	0.00272271	2.565
CP037923.1	EKN05_018725	btuB	TonB-dependent vitamin B12 receptor BtuB	CDS	-0.483655	6.62249	0.00106739	0.00275544	2.55981
CP037924.1	EKN05_024600	EKN05_024600	hypothetical protein	CDS	-1.18353	3.31868	0.00106838	0.00275622	2.55969
CP037923.1	EKN05_020210	rbsC	ribose ABC transporter permease	CDS	-0.643699	5.98247	0.00107264	0.00276539	2.55824
CP037923.1	EKN05_020985	EKN05_020985	IS1 family transposase	pseudo	-1.24571	3.24539	0.00107554	0.00276926	2.55764
CP037924.1	EKN05_024420	EKN05_024420	hypothetical protein	pseudo	0.669114	3.77592	0.00107509	0.00276926	2.55764
CP037923.1	EKN05_005725	EKN05_005725	hypothetical protein	CDS	0.643225	5.34103	0.00109477	0.00281591	2.55038
CP037923.1	EKN05_006390	argS	arginine--tRNA ligase	CDS	0.390972	7.19782	0.00109547	0.00281591	2.55038
CP037923.1	EKN05_005735	EKN05_005735	type I toxin-antitoxin system Hok family toxin	CDS	1.09543	11.4659	0.00109579	0.00281591	2.55038
CP037923.1	EKN05_002770	yfhb	phosphatidylglycerophosphatase C	CDS	-0.424098	8.0661	0.00109723	0.00281779	2.55009
CP037923.1	EKN05_003205	EKN05_003205	neutral zinc metallopeptidase	CDS	-0.569566	5.99053	0.00110137	0.00282658	2.54874
CP037923.1	EKN05_019060	xylG	D-xylose ABC transporter ATP-binding protein	CDS	-0.636632	5.11417	0.00110266	0.00282805	2.54851
CP037923.1	EKN05_002705	EKN05_002705	phage tail protein	pseudo	0.639968	5.52468	0.00110423	0.00283026	2.54817
CP037923.1	EKN05_012525	EKN05_012525	ABC transporter permease	CDS	0.373269	6.89965	0.001112	0.00284834	2.54541
CP037923.1	EKN05_008290	rspA	starvation-sensing protein RspA	CDS	0.619789	6.01719	0.00111278	0.0028485	2.54538
CP037923.1	EKN05_010250	emtA	membrane-bound lytic murein transglycosylase EmtA	CDS	-0.569061	5.2221	0.00112927	0.00288564	2.53976
CP037923.1	EKN05_000480	hybE	hydrogenase-2 assembly chaperone	CDS	0.746372	4.99724	0.00112939	0.00288564	2.53976
CP037923.1	EKN05_008995	EKN05_008995	IS1 family transposase	pseudo	-1.10228	6.46862	0.00112948	0.00288564	2.53976
CP037924.1	EKN05_024340	pWR501_0230	IS66 family transposase	pseudo	-0.389771	8.671	0.00113766	0.00290468	2.5369
CP037923.1	EKN05_014910	tauC	taurine ABC transporter permease TauC	CDS	1.10152	2.92555	0.00114877	0.00293115	2.53296
CP037923.1	EKN05_007085	EKN05_007085	YdcF family protein	pseudo	0.7175	5.01998	0.00115716	0.00295065	2.53008
CP037923.1	EKN05_009910	tonB	TonB system transport protein TonB	CDS	0.637369	6.15045	0.0011586	0.0029514	2.52997
CP037923.1	EKN05_020885	EKN05_020885	sulfoquinovose isomerase	CDS	-0.755648	5.53879	0.00115894	0.0029514	2.52997
CP037923.1	EKN05_016740	gpmB	phosphoglycerate mutase GpmB	CDS	0.460047	6.98575	0.00116569	0.00296667	2.52773
CP037923.1	EKN05_010790	rluC	23S rRNA pseudouridine(955/2504/2580) synthase RluC	CDS	0.369759	6.99376	0.00116645	0.00296668	2.52773
CP037923.1	EKN05_019335	envC	murein hydrolase activator EnvC	CDS	0.321003	7.9605	0.00116788	0.00296842	2.52747
CP037923.1	EKN05_018265	mdtO	multidrug efflux transporter permease subunit MdtO	CDS	-0.680921	4.91613	0.00117167	0.00297615	2.52635
CP037923.1	EKN05_015815	tilS	tRNA lysidine(34) synthetase TilS	CDS	0.393088	6.88728	0.00118891	0.00301364	2.52091
CP037923.1	EKN05_019225	EKN05_019225	HlyD family secretion protein	CDS	-0.376667	6.67845	0.00118931	0.00301364	2.52091
CP037923.1	EKN05_001490	EKN05_001490	IS3-like element IS3 family transposase	CDS	-0.678701	6.72027	0.00118947	0.00301364	2.52091
CP037923.1	EKN05_000145	ygjF	G/U mismatch-specific DNA glycosylase	CDS	-0.682375	7.65629	0.00118947	0.00301364	2.52091
CP037923.1	EKN05_021335	EKN05_021335	N-acetyltransferase	CDS	-0.511928	4.59138	0.00119135	0.00301646	2.5205
CP037923.1	EKN05_018015	malF	maltose ABC transporter permease MalF	CDS	-0.556263	4.66655	0.00120284	0.0030436	2.51661
CP037923.1	EKN05_007960	uidC	glucuronide uptake porin UidC	CDS	0.615076	5.50513	0.00120474	0.00304549	2.51634
CP037923.1	EKN05_023345	EKN05_023345	DoxX family protein	CDS	0.562594	7.35295	0.00120512	0.00304549	2.51634
CP037923.1	EKN05_016850	yjjG	pyrimidine 5'-nucleotidase	CDS	-0.384489	6.55396	0.00120977	0.00305415	2.51511
CP037923.1	EKN05_017430	cutA	divalent cation tolerance protein CutA	CDS	0.629184	5.66306	0.00121009	0.00305415	2.51511
CP037923.1	EKN05_021430	EKN05_021430	hypothetical protein	CDS	0.957747	3.04374	0.00121959	0.00307616	2.51199
CP037923.1	EKN05_022515	rsmB	16S rRNA (cytosine(967)-C(5))-methyltransferase RsmB	CDS	0.393172	8.6421	0.00122793	0.00309524	2.50931
CP037923.1	EKN05_000495	yghU	glutathione-dependent disulfide-bond oxidoreductase	CDS	-0.492672	6.16885	0.0012505	0.0031498	2.50172
CP037923.1	EKN05_013195	nagA	N-acetylglucosamine-6-phosphate deacetylase	CDS	-0.476312	7.48826	0.00125117	0.0031498	2.50172
CP037923.1	EKN05_000540	EKN05_000540	protein GlcG	CDS	-0.698883	3.7237	0.00125568	0.00315843	2.50053
CP037923.1	EKN05_002860	hcaD	phenylpropionate dioxygenase ferredoxin reductase subunit	CDS	-0.574441	4.88749	0.00125619	0.00315843	2.50053
CP037923.1	EKN05_001135	lysA	diaminopimelate decarboxylase	CDS	-0.484774	5.83598	0.00126962	0.00319016	2.49619
CP037924.1	EKN05_024125	EKN05_024125	hypothetical protein	CDS	0.965228	3.40709	0.00128502	0.00322681	2.49123
CP037923.1	EKN05_022015	hslR	ribosome-associated heat shock protein Hsp15	CDS	-0.495081	5.84061	0.00129125	0.00324041	2.4894
CP037923.1	EKN05_002895	csiE	stationary phase inducible protein CsiE	CDS	-0.519936	9.40852	0.00129501	0.00324778	2.48841
CP037923.1	EKN05_018180	EKN05_018180	NCS2 family permease	CDS	0.479415	6.04714	0.00132127	0.00331153	2.47997
CP037923.1	EKN05_005070	thiM	hydroxyethylthiazole kinase	CDS	-0.611623	5.1073	0.00132228	0.00331197	2.47991
CP037923.1	EKN05_016040	folK	2-amino-4-hydroxy-6-hydroxymethyldihydropteridine diphosphokinase	CDS	0.511201	6.73059	0.00132371	0.00331292	2.47979
CP037923.1	EKN05_020215	rbsB	ribose ABC transporter substrate-binding protein RbsB	pseudo	-0.793427	8.49637	0.00132433	0.00331292	2.47979
CP037923.1	EKN05_012550	EKN05_012550	UPF0104 family protein	CDS	-0.437316	6.97554	0.00132964	0.00332383	2.47836
CP037923.1	EKN05_000960	gcvP	aminomethyl-transferring glycine dehydrogenase	CDS	-0.410874	10.7657	0.001331	0.00332383	2.47836
CP037923.1	EKN05_007440	EKN05_007440	insulinase family protein	pseudo	0.704328	3.71939	0.00133121	0.00332383	2.47836
CP037923.1	EKN05_020900	yihV	sulfofructose kinase	CDS	0.697814	3.87552	0.00133558	0.00333263	2.47721
CP037923.1	EKN05_007255	EKN05_007255	L-methionine sulfoximine/L-methionine sulfone acetyltransferase	CDS	0.704477	3.74458	0.00134069	0.00334328	2.47583
CP037923.1	EKN05_016560	dapB	4-hydroxy-tetrahydrodipicolinate reductase	CDS	-0.957554	5.98444	0.00134915	0.00336211	2.47339
CP037923.1	EKN05_016465	apaG	Co2+/Mg2+ efflux protein ApaG	CDS	0.543097	7.32948	0.00134994	0.00336211	2.47339
CP037923.1	EKN05_022035	mrcA	peptidoglycan glycosyltransferase/peptidoglycan DD-transpeptidase MrcA	CDS	0.416579	7.52837	0.00137383	0.00341947	2.46604
CP037923.1	EKN05_017030	yjiA	GTPase	CDS	-0.977903	7.44584	0.0013803	0.00343029	2.46467
CP037923.1	EKN05_014370	acrB	multidrug efflux RND transporter permease subunit	CDS	-0.367978	9.16054	0.00138086	0.00343029	2.46467
CP037923.1	EKN05_008725	chbC	PTS N	CDS	-0.759249	5.05004	0.00138144	0.00343029	2.46467
CP037923.1	EKN05_010090	EKN05_010090	small toxic polypeptide LdrA/LdrC	CDS	0.786226	3.90895	0.00138165	0.00343029	2.46467
CP037923.1	EKN05_013925	pheP	aromatic amino acid transporter AroP	CDS	0.283399	6.97963	0.00138824	0.00344451	2.46287
CP037923.1	EKN05_014385	ylaD	maltose O-acetyltransferase	CDS	0.4091	8.11269	0.00139232	0.00345246	2.46187
CP037923.1	EKN05_018490	aceA	isocitrate lyase	CDS	-0.763633	4.27778	0.00139767	0.00346357	2.46048
CP037923.1	EKN05_019185	EKN05_019185	HlyD family secretion protein	CDS	0.979864	2.98108	0.00142046	0.00351579	2.45398
CP037923.1	EKN05_016890	fhuF	hydroxamate siderophore iron reductase FhuF	CDS	-0.622898	7.14478	0.00142052	0.00351579	2.45398
CP037924.1	EKN05_024445	pWR501_0205	type II toxin-antitoxin system RelB/DinJ family antitoxin	CDS	-0.634959	10.3615	0.00142683	0.00352921	2.45232
CP037923.1	EKN05_018455	sorE	L-sorbose 1-phosphate reductase	CDS	0.527039	4.32065	0.0014291	0.00353261	2.4519
CP037923.1	EKN05_013605	modE	molybdenum-dependent transcriptional regulator	CDS	-0.342884	6.09595	0.00143196	0.00353747	2.45131
CP037923.1	EKN05_003850	prmB	50S ribosomal protein L3 N(5)-glutamine methyltransferase	CDS	-0.450039	6.66471	0.00143474	0.00354214	2.45073
CP037923.1	EKN05_000390	EKN05_000390	DUF3828 domain-containing protein	CDS	-0.401023	5.80952	0.00143695	0.00354536	2.45034
CP037923.1	EKN05_020780	yihG	acyltransferase	CDS	0.45067	6.2197	0.00143906	0.00354838	2.44997
CP037923.1	EKN05_001195	thyA	thymidylate synthase	CDS	-0.296261	7.36854	0.00146094	0.00360007	2.44369
CP037923.1	EKN05_018880	metB	cystathionine gamma-synthase	CDS	-0.524596	6.11067	0.00147387	0.00362967	2.44013
CP037923.1	EKN05_011565	EKN05_011565	ribosome modulation factor	CDS	0.764125	7.79407	0.00148313	0.00365022	2.43768
CP037923.1	EKN05_007820	mliC	C-type lysozyme inhibitor	pseudo	0.644521	4.2038	0.00148626	0.00365564	2.43704
CP037923.1	EKN05_014830	psiF	phosphate starvation-inducible protein PsiF	CDS	-0.383495	6.75845	0.00149939	0.00368565	2.43349
CP037923.1	EKN05_015810	rof	Rho-binding antiterminator	CDS	-0.611611	8.33309	0.00150143	0.00368837	2.43317
CP037923.1	EKN05_014880	EKN05_014880	autotransporter outer membrane beta-barrel domain-containing protein	pseudo	0.795837	3.59743	0.00150381	0.00369192	2.43275
CP037923.1	EKN05_010115	EKN05_010115	SirB family protein	CDS	0.785634	4.49652	0.00151385	0.00371429	2.43012
CP037923.1	EKN05_014690	tsx	nucleoside-specific channel-forming protein Tsx	CDS	-0.943619	9.80918	0.00152259	0.00373109	2.42816
CP037923.1	EKN05_009850	trpD	bifunctional anthranilate synthase glutamate amidotransferase component TrpG/anthranilate phosphoribosyltransferase TrpD	CDS	-0.669757	4.89687	0.00152259	0.00373109	2.42816
CP037923.1	EKN05_008985	EKN05_008985	aldo/keto reductase	CDS	0.503833	5.73585	0.00152668	0.0037388	2.42727
CP037923.1	EKN05_019170	EKN05_019170	LysR family transcriptional regulator	pseudo	-0.874498	3.60433	0.00154505	0.00378146	2.42234
CP037923.1	EKN05_018740	fabR	HTH-type transcriptional repressor FabR	CDS	-0.490198	8.39095	0.00154896	0.00378868	2.42151
CP037923.1	EKN05_010670	EKN05_010670	glycine zipper 2TM domain-containing protein	CDS	0.711193	6.27746	0.00155217	0.00379377	2.42093
CP037923.1	EKN05_001405	trmD	tRNA (guanosine(37)-N1)-methyltransferase TrmD	CDS	0.54494	8.7992	0.00155295	0.00379377	2.42093
CP037923.1	EKN05_023055	argG	argininosuccinate synthase	CDS	-0.449524	7.43965	0.00157768	0.0038518	2.41434
CP037923.1	EKN05_017000	hpaA	4-hydroxyphenylacetate catabolism regulatory protein HpaA	CDS	-0.67687	4.63384	0.00162317	0.00396042	2.40226
CP037923.1	EKN05_004705	lysP	lysine-specific permease	CDS	0.341788	8.89031	0.00162821	0.00397026	2.40118
CP037923.1	EKN05_006045	ybcL	Raf kinase inhibitor-like protein YbcL	CDS	0.487503	5.73409	0.0016347	0.00398365	2.39972
CP037923.1	EKN05_021875	glpD	glycerol-3-phosphate dehydrogenase	CDS	-2.5384	10.8432	0.00163944	0.00399179	2.39883
CP037923.1	EKN05_015670	dnaQ	DNA polymerase III subunit epsilon	CDS	0.391285	7.35889	0.00164006	0.00399179	2.39883
CP037923.1	EKN05_012235	ybjI	5-amino-6-(5-phospho-D-ribitylamino)uracil phosphatase	CDS	0.570034	4.78733	0.00164176	0.00399346	2.39865
CP037923.1	EKN05_020840	EKN05_020840	IS4-like element IS4 family transposase	CDS	1.34807	3.93286	0.00165427	0.00402142	2.39562
CP037923.1	EKN05_012960	crcB	fluoride efflux transporter CrcB	CDS	0.610006	4.84212	0.00165732	0.00402637	2.39509
CP037923.1	EKN05_010320	EKN05_010320	YcgN family cysteine cluster protein	CDS	-0.486507	7.02332	0.00167729	0.00407239	2.39015
CP037923.1	EKN05_022780	rplM	50S ribosomal protein L13	CDS	0.434777	8.79355	0.0016942	0.00411093	2.38606
CP037923.1	EKN05_016640	EKN05_016640	DUF2541 family protein	CDS	-0.830223	3.34316	0.00169815	0.00411799	2.38532
CP037923.1	EKN05_016235	lpxC	UDP-3-O-acyl-N-acetylglucosamine deacetylase	CDS	0.345444	11.3929	0.0017043	0.00413036	2.38401
CP037923.1	EKN05_023330	yhaJ	LysR family transcriptional regulator	CDS	-0.929357	7.77481	0.00171332	0.00414868	2.38209
CP037923.1	EKN05_013240	ybfE	LexA regulated protein	CDS	0.442552	6.8794	0.00171395	0.00414868	2.38209
CP037923.1	EKN05_010755	fabG	3-oxoacyl-ACP reductase FabG	CDS	-0.328372	9.04333	0.00171525	0.00414928	2.38203
CP037923.1	EKN05_009000	EKN05_009000	hypothetical protein	pseudo	0.614636	4.20277	0.00172068	0.0041599	2.38092
CP037923.1	EKN05_012335	iaaA	beta-aspartyl-peptidase	CDS	-0.522033	6.02731	0.00172715	0.00417298	2.37955
CP037923.1	EKN05_016945	EKN05_016945	GntR family transcriptional regulator	pseudo	-0.607557	6.2683	0.00173705	0.00419433	2.37734
CP037923.1	EKN05_010710	fhuE	ferric-rhodotorulic acid/ferric-coprogen receptor FhuE	CDS	0.405478	6.00325	0.00175181	0.0042259	2.37408
CP037923.1	EKN05_011025	EKN05_011025	IS91 family transposase	CDS	0.612539	5.33252	0.00175226	0.0042259	2.37408
CP037923.1	EKN05_011030	mdoH	glucans biosynthesis glucosyltransferase MdoH	CDS	0.297353	9.02991	0.00175423	0.00422809	2.37386
CP037923.1	EKN05_001625	emrR	multidrug efflux transporter EmrAB transcriptional repressor EmrR	CDS	0.378635	7.8762	0.00175542	0.00422839	2.37382
CP037923.1	EKN05_014765	araJ	MFS transporter AraJ	CDS	-0.388585	7.35295	0.00175927	0.00423508	2.37314
CP037923.1	EKN05_007160	mdoD	glucan biosynthesis protein D	CDS	-0.322095	7.44164	0.00177501	0.00426804	2.36977
CP037923.1	EKN05_008045	mdtJ	multidrug/spermidine efflux SMR transporter subunit MdtJ	CDS	0.669776	5.17896	0.00177512	0.00426804	2.36977
CP037923.1	EKN05_018115	alr	alanine racemase	CDS	0.35999	6.75265	0.00177644	0.00426862	2.36971
CP037923.1	EKN05_017250	amiB	N-acetylmuramoyl-L-alanine amidase AmiB	CDS	-0.339531	8.0422	0.00178314	0.00428213	2.36834
CP037923.1	EKN05_021900	EKN05_021900	RtcB family protein	CDS	-0.738143	3.96359	0.00178822	0.00429173	2.36737
CP037923.1	EKN05_002390	EKN05_002390	FAD-binding oxidoreductase	CDS	1.03178	3.4291	0.00179315	0.00430095	2.36644
CP037923.1	EKN05_015980	hemL	glutamate-1-semialdehyde 2	CDS	-0.338758	8.194	0.00182617	0.00437751	2.35877
CP037923.1	EKN05_000750	EKN05_000750	metalloprotease	CDS	-0.288181	7.59884	0.00182811	0.0043795	2.35858
CP037923.1	EKN05_008595	pheT	phenylalanine--tRNA ligase subunit beta	CDS	-0.379861	9.75997	0.0018452	0.00441776	2.3548
CP037923.1	EKN05_001640	luxS	S-ribosylhomocysteine lyase	CDS	-0.755919	9.49693	0.00187409	0.00448423	2.34831
CP037923.1	EKN05_011595	ycbX	6-N-hydroxylaminopurine resistance protein YcbX	CDS	0.380115	6.25455	0.00187566	0.00448527	2.34821
CP037923.1	EKN05_005240	EKN05_005240	IS110 family transposase	CDS	-0.395767	5.51064	0.00187959	0.00449196	2.34756
CP037923.1	EKN05_014290	ybaL	Kef family K(+) transporter	CDS	-0.305535	9.3772	0.00188661	0.00450181	2.34661
CP037923.1	EKN05_002320	EKN05_002320	hypothetical protein	pseudo	-0.610645	10.7294	0.00188687	0.00450181	2.34661
CP037923.1	EKN05_019485	rph	ribonuclease PH	CDS	0.499506	6.41918	0.00188712	0.00450181	2.34661
CP037923.1	EKN05_017440	yjdC	transcriptional regulator	CDS	-0.578946	8.03135	0.00191722	0.00457085	2.34
CP037923.1	EKN05_004625	EKN05_004625	YkgJ family cysteine cluster protein	CDS	0.606393	5.19163	0.00192195	0.00457938	2.33919
CP037923.1	EKN05_019590	EKN05_019590	hypothetical protein	CDS	0.639939	4.81997	0.00192753	0.00458991	2.3382
CP037923.1	EKN05_022075	damX	cell division protein DamX	CDS	-0.298976	9.35637	0.00193785	0.0046117	2.33614
CP037923.1	EKN05_022115	yhfW	phosphopentomutase	CDS	-0.597503	3.9142	0.00196	0.00466161	2.33146
CP037923.1	EKN05_018005	xylE	D-xylose transporter XylE	pseudo	-0.496574	8.88264	0.00196308	0.00466614	2.33104
CP037923.1	EKN05_011425	appB	cytochrome d ubiquinol oxidase subunit II	CDS	0.708616	4.26974	0.00197548	0.00469279	2.32857
CP037923.1	EKN05_000695	endA	deoxyribonuclease I	CDS	0.507648	4.80274	0.00198031	0.00470145	2.32777
CP037923.1	EKN05_002285	EKN05_002285	antitermination protein	CDS	-1.3158	3.83991	0.00198218	0.00470307	2.32762
CP037923.1	EKN05_010265	ipaH	invasion protein	CDS	0.927449	6.1625	0.00198949	0.00471758	2.32628
CP037923.1	EKN05_019450	rpmG	50S ribosomal protein L33	CDS	1.03316	10.2593	0.00200261	0.00474586	2.32369
CP037923.1	EKN05_015600	EKN05_015600	holin	CDS	0.44067	6.09217	0.00201953	0.00478309	2.32029
CP037923.1	EKN05_000565	EKN05_000565	hypothetical protein	CDS	-0.435675	5.97926	0.00203132	0.00480815	2.31802
CP037923.1	EKN05_012340	moeA	molybdopterin molybdotransferase MoeA	CDS	0.437173	6.70404	0.00203775	0.00482048	2.31691
CP037923.1	EKN05_021985	greB	transcription elongation factor GreB	CDS	-0.508686	6.6282	0.00206911	0.00489174	2.31054
CP037923.1	EKN05_002490	EKN05_002490	IS4 family transposase	CDS	1.02329	3.34884	0.00207386	0.00490006	2.3098
CP037923.1	EKN05_011270	EKN05_011270	hypothetical protein	CDS	-0.953265	6.88068	0.00208615	0.00492615	2.30749
CP037923.1	EKN05_019865	yidA	sugar-phosphatase	CDS	-0.444801	6.76474	0.00209434	0.00494255	2.30605
CP037923.1	EKN05_023350	EKN05_023350	hypothetical protein	CDS	-0.570238	10.2249	0.00210631	0.00496782	2.30383
CP037923.1	EKN05_013620	modB	molybdate ABC transporter permease subunit	CDS	-0.49327	4.9871	0.00211708	0.00498783	2.30209
CP037923.1	EKN05_001245	EKN05_001245	N-acetylmuramoyl-L-alanine amidase	CDS	0.302183	7.06942	0.00211731	0.00498783	2.30209
CP037923.1	EKN05_012015	clpS	ATP-dependent Clp protease adapter ClpS	CDS	-2.13278	8.35478	0.00218243	0.00513819	2.28919
CP037923.1	EKN05_007580	sufD	Fe-S cluster assembly protein SufD	CDS	0.537456	6.22539	0.00218559	0.00514139	2.28892
CP037923.1	EKN05_002620	rseA	anti-sigma-E factor RseA	CDS	0.398136	10.4159	0.00218639	0.00514139	2.28892
CP037923.1	EKN05_005165	EKN05_005165	DUF1508 domain-containing protein	CDS	-0.443058	6.99486	0.00221203	0.0051986	2.28411
CP037923.1	EKN05_010760	fabD	ACP S-malonyltransferase	CDS	-0.518137	7.23821	0.00221771	0.00520886	2.28326
CP037924.1	EKN05_024105	insB	hypothetical protein	pseudo	0.795023	7.03178	0.00222621	0.00522573	2.28185
CP037923.1	EKN05_001125	ygeA	aspartate/glutamate racemase	CDS	-0.777643	4.05908	0.00227478	0.00533657	2.27274
CP037923.1	EKN05_008080	mlc	DNA-binding transcriptional repressor Mlc	CDS	0.706576	7.27685	0.00227888	0.00534188	2.27231
CP037923.1	EKN05_006665	nudB	dihydroneopterin triphosphate diphosphatase	CDS	0.360243	7.46655	0.00227974	0.00534188	2.27231
CP037923.1	EKN05_019685	EKN05_019685	hypothetical protein	CDS	-0.52487	5.61982	0.00229346	0.00537084	2.26996
CP037923.1	EKN05_013365	pxpC	5-oxoprolinase subunit PxpC	pseudo	-0.562246	6.19114	0.00235745	0.00551744	2.25826
CP037923.1	EKN05_004605	lpxT	Kdo(2)-lipid A phosphotransferase	CDS	0.478527	6.47677	0.00237687	0.00555961	2.25496
CP037923.1	EKN05_016460	rsmA	16S rRNA (adenine(1518)-N(6)/adenine(1519)-N(6))-dimethyltransferase RsmA	CDS	0.331383	8.10542	0.00240874	0.00563083	2.24943
CP037923.1	EKN05_020040	pstB	phosphate ABC transporter ATP-binding protein PstB	CDS	-0.67308	7.22376	0.0024271	0.00566861	2.24652
CP037923.1	EKN05_018335	eptA	phosphoethanolamine transferase EptA	pseudo	-0.632758	4.36677	0.00242777	0.00566861	2.24652
CP037923.1	EKN05_002555	pat	protein lysine acetyltransferase	CDS	0.340234	8.50819	0.00243023	0.00567102	2.24634
CP037923.1	EKN05_005210	alkA	DNA-3-methyladenine glycosylase 2	CDS	-0.464532	6.09618	0.00244404	0.00569989	2.24413
CP037923.1	EKN05_018965	EKN05_018965	DUF406 domain-containing protein	CDS	-0.470225	5.50201	0.00244856	0.00570707	2.24359
CP037923.1	EKN05_016360	leuC	3-isopropylmalate dehydratase large subunit	CDS	-0.860705	5.10362	0.00245081	0.00570894	2.24344
CP037923.1	EKN05_010885	EKN05_010885	DUF480 domain-containing protein	CDS	-0.520244	4.68144	0.00246444	0.00573733	2.24129
CP037923.1	EKN05_009095	manZ	PTS mannose transporter subunit IID	CDS	0.781221	9.79302	0.00247499	0.00575849	2.23969
CP037923.1	EKN05_011300	cbpM	chaperone modulator CbpM	CDS	0.453282	8.78713	0.00248617	0.0057811	2.23799
CP037923.1	EKN05_015605	EKN05_015605	DUF1327 domain-containing protein	CDS	0.446976	5.86584	0.00249091	0.00578864	2.23742
CP037923.1	EKN05_003345	EKN05_003345	hypothetical protein	CDS	0.491207	7.98693	0.00249233	0.00578864	2.23742
CP037923.1	EKN05_010970	EKN05_010970	hypothetical protein	pseudo	-0.827652	4.22468	0.00253044	0.00587371	2.23109
CP037923.1	EKN05_009400	EKN05_009400	DUF551 domain-containing protein	pseudo	0.71059	4.89587	0.00254443	0.0059004	2.22912
CP037923.1	EKN05_011815	ycaL	metalloprotease	CDS	-0.488676	5.34764	0.00254599	0.0059004	2.22912
CP037923.1	EKN05_002550	pssA	CDP-diacylglycerol--serine O-phosphatidyltransferase	CDS	0.343667	8.28443	0.00254641	0.0059004	2.22912
CP037923.1	EKN05_010725	holB	DNA polymerase III subunit delta'	CDS	0.377073	6.37708	0.00258977	0.00599736	2.22204
CP037923.1	EKN05_008330	EKN05_008330	IS3 family transposase	pseudo	0.925906	3.00282	0.00260354	0.00602572	2.21999
CP037923.1	EKN05_012560	EKN05_012560	Bax inhibitor-1/YccA family protein	CDS	-0.409894	8.5644	0.00260537	0.00602645	2.21994
CP037923.1	EKN05_015775	tsaA	tRNA (N6-threonylcarbamoyladenosine(37)-N6)-methyltransferase TrmO	CDS	-0.770004	8.44002	0.00260819	0.00602944	2.21972
CP037923.1	EKN05_001150	lplT	lysophospholipid transporter LplT	pseudo	-0.286465	7.18096	0.00261456	0.00604063	2.21892
CP037923.1	EKN05_019835	dgoT	MFS transporter	CDS	-0.712872	4.04931	0.0026223	0.00605498	2.21789
CP037923.1	EKN05_004215	EKN05_004215	4-deoxy-4-formamido-L-arabinose-phosphoundecaprenol deformylase	CDS	-0.52298	4.72541	0.00262755	0.00606358	2.21727
CP037923.1	EKN05_013670	citG	triphosphoribosyl-dephospho-CoA synthase	CDS	-0.841429	3.76336	0.00265597	0.00612265	2.21306
CP037923.1	EKN05_010105	kdsA	3-deoxy-8-phosphooctulonate synthase	CDS	0.55851	7.9778	0.00265624	0.00612265	2.21306
CP037923.1	EKN05_007740	lhr	ATP-dependent helicase	pseudo	0.359155	6.8421	0.00269087	0.00619886	2.20769
CP037923.1	EKN05_013360	pxpB	5-oxoprolinase subunit PxpB	CDS	-0.755357	5.42655	0.0027326	0.00629132	2.20126
CP037923.1	EKN05_016905	EKN05_016905	IS1 family transposase	pseudo	-0.766899	4.16349	0.00273916	0.00630277	2.20047
CP037923.1	EKN05_008035	tqsA	AI-2 transporter TqsA	CDS	0.623675	5.77652	0.00276698	0.00636168	2.19643
CP037923.1	EKN05_003255	yffG	oxidoreductase FeS-binding subunit	CDS	0.49629	5.6039	0.00276798	0.00636168	2.19643
CP037923.1	EKN05_009030	yeaY	Slp family lipoprotein YeaY	CDS	0.514889	6.6856	0.00278038	0.00638648	2.19474
CP037923.1	EKN05_007020	hslJ	heat shock protein HslJ	pseudo	-0.633618	4.32668	0.0028135	0.00645881	2.18985
CP037923.1	EKN05_022225	EKN05_022225	hypothetical protein	CDS	0.292789	9.27327	0.00282756	0.00648733	2.18793
CP037923.1	EKN05_006225	azuC	stress response protein AzuC	CDS	-1.6183	8.93683	0.00283598	0.00650289	2.18689
CP037923.1	EKN05_017435	dsbD	protein-disulfide reductase DsbD	CDS	-0.328133	6.53424	0.00284223	0.00651345	2.18619
CP037923.1	EKN05_005220	EKN05_005220	molecular chaperone	CDS	0.817482	3.2015	0.0028481	0.00652312	2.18554
CP037923.1	EKN05_009695	EKN05_009695	DUF559 domain-containing protein	CDS	0.719677	3.82439	0.00285455	0.00653412	2.18481
CP037923.1	EKN05_002800	glrR	two-component system response regulator GlrR	CDS	0.604476	5.56208	0.00289675	0.00662687	2.17869
CP037923.1	EKN05_020765	EKN05_020765	DUF945 family protein	pseudo	0.61907	3.97658	0.00290372	0.00663899	2.1779
CP037923.1	EKN05_014845	ddl	D-alanine--D-alanine ligase A	CDS	-0.34693	7.64693	0.00290807	0.00664509	2.1775
CP037923.1	EKN05_007360	adhP	alcohol dehydrogenase AdhP	pseudo	-0.460841	6.53482	0.00292719	0.00668475	2.17491
CP037923.1	EKN05_018620	rpoC	DNA-directed RNA polymerase subunit beta'	CDS	-0.439264	10.4138	0.0029288	0.00668475	2.17491
CP037923.1	EKN05_013450	sucD	succinate--CoA ligase subunit alpha	CDS	-0.910504	10.1277	0.00293647	0.00669839	2.17403
CP037923.1	EKN05_000245	EKN05_000245	hypothetical protein	CDS	0.404013	5.26579	0.00295032	0.00672612	2.17224
CP037923.1	EKN05_019670	iutA	TonB-dependent receptor	CDS	-0.508486	9.2527	0.00297832	0.00678605	2.16838
CP037923.1	EKN05_015270	EKN05_015270	hypothetical protein	CDS	0.591473	6.16893	0.00300383	0.00684003	2.16494
CP037923.1	EKN05_016380	sgrR	HTH-type transcriptional regulator SgrR	CDS	-0.462412	6.75972	0.00300547	0.00684003	2.16494
CP037923.1	EKN05_001690	recX	recombination regulator RecX	CDS	0.342259	6.94219	0.00301891	0.00686669	2.16325
CP037923.1	EKN05_014445	mdlA	SmdA family multidrug ABC transporter permease/ATP-binding protein	CDS	0.357441	6.39697	0.00304011	0.00691092	2.16046
CP037923.1	EKN05_017355	sugE	quaternary ammonium compound-resistance protein SugE	CDS	-0.382191	8.29358	0.00304492	0.00691789	2.16003
CP037923.1	EKN05_009755	lapA	lipopolysaccharide assembly protein LapA	CDS	0.421803	6.5875	0.00307039	0.00697176	2.15666
CP037923.1	EKN05_009835	EKN05_009835	5'-3' exoribonuclease	CDS	-0.607983	11.15	0.00307542	0.00697919	2.1562
CP037923.1	EKN05_009605	pspC	envelope stress response membrane protein PspC	CDS	0.453805	5.43407	0.00307853	0.00698223	2.15601
CP037923.1	EKN05_004975	EKN05_004975	DUF1456 family protein	CDS	0.528374	5.48355	0.00311543	0.00706188	2.15108
CP037923.1	EKN05_019730	ilvN	acetolactate synthase 1 small subunit	CDS	-0.477045	5.88402	0.00311888	0.00706565	2.15085
CP037923.1	EKN05_006995	EKN05_006995	helix-turn-helix domain-containing protein	pseudo	0.598735	4.25504	0.00312941	0.00708545	2.14963
CP037923.1	EKN05_013905	EKN05_013905	DUF1158 domain-containing protein	CDS	-0.523333	6.25128	0.00314754	0.0071211	2.14745
CP037923.1	EKN05_001525	gabP	GABA permease	CDS	0.507248	4.32367	0.00314875	0.0071211	2.14745
CP037923.1	EKN05_020670	rfaH	transcription/translation regulatory transformer protein RfaH	CDS	-0.290692	6.63922	0.00319133	0.00721327	2.14187
CP037923.1	EKN05_010235	EKN05_010235	TonB-dependent receptor	pseudo	-0.313391	6.34408	0.0031959	0.00721949	2.14149
CP037923.1	EKN05_005470	hisF	imidazole glycerol phosphate synthase subunit HisF	CDS	-0.440837	5.59885	0.0032051	0.00723613	2.14049
CP037923.1	EKN05_008000	rstA	two-component system response regulator RstA	CDS	0.418733	6.06207	0.0032507	0.00733492	2.1346
CP037923.1	EKN05_002595	srmB	ATP-dependent RNA helicase SrmB	CDS	0.339725	7.61189	0.0032623	0.0073569	2.13331
CP037923.1	EKN05_000240	EKN05_000240	type I toxin-antitoxin system Ibs family toxin	CDS	1.16656	11.6407	0.00328082	0.00739445	2.13109
CP037923.1	EKN05_001485	EKN05_001485	IS1 family transposase	pseudo	-0.747904	5.53027	0.00328295	0.00739504	2.13106
CP037923.1	EKN05_004290	EKN05_004290	LysR family transcriptional regulator	pseudo	0.639234	5.15007	0.00328779	0.00740174	2.13067
CP037923.1	EKN05_020410	rffT	TDP-N-acetylfucosamine:lipid II N-acetylfucosaminyltransferase	CDS	-0.479114	5.63025	0.00332812	0.00748828	2.12562
CP037923.1	EKN05_022795	sspB	ClpXP protease specificity-enhancing factor	CDS	0.423492	9.23134	0.00334279	0.00751701	2.12395
CP037923.1	EKN05_012395	mntS	manganase accumulation protein MntS	CDS	-0.455584	9.96612	0.00335413	0.00753823	2.12273
CP037923.1	EKN05_010945	EKN05_010945	rhodanese-related sulfurtransferase	CDS	-0.41128	5.35232	0.00338125	0.00759106	2.1197
CP037923.1	EKN05_006270	flhD	flagellar transcriptional regulator FlhD	pseudo	0.627244	5.44451	0.00338147	0.00759106	2.1197
CP037923.1	EKN05_000700	EKN05_000700	SprT family zinc-dependent metalloprotease	CDS	0.615686	4.2032	0.00339756	0.00762285	2.11788
CP037923.1	EKN05_008240	lsrG	(4S)-4-hydroxy-5-phosphonooxypentane-2	CDS	0.757511	3.66584	0.00341254	0.00765212	2.11622
CP037923.1	EKN05_008905	ansA	L-asparaginase 1	CDS	0.464933	5.52168	0.00345728	0.00774806	2.11081
CP037923.1	EKN05_012520	ybhF	ABC transporter ATP-binding protein	CDS	0.317838	7.82514	0.00346773	0.00776708	2.10974
CP037923.1	EKN05_004660	EKN05_004660	pseudouridine-5'-phosphate glycosidase	CDS	-0.661318	4.12163	0.0034835	0.00779801	2.10802
CP037923.1	EKN05_013695	uspG	universal stress protein UspG	CDS	0.354091	9.01544	0.00350182	0.00783459	2.10598
CP037923.1	EKN05_009785	EKN05_009785	hypothetical protein	CDS	-0.712043	5.55215	0.00351754	0.00786531	2.10428
CP037924.1	EKN05_024540	EKN05_024540	IS91 family transposase	pseudo	0.94276	5.00528	0.00353405	0.00789776	2.1025
CP037923.1	EKN05_022695	mreD	rod shape-determining protein MreD	CDS	-0.357191	7.44068	0.00353734	0.00790067	2.10234
CP037923.1	EKN05_000210	cca	fused tRNA nucleotidyltransferase/2'	CDS	0.371133	8.90934	0.00354293	0.00790869	2.1019
CP037923.1	EKN05_014470	EKN05_014470	YbgC/FadM family acyl-CoA thioesterase	CDS	0.575482	5.05322	0.00355488	0.00793089	2.10068
CP037923.1	EKN05_008175	marC	NAAT family transporter MarC	CDS	0.358871	6.59467	0.00357869	0.0079795	2.09802
CP037923.1	EKN05_001445	nadK	NAD(+) kinase	CDS	-0.281734	6.29887	0.00358355	0.00798585	2.09768
CP037923.1	EKN05_014390	EKN05_014390	hypothetical protein	CDS	0.397492	5.83908	0.00359652	0.00801024	2.09635
CP037923.1	EKN05_001695	recA	recombinase RecA	CDS	-0.405321	10.8862	0.00361313	0.00804271	2.0946
CP037923.1	EKN05_022690	mreC	rod shape-determining protein MreC	CDS	0.341169	8.21296	0.0036541	0.00812934	2.08994
CP037923.1	EKN05_017690	bdcA	SDR family oxidoreductase	CDS	-0.451237	4.97161	0.00366844	0.00815668	2.08849
CP037923.1	EKN05_019145	araD	L-ribulose-5-phosphate 4-epimerase	CDS	-0.652428	3.56319	0.00367917	0.00817135	2.08771
CP037924.1	EKN05_024230	traD	conjugal transfer protein TraD	CDS	0.673987	4.17715	0.00367888	0.00817135	2.08771
CP037923.1	EKN05_021850	glgC	glucose-1-phosphate adenylyltransferase	CDS	-0.340228	8.37941	0.00371239	0.00824051	2.08405
CP037923.1	EKN05_007720	ydhO	endopeptidase	CDS	0.323307	6.9153	0.00372364	0.00825989	2.08303
CP037923.1	EKN05_019845	EKN05_019845	2-dehydro-3-deoxy-6-phosphogalactonate aldolase	CDS	0.791059	4.33362	0.00372529	0.00825989	2.08303
CP037923.1	EKN05_012515	hlyD	secretion protein HlyD	CDS	0.333681	7.00495	0.00379027	0.00839738	2.07586
CP037923.1	EKN05_009545	ycjT	kojibiose phosphorylase	CDS	0.479763	4.34343	0.00379154	0.00839738	2.07586
CP037923.1	EKN05_007590	sufE	cysteine desulfuration protein SufE	CDS	0.459179	5.97699	0.00380945	0.00843232	2.07405
CP037923.1	EKN05_011725	EKN05_011725	DUF882 domain-containing protein	CDS	0.341001	8.1162	0.00381625	0.00844265	2.07352
CP037923.1	EKN05_007065	acpD	FMN-dependent NADH-azoreductase	CDS	-0.503224	6.94895	0.0038285	0.00846503	2.07237
CP037923.1	EKN05_019315	grxC	glutaredoxin 3	CDS	-0.3744	8.05184	0.00383142	0.00846561	2.07234
CP037923.1	EKN05_009465	EKN05_009465	LysR family transcriptional regulator	CDS	-0.428351	6.56788	0.00383304	0.00846561	2.07234
CP037923.1	EKN05_002175	EKN05_002175	S49 family peptidase	CDS	-0.635453	4.69179	0.00384663	0.00849089	2.07105
CP037923.1	EKN05_011160	EKN05_011160	diguanylate cyclase	CDS	0.62937	6.48552	0.00385791	0.00851105	2.07002
CP037923.1	EKN05_019825	EKN05_019825	DUF3748 domain-containing protein	CDS	0.335776	6.80075	0.00386365	0.00851897	2.06961
CP037923.1	EKN05_002835	yphE	sugar ABC transporter ATP-binding protein	CDS	-0.688594	4.50192	0.00390395	0.00860304	2.06535
CP037923.1	EKN05_011055	EKN05_011055	type 1 fimbrial protein	CDS	-0.926963	2.99224	0.00393785	0.00867291	2.06184
CP037923.1	EKN05_004875	EKN05_004875	IS3 family transposase	pseudo	1.1366	3.45916	0.00395891	0.00871444	2.05976
CP037923.1	EKN05_019195	EKN05_019195	type II toxin-antitoxin system HicB family antitoxin	pseudo	0.820351	4.29498	0.00401415	0.00883113	2.05398
CP037923.1	EKN05_017875	fimH	type 1 fimbriae D-mannose specific adhesin FimH	CDS	-0.462628	5.24874	0.00401896	0.0088368	2.0537
CP037923.1	EKN05_007380	EKN05_007380	ATP-binding cassette domain-containing protein	pseudo	0.487269	8.1096	0.0040327	0.00886209	2.05246
CP037923.1	EKN05_010290	fadR	fatty acid metabolism transcriptional regulator FadR	CDS	0.339088	7.89312	0.00403636	0.00886522	2.05231
CP037923.1	EKN05_022160	frlA	fructoselysine/psicoselysine transporter	pseudo	-0.72891	3.20508	0.0040577	0.0089067	2.05028
CP037923.1	EKN05_020815	glnG	nitrogen regulation protein NR(I)	CDS	-0.290867	6.87433	0.00406175	0.0089067	2.05028
CP037923.1	EKN05_019095	yiaJ	IclR family transcriptional regulator YiaJ	CDS	-0.321553	5.93816	0.00406199	0.0089067	2.05028
CP037923.1	EKN05_000340	qseC	two-component system sensor histidine kinase QseC	CDS	-0.471511	5.32009	0.00407509	0.00893048	2.04913
CP037923.1	EKN05_020465	hemX	uroporphyrinogen-III C-methyltransferase	CDS	-0.356308	7.95076	0.00410837	0.00899843	2.04583
CP037923.1	EKN05_017045	EKN05_017045	DEAD/DEAH box helicase	CDS	-0.255421	7.72114	0.00414497	0.00907356	2.04222
CP037923.1	EKN05_009595	pspE	thiosulfate sulfurtransferase PspE	CDS	0.482039	6.55436	0.00416357	0.00910925	2.04052
CP037923.1	EKN05_005760	EKN05_005760	antiterminator	pseudo	0.41213	5.82148	0.00416988	0.00911459	2.04026
CP037923.1	EKN05_011930	EKN05_011930	hydrolase	CDS	0.501741	9.15048	0.00417062	0.00911459	2.04026
CP037923.1	EKN05_013685	rnk	nucleoside diphosphate kinase regulator	CDS	0.362346	7.16469	0.0041777	0.00912504	2.03977
CP037923.1	EKN05_002055	queD	6-carboxytetrahydropterin synthase QueD	CDS	0.663397	4.27168	0.00421668	0.009205	2.03598
CP037923.1	EKN05_018580	nudC	NAD(+) diphosphatase	CDS	-0.486847	5.82556	0.00422056	0.009205	2.03598
CP037923.1	EKN05_021330	tag	DNA-3-methyladenine glycosylase I	CDS	0.45518	4.85296	0.00422129	0.009205	2.03598
CP037923.1	EKN05_012610	bioF	8-amino-7-oxononanoate synthase	pseudo	-0.786986	3.36404	0.00425247	0.0092679	2.03302
CP037923.1	EKN05_010915	dinI	DNA damage-inducible protein I	CDS	0.491768	6.67468	0.00428029	0.0093234	2.03043
CP037923.1	EKN05_015505	EKN05_015505	IS3 family transposase	pseudo	-0.520701	5.0754	0.00430339	0.00936856	2.02833
CP037923.1	EKN05_009885	ompW	outer membrane protein OmpW	CDS	1.04979	4.9608	0.00432116	0.00940208	2.02678
CP037923.1	EKN05_019080	malS	alpha-amylase	CDS	-0.484271	5.55258	0.00432409	0.00940329	2.02672
CP037923.1	EKN05_012595	uvrB	excinuclease ABC subunit B	CDS	0.280856	8.84152	0.00435405	0.00946324	2.02396
CP037923.1	EKN05_018900	priA	primosomal protein N'	CDS	0.278301	7.28339	0.00436481	0.00948144	2.02313
CP037923.1	EKN05_020920	dtd	D-tyrosyl-tRNA(Tyr) deacylase	CDS	-0.480542	6.35294	0.00446831	0.00970094	2.01319
CP037923.1	EKN05_006035	EKN05_006035	integrase	pseudo	-0.437466	5.79375	0.00448024	0.00972151	2.01227
CP037923.1	EKN05_008700	katE	catalase HPII	CDS	-0.384374	8.7648	0.00449349	0.00974492	2.01122
CP037923.1	EKN05_011585	uup	ABC transporter ATP-binding protein	CDS	-0.388828	7.30327	0.00452937	0.00981736	2.00801
CP037923.1	EKN05_022425	rpsH	30S ribosomal protein S8	CDS	0.355803	9.46667	0.00454128	0.00983778	2.0071
CP037923.1	EKN05_007180	tehA	dicarboxylate transporter/tellurite-resistance protein TehA	CDS	-0.525261	4.9678	0.00459547	0.00994973	2.00219
CP037923.1	EKN05_019275	EKN05_019275	adhesin	pseudo	-0.349948	7.77311	0.00463535	0.0100306	1.99867
CP037923.1	EKN05_022365	rplW	50S ribosomal protein L23	CDS	-0.641941	6.87603	0.0046407	0.0100367	1.99841
CP037923.1	EKN05_021460	arsR	arsenical resistance operon transcriptional regulator ArsR	CDS	0.808524	3.73933	0.00466535	0.0100845	1.99635
CP037923.1	EKN05_018065	lexA	repressor LexA	CDS	-0.287303	9.82096	0.00469943	0.0101526	1.99342
CP037923.1	EKN05_018640	rplA	50S ribosomal protein L1	CDS	0.450624	10.2592	0.0047283	0.0102094	1.991
CP037923.1	EKN05_001265	tcdA	tRNA cyclic N6-threonylcarbamoyladenosine(37) synthase TcdA	CDS	0.412774	6.07182	0.0047373	0.0102233	1.99041
CP037923.1	EKN05_006755	yebG	DNA damage-inducible protein YebG	pseudo	0.326758	10.1971	0.00474595	0.0102364	1.98985
CP037923.1	EKN05_016100	hpt	hypoxanthine phosphoribosyltransferase	CDS	-0.464677	5.34702	0.00475476	0.0102498	1.98928
CP037923.1	EKN05_006155	sdiA	transcriptional regulator SdiA	CDS	-0.309213	6.94014	0.00476898	0.0102748	1.98823
CP037923.1	EKN05_000370	ftsP	cell division protein FtsP	CDS	-0.297822	7.7638	0.00480446	0.0103456	1.98524
CP037923.1	EKN05_015370	gtra	GtrA family protein	CDS	-0.365518	6.53181	0.0048774	0.010497	1.97893
CP037923.1	EKN05_012640	ybhI	anion permease	CDS	-0.834777	4.62185	0.00489056	0.0105196	1.978
CP037923.1	EKN05_019045	xylB	xylulokinase	CDS	-0.771117	4.81419	0.00493517	0.0106098	1.97429
CP037923.1	EKN05_021040	rhaT	L-rhamnose/proton symporter RhaT	pseudo	-0.655246	3.66144	0.00494765	0.0106309	1.97343
CP037923.1	EKN05_012270	EKN05_012270	serine-type D-Ala-D-Ala carboxypeptidase	CDS	-0.47179	5.90503	0.00495602	0.0106431	1.97293
CP037923.1	EKN05_000220	EKN05_000220	inorganic triphosphatase	CDS	-0.797609	5.11379	0.00496407	0.0106513	1.9726
CP037923.1	EKN05_010595	pepT	peptidase T	CDS	0.343383	7.80308	0.00496522	0.0106513	1.9726
CP037923.1	EKN05_002610	rseD	rpoE leader peptide RseD	CDS	-0.598041	7.07691	0.00496835	0.0106516	1.97259
CP037923.1	EKN05_006030	fliE	flagellar hook-basal body complex protein FliE	CDS	0.638701	4.10878	0.00497073	0.0106516	1.97259
CP037923.1	EKN05_004355	EKN05_004355	alpha-2-macroglobulin family protein	pseudo	-0.376445	6.96928	0.00497788	0.0106611	1.9722
CP037923.1	EKN05_004820	dld	D-lactate dehydrogenase	CDS	-0.344456	8.27422	0.00499438	0.0106907	1.97099
CP037923.1	EKN05_020615	metE	5-methyltetrahydropteroyltriglutamate--homocysteine S-methyltransferase	CDS	-0.363202	7.54484	0.00500086	0.0106988	1.97067
CP037923.1	EKN05_013715	ybdO	LysR family transcriptional regulator	CDS	0.419943	4.6505	0.00503429	0.0107645	1.96801
CP037923.1	EKN05_023265	EKN05_023265	hypothetical protein	CDS	0.803084	3.58622	0.0050922	0.0108824	1.96328
CP037923.1	EKN05_014010	cusR	copper response regulator transcription factor CusR	CDS	0.632144	5.86871	0.0050991	0.0108913	1.96292
CP037923.1	EKN05_019205	yiaY	L-threonine dehydrogenase	CDS	0.621148	3.68898	0.0051612	0.011018	1.9579
CP037923.1	EKN05_022240	prkB	phosphoribulokinase	CDS	-0.383309	7.17826	0.0051764	0.0110445	1.95686
CP037923.1	EKN05_018895	rpmE	50S ribosomal protein L31	CDS	0.553173	10.1921	0.00517936	0.0110448	1.95684
CP037923.1	EKN05_005155	EKN05_005155	hypothetical protein	CDS	-0.704574	8.78838	0.00519522	0.0110727	1.95575
CP037923.1	EKN05_006775	exoX	exodeoxyribonuclease X	CDS	0.319521	5.89859	0.00520556	0.0110888	1.95512
CP037923.1	EKN05_000350	ygiW	OB fold stress tolerance protein YgiW	CDS	0.440254	8.54139	0.00523894	0.0111539	1.95257
CP037923.1	EKN05_018165	pdeC	c-di-GMP phosphodiesterase PdeC	CDS	-0.392832	7.71006	0.00524318	0.0111569	1.95246
CP037923.1	EKN05_005945	yodD	peroxide/acid resistance protein YodD	CDS	0.650324	7.4178	0.00525818	0.0111828	1.95145
CP037923.1	EKN05_006960	dbpA	ATP-dependent RNA helicase DbpA	CDS	0.384701	6.94182	0.00527656	0.0112159	1.95017
CP037923.1	EKN05_022000	pckA	phosphoenolpyruvate carboxykinase (ATP)	CDS	0.347901	8.54557	0.00528901	0.0112337	1.94948
CP037923.1	EKN05_021325	yhjY	autotransporter outer membrane beta-barrel domain-containing protein	CDS	-0.459376	8.03148	0.00529064	0.0112337	1.94948
CP037923.1	EKN05_006495	EKN05_006495	hypothetical protein	CDS	0.561479	4.55918	0.00531837	0.0112866	1.94744
CP037923.1	EKN05_007805	anmK	anhydro-N-acetylmuramic acid kinase	CDS	0.357093	6.03662	0.00532436	0.0112918	1.94724
CP037923.1	EKN05_009165	proQ	RNA chaperone ProQ	CDS	0.334913	8.16604	0.00532655	0.0112918	1.94724
CP037923.1	EKN05_018500	metA	homoserine O-succinyltransferase	CDS	-0.749877	4.46804	0.00537424	0.0113868	1.9436
CP037923.1	EKN05_001120	araE	MFS transporter	CDS	-0.494405	4.56529	0.00537728	0.0113872	1.94358
CP037923.1	EKN05_017260	EKN05_017260	bifunctional ADP-dependent NAD(P)H-hydrate dehydratase/NAD(P)H-hydrate epimerase	CDS	-0.346639	7.56805	0.00540177	0.0114329	1.94184
CP037923.1	EKN05_011925	ycaD	MFS transporter	CDS	0.422696	5.12154	0.0054077	0.0114394	1.9416
CP037923.1	EKN05_015895	frr	ribosome recycling factor	CDS	-0.461499	10.3919	0.00541376	0.0114461	1.94134
CP037923.1	EKN05_011825	aroA	3-phosphoshikimate 1-carboxyvinyltransferase	CDS	-0.368707	7.35229	0.00542739	0.0114688	1.94048
CP037923.1	EKN05_022020	yrfG	GMP/IMP nucleotidase	CDS	-0.443795	8.10847	0.00548948	0.0115938	1.93577
CP037923.1	EKN05_021050	kdgT	2-keto-3-deoxygluconate transporter	CDS	-0.418947	4.89558	0.005527	0.0116623	1.93322
CP037923.1	EKN05_002005	cysC	adenylyl-sulfate kinase	CDS	-0.696602	3.99113	0.00552781	0.0116623	1.93322
CP037923.1	EKN05_015040	yafV	2-oxoglutaramate amidase	CDS	-0.346409	8.03891	0.00554023	0.0116823	1.93247
CP037923.1	EKN05_009145	kdgR	DNA-binding transcriptional regulator KdgR	CDS	0.474638	6.54468	0.00557437	0.011748	1.93004
CP037923.1	EKN05_010615	potD	spermidine/putrescine ABC transporter substrate-binding protein PotD	CDS	-0.425398	6.89882	0.00563897	0.0118778	1.92526
CP037923.1	EKN05_007115	hokB	type I toxin-antitoxin system toxin HokB	CDS	0.495272	3.89053	0.0056461	0.0118865	1.92494
CP037923.1	EKN05_007705	ynhF	stress response protein YnhF	CDS	-0.658769	8.95788	0.0056511	0.0118907	1.92479
CP037923.1	EKN05_007970	manA	mannose-6-phosphate isomerase	CDS	0.354787	6.70023	0.00566845	0.0119209	1.92369
CP037923.1	EKN05_013135	miaB	tRNA (N6-isopentenyl adenosine(37)-C2)-methylthiotransferase MiaB	CDS	0.315425	7.76745	0.0056874	0.0119544	1.92247
CP037923.1	EKN05_018615	thiH	2-iminoacetate synthase ThiH	CDS	-0.58101	3.97565	0.00571546	0.0120058	1.92061
CP037923.1	EKN05_006050	ybcM	AraC family transcriptional regulator	CDS	0.517448	5.09714	0.00571792	0.0120058	1.92061
CP037923.1	EKN05_010065	ychO	inverse autotransporter invasin YchO	CDS	0.315703	6.80323	0.00573523	0.0120358	1.91953
CP037923.1	EKN05_019230	EKN05_019230	DUF3302 domain-containing protein	CDS	-0.577669	4.40712	0.00579402	0.0121527	1.91533
CP037923.1	EKN05_000840	mscS	small-conductance mechanosensitive channel MscS	CDS	-0.643141	8.42488	0.00579967	0.0121581	1.91513
CP037923.1	EKN05_012875	EKN05_012875	PBSX family phage terminase large subunit	CDS	0.542866	3.86353	0.00581395	0.0121816	1.9143
CP037924.1	EKN05_024425	yccB	DUF1281 domain-containing protein	pseudo	0.739319	2.90277	0.00581743	0.0121825	1.91427
CP037923.1	EKN05_015685	gloB	hydroxyacylglutathione hydrolase	CDS	-0.354806	6.72883	0.00583247	0.0122075	1.91337
CP037923.1	EKN05_006330	EKN05_006330	hypothetical protein	CDS	0.562176	5.32024	0.00606414	0.0126857	1.89669
CP037923.1	EKN05_010660	EKN05_010660	DUF1471 domain-containing protein	CDS	-0.407643	6.58508	0.00611286	0.0127808	1.89344
CP037923.1	EKN05_001595	proV	proline/glycine betaine ABC transporter ATP-binding protein ProV	CDS	-0.424093	7.28123	0.00611977	0.0127885	1.89318
CP037923.1	EKN05_014205	tesA	multifunctional acyl-CoA thioesterase I/protease I/lysophospholipase L1	pseudo	-0.394274	6.57252	0.00614151	0.0128272	1.89187
CP037923.1	EKN05_005500	hisG	ATP phosphoribosyltransferase	CDS	0.420142	6.28174	0.00618479	0.0129108	1.88905
CP037923.1	EKN05_015595	EKN05_015595	hypothetical protein	CDS	-0.282562	6.57627	0.00619673	0.0129289	1.88844
CP037923.1	EKN05_022235	EKN05_022235	OsmC family protein	CDS	-0.399229	7.09162	0.00621861	0.0129677	1.88714
CP037923.1	EKN05_001025	lysS	lysine--tRNA ligase	CDS	0.319529	8.20289	0.00623923	0.0130039	1.88593
CP037923.1	EKN05_017125	ulaD	3-keto-L-gulonate-6-phosphate decarboxylase UlaD	CDS	-0.712399	2.88458	0.006256	0.013031	1.88502
CP037923.1	EKN05_006555	EKN05_006555	phage tail protein	CDS	0.694634	2.98685	0.00625881	0.013031	1.88502
CP037923.1	EKN05_005935	yedQ	cellulose biosynthesis regulator YedQ	pseudo	0.599145	6.92644	0.00627101	0.0130495	1.88441
CP037923.1	EKN05_002925	iscU	Fe-S cluster assembly scaffold IscU	CDS	-0.39972	6.1669	0.00627733	0.0130558	1.8842
CP037923.1	EKN05_000500	gsp	bifunctional glutathionylspermidine amidase/synthase	CDS	-0.303722	7.28394	0.00633164	0.0131618	1.88068
CP037923.1	EKN05_023220	EKN05_023220	type 1 fimbrial protein	CDS	-0.380399	6.83369	0.00637201	0.0132388	1.87815
CP037923.1	EKN05_009805	EKN05_009805	DUF2498 family protein	CDS	-0.510728	8.11156	0.00637706	0.0132424	1.87803
CP037923.1	EKN05_022530	dprA	DNA-protecting protein DprA	CDS	-0.525832	6.10959	0.00641315	0.0133103	1.87581
CP037923.1	EKN05_003915	EKN05_003915	DedA family protein	CDS	-0.393782	5.68816	0.00642667	0.0133314	1.87512
CP037923.1	EKN05_001985	ispF	2-C-methyl-D-erythritol 2	CDS	-0.522563	4.56177	0.00645635	0.0133859	1.87335
CP037923.1	EKN05_006150	yecC	L-cystine ABC transporter ATP-binding protein YecC	CDS	-0.279397	7.13479	0.00647105	0.0134094	1.87259
CP037923.1	EKN05_003310	EKN05_003310	IS1 family transposase	CDS	0.370059	6.28843	0.00652271	0.0135094	1.86936
CP037923.1	EKN05_008815	EKN05_008815	ABC transporter substrate-binding protein	CDS	0.7198	3.9411	0.00653352	0.0135247	1.86887
CP037923.1	EKN05_010730	tmk	dTMP kinase	CDS	0.66201	4.89166	0.00657248	0.0135938	1.86666
CP037923.1	EKN05_003870	EKN05_003870	elongation factor P hydroxylase	CDS	0.406919	5.77325	0.00657375	0.0135938	1.86666
CP037923.1	EKN05_016015	thpR	RNA 2'	CDS	-0.436266	5.71881	0.00658617	0.0136123	1.86607
CP037923.1	EKN05_008395	hokD	type I toxin-antitoxin system toxin HokD	CDS	0.858208	5.79647	0.00668292	0.0138051	1.85996
CP037923.1	EKN05_019065	xylH	xylose ABC transporter permease XylH	pseudo	-0.431938	4.85635	0.00669534	0.0138204	1.85948
CP037923.1	EKN05_000710	metK	methionine adenosyltransferase	CDS	-0.361937	7.68763	0.00669732	0.0138204	1.85948
CP037923.1	EKN05_018775	EKN05_018775	IS4 family transposase	CDS	-1.07159	4.20677	0.00673259	0.013886	1.85742
CP037923.1	EKN05_008870	EKN05_008870	DUF1266 domain-containing protein	pseudo	-0.326665	5.6552	0.00685637	0.0141339	1.84974
CP037923.1	EKN05_014585	EKN05_014585	sel1 repeat family protein	CDS	0.391849	7.27655	0.00689589	0.014208	1.84747
CP037923.1	EKN05_021760	livF	high-affinity branched-chain amino acid ABC transporter ATP-binding protein LivF	CDS	-0.620732	3.59856	0.00691756	0.0142338	1.84668
CP037923.1	EKN05_019955	EKN05_019955	transcriptional regulator	CDS	-0.658074	5.94424	0.00691825	0.0142338	1.84668
CP037923.1	EKN05_000085	EKN05_000085	alpha-glucosidase	pseudo	-0.363143	7.40557	0.00691921	0.0142338	1.84668
CP037923.1	EKN05_001460	EKN05_001460	RnfH family protein	CDS	0.357851	6.41524	0.00692435	0.014237	1.84658
CP037923.1	EKN05_007830	tyrS	tyrosine--tRNA ligase	CDS	0.371684	7.95383	0.00695575	0.0142877	1.84504
CP037923.1	EKN05_012475	ybiI	C4-type zinc finger protein YbiI	CDS	-0.462935	8.53819	0.00695624	0.0142877	1.84504
CP037923.1	EKN05_020390	rfbA	glucose-1-phosphate thymidylyltransferase	CDS	-0.677309	5.1462	0.00703095	0.0144337	1.84062
CP037923.1	EKN05_020510	dapF	diaminopimelate epimerase	CDS	-0.561695	6.30514	0.00709865	0.0145651	1.83669
CP037924.1	EKN05_024250	virK	virulence factor VirK	CDS	0.283429	8.83274	0.00710255	0.0145656	1.83667
CP037923.1	EKN05_023200	EKN05_023200	fimbrial biogenesis outer membrane usher protein	pseudo	-0.422181	5.31541	0.00711295	0.0145793	1.83626
CP037923.1	EKN05_005585	EKN05_005585	integrase	pseudo	-0.756647	4.45622	0.00711844	0.014582	1.83618
CP037923.1	EKN05_018810	yijO	AraC family transcriptional regulator	CDS	-0.43497	5.30031	0.00712162	0.014582	1.83618
CP037923.1	EKN05_017545	EKN05_017545	DUF1107 domain-containing protein	CDS	-0.595412	10.4289	0.00714299	0.0146182	1.83511
CP037923.1	EKN05_003810	EKN05_003810	fimbrial biogenesis outer membrane usher protein	pseudo	-0.334031	6.81627	0.00720853	0.0147447	1.83136
CP037923.1	EKN05_008645	EKN05_008645	hypothetical protein	CDS	-0.631739	3.04564	0.00724574	0.0148132	1.82935
CP037923.1	EKN05_009620	pspF	phage shock protein operon transcriptional activator	CDS	0.259672	8.73887	0.00725191	0.0148164	1.82926
CP037923.1	EKN05_017420	aspA	aspartate ammonia-lyase	CDS	0.438414	10.6868	0.0072548	0.0148164	1.82926
CP037923.1	EKN05_019000	EKN05_019000	efflux transporter periplasmic adaptor subunit	pseudo	-0.8032	4.06962	0.00726653	0.0148268	1.82895
CP037923.1	EKN05_007550	ydiJ	FAD-binding oxidoreductase	CDS	-0.387756	6.30427	0.00726737	0.0148268	1.82895
CP037923.1	EKN05_016385	thiB	thiamine ABC transporter substrate binding subunit	CDS	-0.518469	4.96311	0.00729268	0.0148708	1.82767
CP037923.1	EKN05_001420	ffh	signal recognition particle protein	CDS	0.257623	9.77556	0.00729938	0.0148768	1.82749
CP037923.1	EKN05_008655	pfkB	6-phosphofructokinase II	CDS	-0.405058	8.49244	0.00736326	0.0149942	1.82408
CP037923.1	EKN05_021740	livk	high-affinity branched-chain amino acid ABC transporter substrate-binding protein LivK	CDS	-0.522728	4.396	0.00736456	0.0149942	1.82408
CP037923.1	EKN05_002950	iscX	Fe-S cluster assembly protein IscX	CDS	-0.41626	5.58701	0.00741977	0.0150988	1.82106
CP037923.1	EKN05_009475	EKN05_009475	alpha/beta hydrolase	CDS	0.511664	4.57393	0.00744971	0.0151519	1.81953
CP037923.1	EKN05_010370	minD	septum site-determining protein MinD	CDS	-0.245356	7.35951	0.00745698	0.015159	1.81933
CP037923.1	EKN05_013630	ybhA	pyridoxal phosphatase	CDS	-0.3663	5.88435	0.00753166	0.0153029	1.81523
CP037923.1	EKN05_001635	emrB	multidrug efflux MFS transporter permease subunit EmrB	pseudo	0.376123	6.26537	0.00759233	0.0154183	1.81196
CP037923.1	EKN05_009810	sohB	protease SohB	CDS	0.416881	7.21407	0.00766295	0.0155537	1.80817
CP037923.1	EKN05_016045	EKN05_016045	IS1 family transposase	pseudo	0.866528	2.79258	0.00771336	0.015648	1.80554
CP037923.1	EKN05_000170	tsaD	tRNA (adenosine(37)-N6)-threonylcarbamoyltransferase complex transferase subunit TsaD	CDS	0.362354	7.02794	0.00772354	0.0156606	1.80519
CP037923.1	EKN05_015800	EKN05_015800	YaeQ family protein	CDS	-0.34007	6.48932	0.00779904	0.0158056	1.80119
CP037923.1	EKN05_015150	proB	glutamate 5-kinase	CDS	0.243733	7.76681	0.00780354	0.0158067	1.80116
CP037923.1	EKN05_000295	tolC	outer membrane channel protein TolC	CDS	-0.30287	9.80121	0.00783057	0.0158533	1.79988
CP037923.1	EKN05_005550	yeeE	YeeE/YedE family protein	CDS	0.590929	3.45979	0.00814845	0.0164884	1.78282
CP037923.1	EKN05_014480	ppiD	peptidylprolyl isomerase	CDS	0.23591	8.76501	0.00815841	0.0165001	1.78251
CP037923.1	EKN05_001005	xerD	tyrosine recombinase XerD	CDS	-0.283264	6.98608	0.00819052	0.0165566	1.78103
CP037923.1	EKN05_006720	msbB	lauroyl-Kdo(2)-lipid IV(A) myristoyltransferase	CDS	0.312044	8.29912	0.00820014	0.0165676	1.78074
CP037923.1	EKN05_006140	dcyD	D-cysteine desulfhydrase	CDS	-0.336941	6.26099	0.0082122	0.0165835	1.78032
CP037923.1	EKN05_008450	iraM	anti-adapter protein IraM	CDS	-0.523691	8.02341	0.00822619	0.0166033	1.77981
CP037923.1	EKN05_004685	EKN05_004685	sugar kinase	CDS	-0.319813	5.98667	0.00824312	0.016629	1.77913
CP037923.1	EKN05_007605	pykF	pyruvate kinase PykF	CDS	0.291358	9.67573	0.00825513	0.0166397	1.77885
CP037923.1	EKN05_020475	hemC	hydroxymethylbilane synthase	CDS	-0.39324	9.07539	0.00825683	0.0166397	1.77885
CP037923.1	EKN05_015830	accA	acetyl-CoA carboxylase carboxyl transferase subunit alpha	CDS	-0.325244	8.36947	0.00831067	0.0167397	1.77625
CP037923.1	EKN05_011715	aspC	aspartate/tyrosine/aromatic aminotransferase	CDS	-0.231526	8.49229	0.00837944	0.0168696	1.77289
CP037923.1	EKN05_001385	EKN05_001385	YfiR family protein	CDS	0.383741	8.23978	0.00839385	0.0168901	1.77237
CP037923.1	EKN05_015035	EKN05_015035	type I addiction module toxin	pseudo	-0.707054	6.59995	0.00842998	0.0169541	1.77072
CP037923.1	EKN05_000315	yqiA	esterase YqiA	CDS	0.258203	7.66376	0.00846414	0.0170142	1.76919
CP037923.1	EKN05_010565	EKN05_010565	hypothetical protein	CDS	-0.574851	4.99059	0.00847498	0.0170274	1.76885
CP037923.1	EKN05_011795	EKN05_011795	ComEC family protein	pseudo	0.291245	6.34894	0.00853707	0.0171364	1.76608
CP037923.1	EKN05_002690	EKN05_002690	IS3 family transposase	CDS	-0.867889	2.88937	0.00854127	0.0171364	1.76608
CP037923.1	EKN05_023335	yhaH	DUF805 domain-containing protein	CDS	-0.796825	7.28975	0.00854589	0.0171364	1.76608
CP037923.1	EKN05_015955	btuF	vitamin B12 ABC transporter substrate-binding protein BtuF	CDS	0.380301	5.52071	0.00854657	0.0171364	1.76608
CP037923.1	EKN05_021705	rsmD	16S rRNA (guanine(966)-N(2))-methyltransferase	CDS	0.293423	7.81624	0.00855213	0.0171389	1.76602
CP037923.1	EKN05_013000	rlpA	endolytic peptidoglycan transglycosylase RlpA	CDS	-0.273772	7.60731	0.00855965	0.0171453	1.76586
CP037923.1	EKN05_003895	flk	flagella biosynthesis regulator Flk	CDS	0.372711	5.97854	0.0085824	0.0171821	1.76492
CP037923.1	EKN05_015780	proS	proline--tRNA ligase	CDS	0.264894	8.05642	0.00860432	0.0172173	1.76403
CP037923.1	EKN05_015285	EKN05_015285	restriction endonuclease	CDS	-0.583807	3.1449	0.00861515	0.0172303	1.76371
CP037923.1	EKN05_001735	srlR	glucitol operon DNA-binding transcriptional repressor SrlR	CDS	0.465259	4.98855	0.00863507	0.0172606	1.76294
CP037923.1	EKN05_005420	wzy	O13/O129/O135 family O-antigen polymerase	CDS	-0.508083	6.49705	0.00863902	0.0172606	1.76294
CP037923.1	EKN05_023165	EKN05_023165	permease	CDS	0.434301	5.94863	0.00864537	0.0172646	1.76284
CP037923.1	EKN05_001610	EKN05_001610	MFS transporter	pseudo	-0.378133	5.27953	0.00867949	0.017324	1.76135
CP037923.1	EKN05_011860	EKN05_011860	hypothetical protein	CDS	0.634679	4.48277	0.00872917	0.0174144	1.75909
CP037923.1	EKN05_020515	EKN05_020515	DUF484 domain-containing protein	CDS	-0.552076	5.57999	0.00873664	0.0174205	1.75894
CP037923.1	EKN05_022320	fusA	elongation factor G	CDS	-0.330145	11.4467	0.00877395	0.0174861	1.75731
CP037923.1	EKN05_011545	ompA	porin OmpA	CDS	-0.331029	13.0562	0.00879321	0.0175156	1.75657
CP037923.1	EKN05_005435	EKN05_005435	hypothetical protein	CDS	0.325063	6.50167	0.0088113	0.0175429	1.7559
CP037923.1	EKN05_020955	EKN05_020955	hypothetical protein	CDS	0.524108	3.9255	0.00885086	0.0176128	1.75417
CP037923.1	EKN05_003245	acrD	multidrug efflux RND transporter permease AcrD	CDS	0.332985	5.43918	0.00892641	0.0177542	1.7507
CP037923.1	EKN05_000150	EKN05_000150	IS4 family transposase	CDS	0.687639	3.72548	0.00899138	0.0178744	1.74777
CP037923.1	EKN05_012605	bioC	malonyl-ACP O-methyltransferase BioC	CDS	-0.658233	3.44294	0.00908378	0.0180491	1.74355
CP037923.1	EKN05_005675	EKN05_005675	DUF4102 domain-containing protein	pseudo	0.389445	9.91435	0.0090932	0.0180587	1.74331
CP037923.1	EKN05_003190	dapA	4-hydroxy-tetrahydrodipicolinate synthase	CDS	-0.258985	9.03247	0.00911129	0.0180856	1.74267
CP037923.1	EKN05_022740	EKN05_022740	hypothetical protein	CDS	-0.385926	5.77741	0.00917575	0.0182044	1.73982
CP037923.1	EKN05_005160	EKN05_005160	U32 family peptidase	CDS	0.2843	6.62794	0.0091909	0.0182253	1.73933
CP037923.1	EKN05_022405	rplN	50S ribosomal protein L14	CDS	0.485811	10.9134	0.00922611	0.018286	1.73788
CP037923.1	EKN05_002460	EKN05_002460	flavodoxin	CDS	-0.590803	6.68084	0.00931602	0.0184549	1.73389
[truncated: 1,961 more rows]

## Sheet: M90T vs ΔvirF - 37C
seq	locus_tag	gene_name	description	type	log2FC	log2CPM	PValue	FDR	m_log10FDR
CP037924.1	EKN05_024575	EKN05_024575	IS630 family transposase	pseudo	4.69462	7.8971	2.48532e-23	9.84186e-20	19.0069
CP037924.1	EKN05_023925	ospD1	hypothetical protein	CDS	6.81834	8.36836	4.19319e-21	8.30251e-18	17.0808
CP037924.1	EKN05_024800	virB	Virulence regulon transcriptional activator VirB	CDS	6.26209	9.38185	7.93767e-21	1.04777e-17	16.9797
CP037924.1	EKN05_024690	mxiE	helix-turn-helix domain-containing protein	CDS	6.34782	7.94844	1.0736e-20	1.06287e-17	16.9735
CP037924.1	EKN05_024070	icsP	omptin family outer membrane protease IcsP	CDS	5.28489	7.71606	4.26882e-20	2.80857e-17	16.5515
CP037924.1	EKN05_023995	pWR501_0014	ISL3 family transposase	pseudo	4.43212	8.64789	4.92521e-20	2.80857e-17	16.5515
CP037924.1	EKN05_024630	spa40	EscU/YscU/HrcU family type III secretion system export apparatus switch protein	CDS	5.57768	7.1588	5.18787e-20	2.80857e-17	16.5515
CP037924.1	EKN05_024635	spa29	EscT/YscT/HrcT family type III secretion system export apparatus protein	CDS	5.34073	9.29255	5.67388e-20	2.80857e-17	16.5515
CP037924.1	EKN05_024040	phoN2	phosphatase PAP2 family protein	CDS	4.10168	7.13921	8.7592e-20	3.85405e-17	16.4141
CP037924.1	EKN05_024675	mxiA	EscV/YscV/HrcV family type III secretion system export apparatus protein	CDS	4.40334	10.0234	1.04135e-19	3.86413e-17	16.4129
CP037924.1	EKN05_024645	spa24	EscR/YscR/HrcR family type III secretion system export apparatus protein	CDS	5.34624	7.53563	1.12634e-19	3.86413e-17	16.4129
CP037924.1	EKN05_024625	spa-orf10	hypothetical protein	CDS	5.43552	6.20402	1.17095e-19	3.86413e-17	16.4129
CP037924.1	EKN05_023940	EKN05_023940	IS3 family transposase	pseudo	5.41805	7.32425	1.42125e-19	4.32936e-17	16.3636
CP037924.1	EKN05_023930	pWR501_0029	IS630 family transposase	pseudo	4.20959	6.73438	1.77174e-19	5.0115e-17	16.3
CP037924.1	EKN05_024650	spa33	surface presentation of antigens protein SpaO	CDS	5.45224	8.24993	1.90049e-19	5.01728e-17	16.2995
CP037924.1	EKN05_024680	mxiC	YopN family type III secretion system gatekeeper subunit	CDS	4.81094	9.48505	2.48045e-19	6.13912e-17	16.2119
CP037924.1	EKN05_024045	ospB	OspB	CDS	5.11203	7.03528	4.28498e-19	9.98148e-17	16.0008
CP037924.1	EKN05_024060	pWR501_0001	IS3 family transposase	pseudo	4.06228	6.55509	5.12293e-19	1.12704e-16	15.9481
CP037924.1	EKN05_024640	spa9	EscS/YscS/HrcS family type III secretion system export apparatus protein	CDS	4.8499	5.56	6.26032e-19	1.30478e-16	15.8845
CP037924.1	EKN05_024830	tnpI	IS3 family transposase	pseudo	2.9376	7.97248	9.28376e-19	1.83818e-16	15.7356
CP037924.1	EKN05_024080	pWR501_0291	IS3 family transposase	pseudo	4.741	5.75066	1.03348e-18	1.94885e-16	15.7102
CP037924.1	EKN05_024720	mxiI	protein MxiI	CDS	5.68405	7.05551	1.45662e-18	2.62192e-16	15.5814
CP037924.1	EKN05_024770	ipgC	type III secretion system translocator chaperone SicA	CDS	4.60608	9.16515	1.93728e-18	3.33549e-16	15.4768
CP037924.1	EKN05_023915	pWR501_0031	hypothetical protein	CDS	3.37715	7.8399	2.1832e-18	3.60229e-16	15.4434
CP037924.1	EKN05_024715	mxiJ	EscJ/YscJ/HrcJ family type III secretion inner membrane ring protein	CDS	5.54156	8.29056	2.38084e-18	3.77125e-16	15.4235
CP037924.1	EKN05_023985	orf13	hypothetical protein	CDS	3.97698	7.81888	2.72304e-18	4.14739e-16	15.3822
CP037923.1	EKN05_022185	nirB	nitrite reductase large subunit	CDS	2.9694	10.4663	4.13975e-18	6.07164e-16	15.2167
CP037924.1	EKN05_024075	EKN05_024075	non-LEE-encoded type III effector F	CDS	6.4592	5.32028	7.30988e-18	1.03383e-15	14.9856
CP037924.1	EKN05_024005	ospD2	ShET2/EspL2 family type III secretion system effector toxin	CDS	4.77512	6.42377	8.27377e-18	1.1298e-15	14.947
CP037924.1	EKN05_024700	mxiL	Mxi-Spa secretion machinery protein MxiL	CDS	6.05683	6.23859	1.29579e-17	1.70976e-15	14.7671
CP037924.1	EKN05_023935	pWR501_0028	IS256 family transposase	pseudo	4.70043	7.71906	1.33845e-17	1.70976e-15	14.7671
CP037924.1	EKN05_024660	spa13	surface presentation of antigens protein SpaM	CDS	5.06583	6.31476	1.86109e-17	2.3031e-15	14.6377
CP037924.1	EKN05_024755	icsB	Virulence protein IcsB	CDS	6.35762	8.67335	2.19329e-17	2.63195e-15	14.5797
CP037924.1	EKN05_024670	spa15	surface presentation of antigens protein SpaK	CDS	4.87746	7.31756	2.32017e-17	2.70232e-15	14.5683
CP037924.1	EKN05_024750	pWR501_0141	hypothetical protein	CDS	6.68337	5.55902	2.53055e-17	2.86313e-15	14.5432
CP037923.1	EKN05_017505	ytfE	iron-sulfur cluster repair protein YtfE	CDS	-3.80264	7.01765	3.22639e-17	3.54903e-15	14.4499
CP037924.1	EKN05_024710	mxiK	type III secretion apparatus protein OrgA/MxiK	CDS	5.66268	7.33217	3.3705e-17	3.60735e-15	14.4428
CP037924.1	EKN05_024580	pWR501_0176	hypothetical protein	CDS	2.87068	7.77929	4.69479e-17	4.89246e-15	14.3105
CP037924.1	EKN05_024000	ospF	type III secretion system effector phosphothreonine lyase	CDS	5.52041	9.16096	6.90853e-17	7.01482e-15	14.154
CP037924.1	EKN05_024795	acp	acyl carrier protein	CDS	5.53225	7.96284	8.41516e-17	8.33101e-15	14.0793
CP037923.1	EKN05_014170	gcl	glyoxylate carboligase	CDS	-2.89632	7.7352	8.92878e-17	8.6239e-15	14.0643
CP037924.1	EKN05_024775	ipaB	type III secretion system needle tip complex protein SipB	CDS	4.31914	10.4185	9.5631e-17	9.01664e-15	14.045
CP037924.1	EKN05_024730	mxiG	protein MxiG	CDS	4.51425	8.84026	1.53551e-16	1.41409e-14	13.8495
CP037924.1	EKN05_024065	tnpC	conjugal transfer protein TraI	pseudo	4.95909	5.47897	1.8195e-16	1.63755e-14	13.7858
CP037924.1	EKN05_023945	pWR501_0025	IS66 family transposase	pseudo	2.71834	8.73173	1.94036e-16	1.70752e-14	13.7676
CP037924.1	EKN05_024585	pWR501_0174	IS3 family transposase	pseudo	2.92467	7.95619	2.44896e-16	2.10824e-14	13.6761
CP037924.1	EKN05_024785	ipaD	type III secretion system needle tip complex protein IpaD	CDS	4.56136	9.08479	2.77096e-16	2.33468e-14	13.6318
CP037924.1	EKN05_024655	spa32	surface presentation of antigens protein SpaN	CDS	5.18109	7.57431	3.14049e-16	2.5909e-14	13.5865
CP037924.1	EKN05_024620	pWR501_0168	IS3-like element ISSfl11 family transposase	pseudo	2.79512	8.24883	3.51697e-16	2.84229e-14	13.5463
CP037924.1	EKN05_024780	ipaC	IpaC/SipC family type III secretion system effector	CDS	4.62023	10.3579	5.8003e-16	4.59384e-14	13.3378
CP037924.1	EKN05_024505	virA	cysteine protease	CDS	3.94057	9.08155	6.96633e-16	5.39303e-14	13.2682
CP037924.1	EKN05_023920	EKN05_023920	hypothetical protein	CDS	4.25202	7.51376	7.08176e-16	5.39303e-14	13.2682
CP037924.1	EKN05_023900	EKN05_023900	transposase domain-containing protein	pseudo	2.64907	9.8263	8.13591e-16	6.07891e-14	13.2162
CP037924.1	EKN05_023895	pWR501_0033	IS3 family transposase	pseudo	2.03082	9.29903	1.07516e-15	7.88448e-14	13.1032
CP037924.1	EKN05_024740	ipgE	type III secretion system chaperone	CDS	3.82544	6.9787	1.31647e-15	9.47862e-14	13.0233
CP037924.1	EKN05_024790	ipaA	invasin IpaA	CDS	4.10293	9.81452	1.47025e-15	1.03967e-13	12.9831
CP037924.1	EKN05_023720	pWR501_0065	hypothetical protein	CDS	4.02141	7.20423	2.21756e-15	1.54062e-13	12.8123
CP037924.1	EKN05_024685	mxiD	EscC/YscC/HrcC family type III secretion system outer membrane ring protein	CDS	3.28108	9.97967	2.3716e-15	1.61923e-13	12.7907
CP037924.1	EKN05_024035	pWR501_0005	hypothetical protein	CDS	3.01249	6.92628	2.50205e-15	1.67935e-13	12.7749
CP037924.1	EKN05_024835	EKN05_024835	hypothetical protein	CDS	2.99922	8.09336	2.58651e-15	1.7071e-13	12.7677
CP037924.1	EKN05_024665	spa47	FliI/YscN family ATPase	CDS	4.64798	8.6038	4.87013e-15	3.16159e-13	12.5001
CP037924.1	EKN05_024010	pWR501_0011	helicase	CDS	3.28875	4.74499	7.37874e-15	4.71287e-13	12.3267
CP037924.1	EKN05_024760	ipgA	chaperone protein IpgA	CDS	5.98643	7.17854	9.55664e-15	6.00703e-13	12.2213
CP037924.1	EKN05_024725	mxiH	type III secretion system needle complex protein	CDS	4.66874	6.83426	1.21893e-14	7.54215e-13	12.1225
CP037924.1	EKN05_023710	ospC2	hypothetical protein	CDS	3.16512	9.51766	1.32384e-14	8.06526e-13	12.0934
CP037923.1	EKN05_011195	phoH	phosphate starvation-inducible protein PhoH	CDS	-2.96942	8.79599	1.60127e-14	9.60763e-13	12.0174
CP037924.1	EKN05_024565	pWR501_0178	IS110 family transposase	pseudo	2.85009	7.29079	1.90121e-14	1.1237e-12	11.9494
CP037924.1	EKN05_023705	insB	IS1 family transposase	pseudo	3.72933	4.35754	2.1375e-14	1.24478e-12	11.9049
CP037924.1	EKN05_023795	pWR501_0049	IS3 family transposase	pseudo	2.20637	6.41652	2.30321e-14	1.32184e-12	11.8788
CP037924.1	EKN05_024695	mxiM	AraC family transcriptional activator MxiE	CDS	6.17859	7.19446	2.45788e-14	1.39046e-12	11.8568
CP037924.1	EKN05_023990	EKN05_023990	IS1 family transposase	pseudo	3.60115	8.30504	2.75786e-14	1.53818e-12	11.813
CP037923.1	EKN05_018980	gadA	glutamate decarboxylase	CDS	-2.90755	8.86142	3.38823e-14	1.86353e-12	11.7297
CP037924.1	EKN05_024705	mxiN	Putative membrane protein	CDS	5.80686	8.02748	4.31957e-14	2.34322e-12	11.6302
CP037924.1	EKN05_024030	ospC	OspC family protein	pseudo	3.83217	5.0465	6.39633e-14	3.4229e-12	11.4656
CP037924.1	EKN05_024765	ipgB1	protein IpgB	CDS	3.73517	8.49349	7.83222e-14	4.13541e-12	11.3835
CP037924.1	EKN05_024050	EKN05_024050	DUF3440 domain-containing protein	pseudo	3.96188	4.04399	9.61947e-14	5.01225e-12	11.3
CP037923.1	EKN05_022175	nirC	nitrite transporter NirC	CDS	3.26085	8.02809	9.8987e-14	5.09076e-12	11.2932
CP037923.1	EKN05_021585	EKN05_021585	DUF2776 family protein	pseudo	-2.35095	5.89295	1.5822e-13	7.94857e-12	11.0997
CP037924.1	EKN05_024115	ipaH1.4	E3 ubiquitin--protein ligase	CDS	2.20631	5.32385	1.5857e-13	7.94857e-12	11.0997
CP037923.1	EKN05_014315	htpG	molecular chaperone HtpG	CDS	1.87944	9.66179	3.20739e-13	1.58766e-11	10.7992
CP037923.1	EKN05_013805	fepD	Fe(3+)-siderophore ABC transporter permease	CDS	-2.89845	6.89983	5.37654e-13	2.62853e-11	10.5803
CP037923.1	EKN05_022180	nirD	nitrite reductase small subunit NirD	CDS	2.77418	8.35268	6.11751e-13	2.95431e-11	10.5295
CP037923.1	EKN05_016635	dnaK	molecular chaperone DnaK	CDS	2.06552	11.3017	9.41765e-13	4.49324e-11	10.3474
CP037923.1	EKN05_010715	ptsG	PTS glucose transporter subunit IIBC	CDS	1.91868	10.0889	1.46514e-12	6.90711e-11	10.1607
CP037923.1	EKN05_019330	gpmM	2	CDS	1.49803	8.0021	1.56631e-12	7.29716e-11	10.1368
CP037924.1	EKN05_024475	EKN05_024475	transposase domain-containing protein	pseudo	1.68284	6.0818	1.94819e-12	8.97074e-11	10.0472
CP037924.1	EKN05_023910	EKN05_023910	plasmid pRiA4b ORF-3 family protein	pseudo	2.51856	6.83453	2.27355e-12	1.03486e-10	9.98512
CP037924.1	EKN05_024735	ipgF	protein IpgF	CDS	3.96534	7.35611	2.44415e-12	1.09987e-10	9.95866
CP037924.1	EKN05_024825	EKN05_024825	IS3 family transposase	pseudo	2.65615	6.44513	3.93625e-12	1.75141e-10	9.75661
CP037924.1	EKN05_024560	EKN05_024560	ISL3 family transposase	pseudo	2.26122	4.53909	7.39588e-12	3.25419e-10	9.48756
CP037923.1	EKN05_018475	iclR	glyoxylate bypass operon transcriptional repressor IclR	CDS	-1.30975	7.82587	8.6666e-12	3.7714e-10	9.4235
CP037923.1	EKN05_014165	EKN05_014165	hydroxypyruvate isomerase	pseudo	-3.1646	4.11563	1.48716e-11	6.40125e-10	9.19374
CP037924.1	EKN05_024840	ospC3	hypothetical protein	CDS	2.60793	8.22186	3.54115e-11	1.50784e-09	8.82164
CP037923.1	EKN05_007415	gadC	glutamate:gamma-aminobutyrate antiporter	CDS	-2.10032	10.2395	4.47689e-11	1.88601e-09	8.72446
CP037923.1	EKN05_014260	higA	addiction module antidote protein	CDS	-1.21186	6.64266	4.64776e-11	1.93738e-09	8.71278
CP037923.1	EKN05_014180	allA	ureidoglycolate lyase	CDS	-1.62615	6.06375	5.21185e-11	2.14989e-09	8.66758
CP037923.1	EKN05_014155	allE	(S)-ureidoglycine aminohydrolase	CDS	-2.18596	4.15702	6.29386e-11	2.56945e-09	8.59016
CP037923.1	EKN05_007585	sufS	cysteine desulfurase SufS	CDS	-1.10199	6.77844	7.12712e-11	2.87994e-09	8.54062
CP037924.1	EKN05_024090	EKN05_024090	IS3 family transposase	CDS	1.78171	5.24631	8.16015e-11	3.26406e-09	8.48624
CP037923.1	EKN05_014185	allS	HTH-type transcriptional activator AllS	CDS	-1.42487	5.60963	1.16824e-10	4.62624e-09	8.33477
CP037923.1	EKN05_022360	rplD	50S ribosomal protein L4	CDS	1.85336	8.61113	1.18806e-10	4.65812e-09	8.33179
CP037923.1	EKN05_003455	cysA	sulfate/thiosulfate ABC transporter ATP-binding protein CysA	CDS	1.79729	6.59092	1.20882e-10	4.69306e-09	8.32854
CP037923.1	EKN05_011165	pgaA	poly-beta-1	pseudo	1.224	6.4191	1.36883e-10	5.2627e-09	8.27879
CP037923.1	EKN05_021910	malT	HTH-type transcriptional regulator MalT	CDS	1.7935	9.66868	1.52465e-10	5.80539e-09	8.23617
CP037923.1	EKN05_019815	ibpA	heat shock chaperone IbpA	CDS	1.64124	7.37635	2.02793e-10	7.6482e-09	8.11644
CP037923.1	EKN05_013590	galT	galactose-1-phosphate uridylyltransferase	CDS	-1.05383	6.82181	2.09085e-10	7.81108e-09	8.10729
CP037924.1	EKN05_024025	EKN05_024025	hypothetical protein	pseudo	4.48362	3.04633	2.38418e-10	8.8237e-09	8.05435
CP037923.1	EKN05_007570	sufB	Fe-S cluster assembly protein SufB	CDS	-1.8901	6.33726	2.52362e-10	9.25326e-09	8.03371
CP037924.1	EKN05_023950	EKN05_023950	IS66 family insertion sequence hypothetical protein	CDS	3.17597	3.26865	3.25592e-10	1.18289e-08	7.92706
CP037923.1	EKN05_007580	sufD	Fe-S cluster assembly protein SufD	CDS	-1.58117	6.22539	3.6339e-10	1.3082e-08	7.88332
CP037923.1	EKN05_009090	manY	PTS mannose/fructose/sorbose transporter subunit IIC	CDS	1.80914	8.47803	3.89399e-10	1.38743e-08	7.85779
CP037923.1	EKN05_022260	kefG	glutathione-regulated potassium-efflux system ancillary protein KefG	CDS	-1.21038	6.49576	3.92406e-10	1.38743e-08	7.85779
CP037923.1	EKN05_018495	aceB	malate synthase A	pseudo	-1.25443	5.73672	4.85653e-10	1.70194e-08	7.76906
CP037923.1	EKN05_020830	glnA	glutamate--ammonia ligase	CDS	1.5011	8.82433	5.07158e-10	1.76171e-08	7.75407
CP037924.1	EKN05_024510	tnpC	IS3 family transposase	pseudo	1.26881	9.33813	7.18553e-10	2.47432e-08	7.60654
CP037923.1	EKN05_016105	gcd	pyrroloquinoline quinone-dependent dehydrogenase	CDS	-0.999463	8.38643	7.27984e-10	2.48254e-08	7.6051
CP037923.1	EKN05_017530	cysQ	3'(2')	CDS	-0.94345	8.61586	7.33478e-10	2.48254e-08	7.6051
CP037924.1	EKN05_024055	EKN05_024055	hypothetical protein	pseudo	2.37172	4.02679	7.84466e-10	2.63262e-08	7.57961
CP037923.1	EKN05_021380	EKN05_021380	IS1 family transposase	pseudo	-1.37638	4.51544	1.20276e-09	4.00248e-08	7.39767
CP037924.1	EKN05_024110	ospE1	hypothetical protein	CDS	2.73034	4.88155	1.33714e-09	4.41258e-08	7.35531
CP037924.1	EKN05_023905	ipgB2	hypothetical protein	CDS	1.50979	10.7361	1.42534e-09	4.66475e-08	7.33117
CP037923.1	EKN05_008975	gapA	glyceraldehyde-3-phosphate dehydrogenase	CDS	1.21275	12.1346	1.72e-09	5.58296e-08	7.25314
CP037923.1	EKN05_000430	yghA	NADP(+)-dependent aldehyde reductase	CDS	-1.06223	6.52628	1.75398e-09	5.64695e-08	7.24819
CP037924.1	EKN05_023890	EKN05_023890	IS1 family transposase	pseudo	1.32142	7.29836	1.8045e-09	5.76277e-08	7.23937
CP037923.1	EKN05_016630	dnaJ	molecular chaperone DnaJ	CDS	1.12171	8.2882	1.829e-09	5.79428e-08	7.237
CP037923.1	EKN05_001505	csiD	carbon starvation induced protein CsiD	CDS	-1.47642	5.68609	1.94533e-09	6.11388e-08	7.21368
CP037923.1	EKN05_012070	EKN05_012070	NADH oxidoreductase	CDS	-5.10638	7.74015	2.02206e-09	6.26351e-08	7.20318
CP037924.1	EKN05_023790	pWR501_0050	transposase	CDS	1.90791	4.20157	2.02457e-09	6.26351e-08	7.20318
CP037923.1	EKN05_014175	allR	HTH-type transcriptional repressor AllR	CDS	-1.07304	9.63426	2.11248e-09	6.48482e-08	7.1881
CP037923.1	EKN05_004425	yojI	microcin J25 efflux ABC transporter YojI	CDS	-1.05948	6.24437	2.18834e-09	6.66309e-08	7.17632
CP037923.1	EKN05_012435	glnQ	glutamine ABC transporter ATP-binding protein GlnQ	CDS	1.72907	6.93617	2.20421e-09	6.66309e-08	7.17632
CP037923.1	EKN05_017105	rpsF	30S ribosomal protein S6	CDS	1.39209	9.05579	2.3965e-09	7.18951e-08	7.1433
CP037924.1	EKN05_024015	EKN05_024015	IS3 family transposase	pseudo	1.44072	4.96063	2.45183e-09	7.30018e-08	7.13667
CP037923.1	EKN05_022165	EKN05_022165	DUF4223 domain-containing protein	CDS	2.45114	5.68799	2.65221e-09	7.83789e-08	7.1058
CP037923.1	EKN05_014830	psiF	phosphate starvation-inducible protein PsiF	CDS	-0.995762	6.75845	2.68112e-09	7.86463e-08	7.10432
CP037923.1	EKN05_003645	EKN05_003645	alanine transaminase	CDS	-1.00682	8.02947	2.79551e-09	8.13163e-08	7.08982
CP037923.1	EKN05_017400	groL	chaperonin GroEL	CDS	1.25732	11.7349	2.81322e-09	8.13163e-08	7.08982
CP037923.1	EKN05_022350	rpsJ	30S ribosomal protein S10	CDS	1.85265	7.9502	2.87535e-09	8.19164e-08	7.08663
CP037924.1	EKN05_024745	ipgD	type III secretion system effector inositol phosphate phosphatase	CDS	2.94222	8.692	2.86287e-09	8.19164e-08	7.08663
CP037923.1	EKN05_021400	hdeD	HdeD family acid-resistance protein	CDS	-2.08842	8.86574	2.91586e-09	8.24771e-08	7.08367
CP037924.1	EKN05_024020	pWR501_0008	IS66 family transposase	pseudo	1.06969	8.49239	3.11112e-09	8.73762e-08	7.05861
CP037923.1	EKN05_021405	hdeA	acid-activated periplasmic chaperone HdeA	CDS	-2.12607	9.9198	3.25193e-09	9.06876e-08	7.04245
CP037923.1	EKN05_002905	suhB	inositol-1-monophosphatase	CDS	1.16725	9.70444	3.64433e-09	1.0092e-07	6.99602
CP037923.1	EKN05_022170	cobA	uroporphyrinogen-III C-methyltransferase	CDS	2.40131	8.61688	3.75686e-09	1.03314e-07	6.98584
CP037923.1	EKN05_021790	EKN05_021790	DUF2756 family protein	CDS	-0.974451	7.56193	4.31105e-09	1.17736e-07	6.92909
CP037923.1	EKN05_011295	cbpA	curved DNA-binding protein	CDS	-1.23479	8.86051	4.34529e-09	1.17859e-07	6.92864
CP037923.1	EKN05_002495	clpB	ATP-dependent chaperone ClpB	CDS	0.885023	9.61889	4.47126e-09	1.19542e-07	6.92248
CP037923.1	EKN05_002050	cysJ	NADPH-dependent assimilatory sulfite reductase flavoprotein subunit	CDS	1.65027	5.29534	4.48528e-09	1.19542e-07	6.92248
CP037924.1	EKN05_024480	EKN05_024480	hypothetical protein	pseudo	1.19415	5.59191	4.49792e-09	1.19542e-07	6.92248
CP037923.1	EKN05_022390	rplP	50S ribosomal protein L16	CDS	1.37381	8.6055	5.44345e-09	1.43707e-07	6.84252
CP037923.1	EKN05_021415	EKN05_021415	MgtC/SapB family protein	pseudo	-1.96011	7.29074	5.58351e-09	1.46429e-07	6.83437
CP037923.1	EKN05_020325	ilvC	ketol-acid reductoisomerase	CDS	2.53004	10.0281	5.82271e-09	1.51697e-07	6.81902
CP037923.1	EKN05_021220	EKN05_021220	hypothetical protein	CDS	-1.29755	5.07343	6.02461e-09	1.55931e-07	6.80707
CP037923.1	EKN05_004810	EKN05_004810	YIP1 family protein	CDS	-1.22519	6.99066	6.20311e-09	1.59509e-07	6.79722
CP037923.1	EKN05_012430	glnP	glutamine ABC transporter permease	CDS	1.72601	6.44272	6.34266e-09	1.62045e-07	6.79037
CP037923.1	EKN05_002810	hmpA	NO-inducible flavohemoprotein	pseudo	-3.10062	7.42358	6.68966e-09	1.69814e-07	6.77003
CP037924.1	EKN05_024485	ushA	bifunctional UDP-sugar hydrolase/5'-nucleotidase	CDS	1.03705	8.18617	6.86325e-09	1.73111e-07	6.76167
CP037923.1	EKN05_022385	rpsC	30S ribosomal protein S3	CDS	1.19963	9.23147	6.96607e-09	1.74593e-07	6.75797
CP037923.1	EKN05_021210	bcsA	UDP-forming cellulose synthase catalytic subunit	pseudo	-0.917992	6.76445	8.09885e-09	2.01707e-07	6.69528
CP037923.1	EKN05_017510	ytfF	DMT family transporter	CDS	-0.863415	5.89705	8.29632e-09	2.05334e-07	6.68754
CP037923.1	EKN05_007575	sufC	Fe-S cluster assembly ATPase SufC	CDS	-1.76307	5.07138	8.92313e-09	2.19476e-07	6.65861
CP037923.1	EKN05_017405	groES	co-chaperone GroES	CDS	1.5143	8.96566	9.53798e-09	2.33151e-07	6.63236
CP037923.1	EKN05_021420	EKN05_021420	helix-turn-helix transcriptional regulator	CDS	-1.86801	6.40971	1.02024e-08	2.47863e-07	6.60579
CP037923.1	EKN05_020450	aslB	anaerobic sulfatase maturase	CDS	1.28641	7.371	1.0649e-08	2.57135e-07	6.58984
CP037923.1	EKN05_019810	ibpB	heat shock chaperone IbpB	CDS	1.54346	6.33148	1.16194e-08	2.78866e-07	6.5546
CP037923.1	EKN05_009100	EKN05_009100	DUF986 domain-containing protein	CDS	1.56616	5.05579	1.20314e-08	2.87015e-07	6.5421
CP037923.1	EKN05_008685	EKN05_008685	L-cystine transporter	pseudo	1.14969	7.47971	1.22942e-08	2.91526e-07	6.53532
CP037923.1	EKN05_016700	lasT	tRNA/rRNA methyltransferase	CDS	-1.24913	5.62613	1.29733e-08	3.05798e-07	6.51456
CP037923.1	EKN05_009085	manX	PTS mannose transporter subunit IIAB	CDS	1.67357	8.95592	1.30661e-08	3.06165e-07	6.51405
CP037923.1	EKN05_012990	EKN05_012990	DUF493 family protein	CDS	1.25822	8.45207	1.36703e-08	3.18437e-07	6.49698
CP037923.1	EKN05_007430	EKN05_007430	insulinase family protein	pseudo	-0.988641	5.4827	1.44473e-08	3.34569e-07	6.47551
CP037923.1	EKN05_007370	EKN05_007370	IS1 family transposase	pseudo	-1.60572	3.21474	1.60721e-08	3.70032e-07	6.43176
CP037924.1	EKN05_023785	virF	AraC family invasion system transcriptional regulator VirF	CDS	1.68816	13.6226	1.76688e-08	4.04441e-07	6.39314
CP037923.1	EKN05_000755	tkt	transketolase	CDS	0.871406	9.29501	1.781e-08	4.04975e-07	6.39257
CP037923.1	EKN05_008535	ppsA	phosphoenolpyruvate synthase	CDS	-1.03469	9.36423	1.78966e-08	4.04975e-07	6.39257
CP037924.1	EKN05_023715	EKN05_023715	hypothetical protein	CDS	3.61804	3.57682	1.8587e-08	4.18207e-07	6.37861
CP037923.1	EKN05_012065	priS	hydroxylamine reductase	CDS	-5.21096	7.92802	1.87611e-08	4.19739e-07	6.37702
CP037923.1	EKN05_014250	ybaS	glutaminase	CDS	-1.47754	7.19839	2.05561e-08	4.57317e-07	6.33978
CP037923.1	EKN05_021215	bcsQ	cellulose biosynthesis protein BcsQ	CDS	-1.00782	6.2571	2.33945e-08	5.17554e-07	6.28604
CP037923.1	EKN05_007590	sufE	cysteine desulfuration protein SufE	CDS	-1.14552	5.97699	2.44481e-08	5.37859e-07	6.26933
CP037923.1	EKN05_021905	rtcA	RNA 3'-terminal phosphate cyclase	CDS	2.02196	7.33782	2.46047e-08	5.38314e-07	6.26896
CP037923.1	EKN05_004735	mglB	galactose/glucose ABC transporter substrate-binding protein MglB	CDS	-2.53249	7.91299	3.2252e-08	7.01748e-07	6.15382
CP037923.1	EKN05_007565	sufA	Fe-S cluster assembly scaffold SufA	CDS	-1.86321	4.91042	3.58006e-08	7.74702e-07	6.11087
CP037923.1	EKN05_020620	ysgA	dienelactone hydrolase family protein	CDS	-1.06477	8.87699	3.61686e-08	7.75756e-07	6.11027
CP037923.1	EKN05_016935	opgB	phosphatidylglycerol--membrane-oligosaccharide glycerophosphotransferase	CDS	0.920618	7.81841	3.62411e-08	7.75756e-07	6.11027
CP037923.1	EKN05_018965	EKN05_018965	DUF406 domain-containing protein	CDS	-1.09157	5.50201	4.00201e-08	8.52041e-07	6.06954
CP037923.1	EKN05_021970	feoB	Fe(2+) transporter permease subunit FeoB	CDS	-1.18261	7.70421	4.13754e-08	8.76185e-07	6.0574
CP037923.1	EKN05_007410	EKN05_007410	glycoside hydrolase family 10 protein	CDS	-0.859157	5.99566	4.55682e-08	9.5984e-07	6.0178
CP037923.1	EKN05_009515	EKN05_009515	TIGR01620 family protein	CDS	0.996751	5.95755	4.88795e-08	1.02314e-06	5.99006
CP037924.1	EKN05_024085	pWR501_0290	T3SS effector protein NleE	pseudo	1.45183	10.8057	4.90902e-08	1.02314e-06	5.99006
CP037923.1	EKN05_012395	mntS	manganase accumulation protein MntS	CDS	-1.11781	9.96612	5.06626e-08	1.05039e-06	5.97865
CP037923.1	EKN05_016705	EKN05_016705	hypothetical protein	CDS	-1.17813	8.91886	5.46915e-08	1.12801e-06	5.94769
CP037923.1	EKN05_021385	EKN05_021385	efflux RND transporter periplasmic adaptor subunit	CDS	-1.01217	6.79531	5.59464e-08	1.14792e-06	5.94009
CP037923.1	EKN05_020330	ppiC	peptidylprolyl isomerase C	CDS	1.65694	7.92605	5.62422e-08	1.14804e-06	5.94004
CP037923.1	EKN05_009520	EKN05_009520	YcjX family protein	CDS	0.953114	6.05379	6.61512e-08	1.34268e-06	5.87203
CP037923.1	EKN05_022740	EKN05_022740	hypothetical protein	CDS	-1.04908	5.77741	6.64558e-08	1.34268e-06	5.87203
CP037923.1	EKN05_017095	rpsR	30S ribosomal protein S18	CDS	1.15071	7.46429	7.76149e-08	1.56018e-06	5.80683
CP037923.1	EKN05_007685	cfa	cyclopropane fatty acyl phospholipid synthase	CDS	-0.773733	9.50154	8.0051e-08	1.60102e-06	5.7956
CP037923.1	EKN05_021410	hdeB	acid-activated periplasmic chaperone HdeB	CDS	-2.02315	9.29874	8.60992e-08	1.71333e-06	5.76616
CP037924.1	EKN05_023685	sepA	serine protease autotransporter toxin SepA	CDS	0.964109	12.2208	8.91123e-08	1.76442e-06	5.7534
CP037923.1	EKN05_002800	glrR	two-component system response regulator GlrR	CDS	-1.2913	5.56208	9.25605e-08	1.82358e-06	5.73908
CP037923.1	EKN05_000705	galP	sugar porter family MFS transporter	CDS	-0.813235	7.75644	9.3722e-08	1.83732e-06	5.73581
CP037923.1	EKN05_014420	EKN05_014420	hypothetical protein	CDS	-0.900549	9.98679	9.60248e-08	1.87319e-06	5.72742
CP037923.1	EKN05_012250	ybjG	undecaprenyl-diphosphate phosphatase	CDS	0.965014	6.53832	9.85435e-08	1.9129e-06	5.71831
CP037923.1	EKN05_022380	rplV	50S ribosomal protein L22	CDS	1.31519	7.89714	1.00222e-07	1.936e-06	5.71309
CP037923.1	EKN05_010435	mnmA	tRNA 2-thiouridine(34) synthase MnmA	CDS	0.656594	8.13116	1.01949e-07	1.95638e-06	5.70855
CP037923.1	EKN05_001625	emrR	multidrug efflux transporter EmrAB transcriptional repressor EmrR	CDS	0.823261	7.8762	1.02633e-07	1.95638e-06	5.70855
CP037923.1	EKN05_000330	mdaB	NADPH:quinone oxidoreductase MdaB	CDS	-0.671376	6.51645	1.02759e-07	1.95638e-06	5.70855
CP037923.1	EKN05_007420	gadB	glutamate decarboxylase	CDS	-1.74587	10.0045	1.08463e-07	2.05508e-06	5.68717
CP037923.1	EKN05_023390	tsaC	fimbrial protein	CDS	-0.851185	8.41356	1.11129e-07	2.09557e-06	5.6787
CP037923.1	EKN05_000625	yggM	DUF1202 family protein	CDS	1.51938	4.18948	1.1336e-07	2.12752e-06	5.67213
CP037923.1	EKN05_003275	tal	transaldolase	CDS	-0.878513	7.93331	1.2954e-07	2.41972e-06	5.61624
CP037923.1	EKN05_022320	fusA	elongation factor G	CDS	0.872587	11.4467	1.34721e-07	2.50466e-06	5.60125
CP037923.1	EKN05_010920	bssS	biofilm formation regulator BssS	CDS	-0.977999	9.05495	1.44416e-07	2.67237e-06	5.5731
CP037923.1	EKN05_007405	EKN05_007405	diguanylate cyclase	CDS	-0.969315	5.07891	1.64102e-07	3.02253e-06	5.51963
CP037923.1	EKN05_013345	phrB	deoxyribodipyrimidine photo-lyase	CDS	-0.941915	6.18503	1.80148e-07	3.30272e-06	5.48113
CP037923.1	EKN05_012580	moaB	molybdenum cofactor biosynthesis protein B	CDS	-0.864426	5.46047	2.01264e-07	3.67284e-06	5.435
CP037923.1	EKN05_017100	priB	primosomal replication protein N	CDS	1.0195	7.94417	2.14851e-07	3.9028e-06	5.40862
CP037923.1	EKN05_022290	EKN05_022290	transcriptional regulator	CDS	-0.71545	7.21779	2.46392e-07	4.45531e-06	5.35112
CP037923.1	EKN05_011100	EKN05_011100	curli production assembly/transport protein CsgG	pseudo	1.26674	6.4376	2.72192e-07	4.89946e-06	5.30985
CP037923.1	EKN05_022400	rpsQ	30S ribosomal protein S17	CDS	1.88436	10.2842	2.85978e-07	5.12432e-06	5.29036
CP037923.1	EKN05_002580	grcA	autonomous glycyl radical cofactor GrcA	CDS	1.2945	11.5137	2.8951e-07	5.16423e-06	5.28699
CP037923.1	EKN05_012575	moaC	cyclic pyranopterin monophosphate synthase MoaC	CDS	-1.10824	4.89578	2.9857e-07	5.30196e-06	5.27556
CP037923.1	EKN05_008335	EKN05_008335	TIGR00156 family protein	pseudo	-1.1876	5.3686	3.00863e-07	5.31883e-06	5.27418
CP037923.1	EKN05_005165	EKN05_005165	DUF1508 domain-containing protein	CDS	-0.91022	6.99486	3.39005e-07	5.9665e-06	5.22428
CP037923.1	EKN05_008540	ppsR	posphoenolpyruvate synthetase regulatory kinase/phosphorylase PpsR	CDS	-0.696468	6.67209	3.45424e-07	6.05256e-06	5.21806
CP037923.1	EKN05_008600	pheS	phenylalanine--tRNA ligase subunit alpha	CDS	0.7992	6.8033	3.54231e-07	6.1618e-06	5.21029
CP037923.1	EKN05_015120	pepD	cytosol nonspecific dipeptidase	CDS	-1.1001	8.71024	3.5477e-07	6.1618e-06	5.21029
CP037923.1	EKN05_009095	manZ	PTS mannose transporter subunit IID	CDS	1.68892	9.79302	3.6473e-07	6.30712e-06	5.20017
CP037924.1	EKN05_024570	pWR501_0177	hypothetical protein	CDS	2.539	8.76438	3.69894e-07	6.36862e-06	5.19595
CP037923.1	EKN05_018140	EKN05_018140	MmcQ/YjbR family DNA-binding protein	CDS	-1.07143	6.55449	3.79251e-07	6.47899e-06	5.18849
CP037923.1	EKN05_011305	torD	molecular chaperone TorD	pseudo	-0.895323	7.3112	3.79577e-07	6.47899e-06	5.18849
CP037923.1	EKN05_005565	EKN05_005565	DUF4102 domain-containing protein	pseudo	-1.08478	7.69588	3.95572e-07	6.72302e-06	5.17244
CP037923.1	EKN05_018580	nudC	NAD(+) diphosphatase	CDS	-1.05836	5.82556	4.10926e-07	6.95413e-06	5.15776
CP037923.1	EKN05_011290	EKN05_011290	YccE family protein	CDS	-1.52053	3.98564	4.22548e-07	7.12038e-06	5.1475
CP037923.1	EKN05_010125	prfA	peptide chain release factor 1	CDS	0.719608	7.50263	4.39992e-07	7.38292e-06	5.13177
CP037923.1	EKN05_004980	EKN05_004980	DUF1307 domain-containing protein	CDS	1.05564	4.95661	4.46461e-07	7.45986e-06	5.12727
CP037923.1	EKN05_016830	EKN05_016830	patatin family protein	CDS	-1.33442	5.64217	4.56033e-07	7.58664e-06	5.11995
CP037923.1	EKN05_005940	EKN05_005940	mannosyl-3-phosphoglycerate phosphatase-related protein	pseudo	-0.825375	7.26293	4.57881e-07	7.58664e-06	5.11995
CP037923.1	EKN05_000460	hybA	hydrogenase 2 operon protein HybA	CDS	0.926571	6.06942	4.71682e-07	7.78275e-06	5.10887
CP037923.1	EKN05_021480	prlC	oligopeptidase A	CDS	-0.622831	8.88126	4.80944e-07	7.90265e-06	5.10223
CP037923.1	EKN05_010300	dsbB	disulfide bond formation protein DsbB	CDS	0.788803	6.90055	4.95256e-07	8.10419e-06	5.09129
CP037923.1	EKN05_013915	nfsB	oxygen-insensitive NAD(P)H nitroreductase	CDS	0.813625	7.31903	5.05366e-07	8.23559e-06	5.08431
CP037923.1	EKN05_021360	yiaG	HTH-type transcriptional regulator	CDS	-1.09858	10.4317	5.08705e-07	8.25604e-06	5.08323
CP037923.1	EKN05_003495	cysK	cysteine synthase A	CDS	0.849563	8.75592	5.34047e-07	8.63194e-06	5.06389
CP037923.1	EKN05_007290	narH	nitrate reductase subunit beta	CDS	-0.965791	5.30187	5.60192e-07	9.01772e-06	5.0449
CP037923.1	EKN05_019915	yidC	membrane protein insertase YidC	CDS	0.760844	9.73541	5.70298e-07	9.14325e-06	5.0389
CP037923.1	EKN05_011105	EKN05_011105	DUF1097 domain-containing protein	CDS	0.877096	8.86385	5.98457e-07	9.55601e-06	5.01972
CP037923.1	EKN05_015700	EKN05_015700	endonuclease/exonuclease/phosphatase family protein	CDS	-0.760636	8.34356	6.24258e-07	9.92796e-06	5.00314
CP037924.1	EKN05_024515	pWR501_0188	IS3 family transposase	pseudo	1.4083	7.16233	6.35408e-07	1.00649e-05	4.99719
CP037924.1	EKN05_024250	virK	virulence factor VirK	CDS	0.655481	8.83274	6.54987e-07	1.03337e-05	4.98575
CP037923.1	EKN05_008000	rstA	two-component system response regulator RstA	CDS	0.878622	6.06207	6.68776e-07	1.05093e-05	4.97842
CP037923.1	EKN05_014115	cysS	cysteine--tRNA ligase	CDS	0.680605	7.32037	6.94043e-07	1.08633e-05	4.96404
CP037923.1	EKN05_003450	cysW	sulfate ABC transporter permease	CDS	1.19117	5.2964	7.04399e-07	1.0982e-05	4.95932
CP037923.1	EKN05_008885	topB	DNA topoisomerase III	CDS	0.700376	7.48782	7.18734e-07	1.11615e-05	4.95228
CP037923.1	EKN05_000120	ygjG	putrescine aminotransferase	CDS	-1.08082	7.59561	8.22971e-07	1.27303e-05	4.89516
CP037923.1	EKN05_001880	EKN05_001880	nitrous oxide-stimulated promoter family protein	CDS	-1.92369	5.80349	8.34851e-07	1.28638e-05	4.89063
CP037923.1	EKN05_010600	potA	spermidine/putrescine ABC transporter ATP-binding protein PotA	CDS	0.922403	6.76471	9.41355e-07	1.44487e-05	4.84017
CP037923.1	EKN05_000395	dkgA	2	CDS	-1.12833	7.23583	9.72445e-07	1.48683e-05	4.82774
CP037923.1	EKN05_022355	rplC	50S ribosomal protein L3	CDS	1.82188	9.32827	1.01125e-06	1.54022e-05	4.81242
CP037923.1	EKN05_021145	yhjD	inner membrane protein YhjD	CDS	-0.599035	8.22251	1.01874e-06	1.54568e-05	4.81088
CP037923.1	EKN05_022315	rpsG	30S ribosomal protein S7	CDS	0.806473	9.88218	1.07971e-06	1.63193e-05	4.7873
CP037923.1	EKN05_022370	rplB	50S ribosomal protein L2	CDS	1.10692	9.16604	1.11123e-06	1.67319e-05	4.77646
CP037923.1	EKN05_011345	EKN05_011345	4Fe-4S binding protein	CDS	-1.51674	5.41529	1.15492e-06	1.72906e-05	4.76219
CP037924.1	EKN05_023765	EKN05_023765	IS110-like element ISSfl4 family transposase	CDS	1.25144	4.69566	1.15707e-06	1.72906e-05	4.76219
CP037923.1	EKN05_010900	grxB	glutaredoxin 2	CDS	-0.937439	8.43368	1.20746e-06	1.79757e-05	4.74531
CP037923.1	EKN05_018960	uspD	universal stress protein UspD	CDS	-1.053	6.73649	1.21328e-06	1.79947e-05	4.74485
CP037923.1	EKN05_022440	rpsE	30S ribosomal protein S5	CDS	0.861685	9.07271	1.22069e-06	1.80202e-05	4.74424
CP037923.1	EKN05_014240	cueR	HTH-type transcriptional regulator CueR	CDS	-0.636624	7.33928	1.2241e-06	1.80202e-05	4.74424
CP037923.1	EKN05_016020	sfsA	DNA/RNA nuclease SfsA	CDS	-1.06979	7.75263	1.2649e-06	1.85519e-05	4.73161
CP037923.1	EKN05_019870	EKN05_019870	DUF937 domain-containing protein	CDS	-0.762847	6.76738	1.27503e-06	1.86315e-05	4.72975
CP037924.1	EKN05_024525	pWR501_0186	reverse transcriptase	CDS	1.56098	5.21112	1.27997e-06	1.86349e-05	4.72967
CP037923.1	EKN05_012565	moaE	molybdopterin synthase catalytic subunit MoaE	CDS	-1.56434	5.85564	1.34732e-06	1.95435e-05	4.709
CP037923.1	EKN05_010235	EKN05_010235	TonB-dependent receptor	pseudo	-0.611694	6.34408	1.37997e-06	1.99441e-05	4.70019
CP037924.1	EKN05_024535	pWR501_0185	transposase	CDS	0.744754	6.16423	1.42686e-06	2.05468e-05	4.68726
CP037924.1	EKN05_024495	pWR501_0193	hypothetical protein	pseudo	1.28499	4.93128	1.46514e-06	2.10215e-05	4.67734
CP037923.1	EKN05_008785	astC	succinylornithine/acetylornithine transaminase	pseudo	-1.24022	8.13324	1.57916e-06	2.25757e-05	4.64636
CP037923.1	EKN05_001940	EKN05_001940	hypothetical protein	CDS	-0.743777	6.90798	1.61125e-06	2.29516e-05	4.63919
CP037923.1	EKN05_007930	hdhA	7-alpha-hydroxysteroid dehydrogenase	CDS	-0.669721	9.02403	1.74027e-06	2.46384e-05	4.60839
CP037923.1	EKN05_022415	rplE	50S ribosomal protein L5	CDS	0.755884	10.585	1.74211e-06	2.46384e-05	4.60839
CP037923.1	EKN05_022420	rpsN	30S ribosomal protein S14	CDS	0.810372	9.23413	1.86157e-06	2.6159e-05	4.58238
CP037923.1	EKN05_022365	rplW	50S ribosomal protein L23	CDS	1.4632	6.87603	1.86284e-06	2.6159e-05	4.58238
CP037923.1	EKN05_015125	gpt	xanthine phosphoribosyltransferase	CDS	0.746143	6.6589	1.88842e-06	2.64245e-05	4.57799
CP037923.1	EKN05_003765	yfdC	hypothetical protein	CDS	-0.65537	6.20136	1.9229e-06	2.68123e-05	4.57167
CP037923.1	EKN05_011790	msbA	lipid A export ATP-binding/permease MsbA	CDS	0.549794	7.97238	1.98712e-06	2.76105e-05	4.55893
CP037923.1	EKN05_002490	EKN05_002490	IS4 family transposase	CDS	2.03894	3.34884	2.16326e-06	2.99529e-05	4.52356
CP037923.1	EKN05_013700	ahpF	alkyl hydroperoxide reductase subunit F	CDS	0.503473	8.27434	2.24329e-06	3.08474e-05	4.51078
CP037923.1	EKN05_022960	mlaB	lipid asymmetry maintenance protein MlaB	CDS	-0.669764	7.69048	2.24345e-06	3.08474e-05	4.51078
CP037923.1	EKN05_014610	EKN05_014610	hypothetical protein	CDS	1.22359	4.45324	2.27794e-06	3.12133e-05	4.50566
CP037923.1	EKN05_009705	yciW	CMD domain-containing protein	CDS	0.664058	6.57189	2.29453e-06	3.13322e-05	4.50401
CP037923.1	EKN05_001245	EKN05_001245	N-acetylmuramoyl-L-alanine amidase	CDS	0.546312	7.06942	2.36142e-06	3.21348e-05	4.49302
CP037923.1	EKN05_022640	dusB	tRNA dihydrouridine synthase DusB	CDS	0.986281	8.21042	2.37868e-06	3.22588e-05	4.49135
CP037923.1	EKN05_014245	ybaT	amino acid permease	CDS	-0.960968	8.20293	2.43742e-06	3.29426e-05	4.48224
CP037923.1	EKN05_011850	pflB	formate C-acetyltransferase	CDS	0.747847	11.3843	2.5688e-06	3.46001e-05	4.46092
CP037923.1	EKN05_003575	EKN05_003575	sensor domain-containing phosphodiesterase	CDS	0.72349	10.5209	2.62247e-06	3.52033e-05	4.45342
CP037923.1	EKN05_016765	nadR	multifunctional transcriptional regulator/nicotinamide-nucleotide adenylyltransferase/ribosylnicotinamide kinase NadR	CDS	-0.666034	7.48218	2.71229e-06	3.62861e-05	4.44026
CP037923.1	EKN05_011760	elyC	envelope biogenesis factor ElyC	CDS	0.657796	6.13442	2.76735e-06	3.68979e-05	4.433
CP037923.1	EKN05_007295	narZ	nitrate reductase subunit alpha	CDS	-0.68764	7.15753	2.85896e-06	3.79916e-05	4.42031
CP037924.1	EKN05_023880	EKN05_023880	IS21 family transposase	pseudo	1.72543	2.85945	2.89854e-06	3.83886e-05	4.4158
CP037924.1	EKN05_024160	yihA	DUF2726 domain-containing protein	CDS	1.0062	6.90353	2.90998e-06	3.84118e-05	4.41554
CP037923.1	EKN05_018640	rplA	50S ribosomal protein L1	CDS	0.892512	10.2592	2.93213e-06	3.85756e-05	4.41369
CP037924.1	EKN05_024820	pWR501_0127	IS4 family transposase	pseudo	0.677463	6.5109	2.99145e-06	3.92256e-05	4.40643
CP037923.1	EKN05_020615	metE	5-methyltetrahydropteroyltriglutamate--homocysteine S-methyltransferase	CDS	-0.716512	7.54484	3.08851e-06	4.03647e-05	4.394
CP037923.1	EKN05_009110	mntP	manganese efflux pump MntP	CDS	1.01379	7.42028	3.10815e-06	4.04877e-05	4.39268
CP037923.1	EKN05_022430	rplF	50S ribosomal protein L6	CDS	0.881113	10.1218	3.13025e-06	4.06419e-05	4.39103
CP037923.1	EKN05_009185	rsmF	16S rRNA (cytosine(1407)-C(5))-methyltransferase RsmF	CDS	0.761981	5.47377	3.29466e-06	4.26368e-05	4.37022
CP037923.1	EKN05_022395	rpmC	50S ribosomal protein L29	CDS	1.33709	7.42186	3.31314e-06	4.27362e-05	4.3692
CP037923.1	EKN05_019360	tdh	L-threonine 3-dehydrogenase	CDS	-0.768308	8.09306	3.38072e-06	4.34664e-05	4.36185
CP037923.1	EKN05_003440	cysP	sulfate ABC transporter substrate-binding protein	CDS	0.988168	5.81165	3.44563e-06	4.41576e-05	4.35499
CP037923.1	EKN05_011045	EKN05_011045	phospholipase D family protein	pseudo	-0.56827	7.23542	3.46753e-06	4.42948e-05	4.35365
CP037923.1	EKN05_017605	fbp	class 1 fructose-bisphosphatase	CDS	-0.564825	8.47516	3.54035e-06	4.50798e-05	4.34602
CP037923.1	EKN05_007775	sodC	superoxide dismutase [Cu-Zn] SodC2	CDS	-0.697117	7.34417	3.64751e-06	4.62953e-05	4.33446
CP037923.1	EKN05_004635	setB	sugar efflux transporter SetB	CDS	0.830883	5.78008	3.76424e-06	4.76242e-05	4.32217
CP037923.1	EKN05_015805	EKN05_015805	YaeP family protein	CDS	-0.61616	7.09514	3.78235e-06	4.77009e-05	4.32147
CP037923.1	EKN05_008340	ydeJ	2-oxo-tetronate isomerase	CDS	-0.794602	6.16297	3.98612e-06	5.01112e-05	4.30007
CP037923.1	EKN05_006430	cmoA	carboxy-S-adenosyl-L-methionine synthase CmoA	CDS	0.841515	5.28016	4.27163e-06	5.35306e-05	4.2714
CP037923.1	EKN05_009735	osmB	osmotically-inducible lipoprotein OsmB	CDS	-1.18733	7.43613	4.35889e-06	5.44088e-05	4.26433
CP037923.1	EKN05_014800	yaiA	protein YaiA	CDS	-0.955164	8.893	4.36919e-06	5.44088e-05	4.26433
CP037923.1	EKN05_004035	EKN05_004035	DUF412 domain-containing protein	CDS	-0.622118	7.66337	4.5466e-06	5.64406e-05	4.24841
CP037923.1	EKN05_012040	EKN05_012040	ATP-dependent endonuclease	CDS	0.496109	7.85567	4.59883e-06	5.69106e-05	4.24481
CP037923.1	EKN05_022530	dprA	DNA-protecting protein DprA	CDS	-1.0261	6.10959	4.70679e-06	5.79394e-05	4.23703
CP037923.1	EKN05_008690	EKN05_008690	hypothetical protein	pseudo	1.51813	2.95114	4.71124e-06	5.79394e-05	4.23703
CP037923.1	EKN05_017440	yjdC	transcriptional regulator	CDS	-0.986805	8.03135	4.76328e-06	5.83981e-05	4.2336
CP037923.1	EKN05_017500	cycA	D-serine/D-alanine/glycine transporter	CDS	-0.76686	7.9843	4.78878e-06	5.85296e-05	4.23262
CP037923.1	EKN05_014400	EKN05_014400	DUF1428 domain-containing protein	CDS	0.789007	7.78066	4.85884e-06	5.92031e-05	4.22766
CP037923.1	EKN05_018660	tuf	elongation factor Tu	CDS	0.687559	11.242	4.92367e-06	5.98091e-05	4.22323
CP037923.1	EKN05_015825	ldcC	lysine decarboxylase LdcC	CDS	-0.701942	7.16297	5.00547e-06	6.04369e-05	4.2187
CP037923.1	EKN05_012665	ipaH_6	invasion protein	CDS	-1.00172	8.49887	5.00589e-06	6.04369e-05	4.2187
CP037923.1	EKN05_002910	trmJ	tRNA (cytosine(32)/uridine(32)-2'-O)-methyltransferase TrmJ	CDS	0.539403	8.315	5.1469e-06	6.17146e-05	4.20961
CP037923.1	EKN05_018465	yjbB	Na/Pi cotransporter family protein	CDS	-0.497205	8.03688	5.15847e-06	6.17146e-05	4.20961
CP037924.1	EKN05_024105	insB	hypothetical protein	pseudo	1.41429	7.03178	5.15622e-06	6.17146e-05	4.20961
CP037923.1	EKN05_001500	EKN05_001500	hypothetical protein	CDS	-1.01326	6.30543	5.19518e-06	6.19666e-05	4.20784
CP037923.1	EKN05_019365	kbl	glycine C-acetyltransferase	CDS	-0.488714	7.97971	5.23055e-06	6.22011e-05	4.2062
CP037924.1	EKN05_024255	rfbU	glycosyltransferase family 1 protein	CDS	0.700669	8.42758	5.30158e-06	6.28571e-05	4.20165
CP037924.1	EKN05_024095	EKN05_024095	IS3 family transposase	pseudo	1.09712	4.10723	5.48746e-06	6.48667e-05	4.18798
CP037923.1	EKN05_013990	EKN05_013990	DUF4102 domain-containing protein	pseudo	-0.816298	7.32092	5.61139e-06	6.61342e-05	4.17957
CP037923.1	EKN05_004785	dusC	tRNA dihydrouridine(16) synthase DusC	CDS	-0.738178	5.73579	5.6796e-06	6.67395e-05	4.17562
CP037923.1	EKN05_022425	rpsH	30S ribosomal protein S8	CDS	0.666898	9.46667	5.70669e-06	6.68112e-05	4.17515
CP037923.1	EKN05_001275	csdA	cysteine desulfurase CsdA	CDS	0.743772	8.23316	5.71944e-06	6.68112e-05	4.17515
CP037923.1	EKN05_002605	nadB	L-aspartate oxidase	pseudo	-0.564798	6.94713	5.74501e-06	6.68843e-05	4.17468
CP037923.1	EKN05_010780	yceD	23S rRNA accumulation protein YceD	CDS	0.960161	10.3807	5.75948e-06	6.68843e-05	4.17468
CP037923.1	EKN05_000455	hybO	hydrogenase 2 small subunit	CDS	0.661829	7.07401	6.26518e-06	7.25442e-05	4.1394
CP037923.1	EKN05_006945	smrA	DNA endonuclease SmrA	CDS	-0.804776	5.79088	6.46269e-06	7.4613e-05	4.12719
CP037923.1	EKN05_017965	EKN05_017965	hypothetical protein	pseudo	-0.771056	7.73373	6.53617e-06	7.52419e-05	4.12354
CP037923.1	EKN05_021390	EKN05_021390	hypothetical protein	CDS	-1.39055	8.20102	6.63079e-06	7.60647e-05	4.11882
CP037924.1	EKN05_024135	EKN05_024135	replication protein RepA4	pseudo	1.28635	4.57311	6.64605e-06	7.60647e-05	4.11882
CP037923.1	EKN05_004965	btsS	two-component regulatory system sensor histidine kinase BtsS	CDS	0.966401	5.75436	6.77659e-06	7.73351e-05	4.11162
CP037923.1	EKN05_001535	kbp	potassium binding protein Kbp	CDS	-1.6833	7.78494	6.8307e-06	7.77286e-05	4.10942
CP037923.1	EKN05_022335	bfr	bacterioferritin	CDS	-1.50045	9.27476	6.85203e-06	7.7748e-05	4.10931
CP037923.1	EKN05_012305	EKN05_012305	EAL domain-containing protein	CDS	1.08736	4.49153	6.90692e-06	7.81469e-05	4.10709
CP037923.1	EKN05_020270	hdfR	HTH-type transcriptional regulator HdfR	CDS	-0.50921	6.74948	7.17967e-06	8.10014e-05	4.09151
CP037924.1	EKN05_023650	EKN05_023650	IS1 family transposase	pseudo	0.603576	6.95027	7.23961e-06	8.14456e-05	4.08913
CP037923.1	EKN05_004410	apbE	FAD:protein FMN transferase ApbE	CDS	0.795349	5.63493	7.52555e-06	8.44226e-05	4.07354
CP037923.1	EKN05_010075	chaC	gamma-glutamylcyclotransferase	CDS	-0.68144	8.03788	7.58081e-06	8.48023e-05	4.07159
CP037923.1	EKN05_021840	glgB	1	CDS	-0.525723	8.88571	7.85336e-06	8.76036e-05	4.05748
CP037923.1	EKN05_019455	rpmB	50S ribosomal protein L28	CDS	0.687191	9.66638	7.92578e-06	8.81632e-05	4.05471
CP037923.1	EKN05_018135	EKN05_018135	YjbQ family protein	CDS	-0.831586	7.02673	8.24244e-06	9.14288e-05	4.03892
CP037923.1	EKN05_012365	EKN05_012365	Cof-type HAD-IIB family hydrolase	CDS	-0.585812	5.88572	8.31583e-06	9.19852e-05	4.03628
CP037923.1	EKN05_017635	nrdD	anaerobic ribonucleoside-triphosphate reductase	CDS	-0.63393	8.09125	8.39731e-06	9.24914e-05	4.0339
CP037923.1	EKN05_021605	rbbA	ribosome-associated ATPase	CDS	0.590519	7.10052	8.40831e-06	9.24914e-05	4.0339
CP037923.1	EKN05_022900	yhbH	ribosome hibernation promoting factor	CDS	-1.24019	7.13794	9.02223e-06	9.89696e-05	4.0045
CP037923.1	EKN05_018005	xylE	D-xylose transporter XylE	pseudo	-0.807838	8.88264	9.10577e-06	9.961e-05	4.0017
CP037923.1	EKN05_013595	galE	UDP-glucose 4-epimerase GalE	CDS	-0.63297	7.54983	9.16368e-06	9.99674e-05	4.00014
CP037923.1	EKN05_017170	aidB	isovaleryl-CoA dehydrogenase	CDS	-2.05972	7.36953	9.26122e-06	0.00010061	3.99736
CP037923.1	EKN05_021155	EKN05_021155	AsmA family protein	CDS	-1.12013	7.76754	9.30243e-06	0.00010061	3.99736
CP037923.1	EKN05_009170	EKN05_009170	GAF domain-containing protein	CDS	-0.604627	7.55305	9.31183e-06	0.00010061	3.99736
CP037923.1	EKN05_017625	cybC	cytochrome b562	CDS	-0.777156	8.10965	9.32423e-06	0.00010061	3.99736
CP037923.1	EKN05_006655	EKN05_006655	isochorismatase family protein	CDS	1.06337	4.96227	9.72782e-06	0.00010468	3.98014
CP037923.1	EKN05_002080	ipaH_7	E3 ubiquitin--protein ligase	CDS	-0.736832	8.16862	9.81604e-06	0.000105343	3.97739
CP037923.1	EKN05_022485	rplQ	50S ribosomal protein L17	CDS	0.750571	9.19583	1.0905e-05	0.000116713	3.93288
CP037923.1	EKN05_017090	rplI	50S ribosomal protein L9	CDS	1.31931	9.83806	1.09769e-05	0.000117166	3.9312
CP037923.1	EKN05_012035	EKN05_012035	DUF535 domain-containing protein	CDS	0.633012	8.29753	1.10542e-05	0.000117674	3.92932
CP037923.1	EKN05_022325	tuf	elongation factor Tu	CDS	0.8101	11.9457	1.14758e-05	0.000121834	3.91423
CP037923.1	EKN05_011930	EKN05_011930	hydrolase	CDS	-0.880305	9.15048	1.17905e-05	0.000124841	3.90364
CP037923.1	EKN05_003940	purF	amidophosphoribosyltransferase	CDS	0.539551	7.08171	1.2004e-05	0.000126762	3.89701
CP037923.1	EKN05_022480	rpoA	DNA-directed RNA polymerase subunit alpha	CDS	0.719618	11.2319	1.22999e-05	0.000129541	3.88759
CP037923.1	EKN05_013410	EKN05_013410	hypothetical protein	CDS	-1.30959	6.54783	1.2402e-05	0.000130271	3.88515
CP037923.1	EKN05_016000	fhuA	ferrichrome porin FhuA	CDS	-0.621164	7.63502	1.25049e-05	0.000131003	3.88272
CP037923.1	EKN05_009710	rnb	exoribonuclease II	CDS	0.598667	7.74113	1.26978e-05	0.000132674	3.87722
CP037923.1	EKN05_022310	rpsL	30S ribosomal protein S12	CDS	0.891379	9.82732	1.29492e-05	0.000134944	3.86985
CP037923.1	EKN05_015595	EKN05_015595	hypothetical protein	CDS	-0.513286	6.57627	1.32515e-05	0.000137732	3.86096
CP037923.1	EKN05_012505	rhlE	ATP-dependent RNA helicase RhlE	pseudo	0.668188	8.51593	1.34528e-05	0.000139458	3.85556
CP037923.1	EKN05_019685	EKN05_019685	hypothetical protein	CDS	-0.828483	5.61982	1.4479e-05	0.000149705	3.82476
CP037923.1	EKN05_013925	pheP	aromatic amino acid transporter AroP	CDS	0.426641	6.97963	1.46662e-05	0.000151245	3.82032
CP037923.1	EKN05_010240	EKN05_010240	GlsB/YeaQ/YmgE family stress response membrane protein	CDS	-1.15804	7.52834	1.47995e-05	0.000152223	3.81752
CP037923.1	EKN05_011300	cbpM	chaperone modulator CbpM	CDS	-0.728194	8.78713	1.52786e-05	0.000156744	3.80481
CP037923.1	EKN05_009925	kch	voltage-gated potassium channel protein	CDS	-0.727894	6.43242	1.54332e-05	0.000157921	3.80156
CP037923.1	EKN05_008305	speG	spermidine N1-acetyltransferase	pseudo	0.593585	6.86763	1.55077e-05	0.000158275	3.80059
CP037923.1	EKN05_014715	tgt	tRNA guanosine(34) transglycosylase Tgt	CDS	0.539501	7.45284	1.58943e-05	0.000161804	3.79101
CP037924.1	EKN05_024245	msbB	lauroyl-Kdo(2)-lipid IV(A) myristoyltransferase	CDS	0.659644	7.92018	1.61058e-05	0.000163536	3.78639
CP037923.1	EKN05_005645	EKN05_005645	YebC/PmpR family DNA-binding transcriptional regulator	CDS	1.0184	7.64977	1.63218e-05	0.000165306	3.78171
CP037923.1	EKN05_018215	nrfB	cytochrome c nitrite reductase pentaheme subunit	CDS	0.908519	5.5812	1.64223e-05	0.000165873	3.78022
CP037923.1	EKN05_003650	ypdK	membrane protein YpdK	CDS	0.746886	5.59097	1.64616e-05	0.000165873	3.78022
CP037923.1	EKN05_014925	EKN05_014925	hypothetical protein	pseudo	-0.806447	9.45676	1.66568e-05	0.000167414	3.77621
CP037923.1	EKN05_009035	tsaB	tRNA (adenosine(37)-N6)-threonylcarbamoyltransferase complex dimerization subunit type 1 TsaB	CDS	0.688635	6.45119	1.68655e-05	0.000169082	3.7719
CP037923.1	EKN05_001380	EKN05_001380	DUF2799 domain-containing protein	CDS	-0.913036	6.21699	1.73927e-05	0.000173927	3.75963
CP037923.1	EKN05_019095	yiaJ	IclR family transcriptional regulator YiaJ	CDS	-0.536015	5.93816	1.80816e-05	0.00018036	3.74386
CP037923.1	EKN05_018585	yjaE	sigma D regulator	CDS	-0.567746	7.41426	1.88758e-05	0.00018781	3.72628
CP037923.1	EKN05_022895	ptsN	PTS IIA-like nitrogen regulatory protein PtsN	CDS	-0.484644	7.42528	1.95546e-05	0.000194076	3.71203
CP037923.1	EKN05_017525	cpdB	2'	CDS	-0.67712	7.17832	1.96501e-05	0.000194536	3.711
CP037923.1	EKN05_022465	rpsM	30S ribosomal protein S13	CDS	0.518518	10.6144	1.9896e-05	0.000196479	3.70668
CP037923.1	EKN05_022780	rplM	50S ribosomal protein L13	CDS	0.656199	8.79355	2.01278e-05	0.000198274	3.70273
CP037923.1	EKN05_017765	ahr	NADPH-dependent aldehyde reductase Ahr	CDS	-0.816261	5.74283	2.05042e-05	0.00020148	3.69577
CP037923.1	EKN05_012400	EKN05_012400	phosphoethanolamine transferase	CDS	0.54038	8.08019	2.0711e-05	0.000203008	3.69249
CP037923.1	EKN05_004020	yfcC	putative basic amino acid antiporter YfcC	CDS	0.64698	6.43225	2.14329e-05	0.000209566	3.67868
CP037924.1	EKN05_023635	ipaH4.5	T3SS effector E3 ubiquitin-protein ligase IpaH4.5	CDS	0.622438	7.64969	2.15608e-05	0.000210298	3.67717
CP037923.1	EKN05_001520	gabT	4-aminobutyrate--2-oxoglutarate transaminase	CDS	-0.850594	6.59274	2.16592e-05	0.000210738	3.67626
CP037923.1	EKN05_018645	rplK	50S ribosomal protein L11	CDS	0.979775	8.91319	2.20484e-05	0.000213999	3.66959
CP037923.1	EKN05_016710	arcA	two-component system response regulator ArcA	CDS	-0.657407	10.0303	2.26231e-05	0.000219041	3.65948
CP037923.1	EKN05_016400	EKN05_016400	DedA family protein	CDS	-1.09496	7.49102	2.28851e-05	0.000221037	3.65554
CP037923.1	EKN05_001530	csiR	DNA-binding transcriptional regulator CsiR	CDS	-0.635424	7.83496	2.35919e-05	0.000227309	3.64338
CP037923.1	EKN05_008270	lsrA	autoinducer 2 ABC transporter ATP-binding protein LsrA	CDS	0.878532	5.33609	2.44756e-05	0.00023525	3.62847
CP037923.1	EKN05_010295	nhaB	Na(+)/H(+) antiporter NhaB	CDS	0.446228	7.21349	2.50079e-05	0.000239785	3.62018
CP037923.1	EKN05_020425	yifK	amino acid permease	CDS	-0.775649	6.90736	2.56739e-05	0.000245576	3.60981
CP037923.1	EKN05_012060	lysO	L-lysine exporter LysO	CDS	-0.692344	5.92755	2.62477e-05	0.00025046	3.60126
CP037923.1	EKN05_010775	rpmF	50S ribosomal protein L32	CDS	0.877934	9.4934	2.67055e-05	0.000254216	3.5948
CP037923.1	EKN05_020365	wecA	UDP-N-acetylglucosamine--undecaprenyl-phosphate N-acetylglucosaminephosphotransferase	CDS	0.455143	8.10747	2.69852e-05	0.000256262	3.59132
CP037923.1	EKN05_013565	EKN05_013565	hypothetical protein	CDS	-0.963827	7.99264	2.71382e-05	0.000257098	3.5899
CP037923.1	EKN05_000130	EKN05_000130	PadR family transcriptional regulator	CDS	0.623356	6.10919	2.73203e-05	0.000258206	3.58803
CP037923.1	EKN05_000145	ygjF	G/U mismatch-specific DNA glycosylase	CDS	-0.966797	7.65629	2.73961e-05	0.000258307	3.58786
CP037923.1	EKN05_005610	ldtA	L	CDS	-0.540765	8.16395	2.75924e-05	0.000259539	3.5858
CP037923.1	EKN05_020580	recQ	ATP-dependent DNA helicase RecQ	CDS	0.492466	7.16484	2.7809e-05	0.000260956	3.58343
CP037923.1	EKN05_009975	adhE	bifunctional acetaldehyde-CoA/alcohol dehydrogenase	CDS	0.683543	11.0876	2.79623e-05	0.000261775	3.58207
CP037923.1	EKN05_021615	EKN05_021615	type II toxin-antitoxin system HicA family toxin	CDS	-0.713096	5.86865	2.82313e-05	0.00026367	3.57894
CP037923.1	EKN05_019220	yibF	glutathione S-transferase	CDS	-0.473369	7.83116	2.85271e-05	0.000265805	3.57544
CP037923.1	EKN05_018100	pspG	envelope stress response protein PspG	CDS	-0.777792	5.07816	2.86055e-05	0.00026591	3.57527
CP037923.1	EKN05_009635	puuC	aldehyde dehydrogenase PuuC	CDS	-1.0352	6.40523	2.87146e-05	0.0002663	3.57463
CP037923.1	EKN05_004740	mglA	galactose/methyl galactoside ABC transporter ATP-binding protein MglA	CDS	-1.33819	6.78999	2.97698e-05	0.000275441	3.55997
CP037923.1	EKN05_014840	iraP	anti-adapter protein IraP	CDS	-1.05409	4.04713	3.02382e-05	0.000278472	3.55522
CP037924.1	EKN05_024530	EKN05_024530	transposase	pseudo	0.913324	5.28433	3.01769e-05	0.000278472	3.55522
CP037923.1	EKN05_012550	EKN05_012550	UPF0104 family protein	CDS	-0.617811	6.97554	3.03421e-05	0.000278781	3.55474
CP037924.1	EKN05_024470	ltrA	group II intron reverse transcriptase/maturase	pseudo	0.655313	8.36972	3.0789e-05	0.000282232	3.54939
CP037923.1	EKN05_019905	rnpA	ribonuclease P protein component	CDS	1.14389	7.56654	3.11407e-05	0.000284797	3.54546
CP037923.1	EKN05_017630	nrdG	anaerobic ribonucleoside-triphosphate reductase-activating protein	CDS	-0.50699	6.29248	3.19145e-05	0.000291201	3.53581
CP037923.1	EKN05_006715	mepM	murein DD-endopeptidase MepM	CDS	0.719797	7.67415	3.25912e-05	0.000296677	3.52772
CP037923.1	EKN05_006275	flhC	flagellar transcriptional regulator FlhC	CDS	1.01974	5.59805	3.26644e-05	0.000296677	3.52772
CP037923.1	EKN05_002900	EKN05_002900	alpha/beta hydrolase	CDS	0.855009	6.31919	3.28875e-05	0.000298019	3.52576
CP037923.1	EKN05_007845	dtpA	dipeptide/tripeptide permease DtpA	CDS	0.513861	7.62601	3.32234e-05	0.000300376	3.52234
CP037923.1	EKN05_010285	ycgB	SpoVR family protein	CDS	-0.65094	9.889	3.36949e-05	0.000303945	3.51721
CP037923.1	EKN05_022535	EKN05_022535	DUF494 domain-containing protein	CDS	-0.575272	7.85503	3.74119e-05	0.000335827	3.47388
CP037923.1	EKN05_013355	ybgI	Nif3-like dinuclear metal center hexameric protein	CDS	-0.892268	5.90154	3.74223e-05	0.000335827	3.47388
CP037923.1	EKN05_000375	EKN05_000375	radical SAM protein	pseudo	0.561793	6.52435	3.74837e-05	0.000335827	3.47388
CP037923.1	EKN05_022995	EKN05_022995	DMT family transporter	CDS	0.806674	7.38013	3.77872e-05	0.000337782	3.47136
CP037923.1	EKN05_020065	lpfC	fimbrial biogenesis outer membrane usher protein	CDS	-0.440657	6.99915	4.19762e-05	0.000374383	3.42668
CP037923.1	EKN05_001510	lhgO	L-2-hydroxyglutarate oxidase	CDS	-0.890812	7.32149	4.24616e-05	0.000377861	3.42267
CP037923.1	EKN05_003580	nupC	nucleoside permease NupC	CDS	0.791256	8.52151	4.27844e-05	0.00037988	3.42035
CP037923.1	EKN05_019225	EKN05_019225	HlyD family secretion protein	CDS	-0.5107	6.67845	4.29921e-05	0.00038087	3.41922
CP037923.1	EKN05_009070	sdaA	L-serine ammonia-lyase	CDS	0.453426	8.7243	4.31529e-05	0.00038144	3.41857
CP037923.1	EKN05_002015	cysD	sulfate adenylyltransferase subunit 2	CDS	1.16669	3.72294	4.34151e-05	0.000382904	3.41691
CP037923.1	EKN05_003585	mntH	Mn(2+) uptake NRAMP transporter MntH	CDS	-1.01747	6.84614	4.35456e-05	0.000383201	3.41657
CP037923.1	EKN05_006255	otsB	trehalose-phosphatase	CDS	-0.992709	8.13312	4.37882e-05	0.000384482	3.41512
CP037923.1	EKN05_010440	hflD	lysogenization regulator HflD	CDS	0.56805	7.05696	4.48409e-05	0.000392854	3.40577
CP037923.1	EKN05_001340	sdaB	L-serine ammonia-lyase	CDS	0.81695	6.99489	4.64133e-05	0.000404958	3.39259
CP037923.1	EKN05_004765	sanA	outer membrane permeability protein SanA	CDS	0.937713	8.31701	4.64287e-05	0.000404958	3.39259
CP037923.1	EKN05_004790	EKN05_004790	protein YohP	CDS	-1.23341	9.13178	4.65292e-05	0.000404958	3.39259
CP037923.1	EKN05_012520	ybhF	ABC transporter ATP-binding protein	CDS	0.488858	7.82514	4.69075e-05	0.000407354	3.39003
CP037923.1	EKN05_020700	EKN05_020700	IMPACT family protein	CDS	-0.448603	7.36693	4.93541e-05	0.000427664	3.3689
CP037923.1	EKN05_000165	rpsU	30S ribosomal protein S21	CDS	0.946198	10.6118	4.95476e-05	0.000428403	3.36815
CP037923.1	EKN05_012545	clsB	cardiolipin synthase ClsB	CDS	-0.534592	6.57734	4.97497e-05	0.000429213	3.36733
CP037923.1	EKN05_004045	hxpA	hexitol phosphatase HpxA	CDS	0.388762	8.54388	5.01614e-05	0.000431824	3.36469
CP037923.1	EKN05_005255	dcd	dCTP deaminase	CDS	0.547053	7.68322	5.06991e-05	0.00043539	3.36112
CP037923.1	EKN05_006160	EKN05_006160	DUF2594 family protein	CDS	0.750008	5.13549	5.07955e-05	0.00043539	3.36112
CP037923.1	EKN05_013695	uspG	universal stress protein UspG	CDS	0.541661	9.01544	5.13907e-05	0.00043954	3.357
CP037923.1	EKN05_020980	fdhD	sulfurtransferase FdhD	CDS	-0.511122	6.50181	5.17555e-05	0.000441706	3.35487
CP037923.1	EKN05_020480	cyaA	class I adenylate cyclase	CDS	-0.478908	10.6057	5.20644e-05	0.000442118	3.35446
CP037923.1	EKN05_019485	rph	ribonuclease PH	CDS	0.707845	6.41918	5.20992e-05	0.000442118	3.35446
CP037923.1	EKN05_021080	fieF	cation-efflux pump FieF	CDS	-0.520337	8.03139	5.21386e-05	0.000442118	3.35446
CP037923.1	EKN05_000380	EKN05_000380	DUF3362 domain-containing protein	pseudo	0.797296	4.77594	5.24543e-05	0.000443844	3.35277
CP037923.1	EKN05_006260	otsA	alpha	pseudo	-0.69779	7.86624	5.26561e-05	0.000444602	3.35203
CP037923.1	EKN05_001160	ygdR	lipoprotein YgdR	CDS	-0.757843	9.18833	5.28806e-05	0.000445164	3.35148
CP037923.1	EKN05_010370	minD	septum site-determining protein MinD	CDS	0.418301	7.35951	5.29475e-05	0.000445164	3.35148
CP037923.1	EKN05_017910	iraD	anti-adapter protein IraD	CDS	-0.785969	3.49833	5.31687e-05	0.000445442	3.35121
CP037923.1	EKN05_014130	purE	5-(carboxyamino)imidazole ribonucleotide mutase	CDS	0.781895	4.91497	5.32056e-05	0.000445442	3.35121
CP037923.1	EKN05_020465	hemX	uroporphyrinogen-III C-methyltransferase	CDS	-0.551503	7.95076	5.47626e-05	0.00045751	3.3396
CP037923.1	EKN05_004700	yeiE	LysR family transcriptional regulator	CDS	-0.437765	7.84101	5.53831e-05	0.00046172	3.33562
CP037923.1	EKN05_002045	cysI	assimilatory sulfite reductase (NADPH) hemoprotein subunit	CDS	0.819075	5.47882	5.63507e-05	0.0004688	3.32901
CP037923.1	EKN05_003270	tkt	transketolase	CDS	-0.812948	8.45721	5.76336e-05	0.000478467	3.32015
CP037923.1	EKN05_013415	sdhC	succinate dehydrogenase cytochrome b556 subunit	CDS	-0.765158	7.58412	5.82917e-05	0.000482807	3.31623
CP037923.1	EKN05_022615	yhdW	amino acid ABC transporter substrate-binding protein	CDS	-0.608751	5.99535	5.84001e-05	0.000482807	3.31623
CP037923.1	EKN05_022405	rplN	50S ribosomal protein L14	CDS	0.84435	10.9134	5.8843e-05	0.000485454	3.31385
CP037923.1	EKN05_008330	EKN05_008330	IS3 family transposase	pseudo	-1.08996	3.00282	5.99773e-05	0.000493228	3.30695
CP037924.1	EKN05_024240	pWR501_0254	IS630 family transposase	CDS	0.743064	5.85999	6.00343e-05	0.000493228	3.30695
CP037923.1	EKN05_016940	yjjN	zinc-binding alcohol dehydrogenase family protein	pseudo	1.13045	4.67121	6.08736e-05	0.000499088	3.30182
CP037923.1	EKN05_018400	EKN05_018400	hypothetical protein	CDS	-1.37102	6.05614	6.12631e-05	0.000501244	3.29995
CP037923.1	EKN05_005020	EKN05_005020	DUF2574 family protein	CDS	-0.780352	8.00778	6.25254e-05	0.000509633	3.29274
CP037923.1	EKN05_018885	metJ	met regulon transcriptional regulator MetJ	CDS	-0.526073	7.29921	6.25459e-05	0.000509633	3.29274
CP037923.1	EKN05_008530	ydiD	medium-chain fatty-acid--CoA ligase	pseudo	-0.623193	5.75389	6.27831e-05	0.000510515	3.29199
CP037923.1	EKN05_009760	pgpB	phosphatidylglycerophosphatase B	CDS	-0.520069	6.75585	6.31923e-05	0.00051279	3.29006
CP037923.1	EKN05_013900	ybdK	glutamate--cysteine ligase	CDS	-0.523977	7.84235	6.51845e-05	0.000527875	3.27747
CP037923.1	EKN05_006660	aspS	aspartate--tRNA ligase	CDS	0.506656	7.91451	6.54691e-05	0.000529097	3.27646
CP037923.1	EKN05_002030	EKN05_002030	type I toxin-antitoxin system Hok family toxin	CDS	1.8268	4.17638	6.8404e-05	0.00055169	3.2583
CP037923.1	EKN05_021505	uspB	universal stress protein UspB	CDS	-1.88933	7.45059	7.05607e-05	0.000567928	3.24571
CP037923.1	EKN05_015095	yafN	type I toxin-antitoxin system antitoxin YafN	CDS	-0.972428	4.44198	7.07103e-05	0.000567978	3.24567
CP037923.1	EKN05_006710	znuA	zinc ABC transporter substrate-binding protein ZnuA	CDS	0.569958	7.48334	7.13573e-05	0.000572014	3.24259
CP037923.1	EKN05_017415	fxsA	membrane protein FxsA	CDS	0.770686	6.244	7.18441e-05	0.000574753	3.24052
CP037923.1	EKN05_007400	EKN05_007400	EAL domain-containing protein	pseudo	-0.948301	4.42368	7.23463e-05	0.000577604	3.23837
CP037923.1	EKN05_022745	yhcN	peroxide/acid stress response protein YhcN	CDS	-0.736591	9.65435	7.25493e-05	0.000578059	3.23803
CP037923.1	EKN05_016130	EKN05_016130	UPF0231 family protein	CDS	-1.04435	5.66398	7.29582e-05	0.00058015	3.23646
CP037923.1	EKN05_002980	ndk	nucleoside-diphosphate kinase	CDS	0.472474	9.2335	7.40352e-05	0.000587534	3.23097
CP037923.1	EKN05_016120	speE	polyamine aminopropyltransferase	CDS	0.561671	6.88608	7.49929e-05	0.000593943	3.22625
CP037923.1	EKN05_004055	EKN05_004055	5'-deoxynucleotidase	CDS	0.44558	5.86903	7.52675e-05	0.000594929	3.22554
CP037923.1	EKN05_001705	mltB	murein transglycosylase B	CDS	-0.405683	6.90368	7.61092e-05	0.000600384	3.22157
CP037923.1	EKN05_002035	EKN05_002035	integrase	pseudo	1.06384	3.39814	7.74246e-05	0.000609546	3.21499
CP037923.1	EKN05_012295	rimO	30S ribosomal protein S12 methylthiotransferase RimO	CDS	0.542419	6.29567	7.91096e-05	0.000621575	3.20651
CP037923.1	EKN05_019235	mtlA	PTS mannitol transporter subunit IICBA	CDS	-0.621327	7.22386	7.93456e-05	0.000622195	3.20607
CP037923.1	EKN05_018285	phnD	phosphonate ABC transporter substrate-binding protein	CDS	0.560532	5.81462	7.95868e-05	0.000622853	3.20561
CP037923.1	EKN05_004745	mglC	galactoside ABC transporter permease	CDS	-1.18378	6.90678	8.10021e-05	0.000631843	3.19939
CP037923.1	EKN05_006035	EKN05_006035	integrase	pseudo	-0.65846	5.79375	8.10546e-05	0.000631843	3.19939
CP037923.1	EKN05_022070	aroB	3-dehydroquinate synthase	CDS	-0.602777	8.83824	8.12312e-05	0.000631976	3.1993
CP037923.1	EKN05_021395	gadE	acid resistance transcriptional activator GadE	CDS	-1.51617	9.54305	8.22814e-05	0.000638891	3.19457
CP037923.1	EKN05_021150	yhjE	MFS transporter	CDS	-0.609424	5.77452	8.28521e-05	0.000642064	3.19242
CP037923.1	EKN05_018795	argE	acetylornithine deacetylase	CDS	-0.42629	7.05066	8.48312e-05	0.000656116	3.18302
CP037923.1	EKN05_023065	rimP	ribosome maturation factor RimP	CDS	0.656577	9.32869	8.51488e-05	0.000657289	3.18224
CP037923.1	EKN05_013080	djlC	co-chaperone DjlC	CDS	-0.558472	5.91568	8.58476e-05	0.000661394	3.17954
CP037923.1	EKN05_022815	nanA	N-acetylneuraminate lyase	CDS	0.796055	6.36978	8.62901e-05	0.000661857	3.17924
CP037923.1	EKN05_003435	ucpA	SDR family oxidoreductase UcpA	CDS	0.559367	9.28529	8.63783e-05	0.000661857	3.17924
CP037923.1	EKN05_016365	leuD	3-isopropylmalate dehydratase small subunit	CDS	-0.515309	5.68741	8.6409e-05	0.000661857	3.17924
CP037923.1	EKN05_011470	yccA	FtsH protease modulator YccA	CDS	0.577122	11.0832	8.73813e-05	0.000667332	3.17566
CP037923.1	EKN05_004955	EKN05_004955	MerR family DNA-binding transcriptional regulator	pseudo	-1.44352	5.88705	8.74609e-05	0.000667332	3.17566
CP037923.1	EKN05_001410	rimM	ribosome maturation factor RimM	CDS	0.671318	8.37457	8.81418e-05	0.000671132	3.17319
CP037923.1	EKN05_012310	EKN05_012310	cyclic di-GMP phosphodiesterase	pseudo	0.802487	4.5866	8.8298e-05	0.000671132	3.17319
CP037923.1	EKN05_018725	btuB	TonB-dependent vitamin B12 receptor BtuB	CDS	-0.608967	6.62249	8.87183e-05	0.000673036	3.17196
CP037923.1	EKN05_010320	EKN05_010320	YcgN family cysteine cluster protein	CDS	-0.645275	7.02332	8.99211e-05	0.000680855	3.16695
CP037923.1	EKN05_008110	EKN05_008110	ammonium transporter	pseudo	0.54903	5.76133	9.1179e-05	0.000689063	3.16174
CP037923.1	EKN05_011605	pyrD	quinone-dependent dihydroorotate dehydrogenase	CDS	0.533295	6.72473	9.51733e-05	0.000716926	3.14453
CP037923.1	EKN05_010650	mfd	transcription-repair coupling factor	CDS	0.401718	8.12925	9.52281e-05	0.000716926	3.14453
CP037923.1	EKN05_011730	ldtD	L	CDS	-0.461205	9.75593	9.59998e-05	0.000721364	3.14185
CP037923.1	EKN05_021325	yhjY	autotransporter outer membrane beta-barrel domain-containing protein	CDS	-0.702532	8.03148	9.67742e-05	0.000725807	3.13918
CP037923.1	EKN05_007690	ydhC	Bcr/CflA family multidrug efflux MFS transporter	CDS	0.567534	5.24774	9.82605e-05	0.00073556	3.13338
CP037923.1	EKN05_009855	trpF	bifunctional indole-3-glycerol-phosphate synthase TrpC/phosphoribosylanthranilate isomerase TrpF	CDS	-0.675139	4.7186	9.92013e-05	0.000741202	3.13006
CP037923.1	EKN05_021795	ggt	gamma-glutamyltransferase	CDS	-0.487621	8.77121	0.000100393	0.000748696	3.12569
CP037923.1	EKN05_021815	gntR	HTH-type transcriptional regulator GntR	CDS	-0.409336	8.55934	0.000104709	0.000778899	3.10852
CP037923.1	EKN05_005840	zinT	metal-binding protein ZinT	CDS	-1.01909	3.38876	0.000104837	0.000778899	3.10852
CP037923.1	EKN05_005105	fbaB	class I fructose-bisphosphate aldolase	CDS	-0.733144	10.496	0.000108074	0.00080145	3.09612
CP037923.1	EKN05_004600	mepS	bifunctional murein DD-endopeptidase/murein LD-carboxypeptidase	CDS	0.488808	10.0209	0.000112648	0.000833805	3.07894
CP037923.1	EKN05_018895	rpmE	50S ribosomal protein L31	CDS	0.836042	10.1921	0.000113202	0.000836343	3.07762
CP037923.1	EKN05_012975	lipA	lipoyl synthase	CDS	0.682714	8.54812	0.000115884	0.000854566	3.06825
CP037923.1	EKN05_023335	yhaH	DUF805 domain-containing protein	CDS	-1.3035	7.28975	0.000117114	0.000862025	3.06448
CP037923.1	EKN05_021785	ugpQ	glycerophosphodiester phosphodiesterase	CDS	-0.67977	6.83676	0.000118405	0.000869911	3.06052
CP037923.1	EKN05_012480	EKN05_012480	DUF1471 domain-containing protein	CDS	0.593626	7.59118	0.000119173	0.000873933	3.05852
CP037923.1	EKN05_014335	apt	adenine phosphoribosyltransferase	CDS	0.62314	6.9278	0.000120259	0.000880267	3.05539
CP037923.1	EKN05_011825	aroA	3-phosphoshikimate 1-carboxyvinyltransferase	CDS	-0.552769	7.35229	0.000120914	0.000883432	3.05383
CP037923.1	EKN05_018550	zraP	zinc resistance sensor/chaperone ZraP	CDS	0.890508	4.6368	0.000122484	0.000893253	3.04903
CP037923.1	EKN05_012010	clpA	ATP-dependent Clp protease ATP-binding subunit ClpA	CDS	-0.516258	9.34255	0.00012391	0.000901994	3.0448
CP037923.1	EKN05_022765	degQ	serine endoprotease DegQ	CDS	-0.507162	7.88489	0.000126983	0.000922668	3.03495
CP037923.1	EKN05_004805	EKN05_004805	DedA family protein	CDS	-0.6581	7.40069	0.000127608	0.000925506	3.03362
CP037923.1	EKN05_004050	yfbS	SLC13 family permease	CDS	0.460464	8.36767	0.000128683	0.0009316	3.03077
CP037923.1	EKN05_000115	EKN05_000115	tRNA-binding protein	pseudo	-0.811123	4.30285	0.000129336	0.000934615	3.02937
CP037923.1	EKN05_019410	waaO	lipopolysaccharide 3-alpha-galactosyltransferase	CDS	-0.619213	6.00382	0.00013259	0.000955873	3.0196
CP037923.1	EKN05_022435	rplR	50S ribosomal protein L18	CDS	0.543431	8.56187	0.00013276	0.000955873	3.0196
CP037923.1	EKN05_012655	ybhE	6-phosphogluconolactonase	CDS	-0.660013	7.48989	0.000134105	0.000963805	3.01601
CP037923.1	EKN05_002590	yfiE	LysR family transcriptional regulator	CDS	-0.552104	6.88896	0.000135496	0.000972033	3.01232
CP037923.1	EKN05_012910	EKN05_012910	DUF2184 domain-containing protein	CDS	0.774386	4.96662	0.00013634	0.000976321	3.01041
CP037923.1	EKN05_003030	guaB	IMP dehydrogenase	CDS	0.58093	7.59119	0.000137026	0.000979463	3.00901
CP037923.1	EKN05_009050	EKN05_009050	DUF1889 family protein	CDS	-0.752589	5.72833	0.00013745	0.000980724	3.00845
CP037923.1	EKN05_014505	tig	trigger factor	CDS	0.45995	9.98269	0.000138385	0.000985618	3.00629
CP037923.1	EKN05_020630	rmuC	DNA recombination protein RmuC	CDS	0.688534	8.45507	0.000141723	0.00100758	2.99672
CP037923.1	EKN05_009175	EKN05_009175	paraquat-inducible protein A	pseudo	-0.456592	7.28536	0.000142389	0.0010105	2.99546
CP037923.1	EKN05_016095	yadF	carbonate dehydratase	CDS	-0.508737	8.4409	0.000142886	0.00101221	2.99473
CP037923.1	EKN05_003300	EKN05_003300	hypothetical protein	CDS	-1.11847	4.2045	0.000145825	0.00103119	2.98666
CP037923.1	EKN05_017350	blc	outer membrane lipoprotein Blc	CDS	-0.532058	8.46683	0.000146703	0.00103555	2.98483
CP037923.1	EKN05_011285	agp	bifunctional glucose-1-phosphatase/inositol phosphatase	CDS	-0.483833	7.97119	0.000148415	0.00104495	2.9809
CP037923.1	EKN05_017485	EKN05_017485	hypothetical protein	pseudo	-0.695749	7.81084	0.000148601	0.00104495	2.9809
CP037923.1	EKN05_011275	wrbA	NAD(P)H:quinone oxidoreductase	CDS	-0.770833	9.02439	0.000148983	0.00104495	2.9809
CP037923.1	EKN05_001525	gabP	GABA permease	CDS	-0.649901	4.32367	0.000149208	0.00104495	2.9809
CP037924.1	EKN05_024260	shf	carbohydrate transporter	CDS	0.457057	8.97303	0.000149354	0.00104495	2.9809
CP037923.1	EKN05_013135	miaB	tRNA (N6-isopentenyl adenosine(37)-C2)-methylthiotransferase MiaB	CDS	0.468926	7.76745	0.000150814	0.00105231	2.97785
CP037923.1	EKN05_022775	EKN05_022775	cell division protein ZapE	CDS	-0.429212	6.70885	0.000150938	0.00105231	2.97785
CP037923.1	EKN05_021225	EKN05_021225	hypothetical protein	CDS	-0.920419	8.02802	0.00015252	0.00106148	2.97409
CP037923.1	EKN05_008360	ydfZ	putative selenium delivery protein YdfZ	CDS	0.812938	5.18167	0.000152796	0.00106153	2.97407
CP037923.1	EKN05_015040	yafV	2-oxoglutaramate amidase	CDS	-0.511933	8.03891	0.000153312	0.00106325	2.97337
CP037923.1	EKN05_008200	yneH	glutaminase	CDS	0.569519	5.31589	0.00015393	0.00106398	2.97307
CP037923.1	EKN05_016580	lspA	lipoprotein signal peptidase	CDS	0.486405	7.09631	0.000153955	0.00106398	2.97307
CP037923.1	EKN05_006970	uspF	universal stress protein UspF	CDS	0.535036	9.14329	0.000155362	0.00107039	2.97046
CP037923.1	EKN05_001655	yqaB	fructose-1-phosphate/6-phosphogluconate phosphatase	CDS	0.693004	7.81167	0.000155422	0.00107039	2.97046
CP037923.1	EKN05_004065	lrhA	transcriptional regulator LrhA	CDS	0.474802	8.23435	0.000156002	0.00107251	2.9696
CP037923.1	EKN05_018900	priA	primosomal protein N'	CDS	0.396398	7.28339	0.000160226	0.00109964	2.95875
CP037923.1	EKN05_022195	tsgA	MFS transporter TsgA	CDS	0.406551	7.68377	0.000161281	0.00110497	2.95665
CP037923.1	EKN05_016655	mogA	molybdopterin adenylyltransferase	CDS	0.41963	7.12118	0.000161924	0.00110736	2.95571
CP037923.1	EKN05_018865	katG	catalase/peroxidase HPI	CDS	-0.852582	8.89806	0.000162189	0.00110736	2.95571
CP037923.1	EKN05_012530	EKN05_012530	ABC transporter permease	CDS	0.451535	7.04336	0.000164747	0.00112289	2.94966
CP037923.1	EKN05_008840	EKN05_008840	thiosulfate sulfurtransferase	CDS	0.974486	5.13364	0.000167126	0.00113714	2.94419
CP037923.1	EKN05_022890	rapZ	RNase adapter RapZ	CDS	-0.372	8.29155	0.000170133	0.00115562	2.93719
CP037923.1	EKN05_007445	EKN05_007445	TonB-dependent receptor	CDS	-0.635748	4.35859	0.000173828	0.0011774	2.92908
CP037923.1	EKN05_003520	yfeH	bile acid:sodium symporter	CDS	-0.504962	6.09634	0.000173934	0.0011774	2.92908
CP037923.1	EKN05_000415	metC	cystathionine beta-lyase	CDS	-0.523093	6.06744	0.000175313	0.0011808	2.92783
CP037923.1	EKN05_006090	yedE	selenium metabolism membrane protein YedE/FdhT	CDS	0.539347	6.39919	0.000175336	0.0011808	2.92783
CP037923.1	EKN05_022200	ppiA	peptidylprolyl isomerase A	CDS	0.536956	8.39044	0.000175618	0.0011808	2.92783
CP037923.1	EKN05_004240	nudI	nucleoside triphosphatase NudI	CDS	0.522069	5.41602	0.000175628	0.0011808	2.92783
CP037923.1	EKN05_010770	plsX	phosphate acyltransferase PlsX	CDS	0.698978	9.6902	0.000177036	0.00118824	2.92509
CP037923.1	EKN05_021975	feoA	ferrous iron transporter A	CDS	-0.874182	6.7963	0.000177793	0.00119131	2.92398
CP037923.1	EKN05_001415	rpsP	30S ribosomal protein S16	CDS	0.527144	8.10514	0.000179365	0.00119981	2.92089
CP037923.1	EKN05_011150	EKN05_011150	EAL domain-containing protein	pseudo	-0.743766	6.46163	0.000182311	0.00121546	2.91526
CP037923.1	EKN05_001165	EKN05_001165	TerC family protein	CDS	0.579612	7.05464	0.000182318	0.00121546	2.91526
CP037923.1	EKN05_022265	kefB	glutathione-regulated potassium-efflux system protein KefB	CDS	-0.900146	6.04756	0.000182959	0.00121768	2.91447
CP037923.1	EKN05_012950	pagP	phospholipid:lipid A palmitoyltransferase	CDS	-0.630777	5.71615	0.000184176	0.00122372	2.91232
CP037923.1	EKN05_014905	tauD	taurine dioxygenase	CDS	0.54799	5.31483	0.000185049	0.00122725	2.91107
CP037923.1	EKN05_019030	EKN05_019030	acyltransferase	CDS	-0.555557	5.72089	0.000185327	0.00122725	2.91107
CP037923.1	EKN05_007980	fumC	class II fumarate hydratase	CDS	-0.451983	6.32497	0.000187391	0.00123885	2.90698
CP037923.1	EKN05_022770	yhcB	DUF1043 family protein	CDS	-0.528431	9.02233	0.000187938	0.00124039	2.90644
CP037923.1	EKN05_021355	EKN05_021355	DUF3053 domain-containing protein	CDS	-0.830426	8.41514	0.000189787	0.00125051	2.90291
CP037923.1	EKN05_004310	nrdA	ribonucleoside-diphosphate reductase subunit alpha	CDS	0.400821	8.72382	0.000190374	0.00125229	2.90229
CP037923.1	EKN05_022785	rpsI	30S ribosomal protein S9	CDS	0.994658	9.6498	0.000191092	0.00125493	2.90138
CP037923.1	EKN05_022470	rpsK	30S ribosomal protein S11	CDS	0.457662	9.95636	0.000192139	0.00125972	2.89973
CP037923.1	EKN05_007720	ydhO	endopeptidase	CDS	0.443269	6.9153	0.000194027	0.00127	2.8962
CP037923.1	EKN05_000465	hybB	Ni/Fe-hydrogenase cytochrome b subunit	CDS	0.827989	5.77499	0.000198647	0.00129809	2.8867
CP037923.1	EKN05_019245	mtlR	transcriptional repressor MtlR	CDS	-0.478017	7.48376	0.00019943	0.00130106	2.8857
CP037923.1	EKN05_017155	yjfP	esterase	CDS	-0.495274	5.87246	0.000201777	0.00131168	2.88217
CP037923.1	EKN05_008670	EKN05_008670	hypothetical protein	CDS	-0.527644	7.67581	0.000201815	0.00131168	2.88217
CP037923.1	EKN05_011995	infA	translation initiation factor IF-1	CDS	0.677055	10.1134	0.000202052	0.00131168	2.88217
CP037923.1	EKN05_021810	EKN05_021810	pirin family protein	CDS	-0.447696	7.56372	0.000205039	0.00132842	2.87667
CP037923.1	EKN05_003445	cysT	sulfate/thiosulfate ABC transporter permease CysT	CDS	0.80018	5.62476	0.000205301	0.00132842	2.87667
CP037923.1	EKN05_002985	rlmN	bifunctional tRNA (adenosine(37)-C2)-methyltransferase TrmG/ribosomal RNA large subunit methyltransferase RlmN	CDS	0.629041	7.7788	0.000206235	0.00133228	2.8754
CP037923.1	EKN05_011505	mgsA	methylglyoxal synthase	CDS	0.53825	7.60708	0.00020757	0.00133872	2.87331
CP037923.1	EKN05_010710	fhuE	ferric-rhodotorulic acid/ferric-coprogen receptor FhuE	CDS	0.501447	6.00325	0.000210939	0.00135824	2.86702
CP037923.1	EKN05_019850	dgoK	2-dehydro-3-deoxygalactonokinase	CDS	0.623997	5.83502	0.000213821	0.00137456	2.86184
CP037923.1	EKN05_010260	EKN05_010260	potassium/proton antiporter	CDS	-0.588027	8.8692	0.000214834	0.00137802	2.86075
CP037923.1	EKN05_013010	mrdA	peptidoglycan DD-transpeptidase MrdA	CDS	0.431723	7.87684	0.000215054	0.00137802	2.86075
CP037924.1	EKN05_023875	pWR501_0034	IS4-like element ISSfl1 family transposase	CDS	0.657558	6.88712	0.000222716	0.0014248	2.84624
CP037923.1	EKN05_015045	ykfE	C-lysozyme inhibitor	CDS	-1.43709	6.24132	0.00022588	0.00144272	2.84082
CP037923.1	EKN05_012405	ompX	outer membrane protein OmpX	CDS	0.779014	11.2147	0.000229323	0.00146235	2.83495
CP037923.1	EKN05_006270	flhD	flagellar transcriptional regulator FlhD	pseudo	0.838798	5.44451	0.000231768	0.00147557	2.83104
CP037923.1	EKN05_017005	EKN05_017005	MBL fold metallo-hydrolase	pseudo	-0.743429	5.05823	0.000233204	0.00148233	2.82906
CP037923.1	EKN05_001310	fucK	L-fuculokinase	pseudo	-0.744995	6.08609	0.000240256	0.0015247	2.81682
CP037923.1	EKN05_021660	EKN05_021660	AI-2E family transporter	CDS	-0.518305	5.68686	0.000241026	0.00152714	2.81612
CP037923.1	EKN05_017555	msrA	peptide-methionine (S)-S-oxide reductase MsrA	CDS	-0.543597	7.96039	0.00024943	0.00157787	2.80193
CP037923.1	EKN05_009960	oppB	oligopeptide ABC transporter permease OppB	CDS	0.373459	6.97383	0.000250873	0.00158446	2.80012
CP037923.1	EKN05_008700	katE	catalase HPII	CDS	-0.528387	8.7648	0.000251357	0.00158499	2.79997
CP037923.1	EKN05_010250	emtA	membrane-bound lytic murein transglycosylase EmtA	CDS	-0.653758	5.2221	0.000254241	0.00160062	2.79571
CP037923.1	EKN05_018340	adiC	arginine/agmatine antiporter	CDS	0.652491	5.80587	0.000256019	0.00160927	2.79337
CP037923.1	EKN05_012190	ybjN	YbjN domain-containing protein	CDS	0.609935	6.89403	0.000258691	0.00162348	2.78955
CP037923.1	EKN05_001890	mutS	DNA mismatch repair protein MutS	CDS	0.477698	6.77796	0.000265636	0.00166443	2.77873
CP037923.1	EKN05_016615	nhaR	transcriptional activator NhaR	CDS	-0.659742	6.66792	0.000267635	0.00167431	2.77616
CP037923.1	EKN05_022295	tusD	sulfurtransferase complex subunit TusD	CDS	-0.605128	5.15623	0.000268906	0.00167888	2.77498
CP037923.1	EKN05_004565	bcr	multidrug efflux MFS transporter Bcr	CDS	0.366197	7.59354	0.000269526	0.00167888	2.77498
CP037923.1	EKN05_013200	nagB	glucosamine-6-phosphate deaminase	CDS	-0.407577	7.35846	0.000269638	0.00167888	2.77498
CP037923.1	EKN05_010305	umuC	translesion error-prone DNA polymerase V subunit UmuC	CDS	0.50804	4.92686	0.000271149	0.00168564	2.77324
CP037923.1	EKN05_009875	yciF	ferritin-like domain-containing protein	CDS	-0.84743	4.20695	0.000271763	0.0016868	2.77294
CP037923.1	EKN05_022510	trkA	Trk system potassium transporter TrkA	CDS	-0.487358	8.43252	0.000272516	0.00168883	2.77241
CP037923.1	EKN05_019450	rpmG	50S ribosomal protein L33	CDS	1.28562	10.2593	0.000276659	0.00171183	2.76654
CP037923.1	EKN05_015890	ispC	1-deoxy-D-xylulose-5-phosphate reductoisomerase	CDS	-0.584297	7.05052	0.00027718	0.00171238	2.7664
CP037923.1	EKN05_007275	EKN05_007275	GntR family transcriptional regulator	CDS	-0.940474	9.02638	0.000281063	0.00173366	2.76104
CP037923.1	EKN05_011985	cydC	cysteine/glutathione ABC transporter ATP-binding protein/permease CydC	CDS	0.367238	7.31226	0.000284757	0.00175372	2.75604
CP037923.1	EKN05_006235	yecI	non-heme ferritin-like protein	CDS	0.634931	6.81911	0.00028585	0.00175771	2.75505
CP037923.1	EKN05_019720	uhpB	signal transduction histidine-protein kinase/phosphatase UhpB	CDS	0.766954	4.20837	0.000286946	0.00176172	2.75406
CP037923.1	EKN05_008315	EKN05_008315	DUF1161 domain-containing protein	CDS	0.97259	8.90972	0.000290199	0.00177893	2.74984
CP037923.1	EKN05_003800	sixA	phosphohistidine phosphatase SixA	CDS	-0.470647	8.34705	0.00029311	0.00179399	2.74618
CP037923.1	EKN05_007745	rnt	ribonuclease T	CDS	0.463066	5.96273	0.000298749	0.00182569	2.73857
CP037923.1	EKN05_010800	rne	ribonuclease E	CDS	0.396835	10.2778	0.000299765	0.00182907	2.73777
CP037923.1	EKN05_020345	rhlB	ATP-dependent RNA helicase RhlB	CDS	-0.383797	9.30959	0.00030026	0.00182927	2.73772
CP037923.1	EKN05_018945	glpK	glycerol kinase	CDS	-0.652498	7.76665	0.000301165	0.00183197	2.73708
CP037923.1	EKN05_010680	EKN05_010680	alpha/beta hydrolase	CDS	-0.580508	7.64937	0.000303275	0.00184197	2.73472
CP037923.1	EKN05_007670	EKN05_007670	hypothetical protein	CDS	-1.54469	6.62357	0.000303894	0.00184291	2.7345
CP037923.1	EKN05_003755	EKN05_003755	DUF4102 domain-containing protein	CDS	0.47022	5.99035	0.000307689	0.00186307	2.72977
CP037923.1	EKN05_016835	EKN05_016835	DUF1328 domain-containing protein	CDS	-0.789421	10.1332	0.000314121	0.00189911	2.72145
CP037923.1	EKN05_014475	EKN05_014475	hypothetical protein	CDS	0.581061	4.80167	0.000315585	0.00190505	2.72009
CP037923.1	EKN05_007270	curA	NADPH-dependent curcumin/dihydrocurcumin reductase	CDS	-1.08873	5.85457	0.000319461	0.00192552	2.71545
CP037923.1	EKN05_010445	purB	adenylosuccinate lyase	CDS	0.669166	6.54779	0.000320736	0.00192733	2.71504
CP037924.1	EKN05_024810	pWR501_0129	IS21 family transposase	CDS	0.513581	5.59926	0.000320301	0.00192733	2.71504
CP037923.1	EKN05_018295	yjdN	VOC family metalloprotein YjdN	CDS	-0.702223	6.11886	0.000322798	0.00193679	2.71292
CP037923.1	EKN05_010105	kdsA	3-deoxy-8-phosphooctulonate synthase	CDS	0.701698	7.9778	0.000323728	0.00193943	2.71233
CP037923.1	EKN05_001735	srlR	glucitol operon DNA-binding transcriptional repressor SrlR	CDS	0.685774	4.98855	0.000327243	0.00195752	2.70829
CP037923.1	EKN05_008090	clcB	voltage-gated ClC-type chloride channel ClcB	CDS	0.424857	6.4847	0.000328611	0.00196275	2.70714
CP037923.1	EKN05_001745	norR	nitric oxide reductase transcriptional regulator NorR	CDS	0.750801	6.10087	0.000331651	0.00197792	2.70379
CP037923.1	EKN05_013365	pxpC	5-oxoprolinase subunit PxpC	pseudo	-0.687981	6.19114	0.000333439	0.00198559	2.70211
CP037923.1	EKN05_014290	ybaL	Kef family K(+) transporter	CDS	-0.366031	9.3772	0.000339762	0.0020202	2.6946
CP037923.1	EKN05_010540	EKN05_010540	DNA primase	CDS	-1.19439	4.79645	0.000341329	0.00202648	2.69326
CP037923.1	EKN05_019200	aldB	aldehyde dehydrogenase	CDS	-0.735564	7.21791	0.000343051	0.00203366	2.69172
CP037923.1	EKN05_003265	EKN05_003265	DUF1176 domain-containing protein	CDS	-0.495497	7.13075	0.000352118	0.00208428	2.68104
CP037923.1	EKN05_018870	metF	methylenetetrahydrofolate reductase	CDS	-0.540608	6.14067	0.000353121	0.00208708	2.68046
CP037923.1	EKN05_015020	EKN05_015020	type IV secretion protein Rhs	CDS	-0.896928	6.59703	0.000353644	0.00208708	2.68046
CP037923.1	EKN05_022700	yhdE	nucleoside triphosphate pyrophosphatase YhdE	CDS	-0.468989	7.75735	0.000355196	0.00209276	2.67928
CP037924.1	EKN05_024100	EKN05_024100	IS3 family transposase	pseudo	0.920124	4.21337	0.000355664	0.00209276	2.67928
CP037923.1	EKN05_012510	cecR	DNA-binding transcriptional regulator CecR	CDS	0.562055	8.0392	0.000371298	0.00218151	2.66124
CP037923.1	EKN05_012160	rlmC	23S rRNA (uracil(747)-C(5))-methyltransferase RlmC	CDS	0.489207	5.67963	0.000372022	0.00218253	2.66104
CP037923.1	EKN05_017620	pmbA	metalloprotease PmbA	CDS	-0.423695	8.59759	0.000376958	0.00220612	2.65637
CP037923.1	EKN05_011050	EKN05_011050	O-acetyl-ADP-ribose deacetylase	CDS	-0.814845	5.65168	0.000377158	0.00220612	2.65637
CP037923.1	EKN05_005750	EKN05_005750	DUF968 domain-containing protein	pseudo	0.917991	4.26302	0.00037844	0.00221036	2.65554
CP037923.1	EKN05_015135	crl	sigma factor-binding protein Crl	CDS	-0.670478	7.86568	0.000379297	0.0022121	2.6552
CP037923.1	EKN05_011375	cspH	cold shock-like protein CspH	CDS	0.733555	9.37965	0.00039138	0.00227771	2.6425
CP037923.1	EKN05_010155	ychH	stress-induced protein YchH	CDS	-0.651854	8.77935	0.000391912	0.00227771	2.6425
CP037923.1	EKN05_017410	yjeH	L-methionine/branched-chain amino acid transporter	pseudo	-0.393546	7.38676	0.000392756	0.00227771	2.6425
CP037924.1	EKN05_024220	mvpT	antitoxin	CDS	-0.590429	8.76903	0.000392848	0.00227771	2.6425
CP037923.1	EKN05_005545	plaP	putrescine/proton symporter PlaP	CDS	0.660951	6.13063	0.000397079	0.00229888	2.63848
CP037923.1	EKN05_000610	EKN05_000610	DUF469 domain-containing protein	CDS	-0.783065	7.1859	0.000402142	0.00232292	2.63397
CP037923.1	EKN05_009195	EKN05_009195	DUF1482 family protein	CDS	-0.567126	6.98479	0.000402844	0.00232292	2.63397
CP037923.1	EKN05_019910	yidD	membrane protein insertion efficiency factor YidD	CDS	1.50039	5.74257	0.000402991	0.00232292	2.63397
CP037923.1	EKN05_004455	napA	periplasmic nitrate reductase subunit alpha	CDS	0.749617	7.89913	0.000411152	0.00236632	2.62593
CP037923.1	EKN05_014990	EKN05_014990	hypothetical protein	CDS	-0.801375	3.64195	0.000411716	0.00236632	2.62593
CP037923.1	EKN05_007305	EKN05_007305	IS1 family transposase	pseudo	-0.811089	4.92036	0.000425355	0.00243898	2.61279
CP037923.1	EKN05_020150	atpA	F0F1 ATP synthase subunit alpha	CDS	0.459802	10.6964	0.00042559	0.00243898	2.61279
CP037923.1	EKN05_022635	fis	DNA-binding transcriptional regulator Fis	CDS	1.25797	6.50719	0.000427753	0.00244783	2.61122
CP037923.1	EKN05_015905	tsf	elongation factor Ts	CDS	0.514994	9.34417	0.00043156	0.00246606	2.608
CP037923.1	EKN05_000605	trmB	tRNA (guanosine(46)-N7)-methyltransferase TrmB	CDS	-0.430191	6.32454	0.000434024	0.00247656	2.60615
CP037923.1	EKN05_021430	EKN05_021430	hypothetical protein	CDS	-0.861476	3.04374	0.000438415	0.00249802	2.6024
CP037923.1	EKN05_005065	rcnR	Ni(II)/Co(II)-binding transcriptional repressor RcnR	CDS	-0.853645	5.13106	0.000450942	0.0025657	2.59079
CP037923.1	EKN05_018955	fpr	ferredoxin--NADP(+) reductase	CDS	-0.494653	7.07396	0.000454353	0.00257799	2.58872
CP037923.1	EKN05_006955	zntB	zinc transporter ZntB	CDS	-0.748997	6.58174	0.000454404	0.00257799	2.58872
CP037923.1	EKN05_019900	rpmH	50S ribosomal protein L34	CDS	0.838238	9.96847	0.00045852	0.0025956	2.58576
CP037923.1	EKN05_013015	rlmH	23S rRNA (pseudouridine(1915)-N(3))-methyltransferase RlmH	CDS	0.575428	6.59974	0.000458817	0.0025956	2.58576
CP037923.1	EKN05_018920	hslU	HslU--HslV peptidase ATPase subunit	CDS	0.452763	8.70109	0.000461092	0.00260474	2.58424
CP037923.1	EKN05_008810	EKN05_008810	carboxymuconolactone decarboxylase family protein	CDS	0.636024	4.53824	0.000462334	0.00260804	2.58369
CP037923.1	EKN05_010205	EKN05_010205	iron ABC transporter substrate-binding protein	CDS	0.654373	4.56491	0.0004633	0.00260977	2.5834
CP037923.1	EKN05_006795	copD	copper homeostasis membrane protein CopD	CDS	0.432789	7.46268	0.000469184	0.00263916	2.57853
CP037923.1	EKN05_012050	aqpZ	aquaporin Z	CDS	-0.646524	4.00418	0.000474142	0.00266326	2.57459
CP037923.1	EKN05_012525	EKN05_012525	ABC transporter permease	CDS	0.40611	6.89965	0.000476151	0.00267076	2.57336
CP037923.1	EKN05_001570	EKN05_001570	DUF883 domain-containing protein	CDS	-1.7357	9.37931	0.000476969	0.00267157	2.57323
CP037923.1	EKN05_014510	bolA	transcriptional regulator BolA	CDS	-0.917142	12.5474	0.000478174	0.00267453	2.57275
CP037923.1	EKN05_021065	cpxA	envelope stress sensor histidine kinase CpxA	CDS	-0.348077	8.37294	0.000479196	0.00267647	2.57244
CP037923.1	EKN05_003590	EKN05_003590	DUF2502 domain-containing protein	CDS	-0.607303	5.28454	0.000482555	0.00269143	2.57002
CP037923.1	EKN05_016885	EKN05_016885	DUF1435 domain-containing protein	CDS	0.722733	6.39161	0.000484705	0.00269595	2.56929
CP037923.1	EKN05_013005	mrdB	peptidoglycan glycosyltransferase MrdB	CDS	0.38768	6.64567	0.000484727	0.00269595	2.56929
CP037923.1	EKN05_022340	hopD	prepilin peptidase	CDS	-0.866085	4.33265	0.000485832	0.00269831	2.56891
CP037923.1	EKN05_010145	prsA	ribose-phosphate pyrophosphokinase	CDS	0.555921	9.38688	0.000488446	0.00270903	2.56719
CP037923.1	EKN05_004200	arnF	4-amino-4-deoxy-L-arabinose-phosphoundecaprenol flippase subunit ArnF	CDS	0.513915	5.622	0.000489554	0.00271138	2.56681
CP037923.1	EKN05_009770	acnA	aconitate hydratase AcnA	CDS	-0.597436	8.64903	0.000490985	0.0027155	2.56615
CP037923.1	EKN05_000820	EKN05_000820	DUF296 domain-containing protein	CDS	0.906072	4.43981	0.000495136	0.00273464	2.5631
CP037923.1	EKN05_004095	nuoG	NADH-quinone oxidoreductase subunit NuoG	CDS	0.368772	10.103	0.000499011	0.00275221	2.56032
CP037923.1	EKN05_017775	EKN05_017775	DUF4102 domain-containing protein	pseudo	-0.464399	6.36241	0.000500041	0.00275405	2.56003
CP037923.1	EKN05_000300	nudF	ADP-ribose diphosphatase	CDS	-0.585939	7.20569	0.000504082	0.00277245	2.55714
CP037923.1	EKN05_014580	EKN05_014580	GNAT family N-acetyltransferase	CDS	-1.00596	7.01622	0.000510498	0.00280332	2.55233
CP037923.1	EKN05_022810	nanR	transcriptional regulator NanR	CDS	-0.439711	8.6283	0.00051111	0.00280332	2.55233
CP037923.1	EKN05_023160	EKN05_023160	NAD-dependent epimerase/dehydratase family protein	CDS	-1.58377	4.4182	0.000514352	0.0028172	2.55018
CP037923.1	EKN05_018075	yjbJ	CsbD family protein	CDS	-1.15598	11.0718	0.000521945	0.00285484	2.54442
CP037923.1	EKN05_004535	pbgA	cardiolipin transport protein PbgA	CDS	0.421627	9.09116	0.000526053	0.00287334	2.54161
CP037923.1	EKN05_022005	yhgE	DUF4153 domain-containing protein	CDS	-0.354604	6.98621	0.000539452	0.00294246	2.53129
CP037923.1	EKN05_016890	fhuF	hydroxamate siderophore iron reductase FhuF	CDS	-0.682375	7.14478	0.000542488	0.00295495	2.52945
CP037923.1	EKN05_016100	hpt	hypoxanthine phosphoribosyltransferase	CDS	-0.587819	5.34702	0.000546987	0.00297537	2.52646
CP037923.1	EKN05_008210	EKN05_008210	GGDEF domain-containing protein	CDS	-0.394077	7.27547	0.000548222	0.002978	2.52608
CP037923.1	EKN05_013560	zitB	CDF family zinc transporter ZitB	CDS	-0.402265	7.19925	0.000549375	0.00298017	2.52576
CP037923.1	EKN05_005720	EKN05_005720	hypothetical protein	CDS	0.947043	3.54208	0.000555165	0.00300517	2.52213
CP037923.1	EKN05_021560	EKN05_021560	fimbrial biogenesis outer membrane usher protein	CDS	-1.00316	5.03145	0.0005555	0.00300517	2.52213
CP037923.1	EKN05_022450	rplO	50S ribosomal protein L15	CDS	0.654045	8.50039	0.000561211	0.00303192	2.51828
CP037923.1	EKN05_002425	mazG	nucleoside triphosphate pyrophosphohydrolase	CDS	-1.21123	6.32121	0.000564055	0.00304313	2.51668
CP037923.1	EKN05_015115	EKN05_015115	peptide chain release factor H	pseudo	-0.702504	5.59171	0.000569509	0.00306838	2.51309
CP037923.1	EKN05_004420	alkB	DNA oxidative demethylase AlkB	CDS	-0.489977	5.55396	0.000573067	0.00308335	2.51098
CP037923.1	EKN05_014645	dxs	1-deoxy-D-xylulose-5-phosphate synthase	CDS	0.450042	8.37035	0.000580563	0.00311944	2.50592
CP037923.1	EKN05_016670	yaaA	peroxide stress protein YaaA	CDS	0.452992	6.01978	0.000587047	0.00314842	2.50191
CP037923.1	EKN05_000500	gsp	bifunctional glutathionylspermidine amidase/synthase	CDS	-0.401114	7.28394	0.000587546	0.00314842	2.50191
CP037923.1	EKN05_009870	EKN05_009870	hypothetical protein	CDS	-1.04588	4.72321	0.000592577	0.00317109	2.49879
CP037923.1	EKN05_020925	yiiD	GNAT family N-acetyltransferase	CDS	-0.464894	7.72337	0.000594658	0.00317793	2.49786
CP037923.1	EKN05_017050	EKN05_017050	SAM-dependent DNA methyltransferase	CDS	0.409288	6.26634	0.00061054	0.00325841	2.48699
CP037923.1	EKN05_001565	EKN05_001565	DUF2002 family protein	CDS	-0.698132	4.76656	0.00061416	0.00327331	2.48501
CP037923.1	EKN05_008660	ghoS	endoribonuclease GhoS	CDS	-1.1915	5.06142	0.000620985	0.00330524	2.4808
CP037923.1	EKN05_018165	pdeC	c-di-GMP phosphodiesterase PdeC	CDS	-0.502558	7.71006	0.000625351	0.00332401	2.47834
CP037923.1	EKN05_013760	EKN05_013760	YbdD/YjiX family protein	CDS	-0.591294	5.22995	0.000647723	0.00343832	2.46365
CP037923.1	EKN05_020470	hemD	uroporphyrinogen-III synthase	CDS	-0.552077	6.89542	0.000658034	0.00348838	2.45738
CP037923.1	EKN05_007650	EKN05_007650	FAD-NAD(P)-binding protein	CDS	-0.433605	7.26117	0.000662958	0.00350655	2.45512
CP037923.1	EKN05_009955	oppC	oligopeptide ABC transporter permease OppC	CDS	0.429892	6.42475	0.000663233	0.00350655	2.45512
CP037923.1	EKN05_019190	EKN05_019190	DUF3302 domain-containing protein	CDS	0.985129	2.23688	0.000668426	0.00352929	2.45231
CP037923.1	EKN05_022245	EKN05_022245	YheU family protein	CDS	-0.567163	5.57479	0.00066982	0.00353194	2.45199
CP037923.1	EKN05_018555	EKN05_018555	DUF1481 domain-containing protein	CDS	0.459333	7.3306	0.000671464	0.0035359	2.4515
CP037923.1	EKN05_007175	EKN05_007175	LbetaH domain-containing protein	CDS	-0.515764	6.44071	0.000682256	0.00358538	2.44546
CP037923.1	EKN05_020100	asnA	aspartate--ammonia ligase	CDS	-0.715765	8.79883	0.000682671	0.00358538	2.44546
CP037923.1	EKN05_008615	rpmI	50S ribosomal protein L35	CDS	0.450454	8.9292	0.000685479	0.00359536	2.44426
CP037923.1	EKN05_000650	yggV	XTP/dITP diphosphatase	CDS	0.432779	5.47192	0.000689359	0.00361093	2.44238
CP037923.1	EKN05_015705	yafC	LysR family transcriptional regulator	CDS	-0.458516	5.87507	0.000692073	0.00362035	2.44125
CP037923.1	EKN05_001965	nlpD	murein hydrolase activator NlpD	CDS	-1.35754	8.14953	0.000696084	0.00363653	2.43931
CP037923.1	EKN05_007840	gstA	glutathione transferase GstA	CDS	0.640387	4.4726	0.000700171	0.00365307	2.43734
CP037923.1	EKN05_007970	manA	mannose-6-phosphate isomerase	CDS	0.453484	6.70023	0.000709501	0.00369687	2.43217
CP037923.1	EKN05_008005	EKN05_008005	GlpM family protein	CDS	-0.533971	4.60044	0.000713644	0.00371307	2.43027
CP037923.1	EKN05_005535	yeeY	LysR family transcriptional regulator	CDS	-0.628153	6.63868	0.000714484	0.00371307	2.43027
CP037923.1	EKN05_001315	fucI	L-fucose isomerase	CDS	0.531349	4.94228	0.000723829	0.0037567	2.42519
CP037923.1	EKN05_020235	EKN05_020235	FadR family transcriptional regulator	CDS	-0.331729	7.44037	0.000729802	0.00378274	2.42219
CP037923.1	EKN05_008260	lsrD	autoinducer 2 ABC transporter permease LsrD	CDS	0.53586	5.00241	0.000735216	0.00380582	2.41955
CP037924.1	EKN05_024490	EKN05_024490	IS3 family transposase	pseudo	0.537273	7.19653	0.00074617	0.00385749	2.4137
CP037923.1	EKN05_023320	EKN05_023320	hypothetical protein	CDS	0.681186	5.62014	0.000751831	0.00388169	2.41098
CP037923.1	EKN05_022670	yhdH	oxidoreductase	CDS	-0.552143	6.93385	0.000756081	0.00389854	2.4091
CP037923.1	EKN05_017355	sugE	quaternary ammonium compound-resistance protein SugE	CDS	-0.447063	8.29358	0.000767214	0.0039508	2.40331
CP037923.1	EKN05_020660	tatC	Sec-independent protein translocase subunit TatC	CDS	0.351334	8.32647	0.000774751	0.00398443	2.39963
CP037923.1	EKN05_008655	pfkB	6-phosphofructokinase II	CDS	-0.533422	8.49244	0.000778815	0.00399279	2.39872
CP037923.1	EKN05_012220	EKN05_012220	transporter	CDS	0.390033	8.21022	0.000779321	0.00399279	2.39872
CP037923.1	EKN05_005925	EKN05_005925	DUF808 domain-containing protein	CDS	-1.32383	4.80866	0.000779401	0.00399279	2.39872
CP037923.1	EKN05_016235	lpxC	UDP-3-O-acyl-N-acetylglucosamine deacetylase	CDS	0.376245	11.3929	0.000784636	0.00401047	2.39681
CP037923.1	EKN05_017920	iadA	beta-aspartyl-peptidase	CDS	0.576316	5.98739	0.000784877	0.00401047	2.39681
CP037923.1	EKN05_019415	rfaP	lipopolysaccharide core heptose(I) kinase RfaP	CDS	-0.589151	5.72076	0.000786991	0.00401609	2.3962
CP037923.1	EKN05_020680	fre	NAD(P)H-flavin reductase	CDS	-0.562135	7.46823	0.000788775	0.00402001	2.39577
CP037923.1	EKN05_017110	EKN05_017110	DUF1471 domain-containing protein	CDS	-0.971082	3.78717	0.0007902	0.0040221	2.39555
CP037923.1	EKN05_005935	yedQ	cellulose biosynthesis regulator YedQ	pseudo	-0.752227	6.92644	0.000816338	0.00414981	2.38197
CP037923.1	EKN05_015035	EKN05_015035	type I addiction module toxin	pseudo	-0.946739	6.59995	0.000819301	0.00415544	2.38138
CP037923.1	EKN05_011840	EKN05_011840	30S ribosomal protein S12 methylthiotransferase accessory protein YcaO	CDS	0.417505	7.66082	0.000819545	0.00415544	2.38138
CP037923.1	EKN05_014705	secD	protein translocase subunit SecD	CDS	0.37856	9.05789	0.000822151	0.00416332	2.38056
CP037923.1	EKN05_016585	ileS	isoleucine--tRNA ligase	CDS	0.332856	9.65218	0.000829166	0.00419348	2.37743
CP037923.1	EKN05_021060	EKN05_021060	6-N-hydroxylaminopurine resistance protein	CDS	-0.557603	7.19096	0.000836697	0.00422617	2.37405
CP037923.1	EKN05_005760	EKN05_005760	antiterminator	pseudo	0.495122	5.82148	0.000848315	0.0042794	2.36862
CP037923.1	EKN05_008055	EKN05_008055	serine protease	CDS	-0.361939	8.234	0.000868494	0.00437047	2.35947
CP037923.1	EKN05_001995	ftsB	cell division protein FtsB	CDS	-0.682359	5.50664	0.000868576	0.00437047	2.35947
CP037923.1	EKN05_013340	EKN05_013340	DUF1722 domain-containing protein	CDS	-0.629826	5.65433	0.000871143	0.00437782	2.35874
CP037923.1	EKN05_019045	xylB	xylulokinase	CDS	-0.934108	4.81419	0.000878487	0.00440371	2.35618
CP037923.1	EKN05_001280	EKN05_001280	YgdI/YgdR family lipoprotein	CDS	0.585636	8.50586	0.000878518	0.00440371	2.35618
CP037923.1	EKN05_006390	argS	arginine--tRNA ligase	CDS	0.398356	7.19782	0.00088287	0.00441993	2.35458
CP037923.1	EKN05_004815	pbpG	D-alanyl-D-alanine endopeptidase	CDS	-0.350144	7.05593	0.000885726	0.00442863	2.35373
CP037923.1	EKN05_022030	nudE	ADP compounds hydrolase NudE	CDS	-0.39105	7.28591	0.000897736	0.00447125	2.34957
CP037923.1	EKN05_003415	yfeX	porphyrinogen peroxidase	CDS	0.338541	7.90407	0.000898979	0.00447125	2.34957
CP037923.1	EKN05_002445	gudD	glucarate dehydratase	CDS	-0.472792	5.57392	0.00089919	0.00447125	2.34957
CP037923.1	EKN05_004760	EKN05_004760	DUF2542 family protein	CDS	0.859662	4.72246	0.000899244	0.00447125	2.34957
CP037923.1	EKN05_001680	csrA	carbon storage regulator	CDS	-0.554874	12.1204	0.000899896	0.00447125	2.34957
CP037923.1	EKN05_022950	mlaD	outer membrane lipid asymmetry maintenance protein MlaD	CDS	-0.854689	5.77063	0.000904748	0.00448973	2.34778
CP037923.1	EKN05_019805	EKN05_019805	putative transporter	CDS	0.406477	6.69801	0.00090682	0.00449438	2.34733
CP037923.1	EKN05_013790	entC	isochorismate synthase EntC	pseudo	-1.08309	5.46943	0.000908339	0.00449628	2.34715
CP037923.1	EKN05_007700	purR	HTH-type transcriptional repressor PurR	CDS	0.380068	7.16391	0.00092208	0.0045586	2.34117
CP037923.1	EKN05_016280	mraY	phospho-N-acetylmuramoyl-pentapeptide-transferase	CDS	-0.684218	7.33615	0.000925231	0.00456847	2.34023
CP037923.1	EKN05_013360	pxpB	5-oxoprolinase subunit PxpB	CDS	-0.847336	5.42655	0.000931554	0.00459396	2.33781
CP037923.1	EKN05_016895	bglJ	DNA-binding transcriptional activator BglJ	CDS	-0.658753	4.49932	0.000936355	0.0046119	2.33612
CP037923.1	EKN05_004755	EKN05_004755	NAD(P)-dependent oxidoreductase	CDS	0.70168	5.31216	0.000939988	0.00462404	2.33498
CP037923.1	EKN05_016345	leuL	leu operon leader peptide	CDS	-0.845396	4.6005	0.00094347	0.00463541	2.33391
CP037923.1	EKN05_016560	dapB	4-hydroxy-tetrahydrodipicolinate reductase	CDS	-0.988612	5.98444	0.000950189	0.00466243	2.33139
CP037923.1	EKN05_005555	EKN05_005555	hypothetical protein	CDS	-0.54401	4.47199	0.000951325	0.00466243	2.33139
CP037923.1	EKN05_011310	EKN05_011310	IS1 family transposase	pseudo	-0.570299	3.70746	0.000956031	0.0046797	2.32978
CP037923.1	EKN05_019405	rfaY	lipopolysaccharide core heptose(II) kinase RfaY	CDS	-0.602888	5.52647	0.000962538	0.0047	2.3279
CP037923.1	EKN05_008930	EKN05_008930	DeoR/GlpR transcriptional regulator	CDS	0.503573	4.76996	0.00096255	0.0047	2.3279
CP037923.1	EKN05_022095	trpS	tryptophan--tRNA ligase	CDS	-0.599987	7.06355	0.000969706	0.00472661	2.32545
CP037923.1	EKN05_004005	EKN05_004005	glutathione transferase	CDS	-0.470231	6.06794	0.000970387	0.00472661	2.32545
CP037923.1	EKN05_010120	prmC	peptide chain release factor N(5)-glutamine methyltransferase	CDS	0.540931	6.40193	0.00098237	0.00477402	2.32112
CP037923.1	EKN05_014775	rdgC	recombination-associated protein RdgC	CDS	0.489671	6.00546	0.000982532	0.00477402	2.32112
CP037923.1	EKN05_007895	ydgT	transcription modulator YdgT	CDS	-1.04738	4.93326	0.00098779	0.00479369	2.31933
CP037923.1	EKN05_018315	proP	proline/glycine betaine transporter ProP	CDS	-0.415258	10.6961	0.000998155	0.00483708	2.31542
CP037923.1	EKN05_017360	ecnB	lipoprotein toxin entericidin B	CDS	-0.664742	12.4596	0.000999174	0.00483708	2.31542
CP037923.1	EKN05_015690	mltD	murein transglycosylase D	CDS	0.501431	11.0609	0.00100446	0.00485673	2.31366
CP037923.1	EKN05_014900	hemB	porphobilinogen synthase	CDS	0.32008	7.81507	0.00100748	0.00486302	2.31309
CP037923.1	EKN05_012570	moaD	molybdopterin synthase sulfur carrier subunit	CDS	-0.966187	3.47375	0.00100822	0.00486302	2.31309
CP037923.1	EKN05_022695	mreD	rod shape-determining protein MreD	CDS	-0.412682	7.44068	0.00101121	0.00486768	2.31268
CP037923.1	EKN05_022715	tldD	metalloprotease TldD	CDS	-0.32855	8.88145	0.00101164	0.00486768	2.31268
CP037923.1	EKN05_014665	nusB	transcription antitermination factor NusB	CDS	0.497527	8.49644	0.00102347	0.00491862	2.30816
CP037923.1	EKN05_011225	rutR	HTH-type transcriptional regulator RutR	CDS	-0.528422	5.77268	0.00102697	0.00492947	2.3072
CP037923.1	EKN05_021095	cdh	CDP-diacylglycerol diphosphatase	CDS	0.543264	6.09267	0.00103467	0.0049604	2.30448
CP037923.1	EKN05_017685	EKN05_017685	RidA family protein	CDS	-0.607609	4.95708	0.00103651	0.00496322	2.30424
CP037923.1	EKN05_007100	gap	type I glyceraldehyde-3-phosphate dehydrogenase	pseudo	-0.347596	6.72023	0.00104255	0.00498612	2.30224
CP037923.1	EKN05_021180	hmsP	biofilm formation regulator HmsP	CDS	-0.487314	6.75361	0.00104852	0.00500861	2.30028
CP037923.1	EKN05_014415	EKN05_014415	IS4 family transposase	pseudo	-0.689868	4.66965	0.00106148	0.00506442	2.29547
CP037923.1	EKN05_021050	kdgT	2-keto-3-deoxygluconate transporter	CDS	-0.504198	4.89558	0.00106797	0.00508922	2.29335
CP037923.1	EKN05_000730	speA	biosynthetic arginine decarboxylase	CDS	-0.371772	9.12897	0.00107157	0.00510028	2.29241
CP037923.1	EKN05_000280	ygiD	4	CDS	0.476505	6.82256	0.00108138	0.00514077	2.28897
CP037923.1	EKN05_005010	metG	methionine--tRNA ligase	CDS	0.356344	8.2661	0.00108276	0.00514114	2.28894
CP037923.1	EKN05_007180	tehA	dicarboxylate transporter/tellurite-resistance protein TehA	CDS	-0.615483	4.9678	0.00109785	0.00520658	2.28345
CP037923.1	EKN05_012970	tatE	twin-arginine translocase subunit TatE	CDS	-1.14004	6.07176	0.00110643	0.005241	2.28059
CP037923.1	EKN05_008845	EKN05_008845	sulfurtransferase	CDS	0.359038	5.87525	0.00110936	0.00524857	2.27996
CP037923.1	EKN05_008745	nadE	ammonia-dependent NAD(+) synthetase	CDS	-0.699178	6.35417	0.00111678	0.00527739	2.27758
CP037923.1	EKN05_020525	yigB	5-amino-6-(5-phospho-D-ribitylamino)uracil phosphatase YigB	CDS	-0.518905	6.24707	0.00112179	0.00529475	2.27615
CP037923.1	EKN05_022860	EKN05_022860	TIGR01212 family radical SAM protein	CDS	0.512838	5.97367	0.00112513	0.00530418	2.27538
CP037923.1	EKN05_002025	EKN05_002025	CRISPR-associated endonuclease Cas3''	pseudo	0.604523	4.2325	0.00113561	0.0053472	2.27187
CP037923.1	EKN05_003420	murP	PTS N-acetylmuramic acid transporter subunits IIBC	CDS	0.491139	7.07989	0.00114773	0.00539789	2.26778
CP037923.1	EKN05_008365	ydfI	mannitol dehydrogenase family protein	CDS	0.577423	4.36737	0.0011509	0.00540637	2.26709
CP037923.1	EKN05_021845	glgX	glycogen debranching protein GlgX	CDS	-0.422652	8.45262	0.00117756	0.00552505	2.25766
CP037923.1	EKN05_018575	hemE	uroporphyrinogen decarboxylase	CDS	-0.297528	8.25615	0.00118087	0.00553353	2.257
CP037923.1	EKN05_014425	tesB	acyl-CoA thioesterase II	CDS	-0.376624	7.33603	0.0011824	0.00553353	2.257
CP037923.1	EKN05_019015	glyS	glycine--tRNA ligase subunit beta	CDS	0.346697	9.41336	0.00118356	0.00553353	2.257
CP037923.1	EKN05_002615	rpoE	RNA polymerase sigma factor RpoE	CDS	-0.427588	9.90283	0.00120798	0.0056329	2.24927
CP037923.1	EKN05_020015	yieC	carbohydrate porin	CDS	-0.832114	3.22422	0.00120828	0.0056329	2.24927
CP037924.1	EKN05_024140	repA	incFII family plasmid replication initiator RepA	CDS	0.488778	9.00577	0.00120908	0.0056329	2.24927
CP037923.1	EKN05_014015	cusS	Cu(+)/Ag(+) sensor histidine kinase CusS	CDS	-0.369872	6.70947	0.00121156	0.0056378	2.24889
CP037923.1	EKN05_022875	mtgA	monofunctional biosynthetic peptidoglycan transglycosylase	pseudo	0.349846	8.5536	0.00121769	0.0056597	2.24721
CP037923.1	EKN05_015985	fhuB	Fe(3+)-hydroxamate ABC transporter permease FhuB	CDS	0.442387	6.08114	0.00122517	0.00568779	2.24506
CP037923.1	EKN05_019250	EKN05_019250	hypothetical protein	CDS	-0.90928	7.88526	0.00123612	0.00573188	2.2417
CP037923.1	EKN05_018245	gltP	glutamate/aspartate:proton symporter GltP	CDS	-0.441419	8.52457	0.00123762	0.00573215	2.24168
CP037923.1	EKN05_011785	lpxK	tetraacyldisaccharide 4'-kinase	CDS	0.396183	7.27638	0.00125083	0.00578653	2.23758
CP037923.1	EKN05_003625	ptsP	phosphoenolpyruvate--protein phosphotransferase	CDS	0.439291	7.00307	0.00125451	0.00579682	2.23681
CP037923.1	EKN05_015820	EKN05_015820	VOC family protein	CDS	-0.83913	5.53505	0.00125709	0.00580195	2.23643
CP037923.1	EKN05_001305	fucU	L-fucose mutarotase	CDS	-0.471288	5.09752	0.00125906	0.0058027	2.23637
CP037923.1	EKN05_005850	msrP	protein-methionine-sulfoxide reductase catalytic subunit MsrP	pseudo	-0.528274	5.38274	0.00126018	0.0058027	2.23637
CP037923.1	EKN05_018410	EKN05_018410	DUF3811 domain-containing protein	CDS	-0.534063	8.12097	0.0012666	0.00582453	2.23474
CP037923.1	EKN05_012495	dinG	ATP-dependent DNA helicase DinG	CDS	0.333129	7.5687	0.00126896	0.00582453	2.23474
CP037923.1	EKN05_015275	EKN05_015275	antitermination protein	CDS	0.466241	5.46721	0.00126933	0.00582453	2.23474
CP037923.1	EKN05_001785	EKN05_001785	helix-turn-helix domain-containing protein	CDS	-0.368567	7.49512	0.00127698	0.00585282	2.23263
CP037923.1	EKN05_001140	galR	HTH-type transcriptional regulator GalR	CDS	-0.449399	7.57002	0.00128649	0.00588962	2.22991
CP037923.1	EKN05_018120	tyrB	aromatic amino acid transaminase	CDS	-0.465253	7.22057	0.00129331	0.00591333	2.22817
CP037923.1	EKN05_021965	feoC	[Fe-S]-dependent transcriptional repressor FeoC	CDS	-0.746012	5.82056	0.00129466	0.00591333	2.22817
CP037923.1	EKN05_012660	EKN05_012660	DNA invertase	CDS	-0.865216	3.27886	0.00130856	0.00596992	2.22403
CP037923.1	EKN05_016995	hpaX	4-hydroxyphenylacetate permease	CDS	-0.555744	4.99788	0.00131768	0.00600461	2.22152
CP037923.1	EKN05_010200	EKN05_010200	hypothetical protein	pseudo	0.776246	3.10231	0.00134019	0.00610015	2.21466
CP037923.1	EKN05_023125	EKN05_023125	U32 family peptidase	CDS	0.394335	6.31575	0.00135024	0.00613888	2.21191
CP037923.1	EKN05_021665	yhhS	MFS transporter	CDS	-0.403841	6.23317	0.00135706	0.0061628	2.21022
CP037923.1	EKN05_003075	ppk1	polyphosphate kinase 1	CDS	-0.348933	8.27438	0.00137698	0.00624608	2.20439
CP037924.1	EKN05_023955	pWR501_0023	transposase	pseudo	0.798136	3.37047	0.0013959	0.00632468	2.19896
CP037923.1	EKN05_021070	cpxR	envelope stress response regulator transcription factor CpxR	CDS	-0.404025	7.64412	0.00140075	0.00633939	2.19795
CP037923.1	EKN05_011575	pqiB	intermembrane transport protein PqiB	CDS	-0.312558	7.00541	0.00140347	0.00634447	2.1976
CP037923.1	EKN05_014670	ribE	6	CDS	0.484664	7.42947	0.00140912	0.00636274	2.19636
CP037923.1	EKN05_015910	rpsB	30S ribosomal protein S2	CDS	0.434469	10.3579	0.00141101	0.00636403	2.19627
CP037923.1	EKN05_021085	pfkA	6-phosphofructokinase	CDS	0.321873	9.92169	0.00141523	0.00637576	2.19547
CP037923.1	EKN05_014620	panE	2-dehydropantoate 2-reductase	CDS	-0.400933	7.04915	0.0014202	0.00639091	2.19444
CP037923.1	EKN05_002285	EKN05_002285	antitermination protein	CDS	-1.3456	3.83991	0.00142548	0.00640739	2.19332
CP037923.1	EKN05_003600	glk	glucokinase	CDS	0.573523	6.91474	0.00142977	0.00641619	2.19272
CP037923.1	EKN05_003890	EKN05_003890	MFS transporter	CDS	0.469124	5.34819	0.00143068	0.00641619	2.19272
CP037923.1	EKN05_016905	EKN05_016905	IS1 family transposase	pseudo	-0.81301	4.16349	0.00143876	0.00644513	2.19077
CP037923.1	EKN05_021620	EKN05_021620	type II toxin-antitoxin system HicB family antitoxin	CDS	-0.554084	7.4378	0.00144635	0.00646171	2.18965
CP037923.1	EKN05_018635	rplJ	50S ribosomal protein L10	CDS	0.495867	10.9545	0.0014472	0.00646171	2.18965
CP037923.1	EKN05_020970	fdxH	formate dehydrogenase subunit beta	CDS	0.432169	8.33469	0.00144736	0.00646171	2.18965
CP037923.1	EKN05_012030	EKN05_012030	MacA family efflux pump subunit	CDS	-0.402637	5.74245	0.00144922	0.00646272	2.18958
CP037923.1	EKN05_001405	trmD	tRNA (guanosine(37)-N1)-methyltransferase TrmD	CDS	0.547653	8.7992	0.00145713	0.00649071	2.18771
CP037923.1	EKN05_022445	rpmD	50S ribosomal protein L30	CDS	0.910193	6.75877	0.00146866	0.00653362	2.18485
CP037923.1	EKN05_018940	glpF	glycerol uptake facilitator protein GlpF	pseudo	-0.762964	6.79708	0.00147007	0.00653362	2.18485
CP037923.1	EKN05_005875	EKN05_005875	IS1 family transposase	pseudo	-0.647686	3.88513	0.00148107	0.00657054	2.1824
CP037923.1	EKN05_011600	zapC	cell division protein ZapC	CDS	-0.973809	6.12218	0.00148169	0.00657054	2.1824
CP037923.1	EKN05_019395	waaD	lipopolysaccharide N-acetylglucosaminyltransferase	CDS	-0.441401	6.71724	0.00151721	0.00672052	2.1726
CP037923.1	EKN05_016770	radA	DNA repair protein RadA	CDS	0.414677	5.90515	0.00152982	0.0067674	2.16958
CP037923.1	EKN05_010130	hemA	glutamyl-tRNA reductase	CDS	0.308218	9.62282	0.00153209	0.0067674	2.16958
CP037923.1	EKN05_020600	yigL	sugar/pyridoxal phosphate phosphatase YigL	CDS	-0.502875	6.37168	0.0015333	0.0067674	2.16958
CP037923.1	EKN05_022215	pabA	aminodeoxychorismate synthase component 2	CDS	-1.10715	5.66952	0.0015374	0.0067674	2.16958
CP037923.1	EKN05_010685	nagZ	beta-N-acetylhexosaminidase	CDS	-0.898944	5.33845	0.00153805	0.0067674	2.16958
CP037924.1	EKN05_024225	mvpA	tRNA(fMet)-specific endonuclease VapC	CDS	-0.763318	6.83579	0.00153776	0.0067674	2.16958
CP037923.1	EKN05_012515	hlyD	secretion protein HlyD	CDS	0.371077	7.00495	0.00154222	0.00677822	2.16888
CP037923.1	EKN05_004100	nuoH	NADH-quinone oxidoreductase subunit NuoH	CDS	0.354356	8.68542	0.0015526	0.00681381	2.16661
CP037923.1	EKN05_013580	galM	galactose-1-epimerase	CDS	-0.407339	9.25231	0.00155375	0.00681381	2.16661
CP037923.1	EKN05_019375	rfaD	ADP-glyceromanno-heptose 6-epimerase	CDS	-0.315681	7.68874	0.00156649	0.00686206	2.16355
CP037923.1	EKN05_019050	xylA	xylose isomerase	pseudo	-0.410969	5.32005	0.00158009	0.00690605	2.16077
CP037923.1	EKN05_011365	cspG	cold shock protein CspG	CDS	0.498251	7.2691	0.00158209	0.00690605	2.16077
CP037923.1	EKN05_018995	yhiV	efflux RND transporter permease subunit	CDS	0.508381	7.92601	0.00158469	0.00690605	2.16077
CP037923.1	EKN05_020805	hemN	oxygen-independent coproporphyrinogen III oxidase	CDS	-0.28707	8.33304	0.00158508	0.00690605	2.16077
CP037923.1	EKN05_001375	aroF	3-deoxy-7-phosphoheptulonate synthase AroF	CDS	-0.3621	6.71638	0.00158525	0.00690605	2.16077
CP037923.1	EKN05_011805	rpsA	30S ribosomal protein S1	CDS	0.500345	10.5941	0.0015884	0.00691215	2.16039
CP037923.1	EKN05_002635	lepA	elongation factor 4	CDS	0.302454	9.16452	0.00159106	0.00691613	2.16014
CP037923.1	EKN05_004115	nuoK	NADH-quinone oxidoreductase subunit NuoK	CDS	0.434846	6.77584	0.00159355	0.00691935	2.15993
CP037923.1	EKN05_019435	kdtA	3-deoxy-D-manno-octulosonic acid transferase	CDS	-0.409094	7.12013	0.00160088	0.00694356	2.15842
CP037923.1	EKN05_013585	galK	galactokinase	CDS	-0.649322	7.96665	0.00162566	0.00704139	2.15234
CP037923.1	EKN05_004605	lpxT	Kdo(2)-lipid A phosphotransferase	CDS	0.497304	6.47677	0.00162774	0.00704139	2.15234
CP037923.1	EKN05_020145	atpH	F0F1 ATP synthase subunit delta	CDS	0.464102	8.29164	0.00163023	0.00704139	2.15234
CP037923.1	EKN05_015105	EKN05_015105	GNAT family N-acetyltransferase	CDS	-1.09601	3.6818	0.00163054	0.00704139	2.15234
CP037923.1	EKN05_022985	rplU	50S ribosomal protein L21	CDS	0.345744	9.48741	0.00164037	0.00707612	2.1502
CP037923.1	EKN05_004970	yehT	two-component system response regulator BtsR	CDS	0.693481	4.62564	0.0016429	0.00707929	2.15001
CP037923.1	EKN05_004800	EKN05_004800	SDR family oxidoreductase	pseudo	-0.658401	6.68505	0.0016448	0.00707978	2.14998
CP037923.1	EKN05_020420	rffM	lipopolysaccharide N-acetylmannosaminouronosyltransferase	CDS	-0.422891	6.21283	0.00165102	0.00709887	2.14881
CP037923.1	EKN05_001345	sdaC	HAAAP family serine/threonine permease	CDS	0.577909	7.77114	0.0016554	0.00710998	2.14813
CP037923.1	EKN05_017470	EKN05_017470	sugar phosphate isomerase/epimerase	pseudo	0.800734	3.50114	0.00165985	0.00712137	2.14744
CP037923.1	EKN05_022410	rplX	50S ribosomal protein L24	CDS	0.549272	9.34436	0.00166746	0.00713025	2.1469
CP037923.1	EKN05_003345	EKN05_003345	hypothetical protein	CDS	0.514055	7.98693	0.00166753	0.00713025	2.1469
CP037923.1	EKN05_004025	pta	phosphate acetyltransferase	CDS	0.390001	9.94306	0.00166913	0.00713025	2.1469
CP037924.1	EKN05_023845	parB	ParB/RepB/Spo0J family partition protein	CDS	-0.575061	8.50153	0.00166824	0.00713025	2.1469
CP037923.1	EKN05_013310	EKN05_013310	DUF2517 family protein	CDS	0.541833	7.73018	0.00167199	0.007132	2.14679
CP037923.1	EKN05_015165	EKN05_015165	integrase	pseudo	0.403799	7.92114	0.00167314	0.007132	2.14679
CP037923.1	EKN05_003425	murQ	N-acetylmuramic acid 6-phosphate etherase	CDS	0.543806	5.68799	0.0016925	0.00720677	2.14226
CP037923.1	EKN05_002570	yfiF	tRNA/rRNA methyltransferase	CDS	0.423624	7.48722	0.00170393	0.00724764	2.1398
CP037923.1	EKN05_012275	yliJ	glutathione S-transferase family protein	CDS	-0.387832	5.91818	0.00171835	0.00730116	2.13661
CP037923.1	EKN05_004415	ada	bifunctional DNA-binding transcriptional regulator/O6-methylguanine-DNA methyltransferase Ada	CDS	-0.653072	7.54075	0.00173804	0.0073769	2.13213
CP037923.1	EKN05_011710	ompF	porin OmpF	CDS	0.557167	10.5359	0.00174161	0.00738414	2.1317
CP037923.1	EKN05_023070	nusA	transcription termination/antitermination protein NusA	CDS	0.507168	10.3013	0.00174696	0.0073989	2.13083
CP037923.1	EKN05_023135	EKN05_023135	SCP2 domain-containing protein	CDS	-0.69535	6.93004	0.00175594	0.00742899	2.12907
CP037923.1	EKN05_007385	EKN05_007385	ABC transporter ATP-binding protein	CDS	0.683792	4.08848	0.00176444	0.00745696	2.12744
CP037923.1	EKN05_000445	yghYX	dienelactone hydrolase family protein	CDS	-0.700063	5.57064	0.00177138	0.00747831	2.1262
CP037923.1	EKN05_006135	tcyJ	cystine ABC transporter substrate-binding protein	CDS	-1.19454	6.60255	0.00178071	0.00750972	2.12438
CP037923.1	EKN05_001020	prfB	peptide chain release factor 2	CDS	0.399063	7.72682	0.00179263	0.00755193	2.12194
CP037923.1	EKN05_011765	EKN05_011765	hypothetical protein	CDS	0.416309	6.58057	0.00180468	0.00759461	2.11949
CP037923.1	EKN05_001400	rplS	50S ribosomal protein L19	CDS	0.617926	9.60167	0.00181976	0.00764994	2.11634
CP037923.1	EKN05_001865	hypD	hydrogenase formation protein HypD	CDS	0.435971	6.319	0.00184466	0.00774639	2.1109
CP037923.1	EKN05_015930	EKN05_015930	DUF3461 family protein	CDS	-0.345172	8.73941	0.00185806	0.0077944	2.10822
CP037923.1	EKN05_001320	fucP	L-fucose:H+ symporter permease	CDS	0.742031	4.94717	0.00186874	0.0078309	2.10619
CP037923.1	EKN05_016840	osmY	molecular chaperone OsmY	CDS	-0.453483	10.3468	0.00187085	0.00783148	2.10616
CP037923.1	EKN05_023055	argG	argininosuccinate synthase	CDS	-0.439626	7.43965	0.00187511	0.00784101	2.10563
CP037923.1	EKN05_022540	EKN05_022540	DNA topoisomerase	CDS	-0.348153	8.71251	0.00187931	0.0078503	2.10511
CP037923.1	EKN05_022730	aaeA	p-hydroxybenzoic acid efflux pump subunit AaeA	CDS	-0.606575	4.28477	0.00191239	0.00798004	2.09799
CP037923.1	EKN05_016230	secM	secA regulator SecM	CDS	0.35193	9.09898	0.00192502	0.00802429	2.09559
CP037923.1	EKN05_021765	ugpB	sn-glycerol-3-phosphate ABC transporter substrate-binding protein UgpB	CDS	-0.418684	7.52533	0.00193059	0.00803903	2.0948
CP037923.1	EKN05_006895	uspE	universal stress protein UspE	CDS	-0.381041	9.47147	0.00193528	0.00805013	2.0942
CP037924.1	EKN05_024340	pWR501_0230	IS66 family transposase	pseudo	-0.365983	8.671	0.00196553	0.00816736	2.08792
CP037923.1	EKN05_022990	rpmA	50S ribosomal protein L27	CDS	0.549313	8.94352	0.00198596	0.00824363	2.08388
CP037923.1	EKN05_018880	metB	cystathionine gamma-synthase	CDS	-0.503226	6.11067	0.00199157	0.00825826	2.08311
CP037923.1	EKN05_014570	EKN05_014570	DUF1778 domain-containing protein	CDS	-0.367453	8.1425	0.00199884	0.00827971	2.08198
CP037923.1	EKN05_020675	ubiD	4-hydroxy-3-polyprenylbenzoate decarboxylase	CDS	-0.292664	9.08152	0.00203161	0.00840667	2.07538
CP037923.1	EKN05_019005	EKN05_019005	hypothetical protein	CDS	-0.857721	7.00864	0.00204441	0.0084508	2.0731
CP037923.1	EKN05_017210	purA	adenylosuccinate synthase	CDS	0.37645	9.26111	0.00204722	0.00845361	2.07296
CP037923.1	EKN05_011265	rutG	pyrimidine utilization transport protein G	CDS	-0.426023	5.4998	0.00205563	0.00847947	2.07163
CP037923.1	EKN05_013800	entS	enterobactin transporter EntS	CDS	-0.942334	4.33626	0.00206571	0.0085122	2.06996
CP037923.1	EKN05_010280	dadA	D-amino acid dehydrogenase	CDS	-0.587455	6.70564	0.00207127	0.00852624	2.06924
CP037923.1	EKN05_016255	ddl	D-alanine--D-alanine ligase B	CDS	-0.371743	8.02454	0.00207952	0.00855131	2.06797
CP037923.1	EKN05_020155	atpG	F0F1 ATP synthase subunit gamma	CDS	0.344854	9.13468	0.00209236	0.00859517	2.06575
CP037923.1	EKN05_013570	aroG	3-deoxy-7-phosphoheptulonate synthase AroG	CDS	-0.463382	8.58139	0.00210285	0.00862931	2.06402
CP037923.1	EKN05_022600	yhdZ	amino acid ABC transporter ATP-binding protein	CDS	-1.06703	4.39006	0.00210822	0.00864241	2.06337
CP037923.1	EKN05_005605	cobT	nicotinate-nucleotide--dimethylbenzimidazole phosphoribosyltransferase	CDS	-1.01977	4.0728	0.00213463	0.00874159	2.05841
CP037923.1	EKN05_007310	EKN05_007310	leucine-rich repeat domain-containing protein	pseudo	-1.02908	2.90118	0.00214988	0.00879498	2.05577
CP037923.1	EKN05_013405	gltA	citrate (Si)-synthase	CDS	-0.736437	11.023	0.00215499	0.00880677	2.05518
CP037923.1	EKN05_017760	EKN05_017760	DUF853 domain-containing protein	CDS	-0.844568	6.58436	0.00216981	0.0088582	2.05265
CP037923.1	EKN05_022910	lptB	lipopolysaccharide ABC transporter ATP-binding protein	CDS	-0.402418	7.31785	0.00218381	0.00890616	2.05031
CP037923.1	EKN05_014720	queA	tRNA preQ1(34) S-adenosylmethionine ribosyltransferase-isomerase QueA	CDS	0.361494	6.88777	0.00220358	0.00896266	2.04756
CP037923.1	EKN05_022905	rpoN	RNA polymerase factor sigma-54	CDS	-0.293532	9.24479	0.00220376	0.00896266	2.04756
CP037923.1	EKN05_001900	ygbI	DeoR/GlpR transcriptional regulator	CDS	-0.944966	5.2775	0.00220445	0.00896266	2.04756
CP037923.1	EKN05_020800	yihI	Der GTPase-activating protein YihI	CDS	-0.435084	7.80039	0.00221873	0.00901144	2.04521
CP037923.1	EKN05_019400	waaJ	UDP-glucose--(galactosyl) LPS alpha1	CDS	-0.649578	5.98318	0.00222384	0.00902294	2.04465
CP037923.1	EKN05_004975	EKN05_004975	DUF1456 family protein	CDS	0.545444	5.48355	0.00222862	0.00903308	2.04416
CP037923.1	EKN05_012055	EKN05_012055	aquaporin	pseudo	-0.640847	4.14469	0.00225026	0.00911148	2.04041
CP037923.1	EKN05_001790	EKN05_001790	cytoplasmic protein	CDS	-0.686383	7.05124	0.00225862	0.009136	2.03924
CP037923.1	EKN05_002400	queE	7-carboxy-7-deazaguanine synthase QueE	CDS	-0.370479	7.63785	0.00228824	0.00924638	2.03403
CP037923.1	EKN05_011270	EKN05_011270	hypothetical protein	CDS	-0.938106	6.88068	0.00234943	0.00947705	2.02333
CP037923.1	EKN05_004000	yfcG	GSH-dependent disulfide bond oxidoreductase	CDS	-0.616103	6.61165	0.00235012	0.00947705	2.02333
CP037923.1	EKN05_009645	puuD	gamma-glutamyl-gamma-aminobutyrate hydrolase	CDS	-0.542653	6.97639	0.00235617	0.00949181	2.02265
CP037923.1	EKN05_009630	ordL	FAD-binding oxidoreductase	CDS	-0.694094	6.16789	0.00236541	0.00951934	2.02139
CP037923.1	EKN05_017250	amiB	N-acetylmuramoyl-L-alanine amidase AmiB	CDS	-0.327267	8.0422	0.00239388	0.00962414	2.01664
CP037923.1	EKN05_022550	aroE	shikimate dehydrogenase	CDS	-1.50786	5.81901	0.00240622	0.00966393	2.01485
CP037923.1	EKN05_013605	modE	molybdenum-dependent transcriptional regulator	CDS	-0.320137	6.09595	0.00244314	0.00980228	2.00867
CP037923.1	EKN05_008725	chbC	PTS N	CDS	0.750987	5.05004	0.00246916	0.00989665	2.00451
CP037923.1	EKN05_021175	dctA	dicarboxylate/amino acid:cation symporter	CDS	-0.539074	7.72717	0.00247419	0.00990676	2.00407
CP037923.1	EKN05_018915	hslV	ATP-dependent protease subunit HslV	CDS	0.356622	7.426	0.00250066	0.0100026	1.99989
CP037923.1	EKN05_001740	gutQ	arabinose-5-phosphate isomerase GutQ	CDS	0.396425	5.84599	0.00250885	0.0100165	1.99928
CP037923.1	EKN05_016600	rpsT	30S ribosomal protein S20	CDS	1.21598	10.6212	0.00250919	0.0100165	1.99928
CP037923.1	EKN05_008075	ynfL	LysR family transcriptional regulator	CDS	-0.450398	6.46687	0.00251649	0.0100356	1.99846
CP037923.1	EKN05_001430	EKN05_001430	DUF21 domain-containing protein	CDS	0.330353	6.99001	0.00253809	0.0101115	1.99518
CP037923.1	EKN05_014150	allC	allantoate amidohydrolase	CDS	-0.553637	4.67651	0.00254925	0.0101457	1.99372
CP037923.1	EKN05_014520	ampG	muropeptide MFS transporter AmpG	CDS	0.411537	7.23405	0.00255942	0.010176	1.99242
CP037923.1	EKN05_001150	lplT	lysophospholipid transporter LplT	pseudo	-0.28626	7.18096	0.00256221	0.0101769	1.99239
CP037924.1	EKN05_024275	pWR501_0248	IS3 family transposase	pseudo	0.40667	7.47633	0.00258406	0.0102534	1.98913
CP037923.1	EKN05_017755	lptG	lipopolysaccharide ABC transporter permease LptG	CDS	-0.323386	8.91953	0.00258886	0.0102621	1.98876
CP037923.1	EKN05_014605	EKN05_014605	hypothetical protein	CDS	0.576098	3.82242	0.00259537	0.0102777	1.98811
CP037923.1	EKN05_006100	amyA	alpha-amylase	CDS	-0.687385	7.88057	0.00259815	0.0102784	1.98807
CP037923.1	EKN05_015980	hemL	glutamate-1-semialdehyde 2	CDS	0.326048	8.194	0.00262004	0.0103546	1.98487
CP037923.1	EKN05_013380	EKN05_013380	AbrB family transcriptional regulator	CDS	0.497005	6.96796	0.00263274	0.0103945	1.9832
CP037923.1	EKN05_015715	dkgB	2	CDS	0.534202	6.91038	0.00263841	0.0104065	1.9827
CP037923.1	EKN05_007785	EKN05_007785	HlyD family secretion protein	CDS	0.491923	5.14143	0.00266369	0.0104853	1.97942
CP037924.1	EKN05_024600	EKN05_024600	hypothetical protein	CDS	-1.05685	3.31868	0.00266181	0.0104853	1.97942
CP037923.1	EKN05_012945	dcuC	anaerobic C4-dicarboxylate transporter DcuC	pseudo	0.453192	6.90926	0.00266936	0.0104972	1.97893
CP037923.1	EKN05_012080	ltaE	low-specificity L-threonine aldolase	CDS	0.397336	8.02481	0.00271539	0.0106676	1.97193
CP037923.1	EKN05_020820	ntrB	nitrogen regulation protein NR(II)	CDS	0.396532	6.82777	0.00273725	0.0107326	1.9693
CP037923.1	EKN05_017955	EKN05_017955	IS66-like element ISSfl3 family transposase	CDS	-0.766264	11.8079	0.00273735	0.0107326	1.9693
CP037923.1	EKN05_018505	EKN05_018505	acetyltransferase	CDS	-1.12902	3.8236	0.00274792	0.0107634	1.96805
CP037923.1	EKN05_005635	yeeO	toxic metabolite efflux MATE transporter YeeO	pseudo	-0.643472	5.09753	0.00278294	0.0108898	1.96298
CP037923.1	EKN05_009730	EKN05_009730	DeoR/GlpR transcriptional regulator	CDS	0.450158	6.43334	0.00279896	0.0109326	1.96128
CP037923.1	EKN05_018220	nrfC	cytochrome c nitrite reductase Fe-S protein	CDS	0.807559	5.16041	0.00279941	0.0109326	1.96128
CP037923.1	EKN05_006790	yobA	CopC domain-containing protein YobA	CDS	0.480685	6.65739	0.00280312	0.0109363	1.96113
CP037923.1	EKN05_019475	slmA	nucleoid occlusion factor SlmA	CDS	0.41749	7.23288	0.00281319	0.0109648	1.96
CP037923.1	EKN05_002575	ung	uracil-DNA glycosylase	CDS	0.294677	7.112	0.00284768	0.0110883	1.95513
CP037923.1	EKN05_017480	EKN05_017480	TetR/AcrR family transcriptional regulator	CDS	-0.549892	5.51909	0.00286619	0.0111494	1.95275
CP037923.1	EKN05_021990	ompR	two-component system response regulator OmpR	CDS	-0.362485	8.18087	0.00288133	0.0111973	1.95089
CP037923.1	EKN05_000600	mutY	adenine DNA glycosylase	CDS	-0.361215	7.10703	0.0029005	0.0112507	1.94882
CP037923.1	EKN05_010055	narX	nitrate/nitrite two-component system sensor histidine kinase NarX	CDS	0.31215	6.98952	0.00290075	0.0112507	1.94882
CP037923.1	EKN05_023110	deaD	DEAD/DEAH family ATP-dependent RNA helicase	CDS	0.422107	10.6164	0.00291451	0.011293	1.94719
CP037923.1	EKN05_019735	ilvB	acetolactate synthase large subunit	CDS	0.37476	7.20923	0.00295402	0.0114349	1.94177
CP037923.1	EKN05_004305	nrdB	ribonucleotide-diphosphate reductase subunit beta	CDS	0.321508	7.19882	0.00297459	0.0115033	1.93918
CP037923.1	EKN05_001960	rpoS	RNA polymerase sigma factor RpoS	CDS	-0.735744	9.75329	0.0029786	0.0115062	1.93907
CP037923.1	EKN05_012540	EKN05_012540	endonuclease/exonuclease/phosphatase family protein	CDS	-0.412429	7.04372	0.00298115	0.0115062	1.93907
CP037923.1	EKN05_015060	yafJ	class II glutamine amidotransferase	CDS	0.323828	6.33416	0.00299553	0.0115504	1.9374
CP037923.1	EKN05_019890	dnaA	chromosomal replication initiator protein DnaA	CDS	0.409774	9.38176	0.00301331	0.0116077	1.93525
CP037923.1	EKN05_021720	ftsX	cell division protein FtsX	CDS	-0.409756	7.43657	0.00302338	0.0116352	1.93423
CP037923.1	EKN05_001370	tyrA	bifunctional chorismate mutase/prephenate dehydrogenase	CDS	-0.506282	6.31858	0.00304005	0.0116879	1.93226
CP037923.1	EKN05_000220	EKN05_000220	inorganic triphosphatase	CDS	-0.841026	5.11379	0.00304682	0.0117024	1.93173
CP037923.1	EKN05_007355	higA	addiction module antidote protein	CDS	-0.535121	6.99302	0.00304971	0.0117024	1.93173
CP037923.1	EKN05_010265	ipaH	invasion protein	CDS	-0.828593	6.1625	0.00305585	0.0117146	1.93127
CP037923.1	EKN05_005785	EKN05_005785	holin	CDS	0.650326	4.23134	0.0030875	0.0118245	1.92722
CP037923.1	EKN05_009525	ycjW	LacI family transcriptional regulator	CDS	0.457289	4.84284	0.00310855	0.0118936	1.92469
CP037923.1	EKN05_017560	tamA	autotransporter assembly complex protein TamA	CDS	-0.326206	8.79085	0.00312471	0.0119439	1.92286
CP037923.1	EKN05_001630	emrA	multidrug efflux MFS transporter periplasmic adaptor subunit EmrA	pseudo	0.391701	7.06863	0.00312991	0.0119522	1.92255
CP037923.1	EKN05_011590	rlmL	bifunctional 23S rRNA (guanine(2069)-N(7))-methyltransferase RlmK/23S rRNA (guanine(2445)-N(2))-methyltransferase RlmL	CDS	0.350602	7.13162	0.00316119	0.01206	1.91865
CP037923.1	EKN05_009200	EKN05_009200	serine/threonine-protein phosphatase	pseudo	-0.540297	5.35808	0.00316768	0.0120732	1.91818
CP037923.1	EKN05_012240	EKN05_012240	hypothetical protein	CDS	0.440321	5.14151	0.0031981	0.0121774	1.91445
CP037923.1	EKN05_006950	dgcM	diguanylate cyclase DgcM	pseudo	-0.460486	7.74482	0.00320449	0.0121787	1.9144
CP037923.1	EKN05_020210	rbsC	ribose ABC transporter permease	CDS	-0.564288	5.98247	0.00320459	0.0121787	1.9144
CP037923.1	EKN05_022660	accC	acetyl-CoA carboxylase biotin carboxylase subunit	CDS	0.360843	8.85904	0.00321462	0.0122051	1.91346
CP037923.1	EKN05_006850	EKN05_006850	transposase	pseudo	-0.680783	3.9744	0.003239	0.0122859	1.91059
CP037923.1	EKN05_017960	lysC	lysine-sensitive aspartokinase 3	CDS	-0.274062	7.36776	0.00324331	0.0122904	1.91043
CP037923.1	EKN05_003005	EKN05_003005	tetratricopeptide repeat protein	CDS	-0.436919	7.43027	0.00328608	0.0124406	1.90516
CP037923.1	EKN05_004450	napD	chaperone NapD	CDS	0.690717	3.54961	0.00329024	0.0124445	1.90502
CP037923.1	EKN05_020670	rfaH	transcription/translation regulatory transformer protein RfaH	CDS	-0.287548	6.63922	0.00332947	0.0125728	1.90057
CP037923.1	EKN05_023250	garK	glycerate 2-kinase	CDS	-0.544278	4.28481	0.00333053	0.0125728	1.90057
CP037923.1	EKN05_006985	EKN05_006985	DUF333 domain-containing protein	CDS	-1.6605	4.97792	0.00334168	0.0126029	1.89953
CP037923.1	EKN05_016240	ftsZ	cell division protein FtsZ	CDS	-0.567343	8.81984	0.00334906	0.0126187	1.89898
CP037923.1	EKN05_018530	purH	bifunctional phosphoribosylaminoimidazolecarboxamide formyltransferase/IMP cyclohydrolase	CDS	0.418239	6.52423	0.00335857	0.0126425	1.89817
CP037923.1	EKN05_007065	acpD	FMN-dependent NADH-azoreductase	CDS	0.52525	6.94895	0.00337392	0.0126882	1.8966
CP037923.1	EKN05_011715	aspC	aspartate/tyrosine/aromatic aminotransferase	CDS	0.262767	8.49229	0.00340749	0.0128023	1.89271
CP037923.1	EKN05_014275	ybaK	Cys-tRNA(Pro)/Cys-tRNA(Cys) deacylase YbaK	CDS	-0.374235	6.15037	0.00342867	0.0128697	1.89043
CP037923.1	EKN05_005930	EKN05_005930	DUF2158 domain-containing protein	CDS	-1.72833	4.58117	0.00343602	0.0128851	1.88991
CP037923.1	EKN05_005210	alkA	DNA-3-methyladenine glycosylase 2	CDS	-0.442349	6.09618	0.00346021	0.0129635	1.88728
CP037923.1	EKN05_001895	pphB	protein-serine/threonine phosphatase	pseudo	0.738015	2.96526	0.00346589	0.0129725	1.88698
CP037924.1	EKN05_024300	EKN05_024300	IS1 family transposase	pseudo	0.545803	4.65724	0.00347325	0.0129878	1.88646
CP037923.1	EKN05_008740	osmE	osmotically-inducible lipoprotein OsmE	CDS	-0.819209	8.94757	0.00348207	0.0130085	1.88577
CP037923.1	EKN05_006115	fliD	flagellar filament capping protein FliD	CDS	-0.563143	4.54331	0.00349763	0.0130543	1.88425
CP037923.1	EKN05_016795	deoD	purine-nucleoside phosphorylase	CDS	-0.404954	9.52616	0.00351064	0.0130905	1.88304
CP037923.1	EKN05_007160	mdoD	glucan biosynthesis protein D	CDS	0.297714	7.44164	0.00352176	0.0131196	1.88208
CP037923.1	EKN05_019390	rfaL	O-antigen ligase RfaL	CDS	-0.446629	7.36718	0.0035257	0.013122	1.882
CP037923.1	EKN05_011430	appC	cytochrome bd-II oxidase subunit 1	CDS	-0.424046	5.04628	0.00353746	0.0131517	1.88102
CP037923.1	EKN05_007765	EKN05_007765	DUF1289 domain-containing protein	CDS	-0.534704	5.65214	0.00354034	0.0131517	1.88102
CP037923.1	EKN05_022925	kdsC	3-deoxy-manno-octulosonate-8-phosphatase KdsC	CDS	-0.311304	7.78664	0.00354741	0.0131656	1.88056
CP037923.1	EKN05_022300	tusC	sulfurtransferase complex subunit TusC	CDS	-0.508568	4.96434	0.0035527	0.0131729	1.88032
CP037923.1	EKN05_002620	rseA	anti-sigma-E factor RseA	CDS	-0.373869	10.4159	0.00358497	0.0132801	1.8768
CP037923.1	EKN05_009465	EKN05_009465	LysR family transcriptional regulator	CDS	-0.429477	6.56788	0.00363439	0.0134506	1.87126
CP037923.1	EKN05_005480	hisH	imidazole glycerol phosphate synthase subunit HisH	CDS	0.541064	4.4432	0.00369123	0.0136482	1.86492
CP037923.1	EKN05_008605	EKN05_008605	phenylalanyl--tRNA ligase operon leader peptide	CDS	0.770696	6.21396	0.00375954	0.0138879	1.85736
CP037923.1	EKN05_014040	envY	AraC family transcriptional regulator	CDS	0.535907	7.38515	0.00377866	0.0139455	1.85557
CP037923.1	EKN05_020910	yihX	glucose-1-phosphatase	CDS	-0.63449	6.65826	0.00382023	0.0140756	1.85153
CP037923.1	EKN05_019185	EKN05_019185	HlyD family secretion protein	CDS	0.830385	2.98108	0.00382103	0.0140756	1.85153
CP037923.1	EKN05_011435	hyaF	hydrogenase expression/formation protein	CDS	-0.601936	4.37659	0.00383066	0.014098	1.85084
CP037923.1	EKN05_017915	hypT	hypochlorite stress DNA-binding transcriptional regulator HypT	CDS	-0.42421	6.39774	0.00388589	0.0142879	1.84503
CP037923.1	EKN05_004550	rplY	50S ribosomal protein L25	CDS	0.644608	7.68157	0.0039131	0.0143659	1.84267
CP037923.1	EKN05_020775	EKN05_020775	DUF945 family protein	pseudo	-0.423035	5.75761	0.00391433	0.0143659	1.84267
CP037923.1	EKN05_017235	hfq	RNA chaperone Hfq	CDS	-0.481053	10.9788	0.00392	0.0143733	1.84244
CP037923.1	EKN05_014745	phoR	phosphate regulon sensor histidine kinase PhoR	CDS	-0.342461	6.36955	0.00392473	0.0143739	1.84243
CP037923.1	EKN05_015875	rseP	sigma E protease regulator RseP	CDS	-0.38803	8.52482	0.00392741	0.0143739	1.84243
CP037923.1	EKN05_009880	EKN05_009880	ferritin-like domain-containing protein	CDS	-0.733591	5.88606	0.00394923	0.0144404	1.84042
CP037923.1	EKN05_016080	EKN05_016080	PTS sugar transporter subunit IIA	CDS	-0.681609	4.68465	0.00398278	0.0145497	1.83715
CP037923.1	EKN05_020685	fadA	acetyl-CoA C-acyltransferase FadA	CDS	-0.365096	7.11923	0.00398875	0.014558	1.8369
CP037923.1	EKN05_002780	mltF	membrane-bound lytic murein transglycosylase MltF	CDS	0.325798	6.96688	0.00400115	0.0145832	1.83615
CP037923.1	EKN05_002020	iap	aminopeptidase	CDS	0.443909	5.98419	0.0040033	0.0145832	1.83615
CP037923.1	EKN05_014270	ybaP	hypothetical protein	CDS	-0.517127	8.18893	0.00400671	0.0145832	1.83615
CP037923.1	EKN05_008910	pncA	bifunctional nicotinamidase/pyrazinamidase	CDS	0.283851	5.96002	0.00401815	0.0146115	1.83531
CP037923.1	EKN05_019845	EKN05_019845	2-dehydro-3-deoxy-6-phosphogalactonate aldolase	CDS	0.758462	4.33362	0.00403806	0.0146704	1.83356
CP037923.1	EKN05_005595	cobU	bifunctional adenosylcobinamide kinase/adenosylcobinamide-phosphate guanylyltransferase	CDS	-0.691334	4.30369	0.00406769	0.0147645	1.83078
CP037923.1	EKN05_014460	EKN05_014460	SgrR family transcriptional regulator	CDS	0.490628	5.50402	0.00407781	0.0147877	1.8301
CP037923.1	EKN05_013115	lnt	apolipoprotein N-acyltransferase	CDS	0.281758	8.70127	0.00408434	0.0147978	1.8298
CP037923.1	EKN05_021350	ghrB	glyoxylate/hydroxypyruvate reductase GhrB	CDS	-0.344392	7.60481	0.00409206	0.0148122	1.82938
CP037923.1	EKN05_021625	nikR	nickel-responsive transcriptional regulator NikR	CDS	-0.47043	5.88132	0.0041047	0.0148444	1.82844
CP037923.1	EKN05_000320	parE	DNA topoisomerase IV subunit B	CDS	0.347347	8.40246	0.0041119	0.0148569	1.82807
CP037923.1	EKN05_017655	mgtL	mgtA regulatory leader peptide MgtL	CDS	0.790204	7.67544	0.0041449	0.0149625	1.825
CP037923.1	EKN05_016665	EKN05_016665	sodium:alanine symporter family protein	pseudo	-0.370613	7.86406	0.00415219	0.0149751	1.82463
CP037923.1	EKN05_007300	narU	NarK family nitrate/nitrite MFS transporter	CDS	-0.497577	7.47958	0.00415908	0.0149863	1.8243
CP037923.1	EKN05_019385	rfaC	lipopolysaccharide heptosyltransferase RfaC	CDS	-0.467887	6.85293	0.00417462	0.0150286	1.82308
CP037923.1	EKN05_005490	hisC	histidinol-phosphate transaminase	CDS	0.394357	5.18244	0.00423228	0.0152224	1.81752
CP037923.1	EKN05_000065	rlmG	23S rRNA (guanine(1835)-N(2))-methyltransferase RlmG	CDS	0.452334	5.01977	0.00426684	0.0153327	1.81438
CP037923.1	EKN05_020975	fdnG	formate dehydrogenase-N subunit alpha	CDS	-0.299455	10.7939	0.00429879	0.0154335	1.81153
CP037923.1	EKN05_021135	yhjB	response regulator transcription factor	CDS	-0.628023	4.09995	0.00433442	0.0155474	1.80834
CP037924.1	EKN05_024520	pWR501_0187	hypothetical protein	CDS	0.479107	5.35745	0.0043489	0.0155852	1.80729
CP037923.1	EKN05_020140	atpF	F0F1 ATP synthase subunit B	CDS	0.339384	8.59285	0.00437081	0.0156496	1.8055
CP037923.1	EKN05_017720	rraB	ribonuclease E inhibitor RraB	CDS	-0.714735	7.28806	0.00438464	0.0156849	1.80452
CP037923.1	EKN05_021185	bcsC	cellulose biosynthesis protein BcsC	pseudo	-0.42006	6.11086	0.00440134	0.0157263	1.80337
CP037923.1	EKN05_021900	EKN05_021900	RtcB family protein	CDS	-0.654086	3.96359	0.00440415	0.0157263	1.80337
CP037923.1	EKN05_021690	EKN05_021690	lysoplasmalogenase	CDS	-0.449662	8.40634	0.00441712	0.0157584	1.80249
CP037923.1	EKN05_001970	pcm	protein-L-isoaspartate O-methyltransferase	CDS	-0.384055	7.00228	0.00447735	0.0159479	1.7973
CP037923.1	EKN05_020360	rho	transcription termination factor Rho	CDS	0.374722	10.71	0.0044783	0.0159479	1.7973
CP037923.1	EKN05_011705	asnS	asparagine--tRNA ligase	CDS	0.347095	9.14845	0.00450797	0.0160391	1.79482
CP037923.1	EKN05_000835	fbaA	class II fructose-bisphosphate aldolase	CDS	-0.368422	10.7476	0.00453163	0.0161089	1.79294
CP037923.1	EKN05_009150	EKN05_009150	MFS transporter	CDS	0.443525	4.85047	0.00456351	0.0162076	1.79028
CP037923.1	EKN05_023090	rpsO	30S ribosomal protein S15	CDS	0.661809	9.89683	0.0045934	0.0162992	1.78783
CP037923.1	EKN05_009075	EKN05_009075	cyclic diguanylate phosphodiesterase	CDS	0.335164	6.5671	0.00459945	0.016306	1.78765
CP037923.1	EKN05_000315	yqiA	esterase YqiA	CDS	0.280799	7.66376	0.0046046	0.0163097	1.78755
CP037923.1	EKN05_014110	EKN05_014110	metal-dependent hydrolase	CDS	0.493057	5.13599	0.00461214	0.0163218	1.78723
CP037923.1	EKN05_015250	EKN05_015250	hypothetical protein	CDS	0.553774	6.30134	0.00461783	0.0163273	1.78708
CP037923.1	EKN05_011570	pqiC	membrane integrity-associated transporter subunit PqiC	CDS	-0.334567	6.64041	0.004671	0.0165006	1.7825
CP037923.1	EKN05_009905	yciA	acyl-CoA thioester hydrolase YciA	CDS	0.351383	7.00478	0.00467703	0.0165072	1.78233
CP037923.1	EKN05_018160	EKN05_018160	hypothetical protein	CDS	-0.4383	7.68774	0.00468675	0.0165268	1.78181
CP037923.1	EKN05_008890	selD	selenide	CDS	0.394366	6.81997	0.00471425	0.0166089	1.77966
CP037923.1	EKN05_012985	lipB	lipoyl(octanoyl) transferase LipB	CDS	0.437112	6.22879	0.00471926	0.0166118	1.77958
CP037923.1	EKN05_000340	qseC	two-component system sensor histidine kinase QseC	CDS	-0.458401	5.32009	0.00472994	0.0166346	1.77899
CP037923.1	EKN05_009980	EKN05_009980	IS4 family transposase	CDS	1.15042	5.39331	0.00473436	0.0166354	1.77897
CP037923.1	EKN05_016745	yjjX	non-canonical purine NTP phosphatase	pseudo	0.299577	6.40108	0.00473954	0.0166388	1.77888
CP037923.1	EKN05_001770	ascG	LacI family DNA-binding transcriptional regulator	CDS	-0.404374	5.81282	0.00477555	0.0167504	1.77598
CP037923.1	EKN05_013020	rsfS	ribosome silencing factor	CDS	0.392841	6.78369	0.00479303	0.0167968	1.77477
CP037923.1	EKN05_022690	mreC	rod shape-determining protein MreC	CDS	0.32829	8.21296	0.00479846	0.016801	1.77467
CP037923.1	EKN05_018080	zur	zinc uptake transcriptional repressor Zur	CDS	-0.395504	8.25683	0.00487586	0.0170569	1.7681
CP037923.1	EKN05_010100	EKN05_010100	small toxic polypeptide LdrA/LdrC	CDS	0.567174	4.9734	0.00494989	0.0173006	1.76194
CP037923.1	EKN05_017230	hflX	GTPase HflX	CDS	-0.319726	9.60047	0.00497616	0.0173667	1.76028
CP037923.1	EKN05_005960	rcsA	transcriptional regulator RcsA	CDS	-0.549003	5.61055	0.00497757	0.0173667	1.76028
CP037923.1	EKN05_022850	gltD	glutamate synthase small subunit	CDS	0.347367	7.13471	0.00500176	0.0174357	1.75856
CP037923.1	EKN05_017520	EKN05_017520	transcriptional regulator	CDS	-0.575096	4.69405	0.00502697	0.0174999	1.75697
CP037923.1	EKN05_016480	kefC	glutathione-regulated potassium-efflux system protein KefC	CDS	-0.363673	6.58818	0.005029	0.0174999	1.75697
CP037923.1	EKN05_009060	pabB	aminodeoxychorismate synthase component 1	CDS	0.327967	5.97813	0.00504166	0.0175282	1.75626
CP037923.1	EKN05_018780	argH	argininosuccinate lyase	CDS	-0.297114	7.04438	0.005046	0.0175282	1.75626
CP037923.1	EKN05_007925	malI	Mal regulon transcriptional regulator MalI	CDS	-0.341189	5.57819	0.00506115	0.0175654	1.75534
CP037923.1	EKN05_017730	EKN05_017730	DUF898 domain-containing protein	CDS	-0.515385	4.56403	0.00506775	0.0175729	1.75516
CP037923.1	EKN05_004445	napF	ferredoxin-type protein NapF	CDS	0.706567	7.08575	0.00507623	0.0175869	1.75481
CP037923.1	EKN05_019280	lldP	L-lactate permease	CDS	-0.718288	9.0707	0.00517827	0.0179248	1.74655
CP037923.1	EKN05_003920	accD	acetyl-CoA carboxylase	CDS	0.308562	8.58544	0.00528214	0.0182617	1.73846
CP037923.1	EKN05_017640	treC	alpha	CDS	-0.727769	6.50937	0.00528853	0.0182617	1.73846
CP037923.1	EKN05_015870	bamA	outer membrane protein assembly factor BamA	CDS	-0.299156	9.97144	0.00528943	0.0182617	1.73846
CP037923.1	EKN05_019560	EKN05_019560	glycoside-pentoside-hexuronide family transporter	pseudo	-0.578032	4.62445	0.00538104	0.0185618	1.73138
CP037923.1	EKN05_000425	exbD	TonB system transport protein ExbD	CDS	-0.452274	6.36728	0.00541316	0.0186563	1.72917
CP037923.1	EKN05_018470	metH	methionine synthase	CDS	-0.375318	5.66792	0.00545326	0.0187782	1.72635
CP037923.1	EKN05_003385	eutR	HTH-type transcriptional regulator EutR	CDS	0.384441	5.83264	0.00547217	0.0188269	1.72522
CP037923.1	EKN05_014770	yajF	fructokinase	CDS	-0.838019	5.60842	0.00555167	0.0190839	1.71933
CP037923.1	EKN05_006680	EKN05_006680	YebB family permuted papain-like enzyme	CDS	0.542918	3.57174	0.00555854	0.0190909	1.71917
CP037923.1	EKN05_005220	EKN05_005220	molecular chaperone	CDS	0.723333	3.2015	0.00556903	0.0191104	1.71873
CP037923.1	EKN05_011855	pflA	pyruvate formate lyase 1-activating protein	CDS	0.355614	8.59254	0.00560364	0.0192125	1.71642
CP037923.1	EKN05_008310	EKN05_008310	YnfC family lipoprotein	CDS	0.363547	6.43012	0.00563655	0.0193086	1.71425
CP037923.1	EKN05_016485	kefF	glutathione-regulated potassium-efflux system oxidoreductase KefF	CDS	-0.767371	5.997	0.00565539	0.0193531	1.71325
CP037923.1	EKN05_011525	EKN05_011525	hypothetical protein	CDS	-0.608576	3.10557	0.00567012	0.0193531	1.71325
CP037923.1	EKN05_000450	EKN05_000450	DUF2623 domain-containing protein	CDS	-0.535595	3.38098	0.00567051	0.0193531	1.71325
CP037923.1	EKN05_005560	sbcB	exodeoxyribonuclease I	CDS	-0.300998	6.73431	0.00567122	0.0193531	1.71325
CP037923.1	EKN05_004205	arnE	4-amino-4-deoxy-L-arabinose-phosphoundecaprenol flippase subunit ArnE	CDS	0.557418	4.43842	0.00567398	0.0193531	1.71325
CP037923.1	EKN05_010590	EKN05_010590	cupin domain-containing protein	CDS	0.290476	7.65364	0.00567909	0.0193539	1.71323
CP037923.1	EKN05_018755	EKN05_018755	MFS transporter	pseudo	-0.423986	6.35933	0.00568994	0.0193742	1.71278
CP037923.1	EKN05_008915	EKN05_008915	MFS transporter	pseudo	0.717847	3.20844	0.00570078	0.0193944	1.71232
CP037923.1	EKN05_003555	gltX	glutamate--tRNA ligase	CDS	0.311274	8.59283	0.00571812	0.0194367	1.71138
CP037923.1	EKN05_007085	EKN05_007085	YdcF family protein	pseudo	0.57281	5.01998	0.00574079	0.019497	1.71003
CP037923.1	EKN05_011835	EKN05_011835	DUF421 domain-containing protein	pseudo	-0.472469	6.35318	0.00578105	0.0196169	1.70737
CP037923.1	EKN05_013885	EKN05_013885	IS3-like element IS600 family transposase	pseudo	-0.540227	4.46714	0.0058237	0.0197447	1.70455
CP037923.1	EKN05_016860	holD	DNA polymerase III subunit psi	CDS	0.415933	6.48646	0.00585196	0.0198236	1.70282
CP037923.1	EKN05_015815	tilS	tRNA lysidine(34) synthetase TilS	CDS	-0.316542	6.88728	0.00587	0.0198677	1.70185
CP037923.1	EKN05_022210	fic	putative adenosine monophosphate-protein transferase Fic	CDS	-0.860557	6.03586	0.00588414	0.01989	1.70136
CP037923.1	EKN05_016245	ftsA	cell division protein FtsA	CDS	-0.587213	8.29557	0.00588664	0.01989	1.70136
CP037923.1	EKN05_001025	lysS	lysine--tRNA ligase	CDS	0.321241	8.20289	0.00590884	0.019948	1.7001
CP037923.1	EKN05_010640	lolC	lipoprotein-releasing ABC transporter permease subunit LolC	CDS	0.327225	6.99264	0.00596179	0.0201096	1.6966
CP037923.1	EKN05_011565	EKN05_011565	ribosome modulation factor	CDS	-0.63158	7.79407	0.00596737	0.0201113	1.69656
CP037923.1	EKN05_018790	argC	N-acetyl-gamma-glutamyl-phosphate reductase	CDS	-0.528206	5.84038	0.00597575	0.0201224	1.69632
CP037923.1	EKN05_021365	cspA	RNA chaperone/antiterminator CspA	CDS	0.590327	14.7719	0.00598102	0.020123	1.69631
CP037923.1	EKN05_010005	rssA	patatin-like phospholipase RssA	CDS	-0.492895	6.81296	0.0060135	0.0202152	1.69432
CP037923.1	EKN05_008595	pheT	phenylalanine--tRNA ligase subunit beta	CDS	-0.325962	9.75997	0.00606514	0.0203715	1.69098
CP037923.1	EKN05_013865	EKN05_013865	type I toxin-antitoxin system Hok family toxin	CDS	0.73361	5.58613	0.00607153	0.0203757	1.69089
CP037923.1	EKN05_003205	EKN05_003205	neutral zinc metallopeptidase	CDS	-0.459505	5.99053	0.00608739	0.0204116	1.69012
CP037923.1	EKN05_007225	patD	aminobutyraldehyde dehydrogenase	CDS	-0.596298	3.35917	0.00615279	0.0206134	1.68585
CP037923.1	EKN05_007830	tyrS	tyrosine--tRNA ligase	CDS	0.377099	7.95383	0.00618317	0.0206977	1.68408
CP037923.1	EKN05_022100	EKN05_022100	hypothetical protein	CDS	-0.851446	3.55473	0.00619045	0.0207045	1.68393
CP037923.1	EKN05_022330	yheA	bacterioferritin-associated ferredoxin	CDS	-0.850581	5.3794	0.00620422	0.0207331	1.68334
CP037923.1	EKN05_008610	rplT	50S ribosomal protein L20	CDS	0.474108	11.0414	0.00625907	0.0208987	1.67988
CP037923.1	EKN05_006200	yecA	UPF0149 family protein YecA	CDS	-1.2519	5.27548	0.00626599	0.0209042	1.67977
CP037923.1	EKN05_010905	EKN05_010905	lipoprotein	CDS	-0.415271	7.30971	0.00629934	0.0209978	1.67783
CP037924.1	EKN05_023760	ipaH2.5	E3 ubiquitin--protein ligase	CDS	0.861518	3.28221	0.00632131	0.0210533	1.67668
CP037923.1	EKN05_005170	baeR	two-component system response regulator BaeR	CDS	-0.446709	5.16727	0.00633738	0.0210891	1.67594
CP037923.1	EKN05_016225	secA	preprotein translocase subunit SecA	CDS	0.26169	9.15584	0.00637522	0.0211972	1.67372
CP037923.1	EKN05_001445	nadK	NAD(+) kinase	CDS	-0.258972	6.29887	0.00641429	0.0213092	1.67143
CP037923.1	EKN05_001285	gcvA	transcriptional regulator GcvA	CDS	-0.326092	6.68731	0.00642103	0.0213137	1.67134
CP037923.1	EKN05_002585	eamB	cysteine/O-acetylserine transporter	CDS	0.413446	6.88624	0.00644417	0.0213726	1.67014
CP037923.1	EKN05_007340	fdnG	formate dehydrogenase-N subunit alpha	CDS	0.738684	7.63247	0.00645149	0.021379	1.67001
CP037923.1	EKN05_017745	pepA	leucyl aminopeptidase	CDS	-0.246958	9.41479	0.00648217	0.0214627	1.66832
CP037923.1	EKN05_008985	EKN05_008985	aldo/keto reductase	CDS	0.413452	5.73585	0.00656515	0.0217193	1.66315
CP037923.1	EKN05_001855	hypB	hydrogenase nickel incorporation protein HypB	CDS	0.433769	5.65424	0.00658469	0.0217658	1.66223
CP037923.1	EKN05_003895	flk	flagella biosynthesis regulator Flk	CDS	0.383777	5.97854	0.00663461	0.0219125	1.65931
CP037923.1	EKN05_020095	viaA	ATPase RavA stimulator ViaA	CDS	-0.292946	8.06409	0.0066485	0.0219401	1.65876
CP037923.1	EKN05_011475	tusE	sulfurtransferase TusE	CDS	0.347563	6.0181	0.00674284	0.0222328	1.65301
CP037923.1	EKN05_011425	appB	cytochrome d ubiquinol oxidase subunit II	CDS	-0.550865	4.26974	0.00675055	0.0222353	1.65296
CP037923.1	EKN05_012485	EKN05_012485	malate/lactate/ureidoglycolate dehydrogenase	CDS	0.393341	6.51191	0.00675483	0.0222353	1.65296
CP037923.1	EKN05_004080	nuoC	NADH-quinone oxidoreductase subunit C/D	CDS	0.272017	9.24308	0.0068442	0.0225034	1.64775
CP037923.1	EKN05_018330	basR	two-component system response regulator BasR	CDS	-0.474912	4.64813	0.00684764	0.0225034	1.64775
CP037923.1	EKN05_003720	EKN05_003720	D-serine transporter DsdX	pseudo	-0.505058	4.20707	0.00692554	0.0227406	1.6432
CP037923.1	EKN05_014375	tomB	Hha toxicity modulator TomB	CDS	-0.42856	10.4353	0.00697823	0.0228946	1.64027
CP037923.1	EKN05_014725	acpH	ACP phosphodiesterase	pseudo	-0.381524	6.87249	0.00698876	0.0229102	1.63997
CP037924.1	EKN05_024150	EKN05_024150	replication protein RepA	CDS	0.62344	9.64316	0.00699906	0.022925	1.63969
CP037923.1	EKN05_002010	cysN	sulfate adenylyltransferase subunit CysN	CDS	0.564074	5.06012	0.00703178	0.0230131	1.63802
CP037923.1	EKN05_006990	EKN05_006990	IS1 family transposase	pseudo	-0.928303	3.44459	0.00705059	0.0230556	1.63722
CP037923.1	EKN05_012650	EKN05_012650	LysR family transcriptional regulator	pseudo	-0.425437	4.67865	0.00715887	0.0233735	1.63128
CP037923.1	EKN05_014795	EKN05_014795	AroM family protein	CDS	-0.32166	7.39855	0.00715962	0.0233735	1.63128
CP037923.1	EKN05_023380	exuR	transcriptional regulator ExuR	CDS	-0.26994	10.7452	0.00726719	0.0237052	1.62516
CP037923.1	EKN05_023245	garR	2-hydroxy-3-oxopropionate reductase	CDS	-0.568703	3.39576	0.0073104	0.0238265	1.62294
CP037923.1	EKN05_014640	ispA	(2E	CDS	0.256588	7.33262	0.00735345	0.0239471	1.62075
CP037923.1	EKN05_000175	EKN05_000175	L-tartrate/succinate antiporter	CDS	0.425444	4.9793	0.00737243	0.0239892	1.61998
CP037923.1	EKN05_016620	nhaA	Na+/H+ antiporter NhaA	CDS	-0.530424	8.39357	0.00742006	0.0241243	1.61754
CP037923.1	EKN05_008705	chbG	chitin disaccharide deacetylase	CDS	-0.343851	5.45462	0.00743026	0.0241377	1.6173
CP037923.1	EKN05_002815	glyA	serine hydroxymethyltransferase	CDS	0.325338	9.30706	0.00743735	0.0241409	1.61725
CP037923.1	EKN05_001200	EKN05_001200	prepilin peptidase-dependent protein	pseudo	0.579483	3.97992	0.00745946	0.0241821	1.61651
CP037923.1	EKN05_012760	EKN05_012760	type I toxin-antitoxin system Hok family toxin	CDS	0.638569	13.3547	0.00746224	0.0241821	1.61651
CP037923.1	EKN05_003560	EKN05_003560	putative DNA-binding transcriptional regulator	CDS	0.428637	7.40639	0.00748781	0.0242451	1.61538
CP037923.1	EKN05_023080	rbfA	30S ribosome-binding factor RbfA	CDS	-0.320916	6.20918	0.00751217	0.0242907	1.61456
CP037923.1	EKN05_009020	rnd	ribonuclease D	CDS	0.378683	6.01034	0.00751418	0.0242907	1.61456
CP037923.1	EKN05_010705	hinT	purine nucleoside phosphoramidase	CDS	-0.399863	7.1025	0.00756867	0.0244469	1.61178
CP037923.1	EKN05_016730	creA	protein CreA	CDS	0.627707	4.12553	0.00759495	0.0245118	1.61062
CP037923.1	EKN05_013050	EKN05_013050	zinc ribbon-containing protein	CDS	-0.362887	8.00721	0.00766132	0.0247059	1.6072
CP037923.1	EKN05_008400	EKN05_008400	hypothetical protein	CDS	-0.634203	3.42181	0.00767387	0.024716	1.60702
CP037923.1	EKN05_006780	EKN05_006780	carbon-nitrogen hydrolase family protein	pseudo	0.358682	5.45381	0.00767694	0.024716	1.60702
CP037923.1	EKN05_021320	yhjX	MFS transporter	CDS	-0.310762	5.40911	0.00773441	0.0248801	1.60415
CP037923.1	EKN05_016210	zapD	cell division protein ZapD	CDS	0.350542	6.00844	0.00774047	0.0248801	1.60415
CP037923.1	EKN05_019230	EKN05_019230	DUF3302 domain-containing protein	CDS	-0.547967	4.40712	0.00780117	0.025047	1.60124
CP037923.1	EKN05_020515	EKN05_020515	DUF484 domain-containing protein	CDS	-0.556096	5.57999	0.00780505	0.025047	1.60124
CP037923.1	EKN05_019570	intC	DUF4102 domain-containing protein	CDS	-0.338342	7.17479	0.00789	0.0252991	1.59689
CP037923.1	EKN05_018975	yhjA	cytochrome c peroxidase	CDS	-0.684223	7.06924	0.00790371	0.0253226	1.59649
CP037923.1	EKN05_002485	ppnN	nucleotide 5'-monophosphate nucleosidase	CDS	-0.350581	9.36651	0.00794767	0.0254428	1.59443
CP037923.1	EKN05_004780	EKN05_004780	hypothetical protein	CDS	-0.861614	5.96891	0.00796428	0.0254754	1.59388
CP037923.1	EKN05_005685	mtfA	DgsA anti-repressor MtfA	CDS	-0.289849	7.1203	0.00804477	0.0257121	1.58986
CP037923.1	EKN05_007740	lhr	ATP-dependent helicase	pseudo	0.307576	6.8421	0.00811054	0.0259014	1.58668
CP037923.1	EKN05_003490	ptsH	phosphocarrier protein Hpr	CDS	0.360973	8.67071	0.00812277	0.0259196	1.58637
CP037923.1	EKN05_018185	EKN05_018185	Na+/H+ antiporter	CDS	-0.300731	8.76447	0.00821008	0.0261771	1.58208
CP037923.1	EKN05_001875	flhA	formate hydrogenlyase transcriptional activator FlhA	CDS	-0.318291	7.8027	0.00826301	0.0263246	1.57964
CP037923.1	EKN05_010220	EKN05_010220	methyltransferase domain-containing protein	CDS	0.499694	4.27049	0.00827525	0.0263424	1.57934
CP037923.1	EKN05_006695	ruvB	Holliday junction branch migration DNA helicase RuvB	CDS	0.271759	7.66461	0.00830618	0.0264197	1.57807
CP037923.1	EKN05_000620	ansB	L-asparaginase 2	CDS	0.540775	7.94064	0.0083215	0.0264471	1.57762
CP037923.1	EKN05_010215	EKN05_010215	ABC transporter ATP-binding protein	CDS	0.571655	3.88121	0.00835792	0.0265177	1.57646
CP037923.1	EKN05_019515	gmk	guanylate kinase	CDS	-0.245168	9.16843	0.00836287	0.0265177	1.57646
CP037923.1	EKN05_020460	hemY	protoheme IX biogenesis protein HemY	CDS	-0.350767	8.99054	0.00836563	0.0265177	1.57646
CP037923.1	EKN05_013980	EKN05_013980	hypothetical protein	CDS	-0.443406	5.99195	0.00837048	0.0265177	1.57646
CP037923.1	EKN05_022010	hslO	Hsp33 family molecular chaperone HslO	CDS	-0.402498	7.63789	0.00841626	0.0266241	1.57472
CP037923.1	EKN05_011360	EKN05_011360	cold-shock protein	CDS	0.816114	3.9006	0.00842253	0.0266241	1.57472
CP037923.1	EKN05_014485	hupB	DNA-binding protein HU-beta	CDS	-0.448072	10.5135	0.00842532	0.0266241	1.57472
CP037923.1	EKN05_016025	dksA	RNA polymerase-binding transcription factor DksA	CDS	-0.465282	9.03664	0.00843097	0.0266241	1.57472
CP037923.1	EKN05_007780	EKN05_007780	FUSC family protein	pseudo	-0.305073	7.25876	0.00845682	0.0266845	1.57374
CP037923.1	EKN05_014660	thiL	thiamine-phosphate kinase	CDS	0.492735	6.75538	0.0085282	0.0268883	1.57044
CP037923.1	EKN05_011460	hyaA	hydrogenase 1 small subunit	CDS	-0.386287	4.75681	0.00854687	0.0269257	1.56983
CP037923.1	EKN05_001005	xerD	tyrosine recombinase XerD	CDS	-0.27984	6.98608	0.0085843	0.0270221	1.56828
CP037923.1	EKN05_008575	btuD	vitamin B12 ABC transporter ATP-binding protein BtuD	CDS	0.307243	7.32541	0.00859807	0.027044	1.56793
CP037923.1	EKN05_008680	EKN05_008680	metal-dependent hydrolase	CDS	0.364351	7.02002	0.0086102	0.0270562	1.56773
CP037923.1	EKN05_004175	menH	2-succinyl-6-hydroxy-2	CDS	-0.855897	5.63974	0.00861561	0.0270562	1.56773
CP037923.1	EKN05_018735	EKN05_018735	YijD family membrane protein	CDS	-0.365479	6.55322	0.00863192	0.0270859	1.56726
CP037923.1	EKN05_016865	rsmC	16S rRNA (guanine(1207)-N(2))-methyltransferase RsmC	CDS	0.275884	7.14968	0.00865269	0.0271251	1.56663
CP037923.1	EKN05_009800	topA	type I DNA topoisomerase	CDS	0.310152	8.83041	0.00866026	0.0271251	1.56663
CP037923.1	EKN05_012555	EKN05_012555	Bax inhibitor-1/YccA family protein	CDS	0.373872	5.43648	0.00866496	0.0271251	1.56663
CP037923.1	EKN05_023175	diaA	DnaA initiator-associating protein DiaA	CDS	0.305324	7.56626	0.00869843	0.0272084	1.5653
CP037923.1	EKN05_011390	EKN05_011390	hypothetical protein	CDS	0.75755	2.96911	0.00871437	0.0272367	1.56485
CP037923.1	EKN05_008970	msrB	peptide-methionine (R)-S-oxide reductase	CDS	-0.455837	6.3745	0.00877643	0.027409	1.56211
CP037923.1	EKN05_002330	EKN05_002330	XRE family transcriptional regulator	CDS	-0.551461	7.5161	0.0087882	0.0274242	1.56187
CP037923.1	EKN05_012020	cspD	cold shock-like protein CspD	CDS	-0.595933	8.13876	0.0088053	0.0274559	1.56136
CP037923.1	EKN05_020520	xerC	tyrosine recombinase XerC	CDS	-0.428086	6.09454	0.0088225	0.0274682	1.56117
CP037923.1	EKN05_016690	thrA	bifunctional aspartate kinase/homoserine dehydrogenase I	CDS	-0.382197	6.96009	0.00882313	0.0274682	1.56117
CP037923.1	EKN05_014480	ppiD	peptidylprolyl isomerase	CDS	0.232725	8.76501	0.00883379	0.0274798	1.56099
CP037923.1	EKN05_001515	gabD	NADP-dependent succinate-semialdehyde dehydrogenase I	pseudo	-0.455636	7.44184	0.00890275	0.0276709	1.55798
CP037923.1	EKN05_016675	EKN05_016675	DUF2502 domain-containing protein	CDS	0.291426	6.08141	0.0089092	0.0276709	1.55798
CP037923.1	EKN05_012290	bssR	biofilm formation regulator BssR	CDS	-0.396173	9.7516	0.00895372	0.0277874	1.55615
CP037923.1	EKN05_006860	EKN05_006860	peptide ABC transporter substrate-binding protein	CDS	0.425232	6.18218	0.00910665	0.0282247	1.54937
CP037924.1	EKN05_023835	EKN05_023835	transposase domain-containing protein	pseudo	0.564168	4.8719	0.00910888	0.0282247	1.54937
CP037923.1	EKN05_005735	EKN05_005735	type I toxin-antitoxin system Hok family toxin	CDS	0.826226	11.4659	0.00914699	0.0283206	1.5479
CP037924.1	EKN05_024170	pWR501_0276	hypothetical protein	pseudo	0.564026	4.04449	0.00916405	0.0283513	1.54743
CP037923.1	EKN05_003730	EKN05_003730	glycoside hydrolase family 32 protein	CDS	-0.379333	7.83656	0.00925207	0.0286013	1.54361
CP037923.1	EKN05_013555	pnuC	nicotinamide riboside transporter PnuC	CDS	-0.32813	6.1484	0.0092727	0.0286427	1.54299
CP037923.1	EKN05_022240	prkB	phosphoribulokinase	CDS	-0.351086	7.17826	0.00931246	0.028743	1.54147
CP037923.1	EKN05_014985	EKN05_014985	IS1 family transposase	pseudo	-0.637051	6.01877	0.00936263	0.0288754	1.53947
CP037923.1	EKN05_011585	uup	ABC transporter ATP-binding protein	CDS	-0.349127	7.30327	0.0094222	0.0290365	1.53706
CP037923.1	EKN05_016265	murG	undecaprenyldiphospho-muramoylpentapeptide beta-N-acetylglucosaminyltransferase	CDS	-0.464099	7.37427	0.00943082	0.0290405	1.537
CP037923.1	EKN05_012490	ybiB	DNA-binding protein YbiB	CDS	-0.343058	7.27288	0.00946928	0.0291363	1.53557
CP037923.1	EKN05_007245	ydcY	DUF2526 domain-containing protein	CDS	0.551713	6.61534	0.00952737	0.0292735	1.53353
CP037923.1	EKN05_014495	clpX	ATP-dependent Clp protease ATP-binding subunit ClpX	CDS	-0.277294	10.593	0.00952867	0.0292735	1.53353
CP037923.1	EKN05_020090	ravA	ATPase RavA	CDS	-0.302795	7.42164	0.00954364	0.0292968	1.53318
CP037923.1	EKN05_011055	EKN05_011055	type 1 fimbrial protein	CDS	-0.810327	2.99224	0.00958338	0.029396	1.53171
CP037923.1	EKN05_010450	phoP	two-component system response regulator PhoP	CDS	-0.321979	6.80258	0.00959746	0.0294029	1.53161
CP037923.1	EKN05_016750	trpR	trp operon repressor	CDS	0.331793	7.25757	0.00960048	0.0294029	1.53161
CP037923.1	EKN05_023365	EKN05_023365	DUF1090 domain-containing protein	pseudo	-0.330638	9.0932	0.00968426	0.0296365	1.52817
CP037923.1	EKN05_002055	queD	6-carboxytetrahydropterin synthase QueD	CDS	0.571934	4.27168	0.00974524	0.0298001	1.52578
CP037923.1	EKN05_010970	EKN05_010970	hypothetical protein	pseudo	-0.682814	4.22468	0.00983973	0.0300658	1.52193
CP037923.1	EKN05_007805	anmK	anhydro-N-acetylmuramic acid kinase	CDS	0.323207	6.03662	0.00993124	0.030322	1.51824
CP037923.1	EKN05_013035	holA	DNA polymerase III subunit delta	CDS	-0.237326	7.50193	0.0101244	0.030888	1.51021
CP037923.1	EKN05_014870	ampH	D-alanyl-D-alanine-carboxypeptidase/endopeptidase AmpH	CDS	0.341033	6.59914	0.0101718	0.0310088	1.50851
CP037923.1	EKN05_011990	aat	leucyl/phenylalanyl-tRNA--protein transferase	CDS	0.352763	7.08229	0.0102165	0.0311078	1.50713
CP037923.1	EKN05_008285	EKN05_008285	IS3 family transposase	pseudo	0.45913	4.77749	0.01022	0.0311078	1.50713
CP037923.1	EKN05_012995	dacA	serine-type D-Ala-D-Ala carboxypeptidase	CDS	0.286318	8.02846	0.0102584	0.0312008	1.50583
CP037923.1	EKN05_006250	araH	arabinose ABC transporter permease	CDS	-0.492236	4.36828	0.0102723	0.0312189	1.50558
CP037923.1	EKN05_012300	EKN05_012300	GGDEF domain-containing protein	CDS	0.404854	5.75193	0.0103012	0.0312829	1.50469
CP037923.1	EKN05_005990	fliM	flagellar motor switch protein FliM	CDS	-0.614017	3.96984	0.0103285	0.0313416	1.50388
CP037923.1	EKN05_015845	lpxB	lipid-A-disaccharide synthase	CDS	0.286566	8.82591	0.0104108	0.0315672	1.50076
CP037923.1	EKN05_021270	ldrD	type I toxin-antitoxin system toxic polypeptide LdrD	CDS	0.448596	6.06866	0.0104191	0.0315681	1.50075
CP037923.1	EKN05_015830	accA	acetyl-CoA carboxylase carboxyl transferase subunit alpha	CDS	-0.313454	8.36947	0.0104773	0.0317203	1.49866
CP037923.1	EKN05_022250	yheT	hydrolase	CDS	-0.338433	6.35373	0.0105475	0.0319084	1.49609
CP037923.1	EKN05_000750	EKN05_000750	metalloprotease	CDS	-0.227072	7.59884	0.0105975	0.0320353	1.49437
CP037923.1	EKN05_013280	kdpE	two-component system response regulator KdpE	CDS	-0.644887	4.44044	0.010698	0.0323143	1.4906
CP037923.1	EKN05_010975	EKN05_010975	IS3 family transposase	pseudo	-0.516345	3.6396	0.010708	0.0323188	1.49054
CP037923.1	EKN05_003860	mepA	penicillin-insensitive murein endopeptidase	CDS	0.325445	6.52193	0.0107158	0.0323188	1.49054
CP037923.1	EKN05_000205	bacA	undecaprenyl-diphosphate phosphatase	CDS	-0.346166	6.6055	0.0107424	0.0323565	1.49004
CP037923.1	EKN05_005530	EKN05_005530	SDR family oxidoreductase	CDS	-0.266956	7.74602	0.0107446	0.0323565	1.49004
CP037923.1	EKN05_013330	EKN05_013330	hypothetical protein	CDS	0.717983	3.84371	0.0107868	0.0324586	1.48867
CP037923.1	EKN05_004770	cdd	cytidine deaminase	CDS	0.407314	10.6932	0.0108257	0.032551	1.48744
CP037923.1	EKN05_020185	trkD	low affinity potassium transporter Kup	pseudo	0.351487	5.73554	0.0108915	0.0327044	1.48539
CP037923.1	EKN05_020985	EKN05_020985	IS1 family transposase	pseudo	-0.933627	3.24539	0.0108932	0.0327044	1.48539
CP037923.1	EKN05_008345	dcp	peptidyl-dipeptidase Dcp	CDS	-0.294095	7.00466	0.0109037	0.032711	1.48531
CP037923.1	EKN05_020810	EKN05_020810	hypothetical protein	CDS	-0.382629	6.52049	0.0109179	0.0327219	1.48516
CP037923.1	EKN05_022555	EKN05_022555	DUF1488 domain-containing protein	CDS	-0.561725	5.03268	0.0109238	0.0327219	1.48516
CP037923.1	EKN05_021515	EKN05_021515	NAD(P)/FAD-dependent oxidoreductase	CDS	-0.380701	6.57053	0.0109764	0.0328545	1.4834
CP037923.1	EKN05_006900	fnr	fumarate/nitrate reduction transcriptional regulator Fnr	CDS	0.237709	9.75322	0.0109863	0.0328592	1.48334
CP037923.1	EKN05_020535	EKN05_020535	hypothetical protein	CDS	0.36487	5.79826	0.0109975	0.032868	1.48323
CP037923.1	EKN05_020405	wzxE	lipid III flippase WzxE	CDS	-0.389081	5.639	0.0110251	0.0329256	1.48247
CP037923.1	EKN05_018655	secE	preprotein translocase subunit SecE	CDS	-0.272232	8.36715	0.0111058	0.0331418	1.47962
CP037923.1	EKN05_020765	EKN05_020765	DUF945 family protein	pseudo	0.498257	3.97658	0.0111948	0.033382	1.47649
CP037923.1	EKN05_019680	EKN05_019680	IS3-like element IS600 family transposase	CDS	-0.637456	3.14393	0.0112124	0.0334095	1.47613
CP037923.1	EKN05_010690	thiK	thiamine kinase	CDS	-0.414905	5.40112	0.0112716	0.0335607	1.47417
CP037923.1	EKN05_011545	ompA	porin OmpA	CDS	0.318365	13.0562	0.0113054	0.0336358	1.4732
CP037923.1	EKN05_020490	EKN05_020490	DKNYY family protein	pseudo	-0.327419	6.44118	0.0114656	0.0340868	1.46741
CP037923.1	EKN05_004720	folE	GTP cyclohydrolase I FolE	CDS	-0.337951	7.27416	0.0114847	0.034118	1.46702
CP037923.1	EKN05_002785	purL	phosphoribosylformylglycinamidine synthase	CDS	-0.244583	7.63767	0.0115158	0.034164	1.46643
CP037923.1	EKN05_004060	EKN05_004060	pyridoxal phosphate-dependent aminotransferase	CDS	0.230109	7.43352	0.0115174	0.034164	1.46643
CP037923.1	EKN05_016565	rihC	ribonucleoside hydrolase RihC	CDS	0.527494	4.74524	0.0115303	0.0341731	1.46632
CP037923.1	EKN05_007795	slyA	transcriptional regulator SlyA	CDS	0.242852	8.31228	0.0115377	0.0341731	1.46632
CP037923.1	EKN05_016405	araC	arabinose operon transcriptional regulator AraC	CDS	0.416737	6.01042	0.011556	0.0342015	1.46596
CP037923.1	EKN05_009765	ribA	GTP cyclohydrolase II	CDS	-0.221215	7.98596	0.0115809	0.0342498	1.46534
CP037923.1	EKN05_019290	lldD	quinone-dependent L-lactate dehydrogenase	CDS	-0.652485	9.1709	0.0115901	0.0342513	1.46532
CP037923.1	EKN05_005025	yehD	type 1 fimbrial protein	CDS	0.872399	3.02691	0.0116418	0.0343784	1.46371
CP037923.1	EKN05_002885	hcaR	DNA-binding transcriptional regulator HcaR	CDS	-0.756335	5.22881	0.0116926	0.0345028	1.46215
CP037923.1	EKN05_003870	EKN05_003870	elongation factor P hydroxylase	CDS	0.366849	5.77325	0.0118036	0.0348043	1.45837
CP037923.1	EKN05_016695	thrL	thr operon leader peptide	CDS	-0.697827	8.58293	0.0118381	0.0348803	1.45742
CP037923.1	EKN05_008980	EKN05_008980	D-hexose-6-phosphate mutarotase	CDS	0.327815	7.02363	0.0118667	0.0349384	1.4567
CP037923.1	EKN05_018105	qor	quinone oxidoreductase	CDS	-0.279564	7.61562	0.0119154	0.0350556	1.45524
CP037923.1	EKN05_013215	chiP	chitoporin	CDS	0.417389	5.82239	0.0119307	0.0350747	1.45501
CP037923.1	EKN05_010360	EKN05_010360	hypothetical protein	pseudo	-0.446894	4.84562	0.0120264	0.0353299	1.45186
CP037923.1	EKN05_000685	gshB	glutathione synthase	CDS	-0.242371	6.92513	0.0120453	0.0353592	1.4515
CP037923.1	EKN05_002795	qseG	two-component system QseEF-associated lipoprotein QseG	CDS	0.331936	5.52495	0.0120606	0.0353779	1.45127
CP037923.1	EKN05_000350	ygiW	OB fold stress tolerance protein YgiW	CDS	-0.386653	8.54139	0.0121751	0.0356872	1.44749
CP037923.1	EKN05_003365	EKN05_003365	hypothetical protein	CDS	-0.60044	3.84106	0.0122084	0.0357569	1.44664
CP037923.1	EKN05_014920	tauA	taurine ABC transporter substrate-binding protein	CDS	-0.337472	5.77272	0.0122224	0.0357569	1.44664
CP037923.1	EKN05_016270	ftsW	cell division protein FtsW	CDS	-0.44027	7.37749	0.012226	0.0357569	1.44664
CP037923.1	EKN05_001550	ygaP	thiosulfate sulfurtransferase YgaP	CDS	-0.360243	6.81707	0.0122756	0.0358756	1.4452
CP037923.1	EKN05_015635	sat1	impE family protein	CDS	0.527358	3.91534	0.0123549	0.0360808	1.44272
CP037923.1	EKN05_014875	EKN05_014875	transcriptional regulator	CDS	0.481822	3.88814	0.0123881	0.0361509	1.44188
CP037923.1	EKN05_018320	pmrR	LpxT activity modulator PmrR	CDS	-0.678982	5.51393	0.0124072	0.0361801	1.44153
CP037923.1	EKN05_002350	EKN05_002350	replication protein P	CDS	-0.428773	5.34776	0.0126065	0.0367343	1.43493
CP037924.1	EKN05_024265	EKN05_024265	integrase	CDS	0.345934	7.72837	0.0126268	0.0367663	1.43455
CP037923.1	EKN05_007825	pdxH	pyridoxamine 5'-phosphate oxidase	CDS	0.341767	6.35403	0.0126425	0.0367849	1.43433
CP037923.1	EKN05_016825	yjjV	metal-dependent hydrolase	CDS	-0.559063	5.78453	0.0126713	0.0368415	1.43366
CP037923.1	EKN05_012475	ybiI	C4-type zinc finger protein YbiI	CDS	-0.421366	8.53819	0.0127189	0.036953	1.43235
CP037923.1	EKN05_019465	coaBC	bifunctional phosphopantothenoylcysteine decarboxylase/phosphopantothenate--cysteine ligase CoaBC	CDS	0.271694	7.61217	0.0127338	0.0369691	1.43216
CP037923.1	EKN05_011500	EKN05_011500	DUF2057 family protein	CDS	-0.42001	5.76617	0.0127788	0.0370725	1.43095
CP037923.1	EKN05_000360	parC	DNA topoisomerase 4 subunit A	CDS	0.282625	7.77152	0.0128274	0.0371862	1.42962
CP037923.1	EKN05_017115	sgaE	L-ribulose-5-phosphate 4-epimerase UlaF	CDS	0.366725	5.59944	0.0128369	0.0371867	1.42961
CP037923.1	EKN05_003255	yffG	oxidoreductase FeS-binding subunit	CDS	0.392589	5.6039	0.0128795	0.0372711	1.42863
CP037923.1	EKN05_016285	murF	UDP-N-acetylmuramoyl-tripeptide--D-alanyl-D-alanine ligase	CDS	-0.339401	7.77789	0.0128874	0.0372711	1.42863
CP037923.1	EKN05_007145	trg	methyl-accepting chemotaxis protein Trg	CDS	-0.381387	4.73232	0.0128982	0.0372711	1.42863
CP037923.1	EKN05_019655	iucB	N-acetyltransferase	CDS	-0.506025	4.50656	0.0129126	0.0372711	1.42863
CP037923.1	EKN05_005250	udk	uridine kinase	CDS	0.299015	6.55643	0.0129131	0.0372711	1.42863
CP037923.1	EKN05_003245	acrD	multidrug efflux RND transporter permease AcrD	CDS	0.310401	5.43918	0.0129536	0.0373459	1.42776
CP037923.1	EKN05_017565	tamB	autotransporter assembly complex protein TamB	CDS	-0.291004	9.02221	0.0129579	0.0373459	1.42776
CP037923.1	EKN05_005860	hprR	DNA-binding response regulator HprR	CDS	-0.385373	5.89001	0.013166	0.0379162	1.42117
CP037923.1	EKN05_008990	EKN05_008990	MltA-interacting protein	CDS	0.367085	7.38512	0.0131749	0.0379162	1.42117
CP037924.1	EKN05_024230	traD	conjugal transfer protein TraD	CDS	-0.508057	4.17715	0.0132363	0.0380651	1.41947
CP037923.1	EKN05_022880	yrbL	PhoP regulatory network protein YrbL	pseudo	0.303285	10.3047	0.0133401	0.0383215	1.41656
CP037923.1	EKN05_001220	recC	exodeoxyribonuclease V subunit gamma	CDS	-0.22808	7.67169	0.0133448	0.0383215	1.41656
CP037923.1	EKN05_020605	bioP	biotin transporter	CDS	-0.445102	6.61455	0.01345	0.0385958	1.41346
CP037923.1	EKN05_001435	grpE	nucleotide exchange factor GrpE	CDS	0.678851	8.4597	0.0134876	0.0386612	1.41272
CP037924.1	EKN05_024270	pWR501_0249	hypothetical protein	CDS	0.267171	11.7765	0.0134924	0.0386612	1.41272
CP037923.1	EKN05_010725	holB	DNA polymerase III subunit delta'	CDS	0.295074	6.37708	0.0135426	0.0387772	1.41142
CP037923.1	EKN05_006965	ttcA	tRNA 2-thiocytidine(32) synthetase TtcA	CDS	0.3804	6.57169	0.0136821	0.0391482	1.40729
CP037923.1	EKN05_014380	hha	hemolysin expression modulator Hha	CDS	-0.337714	7.68706	0.0137451	0.0393	1.40561
[truncated: 2,575 more rows]

## Sheet: M90T vs ΔvirF - 30C
seq	locus_tag	gene_name	description	type	log2FC	log2CPM	PValue	FDR	m_log10FDR
[truncated: 3,960 more rows]
