# Supplementary material for: A scalable gut epithelial organoid model reveals the genome-wide colonization landscape of a human-adapted pathogen
Source: Nat Genet. 2025 Jun 12;57(7):1730–41. doi: 10.1038/s41588-025-02218-x (PMC12283395; doi:10.1038/s41588-025-02218-x)
Supplement: Supplementary file 6 — Shigella TraDIS screen in BO enteroids. log2FC, log2CPM and FDR values for the comparative analysis of each coding gene and pseudogene. Supporting data for Fig. 2. [file 41588_2025_2218_MOESM6_ESM.xlsx]

## Sheet: info
Supplementary Data 3. Shigella TraDIS screen in BO enteroids.
log2FC values with FDR ≤0.2 were considered significant
seq	Sequence annotation used --> CP037923.1 (chromosome) or CP037924.1 (pINV)
locus_tag	Gene ID
com_id	Common gene name
description	Gene description
type	CDS or pseudogene
length	Gene lenght in bp
n_TIS	Number of transposon 5 insertion sequences per gene across all input libraries
n_nz	Number of non-zero Tn5 insterion sequences per gene across all output libraries
log2CPM	Average log2 counts/million
log2FC	Relative mutant fitness between intracellular (output) and inoculum (input) bacteria expressed as log2FC
z	z-score
FDR	False Discovery Rate

## Sheet: chromosome
seq	locus_tag	com_id	description	type	length	n_TIS	n_nz	log2CPM	log2FC	z	FDR
CP037923.1	EKN05_019410	waaO	lipopolysaccharide 3-alpha-galactosyltransferase	CDS	1009	42	27	5.78629	2.50798	8.54472	1.71505e-14
CP037923.1	EKN05_021570	EKN05_021570	response regulator transcription factor	CDS	730	61	20	5.93809	2.70181	8.28922	7.5866e-14
CP037923.1	EKN05_005390	rfbD	dTDP-4-dehydrorhamnose reductase	CDS	901	107	65	9.26864	1.60617	7.85182	1.81943e-12
CP037923.1	EKN05_014370	acrB	multidrug efflux RND transporter permease subunit	CDS	3151	38	0	-1.44398	-18.5951	-7.09619	1.09456e-10
CP037923.1	EKN05_009995	galU	UTP--glucose-1-phosphate uridylyltransferase GalU	CDS	910	31	25	7.31326	1.87996	6.96089	1.12521e-09
CP037923.1	EKN05_022940	mlaF	phospholipid ABC transporter ATP-binding protein MlaF	CDS	811	25	0	-0.0434227	-18.2054	-6.7488	1.22141e-09
CP037923.1	EKN05_014365	acrA	multidrug efflux RND transporter periplasmic adaptor subunit AcrA	CDS	1195	19	0	-0.688226	-18.2671	-6.35539	1.52089e-08
CP037923.1	EKN05_019400	waaJ	UDP-glucose--(galactosyl) LPS alpha1	CDS	1015	40	18	5.64784	2.85748	6.53948	1.64342e-08
CP037923.1	EKN05_004535	pbgA	cardiolipin transport protein PbgA	CDS	1762	18	0	-0.553414	-16.9524	-6.24636	2.68933e-08
CP037923.1	EKN05_005385	rfbB	dTDP-glucose 4	CDS	1087	119	83	10.4623	0.983453	6.41945	3.03421e-08
CP037923.1	EKN05_019395	waaD	lipopolysaccharide N-acetylglucosaminyltransferase	CDS	1144	55	25	6.97696	2.25138	6.30502	4.79445e-08
CP037923.1	EKN05_006490	EKN05_006490	phage tail tape measure protein	CDS	2041	201	97	9.26922	0.963955	6.31649	5.08807e-08
CP037923.1	EKN05_000295	tolC	outer membrane channel protein TolC	CDS	1483	23	0	1.64377	-16.9978	-6.03905	9.62253e-08
CP037923.1	EKN05_021070	cpxR	envelope stress response regulator transcription factor CpxR	CDS	700	13	3	7.18972	-6.1721	-6.01034	1.11536e-07
CP037923.1	EKN05_017320	epmA	elongation factor P--(R)-beta-lysine ligase	CDS	979	18	4	2.94948	-4.88076	-5.58958	1.29512e-06
CP037923.1	EKN05_022945	mlaE	lipid asymmetry maintenance ABC transporter permease subunit MlaE	CDS	784	11	0	1.87521	-15.6909	-5.24294	8.74928e-06
CP037923.1	EKN05_014610	EKN05_014610	hypothetical protein	CDS	1732	57	25	8.67131	2.26883	5.358	1.12009e-05
CP037923.1	EKN05_019390	rfaL	O-antigen ligase RfaL	CDS	1210	103	32	5.30709	1.76724	5.32346	1.23201e-05
CP037923.1	EKN05_007030	EKN05_007030	DUF2773 domain-containing bactofilin	pseudo	2176	146	83	8.508	1.12597	5.02141	5.68962e-05
CP037923.1	EKN05_017900	EKN05_017900	DUF2686 family protein	CDS	832	65	22	6.48357	1.77967	4.93954	8.0179e-05
CP037923.1	EKN05_021645	nikB	nickel ABC transporter permease subunit NikB	CDS	946	6	2	8.49287	-6.3678	-4.76591	9.87468e-05
CP037923.1	EKN05_003770	mlaA	phospholipid-binding lipoprotein MlaA	CDS	757	17	1	5.49523	-7.85579	-4.77034	9.91396e-05
CP037923.1	EKN05_019920	mnmE	tRNA uridine-5-carboxymethylaminomethyl(34) synthesis GTPase MnmE	CDS	1366	22	7	7.03254	-3.22916	-4.53856	0.000290056
CP037923.1	EKN05_003320	EKN05_003320	amino acid permease	CDS	1462	112	49	7.31458	1.2645	4.63047	0.00034688
CP037923.1	EKN05_014095	fimA	type 1 fimbrial protein subunit FimA	CDS	526	46	21	11.0176	1.46206	4.55396	0.000467176
CP037923.1	EKN05_001960	rpoS	RNA polymerase sigma factor RpoS	CDS	994	14	5	10.8443	-2.88743	-4.39138	0.000562737
CP037923.1	EKN05_010455	phoQ	Virulence sensor protein PhoQ	CDS	1462	24	16	8.16188	-1.61451	-4.27372	0.000937581
CP037923.1	EKN05_021585	EKN05_021585	DUF2776 family protein	pseudo	921	119	68	10.0742	1.10575	4.36589	0.000991336
CP037923.1	EKN05_001500	EKN05_001500	hypothetical protein	CDS	2254	143	72	7.38754	0.881016	4.37003	0.00103352
CP037923.1	EKN05_008640	EKN05_008640	hypothetical protein	pseudo	641	35	16	4.99859	2.26743	4.3095	0.00114634
CP037923.1	EKN05_006480	EKN05_006480	transposase	pseudo	713	49	23	6.76273	1.77685	4.31704	0.00116942
CP037923.1	EKN05_015310	EKN05_015310	siphovirus Gp157 family protein	CDS	484	56	31	6.12893	1.3459	4.2597	0.00136238
CP037923.1	EKN05_005395	rfbA	glucose-1-phosphate thymidylyltransferase RfbA	CDS	880	78	45	4.64178	1.22433	4.20845	0.0016298
CP037923.1	EKN05_016005	mrcB	bifunctional glycosyl transferase/transpeptidase	CDS	2536	26	8	5.76779	3.12068	4.18733	0.00170781
CP037923.1	EKN05_007325	ompC	porin OmpC	CDS	1102	106	46	11.3214	1.14808	4.16388	0.00181081
CP037923.1	EKN05_009160	prc	carboxy terminal-processing peptidase	CDS	2050	32	22	9.03519	-1.34147	-4.10737	0.00186303
CP037923.1	EKN05_002900	EKN05_002900	alpha/beta hydrolase	CDS	856	14	8	9.24865	-2.11614	-4.05889	0.00224442
CP037923.1	EKN05_020820	ntrB	nitrogen regulation protein NR(II)	CDS	1051	9	4	4.91807	-3.46314	-4.01908	0.00260171
CP037923.1	EKN05_020115	mnmG	tRNA uridine-5-carboxymethylaminomethyl(34) synthesis enzyme MnmG	CDS	1891	31	10	6.96152	-2.1272	-3.97423	0.00295172
CP037923.1	EKN05_004640	fruB	fused PTS fructose transporter subunit IIA/HPr protein	CDS	1132	3	2	8.86765	-4.97795	-3.94516	0.00326708
CP037923.1	EKN05_007040	EKN05_007040	hypothetical protein	CDS	886	51	31	7.31496	1.22599	3.97467	0.00347448
CP037923.1	EKN05_010550	EKN05_010550	hypothetical protein	CDS	235	11	6	9.09039	3.6646	3.98904	0.0035323
CP037923.1	EKN05_005870	hchA	protein deglycase HchA	CDS	853	34	19	3.64156	2.15733	3.9749	0.00360468
CP037923.1	EKN05_005400	rfbC	dTDP-4-dehydrorhamnose 3	CDS	547	46	28	5.64771	1.0591	3.99307	0.00361738
CP037923.1	EKN05_008450	iraM	anti-adapter protein IraM	CDS	337	17	14	12.4482	-1.3846	-3.91408	0.00364492
CP037923.1	EKN05_006745	eda	KHG/KDPG aldolase	CDS	643	6	2	5.17291	-5.6084	-3.88277	0.00399149
CP037923.1	EKN05_023295	tdcE	2-ketobutyrate formate-lyase/pyruvate formate-lyase	CDS	2296	115	59	10.8878	1.09482	3.93082	0.00402449
CP037923.1	EKN05_008540	ppsR	posphoenolpyruvate synthetase regulatory kinase/phosphorylase PpsR	CDS	835	9	4	8.386	-3.31197	-3.88534	0.00402544
CP037923.1	EKN05_013205	nagE	PTS N-acetyl glucosamine transporter subunit IIABC	CDS	1948	30	18	4.22706	-1.3845	-3.87234	0.00408899
CP037923.1	EKN05_005080	EKN05_005080	glycoside hydrolase family 25 protein	CDS	823	19	14	7.66308	-1.97457	-3.86631	0.00411522
CP037923.1	EKN05_007960	uidC	glucuronide uptake porin UidC	CDS	1267	76	44	8.88937	0.793072	3.88161	0.00476287
CP037923.1	EKN05_002455	EKN05_002455	MFS transporter	CDS	1354	12	8	9.0688	-1.89486	-3.77742	0.00579624
CP037923.1	EKN05_005025	yehD	type 1 fimbrial protein	CDS	544	34	18	5.00381	1.99075	3.82019	0.00591671
CP037923.1	EKN05_009915	yciI	YciI family protein	CDS	298	4	2	8.42524	-4.34054	-3.75155	0.00631573
CP037923.1	EKN05_021430	EKN05_021430	hypothetical protein	CDS	1225	17	8	6.86479	2.89925	3.77749	0.00680223
CP037923.1	EKN05_011180	pgaB	poly-beta-1	pseudo	1243	92	47	5.97137	0.92943	3.67239	0.00999553
CP037923.1	EKN05_017640	treC	alpha	CDS	1657	16	7	7.82475	2.93039	3.65437	0.0103992
CP037923.1	EKN05_000390	EKN05_000390	DUF3828 domain-containing protein	CDS	928	27	16	10.8778	-1.22122	-3.61327	0.0104974
CP037923.1	EKN05_002045	cysI	assimilatory sulfite reductase (NADPH) hemoprotein subunit	CDS	1714	19	11	9.0646	-1.44275	-3.60543	0.0106395
CP037923.1	EKN05_019270	EKN05_019270	DUF3251 domain-containing protein	CDS	583	43	18	5.67883	1.49329	3.63259	0.0109852
CP037923.1	EKN05_000310	cpdA	3'	CDS	829	14	8	12.3224	-1.49921	-3.58961	0.0111208
CP037923.1	EKN05_006105	fliT	flagella biosynthesis regulatory protein FliT	CDS	367	5	2	6.74121	-5.10523	-3.57556	0.0115462
CP037923.1	EKN05_009060	pabB	aminodeoxychorismate synthase component 1	CDS	1363	22	14	7.85641	-1.6813	-3.5284	0.0135934
CP037923.1	EKN05_010300	dsbB	disulfide bond formation protein DsbB	CDS	532	7	1	4.46351	-7.24767	-3.51521	0.0140636
CP037923.1	EKN05_014970	ykgG	lactate utilization protein C	CDS	697	14	7	11.9924	2.69516	3.56032	0.0140871
CP037923.1	EKN05_022955	mlaC	phospholipid-binding protein MlaC	CDS	637	8	0	2.1662	-15.3776	-3.50338	0.0142579
CP037923.1	EKN05_008345	dcp	peptidyl-dipeptidase Dcp	CDS	2047	52	35	9.85803	-0.88167	-3.50435	0.0144244
CP037923.1	EKN05_022790	sspA	stringent starvation protein A	CDS	640	7	4	11.1893	-2.76491	-3.4917	0.0146738
CP037923.1	EKN05_001965	nlpD	murein hydrolase activator NlpD	CDS	1141	16	11	12.2624	-1.68034	-3.4678	0.0158069
CP037923.1	EKN05_001595	proV	proline/glycine betaine ABC transporter ATP-binding protein ProV	CDS	1204	123	68	9.89168	-0.669076	-3.45061	0.0166044
CP037923.1	EKN05_003090	upp	uracil phosphoribosyltransferase	CDS	628	18	10	8.54106	-1.53599	-3.43212	0.0172783
CP037923.1	EKN05_017970	pgi	glucose-6-phosphate isomerase	CDS	1651	37	23	8.87233	-1.16049	-3.4351	0.0173333
CP037923.1	EKN05_002040	cysH	phosphoadenosine phosphosulfate reductase	CDS	736	38	20	9.99948	-1.12165	-3.40264	0.0189871
CP037923.1	EKN05_006445	EKN05_006445	hypothetical protein	CDS	835	76	44	9.79289	0.779225	3.43477	0.0219281
CP037923.1	EKN05_012555	EKN05_012555	Bax inhibitor-1/YccA family protein	CDS	715	124	66	10.4511	0.751351	3.39886	0.0243437
CP037923.1	EKN05_008490	ydeO	transcriptional regulator YdeO	CDS	763	51	26	5.58487	1.35043	3.39057	0.0244317
CP037923.1	EKN05_006055	EKN05_006055	antitermination protein	CDS	115	10	6	6.68537	3.04583	3.38247	0.024519
CP037923.1	EKN05_003775	EKN05_003775	hypothetical protein	CDS	1060	26	11	9.90804	2.19858	3.36168	0.02578
CP037923.1	EKN05_021590	EKN05_021590	DUF4049 domain-containing protein	CDS	1591	36	10	10.3641	2.43886	3.34582	0.0266345
CP037923.1	EKN05_016430	rapA	RNA polymerase-associated protein RapA	CDS	2908	25	18	10.0976	-1.09159	-3.29596	0.027523
CP037923.1	EKN05_007865	rsxG	electron transport complex subunit RsxG	CDS	622	5	2	7.18249	-4.4467	-3.25289	0.0316224
CP037923.1	EKN05_008940	EKN05_008940	sugar kinase	CDS	949	49	25	6.44122	1.07518	3.28849	0.0319226
CP037923.1	EKN05_011155	EKN05_011155	GGDEF domain-containing protein	pseudo	572	39	22	6.92535	1.24749	3.28157	0.0319555
CP037923.1	EKN05_014605	EKN05_014605	hypothetical protein	CDS	2155	46	12	6.13701	1.63788	3.26325	0.0333209
CP037923.1	EKN05_021530	EKN05_021530	ligase	CDS	1276	69	38	9.91941	-0.868958	-3.22265	0.0346894
CP037923.1	EKN05_013320	EKN05_013320	DUF1795 domain-containing protein	CDS	223	40	24	8.80144	-1.07029	-3.21708	0.0349049
CP037923.1	EKN05_022755	mdh	malate dehydrogenase	CDS	940	13	5	7.92715	3.19936	3.20285	0.0377352
CP037923.1	EKN05_005050	yehA	putative fimbrial-like adhesin protein	pseudo	1035	51	21	7.66415	1.30541	3.21277	0.0380405
CP037923.1	EKN05_003710	emrY	multidrug efflux MFS transporter permease subunit EmrY	CDS	1540	90	50	5.81881	0.790681	3.21611	0.038436
CP037923.1	EKN05_018175	soxR	redox-sensitive transcriptional activator SoxR	CDS	466	10	5	12.5529	2.87588	3.20346	0.0384563
CP037923.1	EKN05_005580	EKN05_005580	hypothetical protein	CDS	844	15	6	8.29281	2.43262	3.16917	0.0406989
CP037923.1	EKN05_007515	EKN05_007515	MFS transporter	CDS	1273	182	93	4.2867	0.617541	3.17358	0.0409035
CP037923.1	EKN05_014595	EKN05_014595	sel1 repeat family protein	CDS	1276	66	25	4.7241	0.996767	3.12801	0.0459341
CP037923.1	EKN05_008185	yneK	putative protein YneK	CDS	1117	54	31	10.415	0.864838	3.12106	0.0461282
CP037923.1	EKN05_004655	EKN05_004655	pseudouridine kinase	CDS	943	51	32	9.40107	0.864242	3.11256	0.0465811
CP037923.1	EKN05_007045	EKN05_007045	alpha/beta fold hydrolase	CDS	1759	33	21	9.99513	-0.934067	-3.11899	0.0482768
CP037923.1	EKN05_017240	miaA	tRNA (adenosine(37)-N6)-dimethylallyltransferase MiaA	CDS	952	9	2	7.22857	-4.22762	-3.10041	0.0507518
CP037923.1	EKN05_011500	EKN05_011500	DUF2057 family protein	CDS	664	6	4	12.3258	3.36328	3.08144	0.0507799
CP037923.1	EKN05_011065	csgA	major curlin subunit CsgA	pseudo	367	16	9	8.59047	-1.60324	-3.09278	0.0514159
CP037923.1	EKN05_004585	yejB	microcin C ABC transporter permease YejB	CDS	1096	10	4	8.36688	-2.46618	-3.07132	0.0538949
CP037923.1	EKN05_008505	EKN05_008505	cupin domain-containing protein	CDS	502	8	3	10.2617	-2.76006	-3.07394	0.0540913
CP037923.1	EKN05_023095	pnp	polyribonucleotide nucleotidyltransferase	CDS	2137	35	19	7.25666	-1.24919	-3.05235	0.0567201
CP037923.1	EKN05_010315	hlyE	hemolysin HlyE	pseudo	902	62	23	7.04045	1.10909	3.02374	0.0604258
CP037923.1	EKN05_007650	EKN05_007650	FAD-NAD(P)-binding protein	CDS	1606	53	36	9.88404	-0.656811	-3.02871	0.0606134
CP037923.1	EKN05_003315	murI	glutamate racemase	CDS	811	35	11	9.43624	1.87537	3.01339	0.0614083
CP037923.1	EKN05_005120	gatA	PTS galactitol transporter subunit IIA	pseudo	454	27	13	9.10533	1.38459	2.98507	0.066207
CP037923.1	EKN05_013845	fepA	siderophore enterobactin receptor FepA	CDS	2242	18	13	7.62748	-1.35749	-2.9812	0.0691933
CP037923.1	EKN05_022195	tsgA	MFS transporter TsgA	CDS	1183	34	24	5.04388	-0.964685	-2.98315	0.0695729
CP037923.1	EKN05_005865	yedV	heavy metal sensor histidine kinase	CDS	1360	97	50	6.03544	0.733634	2.94287	0.0746299
CP037923.1	EKN05_014770	yajF	fructokinase	CDS	910	10	2	6.10874	-3.79458	-2.9385	0.075063
CP037923.1	EKN05_021320	yhjX	MFS transporter	CDS	1210	16	13	8.93184	-0.986998	-2.94063	0.0753873
CP037923.1	EKN05_010745	fabF	beta-ketoacyl-ACP synthase II	CDS	1243	17	4	8.89939	-2.6291	-2.94261	0.0757587
CP037923.1	EKN05_023110	deaD	DEAD/DEAH family ATP-dependent RNA helicase	CDS	1891	25	10	4.82342	-1.49377	-2.94269	0.0766092
CP037923.1	EKN05_021980	EKN05_021980	RNA-binding transcriptional accessory protein	CDS	2323	23	15	9.26868	-0.93911	-2.92841	0.0766903
CP037923.1	EKN05_021325	yhjY	autotransporter outer membrane beta-barrel domain-containing protein	CDS	700	19	12	10.6044	-1.28493	-2.94329	0.0773496
CP037923.1	EKN05_014775	rdgC	recombination-associated protein RdgC	CDS	913	20	12	10.1065	-1.09478	-2.92118	0.0776412
CP037923.1	EKN05_018090	EKN05_018090	DUF2713 family protein	CDS	709	15	3	9.25871	3.89648	2.91142	0.0811735
CP037923.1	EKN05_005465	hisI	bifunctional phosphoribosyl-AMP cyclohydrolase/phosphoribosyl-ATP diphosphatase HisIE	CDS	613	10	8	8.72082	-1.30771	-2.88188	0.0852382
CP037923.1	EKN05_011685	ssuC	aliphatic sulfonate ABC transporter permease SsuC	pseudo	616	4	2	8.72648	-3.68794	-2.88512	0.0852611
CP037923.1	EKN05_000845	argO	arginine exporter ArgO	CDS	637	14	12	8.89533	-1.26778	-2.84717	0.0941192
CP037923.1	EKN05_005880	EKN05_005880	hypothetical protein	pseudo	181	19	14	7.90662	-1.09651	-2.82966	0.0964138
CP037923.1	EKN05_022895	ptsN	PTS IIA-like nitrogen regulatory protein PtsN	CDS	493	12	6	7.58937	-2.09303	-2.83174	0.096768
CP037923.1	EKN05_001145	aas	bifunctional acyl-ACP--phospholipid O-acyltransferase/long-chain-fatty-acid--ACP ligase	CDS	2161	35	24	10.6868	-0.817939	-2.83254	0.0975212
CP037923.1	EKN05_003355	EKN05_003355	HNH endonuclease	CDS	397	16	9	8.67524	1.2329	2.8373	0.100935
CP037923.1	EKN05_005490	hisC	histidinol-phosphate transaminase	CDS	1072	11	6	3.69405	-1.50346	-2.80675	0.102511
CP037923.1	EKN05_003045	EKN05_003045	glycine zipper 2TM domain-containing protein	CDS	517	32	18	11.8047	1.28326	2.81857	0.10526
CP037923.1	EKN05_010045	narG	nitrate reductase subunit alpha	CDS	3745	39	25	3.94781	-0.671036	-2.77406	0.110101
CP037923.1	EKN05_014545	EKN05_014545	cytochrome o ubiquinol oxidase subunit II	pseudo	499	12	4	8.09877	-2.02859	-2.77461	0.110992
CP037923.1	EKN05_002400	queE	7-carboxy-7-deazaguanine synthase QueE	CDS	673	29	14	10.5015	-1.14284	-2.77734	0.111151
CP037923.1	EKN05_012645	EKN05_012645	4-oxalomesaconate tautomerase	CDS	1054	65	29	8.24168	0.843871	2.77794	0.115583
CP037923.1	EKN05_003680	EKN05_003680	oxalyl-CoA decarboxylase	CDS	1696	113	53	10.5625	0.836841	2.76382	0.118819
CP037923.1	EKN05_009325	EKN05_009325	site-specific integrase	CDS	1606	28	21	9.10086	-0.965332	-2.73926	0.120128
CP037923.1	EKN05_021845	glgX	glycogen debranching protein GlgX	CDS	1975	23	14	9.63458	1.54645	2.75446	0.120392
CP037923.1	EKN05_009900	yciB	septation protein A	CDS	541	14	6	6.68871	-2.09283	-2.74019	0.120943
CP037923.1	EKN05_005415	rfbG	glycosyltransferase	CDS	871	43	25	9.80591	0.903587	2.72898	0.126219
CP037923.1	EKN05_018750	oxyR	DNA-binding transcriptional regulator OxyR	CDS	919	7	4	3.68906	3.43316	2.73392	0.126223
CP037923.1	EKN05_001125	ygeA	aspartate/glutamate racemase	CDS	694	16	12	10.4478	0.863396	2.72231	0.126899
CP037923.1	EKN05_006630	ipaH_3	E3 ubiquitin--protein ligase	CDS	1753	83	40	9.96049	0.895043	2.70305	0.130651
CP037923.1	EKN05_013275	EKN05_013275	TonB-dependent receptor	CDS	136	14	5	11.6841	2.17772	2.70653	0.131162
CP037923.1	EKN05_013930	cusA	Cu(+)/Ag(+) efflux RND transporter permease subunit CusA	CDS	3181	32	24	9.84537	-0.767214	-2.70411	0.132349
CP037923.1	EKN05_003520	yfeH	bile acid:sodium symporter	CDS	1000	24	13	6.99379	-1.24138	-2.69581	0.133179
CP037923.1	EKN05_020450	aslB	anaerobic sulfatase maturase	CDS	1237	14	8	7.62074	-1.67475	-2.69601	0.134343
CP037923.1	EKN05_020860	ompL	porin OmpL	CDS	694	110	60	9.74511	0.62632	2.6861	0.13553
CP037923.1	EKN05_003120	EKN05_003120	formate transporter	pseudo	850	12	6	9.73236	-1.4832	-2.67769	0.138047
CP037923.1	EKN05_016170	ampE	beta-lactamase regulator AmpE	CDS	856	8	7	10.5545	-1.43453	-2.68072	0.138057
CP037923.1	EKN05_007295	narZ	nitrate reductase subunit alpha	CDS	3742	47	28	10.228	-0.708543	-2.66376	0.141328
CP037923.1	EKN05_002880	hcaA1	3-phenylpropionate/cinnamic acid dioxygenase subunit alpha	CDS	1363	13	6	11.635	-1.80917	-2.65983	0.141722
CP037923.1	EKN05_020045	pstA	phosphate ABC transporter permease PstA	CDS	892	12	8	9.9938	-1.2414	-2.66551	0.141858
CP037923.1	EKN05_021305	dppA	dipeptide ABC transporter substrate-binding protein DppA	CDS	1609	26	13	10.5183	-1.19512	-2.6555	0.142292
CP037923.1	EKN05_022840	EKN05_022840	IS3 family transposase	pseudo	1165	3	3	8.63101	-2.45097	-2.62414	0.14706
CP037923.1	EKN05_016800	deoB	phosphopentomutase	CDS	1225	16	7	8.1208	-1.67755	-2.6324	0.14718
CP037923.1	EKN05_000820	EKN05_000820	DUF296 domain-containing protein	CDS	433	7	4	8.78158	-2.3756	-2.62833	0.147699
CP037923.1	EKN05_005625	cbl	HTH-type transcriptional regulator Cbl	CDS	952	26	20	7.71022	-0.942318	-2.61953	0.147838
CP037923.1	EKN05_020750	EKN05_020750	DUF1040 family protein	CDS	271	4	3	9.92684	-2.47963	-2.6329	0.148218
CP037923.1	EKN05_004170	menD	2-succinyl-5-enolpyruvyl-6-hydroxy-3-cyclohexene-1-carboxylic-acid synthase	CDS	1672	15	7	9.6784	-1.51503	-2.6242	0.148258
CP037923.1	EKN05_004435	EKN05_004435	malate:quinone oxidoreductase	CDS	1033	9	8	9.98498	-1.525	-2.63785	0.148611
CP037923.1	EKN05_009265	sitA	iron/manganese ABC transporter substrate-binding protein SitA	CDS	916	17	7	10.1497	-1.62978	-2.6343	0.148882
CP037923.1	EKN05_009760	pgpB	phosphatidylglycerophosphatase B	CDS	766	9	4	7.43707	-2.16885	-2.60682	0.149758
CP037923.1	EKN05_005225	EKN05_005225	helix-hairpin-helix domain-containing protein	CDS	1525	21	11	8.9367	-1.39416	-2.60956	0.149761
CP037923.1	EKN05_017505	ytfE	iron-sulfur cluster repair protein YtfE	CDS	664	3	2	9.1245	-2.87616	-2.60389	0.149844
CP037923.1	EKN05_002310	EKN05_002310	DNA-binding protein	CDS	910	22	11	5.6035	-1.2672	-2.59998	0.15037
CP037923.1	EKN05_023130	yhbU	U32 family peptidase	CDS	997	12	8	9.42442	-1.34562	-2.58525	0.155724
CP037923.1	EKN05_008340	ydeJ	2-oxo-tetronate isomerase	CDS	520	40	30	10.3704	-0.670759	-2.57664	0.158418
CP037923.1	EKN05_006255	otsB	trehalose-phosphatase	CDS	802	8	6	3.31639	-1.47663	-2.57058	0.159977
CP037923.1	EKN05_007885	rsxA	electron transport complex subunit RsxA	CDS	583	32	15	8.17242	-0.996324	-2.54794	0.169441
CP037923.1	EKN05_017530	cysQ	3'(2')	CDS	742	28	17	10.2071	-0.87495	-2.53669	0.172352
CP037923.1	EKN05_007870	rsxD	electron transport complex subunit RsxD	CDS	1060	11	5	8.41363	-2.04212	-2.5383	0.172858
CP037923.1	EKN05_007950	uidA	beta-glucuronidase	CDS	1675	14	10	10.7573	-1.25047	-2.51939	0.178377
CP037923.1	EKN05_020600	yigL	sugar/pyridoxal phosphate phosphatase YigL	CDS	802	9	4	7.44117	-2.14385	-2.51961	0.179596
CP037923.1	EKN05_008690	EKN05_008690	hypothetical protein	pseudo	806	47	18	4.39543	1.28692	2.58569	0.17967
CP037923.1	EKN05_007405	EKN05_007405	diguanylate cyclase	CDS	1147	57	32	9.17867	-0.584931	-2.51291	0.180349
CP037923.1	EKN05_005550	yeeE	YeeE/YedE family protein	CDS	1060	38	18	8.21808	-0.805458	-2.49218	0.187102
CP037923.1	EKN05_009185	rsmF	16S rRNA (cytosine(1407)-C(5))-methyltransferase RsmF	CDS	1441	13	7	8.83768	-1.1605	-2.49686	0.187343
CP037923.1	EKN05_014740	brnQ	branched-chain amino acid transporter carrier protein BrnQ	CDS	1321	24	12	8.17592	-1.08696	-2.48074	0.187807
CP037923.1	EKN05_014465	queC	7-cyano-7-deazaguanine synthase QueC	CDS	697	14	6	8.16205	-1.9528	-2.48266	0.188114
CP037923.1	EKN05_017895	uxuR	Uxu operon transcriptional regulator	CDS	775	20	13	7.67921	-1.22137	-2.48411	0.190026
CP037923.1	EKN05_010450	phoP	two-component system response regulator PhoP	CDS	673	13	12	10.703	-1.16091	-2.4721	0.191071
CP037923.1	EKN05_007780	EKN05_007780	FUSC family protein	pseudo	2014	16	8	9.79301	-1.36461	-2.44976	0.19392
CP037923.1	EKN05_010650	mfd	transcription-repair coupling factor	CDS	3448	30	22	8.10314	-0.763958	-2.44621	0.194555
CP037923.1	EKN05_021700	EKN05_021700	DUF1145 family protein	CDS	271	4	2	7.57955	-3.05469	-2.45314	0.194688
CP037923.1	EKN05_009855	trpF	bifunctional indole-3-glycerol-phosphate synthase TrpC/phosphoribosylanthranilate isomerase TrpF	CDS	1360	6	4	9.05471	-2.23871	-2.45018	0.194987
CP037923.1	EKN05_012730	EKN05_012730	hypothetical protein	pseudo	779	12	8	8.39293	-1.40314	-2.45494	0.195025
CP037923.1	EKN05_004145	EKN05_004145	hypothetical protein	pseudo	193	13	8	10.0352	-1.51766	-2.46187	0.195255
CP037923.1	EKN05_008735	EKN05_008735	hypothetical protein	pseudo	262	68	44	9.94308	-0.490676	-2.44092	0.196139
CP037923.1	EKN05_001320	fucP	L-fucose:H+ symporter permease	CDS	1318	60	34	10.1641	0.720609	2.54899	0.196994
CP037923.1	EKN05_004485	ccmB	heme exporter protein CcmB	CDS	664	7	5	9.33306	-1.8712	-2.45619	0.197009
CP037923.1	EKN05_003685	yfdV	transporter YfdV	CDS	946	69	37	7.18091	0.795516	2.52468	0.202826
CP037923.1	EKN05_015105	EKN05_015105	GNAT family N-acetyltransferase	CDS	454	24	14	12.2234	0.948241	2.53351	0.203128
CP037923.1	EKN05_018960	uspD	universal stress protein UspD	CDS	430	47	26	8.42306	-0.861677	-2.41879	0.203173
CP037923.1	EKN05_000265	EKN05_000265	accessory factor UbiK family protein	CDS	292	8	5	5.69399	-1.87322	-2.41988	0.203861
CP037923.1	EKN05_012650	EKN05_012650	LysR family transcriptional regulator	pseudo	955	34	18	4.39522	1.21328	2.52707	0.204132
CP037923.1	EKN05_010405	EKN05_010405	autotransporter outer membrane beta-barrel domain-containing protein	CDS	2323	122	69	10.9361	0.46987	2.51775	0.204171
CP037923.1	EKN05_005920	yedA	drug/metabolite exporter YedA	CDS	922	17	14	9.93065	-0.789865	-2.42045	0.204855
CP037923.1	EKN05_017700	EKN05_017700	YhcH/YjgK/YiaL family protein	CDS	454	20	12	9.80932	-1.10021	-2.41326	0.204974
CP037923.1	EKN05_010980	EKN05_010980	hypothetical protein	pseudo	226	5	1	7.20153	-4.30826	-2.4038	0.209037
CP037923.1	EKN05_014840	iraP	anti-adapter protein IraP	CDS	262	53	36	10.4364	-0.537	-2.39778	0.211175
CP037923.1	EKN05_005960	rcsA	transcriptional regulator RcsA	CDS	625	40	21	7.18166	0.900462	2.49407	0.215514
CP037923.1	EKN05_012775	EKN05_012775	DUF1364 domain-containing protein	CDS	292	3	2	7.54552	-2.79656	-2.38	0.220271
CP037923.1	EKN05_012235	ybjI	5-amino-6-(5-phospho-D-ribitylamino)uracil phosphatase	CDS	817	22	14	3.57775	-1.09404	-2.37279	0.223231
CP037923.1	EKN05_019040	EKN05_019040	hypothetical protein	CDS	343	21	14	9.42148	-0.731625	-2.35801	0.228092
CP037923.1	EKN05_019525	spoT	bifunctional GTP diphosphokinase/guanosine-3'	CDS	2110	15	6	6.69978	-1.37818	-2.35537	0.228339
CP037923.1	EKN05_006045	ybcL	Raf kinase inhibitor-like protein YbcL	CDS	553	85	53	9.69299	-0.453953	-2.35966	0.228465
CP037923.1	EKN05_023400	exuT	hexuronate transporter	CDS	1300	4	2	8.67153	-2.98069	-2.36044	0.229387
CP037923.1	EKN05_015320	EKN05_015320	DUF2737 family protein	CDS	166	6	3	10.5541	3.3108	2.46554	0.230513
CP037923.1	EKN05_002180	EKN05_002180	phage portal protein	pseudo	1595	21	17	9.84687	-0.771266	-2.347	0.230754
CP037923.1	EKN05_010990	EKN05_010990	hypothetical protein	CDS	436	11	8	9.13445	-1.33356	-2.34776	0.231663
CP037923.1	EKN05_004515	ccmH	cytochrome c-type biogenesis protein CcmH	CDS	1054	13	11	5.33784	-1.0969	-2.343	0.231865
CP037923.1	EKN05_017390	EKN05_017390	hypothetical protein	CDS	871	79	52	10.1893	-0.520306	-2.3357	0.235046
CP037923.1	EKN05_017145	ulaG	L-ascorbate 6-phosphate lactonase	CDS	1066	11	10	10.5126	1.39281	2.43781	0.245861
CP037923.1	EKN05_018230	nrfE	heme lyase CcmF/NrfE family subunit	CDS	1720	22	15	10.2295	-1.16636	-2.31312	0.246713
CP037923.1	EKN05_007330	yddG	aromatic amino acid exporter YddG	CDS	883	64	41	11.2973	0.642467	2.43192	0.246812
CP037923.1	EKN05_003940	purF	amidophosphoribosyltransferase	CDS	1519	21	12	11.2702	-0.859851	-2.31415	0.247478
CP037923.1	EKN05_002605	nadB	L-aspartate oxidase	pseudo	1624	20	14	4.98625	-1.02054	-2.30244	0.250877
CP037923.1	EKN05_019530	trmH	tRNA (guanosine(18)-2'-O)-methyltransferase TrmH	CDS	691	10	8	8.39795	-1.30992	-2.30262	0.252202
CP037923.1	EKN05_004970	yehT	two-component system response regulator BtsR	CDS	721	12	9	5.32799	-1.3713	-2.29737	0.252801
CP037923.1	EKN05_009490	EKN05_009490	SDR family oxidoreductase	CDS	640	77	47	9.05734	-0.524555	-2.28829	0.253137
CP037923.1	EKN05_018945	glpK	glycerol kinase	CDS	1492	18	11	6.51944	-1.11059	-2.29372	0.253796
CP037923.1	EKN05_020760	dsbA	thiol:disulfide interchange protein DsbA	CDS	628	32	8	5.39337	-1.72729	-2.2912	0.254044
CP037923.1	EKN05_022600	yhdZ	amino acid ABC transporter ATP-binding protein	CDS	760	3	2	10.48	-2.9182	-2.28419	0.254458
CP037923.1	EKN05_013650	citD	citrate lyase acyl carrier protein	CDS	298	3	2	4.42715	-2.87825	-2.28053	0.255498
CP037923.1	EKN05_001655	yqaB	fructose-1-phosphate/6-phosphogluconate phosphatase	CDS	568	23	13	10.4101	-0.955287	-2.27387	0.257154
CP037923.1	EKN05_003635	EKN05_003635	response regulator transcription factor	CDS	736	13	8	10.6745	-1.14416	-2.27452	0.258128
CP037923.1	EKN05_016440	djlA	co-chaperone DjlA	CDS	817	15	9	9.7946	-1.19062	-2.25761	0.263982
CP037923.1	EKN05_013185	nagD	ribonucleotide monophosphatase NagD	CDS	754	12	10	10.6404	-0.890183	-2.25778	0.265288
CP037923.1	EKN05_015135	crl	sigma factor-binding protein Crl	CDS	403	15	11	9.23298	-0.80839	-2.24576	0.266499
CP037923.1	EKN05_018585	yjaE	sigma D regulator	CDS	478	9	6	3.74116	-1.352	-2.25062	0.26738
CP037923.1	EKN05_006295	cheW	chemotaxis protein CheW	CDS	505	9	7	8.90736	-1.40302	-2.24585	0.267849
CP037923.1	EKN05_003990	EKN05_003990	TIGR01777 family protein	CDS	895	16	7	4.89254	-1.50759	-2.24624	0.268999
CP037923.1	EKN05_019250	EKN05_019250	hypothetical protein	CDS	211	3	2	5.47778	-2.71499	-2.23683	0.271302
CP037923.1	EKN05_018840	ptsP	phosphoenolpyruvate--protein phosphotransferase	pseudo	2503	28	20	9.63873	0.738943	2.38579	0.27332
CP037923.1	EKN05_017245	mutL	DNA mismatch repair endonuclease MutL	CDS	1885	12	7	7.53226	-1.59267	-2.23108	0.273929
CP037923.1	EKN05_001505	csiD	carbon starvation induced protein CsiD	CDS	979	19	7	11.9907	1.66652	2.38615	0.276379
CP037923.1	EKN05_020490	EKN05_020490	DKNYY family protein	pseudo	1311	141	82	11.0444	-0.419859	-2.21777	0.282007
CP037923.1	EKN05_016370	setA	sugar efflux transporter SetA	pseudo	1180	23	15	9.14751	-0.991405	-2.19536	0.297099
CP037923.1	EKN05_021655	acpT	4'-phosphopantetheinyl transferase AcpT	CDS	589	8	5	10.7053	2.13719	2.34964	0.29778
CP037923.1	EKN05_009905	yciA	acyl-CoA thioester hydrolase YciA	CDS	400	6	6	8.94192	-1.35508	-2.19192	0.298178
CP037923.1	EKN05_008305	speG	spermidine N1-acetyltransferase	pseudo	531	34	23	10.1119	-0.637608	-2.18403	0.302663
CP037923.1	EKN05_008880	EKN05_008880	DUF1266 domain-containing protein	CDS	793	45	23	8.06121	0.896385	2.33704	0.304382
CP037923.1	EKN05_007250	EKN05_007250	DMT family transporter	CDS	451	7	6	8.20936	-1.34004	-2.1779	0.305843
CP037923.1	EKN05_010050	narK	nitrate transporter NarK	CDS	1393	18	10	8.03884	-1.08437	-2.17015	0.31032
CP037923.1	EKN05_010385	EKN05_010385	hypothetical protein	CDS	187	8	2	8.38586	4.09345	2.32499	0.310681
CP037923.1	EKN05_012385	EKN05_012385	anion transporter	CDS	1120	15	6	9.95321	-1.6504	-2.16517	0.311097
CP037923.1	EKN05_018380	fumB	class I fumarate hydratase	CDS	1648	18	9	8.79292	-1.03952	-2.16247	0.311659
CP037923.1	EKN05_004330	yfaL	AIDA-I family autotransporter YfaL	CDS	1936	23	16	9.2772	-0.765462	-2.16543	0.312456
CP037923.1	EKN05_020555	EKN05_020555	DUF2628 domain-containing protein	CDS	382	24	14	9.42009	-0.822298	-2.14792	0.31695
CP037923.1	EKN05_018920	hslU	HslU--HslV peptidase ATPase subunit	CDS	1333	19	11	10.0166	-0.921558	-2.14878	0.317819
CP037923.1	EKN05_009495	mpaA	murein tripeptide amidase MpaA	CDS	730	18	9	9.00993	-1.23303	-2.14288	0.319416
CP037923.1	EKN05_010400	EKN05_010400	YmgD family protein	CDS	331	16	8	8.72725	-0.926241	-2.12095	0.321729
CP037923.1	EKN05_005070	thiM	hydroxyethylthiazole kinase	CDS	790	4	3	10.0131	-1.96087	-2.12445	0.32193
CP037923.1	EKN05_019865	yidA	sugar-phosphatase	CDS	814	15	11	9.54845	-0.96138	-2.13447	0.323063
CP037923.1	EKN05_007410	EKN05_007410	glycoside hydrolase family 10 protein	CDS	1321	21	12	9.68387	-0.984892	-2.12482	0.323142
CP037923.1	EKN05_019790	EKN05_019790	inactive 6-phospho-alpha-glucosidase	pseudo	816	16	10	10.1258	-1.14595	-2.13628	0.323157
CP037923.1	EKN05_021595	EKN05_021595	DUF4049 domain-containing protein	CDS	1624	91	47	5.75356	0.625804	2.29588	0.324289
CP037923.1	EKN05_005600	cobS	adenosylcobinamide-GDP ribazoletransferase	CDS	745	8	5	7.87521	-1.84224	-2.12493	0.324577
CP037923.1	EKN05_018805	cptA	phosphoethanolamine transferase CptA	CDS	1735	46	34	10.0842	-0.519145	-2.12531	0.325806
CP037923.1	EKN05_009125	EKN05_009125	DUF2627 domain-containing protein	CDS	145	24	16	10.4851	-0.811662	-2.11314	0.326502
CP037923.1	EKN05_000555	EKN05_000555	hypothetical protein	CDS	181	9	5	9.16105	2.18943	2.29693	0.32707
CP037923.1	EKN05_021815	gntR	HTH-type transcriptional regulator GntR	CDS	997	12	12	13.085	-0.790944	-2.12554	0.327176
CP037923.1	EKN05_010280	dadA	D-amino acid dehydrogenase	CDS	1300	12	7	10.2558	-1.19415	-2.12704	0.327519
CP037923.1	EKN05_017035	EKN05_017035	DUF262 domain-containing protein	pseudo	763	35	20	8.76255	1.08158	2.28291	0.328181
CP037923.1	EKN05_023310	yhaO	HAAAP family serine/threonine permease	CDS	1333	21	16	8.10376	0.944187	2.2847	0.330268
CP037923.1	EKN05_017535	EKN05_017535	hypothetical protein	CDS	940	24	10	12.1751	1.64508	2.2974	0.330415
CP037923.1	EKN05_009040	EKN05_009040	ATP-dependent DNA helicase	CDS	1912	17	14	10.1489	-0.852901	-2.10624	0.330596
CP037923.1	EKN05_017015	hpaC	4-hydroxyphenylacetate 3-monooxygenase reductase subunit	CDS	514	8	4	7.28604	-1.65996	-2.09418	0.335936
CP037923.1	EKN05_011630	ycbS	fimbrial biogenesis outer membrane usher protein	CDS	2602	98	53	9.35487	-0.440621	-2.09426	0.337395
CP037923.1	EKN05_007420	gadB	glutamate decarboxylase	CDS	1402	32	23	4.68816	-0.727023	-2.09594	0.337546
CP037923.1	EKN05_012480	EKN05_012480	DUF1471 domain-containing protein	CDS	262	4	1	8.62905	-3.59088	-2.07725	0.340902
CP037923.1	EKN05_016035	pcnB	polynucleotide adenylyltransferase PcnB	CDS	1420	21	6	9.55877	-1.44359	-2.08083	0.340941
CP037923.1	EKN05_003980	hisP	histidine ABC transporter ATP-binding protein HisP	CDS	775	15	9	10.3627	-1.03381	-2.08612	0.341099
CP037923.1	EKN05_009895	EKN05_009895	UPF0259 family protein	CDS	745	25	12	9.80126	-1.07388	-2.07836	0.341486
CP037923.1	EKN05_017620	pmbA	metalloprotease PmbA	CDS	1354	34	24	11.6511	-0.789106	-2.08362	0.341657
CP037923.1	EKN05_000725	EKN05_000725	virulence promoting factor	CDS	133	7	4	9.12572	-1.91638	-2.08145	0.341943
CP037923.1	EKN05_002410	EKN05_002410	YgcG family protein	CDS	874	64	34	8.7458	0.686219	2.2533	0.34326
CP037923.1	EKN05_020995	frvX	aminopeptidase	CDS	1072	11	6	9.5421	1.88698	2.24842	0.343972
CP037923.1	EKN05_002365	EKN05_002365	integrase	CDS	883	55	33	8.47738	0.658983	2.25483	0.345567
CP037923.1	EKN05_019200	aldB	aldehyde dehydrogenase	CDS	1540	28	15	10.9371	0.590325	2.23573	0.348141
CP037923.1	EKN05_013085	ybeW	molecular chaperone HscC	CDS	1672	57	33	10.414	0.79085	2.23175	0.348143
CP037923.1	EKN05_011185	pgaC	poly-beta-1	CDS	1327	140	77	7.77803	0.473533	2.25507	0.349112
CP037923.1	EKN05_011110	ycdY	molecular chaperone	CDS	556	10	8	9.89618	-1.22984	-2.06417	0.350402
CP037923.1	EKN05_013190	nagC	DNA-binding transcriptional regulator NagC	CDS	1222	18	9	4.77684	-0.967593	-2.05794	0.352648
CP037923.1	EKN05_009470	EKN05_009470	alpha/beta hydrolase	CDS	922	21	12	9.73902	-0.999591	-2.02662	0.352697
CP037923.1	EKN05_002485	ppnN	nucleotide 5'-monophosphate nucleosidase	CDS	1366	17	12	11.2032	-0.953704	-2.02679	0.353981
CP037923.1	EKN05_003455	cysA	sulfate/thiosulfate ABC transporter ATP-binding protein CysA	CDS	1099	10	0	-1.27602	-11.9823	-2.0223	0.35494
CP037923.1	EKN05_007160	mdoD	glucan biosynthesis protein D	CDS	1657	33	20	3.25663	-0.680397	-2.02734	0.354953
CP037923.1	EKN05_019725	uhpA	transcriptional regulator UhpA	CDS	592	9	4	10.1237	2.25641	2.21568	0.355582
CP037923.1	EKN05_003170	hyfB	hydrogenase 4 subunit B	pseudo	2019	23	17	9.08485	0.583343	2.21946	0.355705
CP037923.1	EKN05_015040	yafV	2-oxoglutaramate amidase	CDS	772	11	7	11.0069	-1.10189	-2.02948	0.356029
CP037923.1	EKN05_010860	flgA	flagellar basal body P-ring formation protein FlgA	CDS	661	13	9	8.54625	-1.0106	-2.02748	0.356286
CP037923.1	EKN05_011080	csgB	curlin minor subunit CsgB	CDS	457	21	16	8.89986	1.1093	2.2066	0.356812
CP037923.1	EKN05_011570	pqiC	membrane integrity-associated transporter subunit PqiC	CDS	565	5	3	7.83578	-2.15552	-2.03025	0.356838
CP037923.1	EKN05_008895	EKN05_008895	NAD(P)H nitroreductase	CDS	553	4	4	9.59622	-1.67925	-2.05036	0.357619
CP037923.1	EKN05_018980	gadA	glutamate decarboxylase	CDS	1402	41	21	9.64281	-0.685416	-2.03053	0.358072
CP037923.1	EKN05_018000	psiE	phosphate-starvation-inducible protein PsiE	CDS	412	5	4	8.87389	-1.68052	-2.04074	0.358267
CP037923.1	EKN05_013790	entC	isochorismate synthase EntC	pseudo	1177	7	3	7.86876	-1.78835	-2.01504	0.358269
CP037923.1	EKN05_016630	dnaJ	molecular chaperone DnaJ	CDS	1132	14	2	10.7977	-2.59482	-2.03548	0.358278
CP037923.1	EKN05_014255	copA	copper-exporting P-type ATPase CopA	CDS	2506	19	10	6.74891	-0.858227	-2.04779	0.358295
CP037923.1	EKN05_008440	EKN05_008440	hypothetical protein	CDS	328	61	36	10.6216	-0.596057	-2.03877	0.358455
CP037923.1	EKN05_018480	EKN05_018480	ShET2/EspL2 family type III secretion system effector toxin	pseudo	2186	80	39	6.35469	0.647909	2.20842	0.358673
CP037923.1	EKN05_010150	dauA	C4-dicarboxylic acid transporter DauA	CDS	1681	25	18	10.0294	-0.657431	-2.01107	0.358816
CP037923.1	EKN05_001450	recN	DNA repair protein RecN	CDS	1663	22	13	9.53791	-0.576659	-2.01271	0.358836
CP037923.1	EKN05_010030	narI	respiratory nitrate reductase subunit gamma	CDS	679	5	5	7.67442	-1.28929	-2.04153	0.359112
CP037923.1	EKN05_015280	EKN05_015280	superinfection exclusion protein B	CDS	484	59	39	9.21092	-0.488748	-2.03253	0.359327
CP037923.1	EKN05_019760	EKN05_019760	DUF202 domain-containing protein	CDS	364	6	1	7.37869	-4.53124	-2.03597	0.359362
CP037923.1	EKN05_012660	EKN05_012660	DNA invertase	CDS	133	7	5	8.86792	-1.3356	-2.01529	0.359488
CP037923.1	EKN05_007015	ldhA	D-lactate dehydrogenase	CDS	991	12	6	9.91634	-1.21918	-2.0306	0.359499
CP037923.1	EKN05_004765	sanA	outer membrane permeability protein SanA	CDS	721	84	42	9.9089	-0.475895	-2.04451	0.359598
CP037923.1	EKN05_005370	wcaL	colanic acid biosynthesis glycosyltransferase WcaL	CDS	1222	9	6	8.46372	-1.2379	-2.04161	0.360569
CP037923.1	EKN05_020830	glnA	glutamate--ammonia ligase	CDS	1387	26	2	7.37311	4.0697	2.1986	0.360639
CP037923.1	EKN05_019620	EKN05_019620	hypothetical protein	CDS	196	9	5	9.79085	-1.39865	-2.00269	0.3646
CP037923.1	EKN05_000530	glcE	glycolate oxidase subunit GlcE	CDS	1054	16	12	9.0126	-0.816846	-1.99754	0.3662
CP037923.1	EKN05_000125	EKN05_000125	PAS domain S-box protein	pseudo	1522	20	10	7.26278	-1.05189	-1.99876	0.366579
CP037923.1	EKN05_005685	mtfA	DgsA anti-repressor MtfA	CDS	799	13	9	7.34722	-1.12629	-1.99502	0.366961
CP037923.1	EKN05_017210	purA	adenylosuccinate synthase	CDS	1300	36	9	6.76936	-1.23187	-1.9932	0.367124
CP037923.1	EKN05_003135	hyfI	hydrogenase 4 catalytic subunit HyfI	CDS	760	4	3	9.09456	-2.03616	-1.9908	0.367782
CP037923.1	EKN05_021175	dctA	dicarboxylate/amino acid:cation symporter	CDS	1288	18	10	8.50731	-0.850019	-1.98851	0.368357
CP037923.1	EKN05_023215	yraI	molecular chaperone	CDS	697	92	53	8.28341	-0.403536	-1.98436	0.370565
CP037923.1	EKN05_021095	cdh	CDP-diacylglycerol diphosphatase	CDS	757	7	2	11.7404	3.26053	2.18326	0.371385
CP037923.1	EKN05_004670	yeiL	transcriptional regulator YeiL	CDS	700	46	26	9.89005	0.670826	2.17599	0.374684
CP037923.1	EKN05_021695	yhhM	DUF2500 domain-containing protein	CDS	361	6	4	10.2632	1.65794	2.15746	0.37476
CP037923.1	EKN05_005855	hiuH	hydroxyisourate hydrolase	CDS	415	31	19	8.17884	0.970258	2.17165	0.375242
CP037923.1	EKN05_023290	tdcD	propionate kinase	CDS	1210	86	50	8.39745	0.60372	2.16424	0.375248
CP037923.1	EKN05_020060	EKN05_020060	fimbrial protein	CDS	1075	127	71	10.7511	0.407471	2.15946	0.376301
CP037923.1	EKN05_018915	hslV	ATP-dependent protease subunit HslV	CDS	532	10	3	9.73928	-2.0101	-1.97195	0.377211
CP037923.1	EKN05_018370	EKN05_018370	hypothetical protein	CDS	181	4	4	12.0375	2.37969	2.16544	0.377606
CP037923.1	EKN05_017175	EKN05_017175	glutathionylspermidine synthase preATP-grasp family protein	pseudo	1165	10	6	8.73547	-1.52819	-1.97227	0.37836
CP037923.1	EKN05_004080	nuoC	NADH-quinone oxidoreductase subunit C/D	CDS	1804	14	0	0.708449	-11.4557	-1.96682	0.378905
CP037923.1	EKN05_009790	EKN05_009790	YmiA family putative membrane protein	CDS	130	3	3	10.4414	-2.14304	-1.96801	0.379275
CP037923.1	EKN05_014925	EKN05_014925	hypothetical protein	pseudo	535	17	12	10.6299	-0.990069	-1.9616	0.382135
CP037923.1	EKN05_016310	mraZ	transcriptional regulator MraZ	CDS	460	8	1	10.7983	4.48313	2.13707	0.383924
CP037923.1	EKN05_001095	EKN05_001095	hypothetical protein	CDS	190	19	9	6.15285	1.44918	2.13223	0.385182
CP037923.1	EKN05_004160	elaB	stress response protein ElaB	CDS	307	7	5	8.2824	2.16689	2.13762	0.386819
CP037923.1	EKN05_000550	yghK	glycolate permease glcA	CDS	1597	66	42	9.32034	-0.473638	-1.95435	0.387208
CP037923.1	EKN05_000950	gcvT	glycine cleavage system aminomethyltransferase GcvT	CDS	1096	23	12	10.3609	-0.758526	-1.95182	0.388053
CP037923.1	EKN05_005650	amn	AMP nucleosidase	CDS	1456	54	31	10.1119	0.557356	2.13876	0.389199
CP037923.1	EKN05_022765	degQ	serine endoprotease DegQ	CDS	1369	19	15	8.65273	-0.63757	-1.94785	0.390205
CP037923.1	EKN05_017195	rlmB	23S rRNA (guanosine(2251)-2'-O)-methyltransferase RlmB	CDS	733	7	2	8.39569	-2.77637	-1.94426	0.392028
CP037923.1	EKN05_020105	asnC	transcriptional regulator AsnC	CDS	460	10	4	9.25732	-1.60453	-1.93787	0.394968
CP037923.1	EKN05_016120	speE	polyamine aminopropyltransferase	CDS	868	5	3	10.0317	-2.22228	-1.93875	0.395612
CP037923.1	EKN05_003310	EKN05_003310	IS1 family transposase	CDS	696	34	19	9.78167	-0.719501	-1.93274	0.39678
CP037923.1	EKN05_001135	lysA	diaminopimelate decarboxylase	CDS	1264	16	11	9.20917	-1.08829	-1.93298	0.398008
CP037923.1	EKN05_022675	csrD	RNase E specificity factor CsrD	CDS	1942	27	13	9.45918	-0.719246	-1.92592	0.398734
CP037923.1	EKN05_000080	ygjL	NADPH-dependent 2	CDS	2020	19	11	9.92965	-0.723282	-1.92665	0.399499
CP037923.1	EKN05_023100	nlpI	lipoprotein NlpI	CDS	886	9	4	10.103	-1.59877	-1.92711	0.400521
CP037923.1	EKN05_004065	lrhA	transcriptional regulator LrhA	CDS	940	20	11	9.8712	-0.929818	-1.91998	0.401346
CP037923.1	EKN05_007270	curA	NADPH-dependent curcumin/dihydrocurcumin reductase	CDS	1039	26	13	10.8668	-0.599805	-1.91812	0.401634
CP037923.1	EKN05_006365	flhA	flagellar biosynthesis protein FlhA	pseudo	2079	22	12	8.86872	-0.876421	-1.91479	0.401861
CP037923.1	EKN05_016205	coaE	dephospho-CoA kinase	CDS	622	3	2	8.05741	-2.91625	-1.91313	0.401976
CP037923.1	EKN05_010505	EKN05_010505	phage major capsid protein	pseudo	1162	15	11	8.28471	-0.783578	-1.92044	0.402351
CP037923.1	EKN05_017235	hfq	RNA chaperone Hfq	CDS	310	7	0	4.75251	-14.0822	-1.9151	0.402994
CP037923.1	EKN05_019810	ibpB	heat shock chaperone IbpB	CDS	430	4	1	7.58763	-3.91789	-1.91012	0.40334
CP037923.1	EKN05_007895	ydgT	transcription modulator YdgT	CDS	217	31	21	10.2031	-0.680926	-1.90028	0.409653
CP037923.1	EKN05_017475	EKN05_017475	3-ketoacyl-ACP reductase	CDS	793	8	5	9.00323	-1.41965	-1.89864	0.409766
CP037923.1	EKN05_019445	mutM	bifunctional DNA-formamidopyrimidine glycosylase/DNA-(apurinic or apyrimidinic site) lyase	CDS	811	10	6	11.1875	-1.45172	-1.89396	0.412734
CP037923.1	EKN05_008795	EKN05_008795	TVP38/TMEM64 family protein	CDS	712	19	10	9.59486	-1.10132	-1.89243	0.412747
CP037923.1	EKN05_001560	alaE	L-alanine exporter AlaE	CDS	451	21	7	9.90265	-0.995888	-1.88867	0.41486
CP037923.1	EKN05_011150	EKN05_011150	EAL domain-containing protein	pseudo	1611	50	30	5.74802	0.604481	2.09437	0.415707
CP037923.1	EKN05_012140	artI	arginine ABC transporter substrate-binding protein	CDS	733	7	6	10.5771	-1.20058	-1.88211	0.418221
CP037923.1	EKN05_018910	ftsN	cell division protein FtsN	CDS	961	3	1	8.08333	-4.09851	-1.88228	0.419485
CP037923.1	EKN05_017430	cutA	divalent cation tolerance protein CutA	CDS	340	3	0	3.56257	-13.7021	-1.87876	0.419977
CP037923.1	EKN05_001520	gabT	4-aminobutyrate--2-oxoglutarate transaminase	CDS	1288	10	4	6.81216	-1.61746	-1.87255	0.421612
CP037923.1	EKN05_011375	cspH	cold shock-like protein CspH	CDS	214	22	13	8.36074	-0.884017	-1.87373	0.421917
CP037923.1	EKN05_020295	ilvG	acetolactate synthase 2 catalytic subunit	CDS	1648	16	9	9.08158	-1.1666	-1.87033	0.422312
CP037923.1	EKN05_015955	btuF	vitamin B12 ABC transporter substrate-binding protein BtuF	CDS	802	10	7	8.92157	-1.02558	-1.8747	0.422419
CP037923.1	EKN05_011730	ldtD	L	CDS	1849	24	14	11.6318	-0.651196	-1.86777	0.42334
CP037923.1	EKN05_003095	uraA	uracil permease	CDS	1291	35	17	9.24808	-0.653165	-1.85869	0.424982
CP037923.1	EKN05_016255	ddl	D-alanine--D-alanine ligase B	CDS	922	7	6	6.61986	-1.28779	-1.8643	0.425247
CP037923.1	EKN05_003495	cysK	cysteine synthase A	CDS	973	13	4	10.9008	-1.64734	-1.86045	0.426107
CP037923.1	EKN05_010610	potC	spermidine/putrescine ABC transporter permease PotC	CDS	796	14	6	8.45451	-1.37985	-1.85881	0.426274
CP037923.1	EKN05_007860	ydgQ	electron transport complex subunit E	CDS	697	14	8	9.18306	-1.10398	-1.86165	0.426367
CP037923.1	EKN05_003795	fadJ	fatty acid oxidation complex subunit alpha FadJ	CDS	2146	11	9	7.8734	-0.909252	-1.85233	0.426886
CP037923.1	EKN05_021745	livH	high-affinity branched-chain amino acid ABC transporter permease LivH	CDS	928	10	6	6.5882	-0.976436	-1.85459	0.427512
CP037923.1	EKN05_002020	iap	aminopeptidase	CDS	1039	39	30	8.85482	-0.44745	-1.84697	0.430644
CP037923.1	EKN05_006705	znuC	zinc ABC transporter ATP-binding protein ZnuC	CDS	757	11	3	9.40241	-2.22187	-1.84512	0.431026
CP037923.1	EKN05_013520	cpoB	cell division protein CpoB	CDS	793	8	7	11.0574	0.768801	2.07593	0.431191
CP037923.1	EKN05_020870	yihP	MFS transporter	CDS	1387	18	7	8.61265	-1.02815	-1.83806	0.432277
CP037923.1	EKN05_005565	EKN05_005565	DUF4102 domain-containing protein	pseudo	838	17	7	3.4729	-1.22318	-1.83867	0.433082
CP037923.1	EKN05_015205	EKN05_015205	RusA family crossover junction endodeoxyribonuclease	CDS	364	10	4	9.27695	-1.57988	-1.83982	0.433359
CP037923.1	EKN05_011555	EKN05_011555	Lon protease family protein	CDS	1762	23	16	9.08866	-0.624739	-1.84033	0.434256
CP037923.1	EKN05_008370	EKN05_008370	MFS transporter	pseudo	1021	51	32	10.2182	-0.492572	-1.83246	0.434928
CP037923.1	EKN05_003665	EKN05_003665	hypothetical protein	CDS	277	33	20	3.55169	-0.687313	-1.8328	0.435986
CP037923.1	EKN05_023135	EKN05_023135	SCP2 domain-containing protein	CDS	526	9	6	10.3786	-1.23175	-1.82724	0.438613
CP037923.1	EKN05_017330	frdB	succinate dehydrogenase/fumarate reductase iron-sulfur subunit	CDS	736	8	6	10.5836	-1.14882	-1.82579	0.438644
CP037923.1	EKN05_007995	EKN05_007995	cation:dicarboxylase symporter family transporter	CDS	1321	102	63	9.37042	0.374881	2.06402	0.440123
CP037923.1	EKN05_020345	rhlB	ATP-dependent RNA helicase RhlB	CDS	1267	18	12	9.81669	-0.757922	-1.82144	0.441499
CP037923.1	EKN05_008815	EKN05_008815	ABC transporter substrate-binding protein	CDS	331	3	1	7.2689	-3.98718	-1.81179	0.444043
CP037923.1	EKN05_014810	EKN05_014810	YaiI/YqxD family protein	CDS	460	4	2	9.13219	-2.49904	-1.81742	0.444054
CP037923.1	EKN05_000355	EKN05_000355	AraC family transcriptional regulator	CDS	484	6	2	8.68145	-2.29518	-1.80942	0.444996
CP037923.1	EKN05_018930	rraA	ribonuclease E activity regulator RraA	CDS	487	6	3	9.70559	-1.95473	-1.81339	0.445235
CP037923.1	EKN05_007275	EKN05_007275	GntR family transcriptional regulator	CDS	667	60	39	10.4401	-0.438421	-1.80738	0.445626
CP037923.1	EKN05_020275	maoP	macrodomain Ori organization protein MaoP	CDS	340	7	5	13.5436	-1.47409	-1.81378	0.446245
CP037923.1	EKN05_014040	envY	AraC family transcriptional regulator	CDS	763	32	14	8.67277	-0.747529	-1.80435	0.447229
CP037923.1	EKN05_006735	zwf	glucose-6-phosphate dehydrogenase	CDS	1477	12	6	9.38303	-1.3602	-1.79846	0.448932
CP037923.1	EKN05_002645	rnc	ribonuclease III	CDS	682	14	1	2.44311	-4.67599	-1.79974	0.449034
CP037923.1	EKN05_003970	hisQ	histidine ABC transporter permease HisQ	CDS	688	13	9	9.35513	-0.99058	-1.80041	0.44975
CP037923.1	EKN05_010715	ptsG	PTS glucose transporter subunit IIBC	CDS	1435	20	11	8.37409	-0.867575	-1.79216	0.45106
CP037923.1	EKN05_013355	ybgI	Nif3-like dinuclear metal center hexameric protein	CDS	745	8	6	3.74995	-1.04397	-1.79322	0.451381
CP037923.1	EKN05_020420	rffM	lipopolysaccharide N-acetylmannosaminouronosyltransferase	CDS	742	11	2	7.35914	-2.73395	-1.79022	0.451621
CP037923.1	EKN05_004730	galS	HTH-type transcriptional regulator GalS	CDS	1042	16	7	3.70277	-0.967189	-1.7935	0.452464
CP037923.1	EKN05_009025	fadD	long-chain-fatty-acid--CoA ligase FadD	CDS	1687	19	13	13.5949	-0.846703	-1.78635	0.454096
CP037923.1	EKN05_012325	gsiB	glutathione ABC transporter substrate-binding protein GsiB	CDS	1546	27	19	10.1063	-0.678169	-1.78316	0.455911
CP037923.1	EKN05_020210	rbsC	ribose ABC transporter permease	CDS	967	9	7	9.03467	-1.1441	-1.7816	0.456106
CP037923.1	EKN05_007485	EKN05_007485	sulfatase	CDS	1561	123	84	9.7674	0.327922	2.04524	0.456725
CP037923.1	EKN05_019840	dgoD	galactonate dehydratase	pseudo	1150	20	12	9.39439	-0.758633	-1.77818	0.458155
CP037923.1	EKN05_011360	EKN05_011360	cold-shock protein	CDS	190	10	6	9.1937	-1.10489	-1.77658	0.458386
CP037923.1	EKN05_017020	yjiY	carbon starvation protein A	CDS	2152	35	22	9.05069	-0.63217	-1.77378	0.458479
CP037923.1	EKN05_010520	EKN05_010520	trigger factor	CDS	115	4	4	11.7818	-1.67757	-1.77407	0.459535
CP037923.1	EKN05_019500	dinD	DNA damage-inducible protein D	CDS	826	23	20	9.37189	-0.583779	-1.7677	0.463205
CP037923.1	EKN05_016775	serB	phosphoserine phosphatase	CDS	970	11	7	8.50387	-1.00312	-1.76537	0.464198
CP037923.1	EKN05_019775	yidJ	DUF4976 domain-containing protein	CDS	1468	26	20	8.98206	-0.671725	-1.75907	0.46919
CP037923.1	EKN05_009575	EKN05_009575	carbohydrate ABC transporter substrate-binding protein	pseudo	1285	26	14	12.093	-0.770603	-1.74592	0.474385
CP037923.1	EKN05_007635	EKN05_007635	4Fe-4S dicluster domain-containing protein	CDS	670	5	3	8.83699	-1.63363	-1.74942	0.474912
CP037923.1	EKN05_023195	yraK	fimbrial protein	CDS	1093	42	29	7.9073	-0.506132	-1.74655	0.475104
CP037923.1	EKN05_009390	EKN05_009390	hypothetical protein	CDS	253	27	16	5.77698	-0.769324	-1.75037	0.475314
CP037923.1	EKN05_012070	EKN05_012070	NADH oxidoreductase	CDS	970	9	7	2.95429	-0.935017	-1.74337	0.475637
CP037923.1	EKN05_009890	EKN05_009890	YkgJ family cysteine cluster protein	pseudo	91	10	7	8.67315	-1.13735	-1.75113	0.475921
CP037923.1	EKN05_011390	EKN05_011390	hypothetical protein	CDS	748	19	16	9.81893	-0.729419	-1.74693	0.47609
CP037923.1	EKN05_002160	EKN05_002160	DNA-packaging protein FI	CDS	388	3	2	9.32393	-2.03157	-1.7394	0.476979
CP037923.1	EKN05_021900	EKN05_021900	RtcB family protein	CDS	1228	26	15	6.98991	-0.78679	-1.738	0.477058
CP037923.1	EKN05_007675	mdtK	multidrug efflux MATE transporter MdtK	CDS	1375	12	6	9.6356	-0.906305	-1.74028	0.477432
CP037923.1	EKN05_015140	phoE	phosphoporin PhoE	CDS	1057	118	65	9.61227	-0.358282	-1.73493	0.477499
CP037923.1	EKN05_003390	hemF	oxygen-dependent coproporphyrinogen oxidase	CDS	901	14	11	9.89292	-0.902	-1.73609	0.477663
CP037923.1	EKN05_010815	flgJ	flagellar assembly peptidoglycan hydrolase FlgJ	CDS	943	12	5	9.57634	-1.39115	-1.7319	0.479255
CP037923.1	EKN05_014865	sbmA	peptide antibiotic transporter SbmA	CDS	1222	19	13	8.55503	-0.785948	-1.72881	0.481077
CP037923.1	EKN05_012755	EKN05_012755	epoxyqueuosine reductase QueH	CDS	667	31	16	9.91133	-0.593249	-1.72208	0.483966
CP037923.1	EKN05_018335	eptA	phosphoethanolamine transferase EptA	pseudo	1645	27	19	9.09804	-0.575083	-1.72324	0.484113
CP037923.1	EKN05_002895	csiE	stationary phase inducible protein CsiE	CDS	1282	23	12	7.6666	-0.82883	-1.72373	0.484963
CP037923.1	EKN05_010555	EKN05_010555	hypothetical protein	pseudo	435	14	7	9.61241	-0.857074	-1.70517	0.486777
CP037923.1	EKN05_014550	EKN05_014550	cytochrome o ubiquinol oxidase subunit I	pseudo	1993	24	11	9.54525	-0.805237	-1.70276	0.487945
CP037923.1	EKN05_016015	thpR	RNA 2'	CDS	532	7	4	10.2348	-1.63185	-1.70147	0.487961
CP037923.1	EKN05_002390	EKN05_002390	FAD-binding oxidoreductase	CDS	796	9	7	8.47669	-1.05402	-1.70524	0.488019
CP037923.1	EKN05_019795	glvC	PTS sugar transporter subunit IIB	CDS	1615	29	18	10.4388	-0.554227	-1.71674	0.488131
CP037923.1	EKN05_006000	fliK	flagellar hook length control protein FliK	CDS	1129	7	5	8.96456	-1.1843	-1.70762	0.488208
CP037923.1	EKN05_001245	EKN05_001245	N-acetylmuramoyl-L-alanine amidase	CDS	1255	13	11	10.2927	-0.87523	-1.70631	0.48823
CP037923.1	EKN05_010215	EKN05_010215	ABC transporter ATP-binding protein	CDS	760	11	8	11.2279	-0.998074	-1.69799	0.488937
CP037923.1	EKN05_013260	potE	putrescine-ornithine antiporter	CDS	1321	28	17	11.018	-0.733796	-1.69909	0.489112
CP037923.1	EKN05_004240	nudI	nucleoside triphosphatase NudI	CDS	427	30	23	9.17704	-0.550999	-1.69605	0.489633
CP037923.1	EKN05_022215	pabA	aminodeoxychorismate synthase component 2	CDS	565	9	6	9.22141	-1.05506	-1.70877	0.489677
CP037923.1	EKN05_019220	yibF	glutathione S-transferase	CDS	610	11	5	4.59306	-1.40855	-1.71006	0.489683
CP037923.1	EKN05_013870	EKN05_013870	IS3 family transposase	pseudo	942	11	8	3.04559	-0.808411	-1.71328	0.490379
CP037923.1	EKN05_000370	ftsP	cell division protein FtsP	CDS	1414	15	7	10.1781	-1.06289	-1.71027	0.490806
CP037923.1	EKN05_006760	yebF	protein YebF	CDS	358	4	4	9.88354	-1.47241	-1.71068	0.491728
CP037923.1	EKN05_019805	EKN05_019805	putative transporter	CDS	1663	34	22	10.1546	-0.575976	-1.68602	0.496112
CP037923.1	EKN05_019035	EKN05_019035	YiaB family inner membrane protein	CDS	439	77	44	10.2336	-0.410861	-1.68675	0.496668
CP037923.1	EKN05_019550	EKN05_019550	AsmA family protein	CDS	1711	21	11	9.16388	-0.739967	-1.68227	0.498708
CP037923.1	EKN05_002450	ygcY	glucarate dehydratase	CDS	1342	20	13	7.78219	-0.689703	-1.68032	0.499434
CP037923.1	EKN05_009155	htpX	protease HtpX	CDS	883	8	4	8.39335	-1.57789	-1.67644	0.502187
CP037923.1	EKN05_006470	EKN05_006470	HNH endonuclease	CDS	289	21	13	2.82967	1.06279	1.9986	0.5022
CP037923.1	EKN05_005990	fliM	flagellar motor switch protein FliM	CDS	1006	9	4	3.82877	-1.3034	-1.6744	0.503021
CP037923.1	EKN05_008710	celF	6-phospho-beta-glucosidase	CDS	1354	104	51	9.4782	0.427913	1.99444	0.503028
CP037923.1	EKN05_009985	tdk	thymidine kinase	CDS	619	41	28	9.01435	-0.459242	-1.67166	0.50327
CP037923.1	EKN05_003865	EKN05_003865	hypothetical protein	CDS	811	8	4	10.0812	-1.31724	-1.67233	0.503878
CP037923.1	EKN05_007060	EKN05_007060	hypothetical protein	pseudo	646	6	3	9.32079	-1.70337	-1.66943	0.504316
CP037923.1	EKN05_018030	lamB	maltoporin LamB	CDS	1342	19	12	10.8441	-0.745177	-1.66336	0.509398
CP037923.1	EKN05_008405	EKN05_008405	hypothetical protein	CDS	280	8	6	9.54517	-0.937813	-1.65804	0.51241
CP037923.1	EKN05_013980	EKN05_013980	hypothetical protein	CDS	1222	80	48	9.55089	-0.336069	-1.65557	0.513726
CP037923.1	EKN05_002375	ygcQ	electron transfer flavoprotein subunit alpha/FixB family protein	CDS	862	14	8	9.66273	-0.998168	-1.65321	0.51492
CP037923.1	EKN05_002800	glrR	two-component system response regulator GlrR	CDS	1336	10	7	9.13776	-1.0248	-1.65176	0.515146
CP037923.1	EKN05_006395	EKN05_006395	VOC family protein	CDS	568	3	1	8.5735	-3.31718	-1.64985	0.515876
CP037923.1	EKN05_020835	typA	ribosome-dependent GTPase TypA	CDS	1825	25	9	6.20559	-1.05382	-1.64479	0.516036
CP037923.1	EKN05_002915	iscR	Fe-S cluster assembly transcriptional regulator IscR	CDS	490	8	3	6.14831	-1.70636	-1.64687	0.516424
CP037923.1	EKN05_012025	macB	macrolide ABC transporter ATP-binding protein/permease MacB	CDS	1948	23	12	9.0168	-0.908074	-1.64517	0.51694
CP037923.1	EKN05_015410	EKN05_015410	phage baseplate assembly protein V	CDS	550	8	7	9.7769	-1.08317	-1.64743	0.517137
CP037923.1	EKN05_008080	mlc	DNA-binding transcriptional repressor Mlc	CDS	1222	10	7	9.72578	-0.856118	-1.63719	0.517654
CP037923.1	EKN05_001240	argA	amino-acid N-acetyltransferase	CDS	1333	11	8	10.1695	-1.08069	-1.63798	0.518109
CP037923.1	EKN05_002285	EKN05_002285	antitermination protein	CDS	382	6	4	9.61472	-1.23115	-1.63896	0.518353
CP037923.1	EKN05_016805	deoA	thymidine phosphorylase	CDS	1324	15	8	11.5	-1.08456	-1.63925	0.519342
CP037923.1	EKN05_017540	EKN05_017540	YtfJ family protein	CDS	556	43	23	8.3793	-0.55838	-1.63977	0.52009
CP037923.1	EKN05_009965	oppA	oligopeptide ABC transporter substrate-binding protein OppA	CDS	1633	41	27	8.28408	-0.534815	-1.63112	0.521561
CP037923.1	EKN05_009175	EKN05_009175	paraquat-inducible protein A	pseudo	1285	18	9	9.51912	-0.886884	-1.62806	0.523537
CP037923.1	EKN05_011200	efeB	deferrochelatase/peroxidase EfeB	CDS	1267	16	10	8.94604	-0.673369	-1.60689	0.527113
CP037923.1	EKN05_011945	dmsA	dimethylsulfoxide reductase subunit A	pseudo	2446	20	15	9.48483	-0.578004	-1.60569	0.527145
CP037923.1	EKN05_013350	dtpD	dipeptide permease DtpD	CDS	1483	32	17	8.86245	-0.603765	-1.60196	0.527386
CP037923.1	EKN05_002055	queD	6-carboxytetrahydropterin synthase QueD	CDS	367	9	5	9.60967	-1.27447	-1.60865	0.527749
CP037923.1	EKN05_004910	EKN05_004910	hypothetical protein	CDS	415	6	0	-0.728494	-14.0858	-1.60392	0.527784
CP037923.1	EKN05_009735	osmB	osmotically-inducible lipoprotein OsmB	CDS	220	63	38	8.23933	-0.333052	-1.6069	0.528365
CP037923.1	EKN05_005485	hisB	bifunctional histidinol-phosphatase/imidazoleglycerol-phosphate dehydratase HisB	CDS	1069	11	6	5.87033	-1.01551	-1.60207	0.528515
CP037923.1	EKN05_015360	EKN05_015360	DNA-binding protein	pseudo	334	5	2	9.0905	-1.93584	-1.61247	0.528723
CP037923.1	EKN05_005635	yeeO	toxic metabolite efflux MATE transporter YeeO	pseudo	1629	73	37	10.0202	-0.48164	-1.60987	0.528969
CP037923.1	EKN05_011165	pgaA	poly-beta-1	pseudo	2425	198	116	10.2126	-0.234609	-1.59783	0.529322
CP037923.1	EKN05_009580	EKN05_009580	sugar phosphorylase	pseudo	583	46	27	6.54031	0.483169	1.96911	0.529635
CP037923.1	EKN05_021355	EKN05_021355	DUF3053 domain-containing protein	CDS	712	25	17	10.5326	-0.585224	-1.61258	0.52988
CP037923.1	EKN05_016650	satP	acetate uptake transporter	CDS	568	7	5	11.0255	-1.07845	-1.6101	0.529999
CP037923.1	EKN05_019600	EKN05_019600	hypothetical protein	pseudo	240	42	24	9.91577	-0.487709	-1.61281	0.530918
CP037923.1	EKN05_005725	EKN05_005725	hypothetical protein	CDS	181	7	7	9.34651	-1.15239	-1.61751	0.531017
CP037923.1	EKN05_015065	EKN05_015065	murein L	CDS	742	25	12	11.2766	-0.77337	-1.61324	0.53175
CP037923.1	EKN05_018995	yhiV	efflux RND transporter permease subunit	CDS	3115	59	33	10.4057	-0.453653	-1.61339	0.532878
CP037923.1	EKN05_010085	chaA	sodium-potassium/proton antiporter ChaA	CDS	1102	60	40	10.1396	-0.41781	-1.59023	0.533744
CP037923.1	EKN05_004610	EKN05_004610	GTP-binding protein	CDS	988	17	12	10.6046	-0.758063	-1.59123	0.533909
CP037923.1	EKN05_014785	EKN05_014785	DUF2773 domain-containing protein	pseudo	337	21	15	9.29152	-0.59705	-1.59152	0.534848
CP037923.1	EKN05_004680	yeiJ	NupC/NupG family nucleoside CNT transporter	CDS	1252	15	8	9.58876	-0.934833	-1.58375	0.536998
CP037923.1	EKN05_017470	EKN05_017470	sugar phosphate isomerase/epimerase	pseudo	805	11	7	9.40478	-0.939596	-1.58578	0.537297
CP037923.1	EKN05_015245	EKN05_015245	DNA replication protein	CDS	826	21	13	10.0581	-0.618445	-1.58417	0.537789
CP037923.1	EKN05_010225	modD	ModD protein	CDS	856	10	9	7.50926	-0.956874	-1.57696	0.543105
CP037923.1	EKN05_001140	galR	HTH-type transcriptional regulator GalR	CDS	1033	12	7	9.1013	-0.955893	-1.56314	0.544482
CP037923.1	EKN05_000960	gcvP	aminomethyl-transferring glycine dehydrogenase	CDS	2875	24	14	10.6527	-0.545949	-1.57432	0.544725
CP037923.1	EKN05_013210	glnS	glutamine--tRNA ligase	CDS	1666	4	1	6.27121	-3.8863	-1.56345	0.545375
CP037923.1	EKN05_010910	pyrC	dihydroorotase	CDS	1048	11	9	8.85316	-0.895363	-1.56437	0.54561
CP037923.1	EKN05_014165	EKN05_014165	hydroxypyruvate isomerase	pseudo	280	7	4	7.98434	-1.30805	-1.56734	0.546093
CP037923.1	EKN05_009170	EKN05_009170	GAF domain-containing protein	CDS	499	5	3	9.50571	-1.62766	-1.5646	0.546597
CP037923.1	EKN05_012165	EKN05_012165	DUF2593 family protein	CDS	490	6	4	8.54302	-1.31561	-1.56542	0.546948
CP037923.1	EKN05_006040	emrE	EmrE family multidrug efflux SMR transporter	CDS	301	60	38	4.87792	-0.378051	-1.56861	0.547209
CP037923.1	EKN05_021910	malT	HTH-type transcriptional regulator MalT	CDS	2707	35	24	10.7308	-0.49257	-1.57072	0.547408
CP037923.1	EKN05_015375	gtrB	glycosyltransferase	CDS	925	93	57	8.38414	-0.327504	-1.56956	0.547414
CP037923.1	EKN05_020305	ilvE	branched-chain-amino-acid transaminase	CDS	931	12	7	11.8634	0.988628	1.95143	0.547531
CP037923.1	EKN05_018800	ppc	phosphoenolpyruvate carboxylase	CDS	2653	29	14	10.0832	-0.59086	-1.55726	0.549651
CP037923.1	EKN05_003065	EKN05_003065	EAL domain-containing protein	pseudo	936	18	11	10.1007	-0.880545	-1.52431	0.5507
CP037923.1	EKN05_006860	EKN05_006860	peptide ABC transporter substrate-binding protein	CDS	1615	92	52	10.1758	-0.331223	-1.52701	0.551275
CP037923.1	EKN05_005760	EKN05_005760	antiterminator	pseudo	856	12	6	9.37973	-0.99613	-1.52455	0.5516
CP037923.1	EKN05_008750	cho	excinuclease Cho	CDS	889	17	14	3.17554	-0.588615	-1.52731	0.55213
CP037923.1	EKN05_015430	EKN05_015430	hypothetical protein	CDS	184	5	4	8.67481	-1.20917	-1.53377	0.552212
CP037923.1	EKN05_002655	recO	DNA repair protein RecO	CDS	730	8	3	9.31341	-1.36381	-1.52479	0.552515
CP037923.1	EKN05_013455	farR	GntR family transcriptional regulator	CDS	724	11	3	9.03071	-1.40173	-1.53126	0.552561
CP037923.1	EKN05_011695	pepN	aminopeptidase N	CDS	2617	34	17	7.86513	-0.591947	-1.53991	0.552721
CP037923.1	EKN05_023300	EKN05_023300	enamine/imine deaminase	CDS	391	4	4	8.98653	-1.21272	-1.54993	0.552738
CP037923.1	EKN05_017570	EKN05_017570	gamma-glutamylcyclotransferase	CDS	343	11	1	7.528	-3.61004	-1.5387	0.552837
CP037923.1	EKN05_006690	ruvA	Holliday junction branch migration protein RuvA	CDS	613	17	0	0.289979	-10.6703	-1.53205	0.552892
CP037923.1	EKN05_003835	EKN05_003835	fimbrial protein	CDS	526	15	6	8.52931	-0.996837	-1.54069	0.553075
CP037923.1	EKN05_002840	yphD	ABC transporter permease	CDS	1000	10	5	8.87692	-0.956893	-1.53396	0.553201
CP037923.1	EKN05_007120	EKN05_007120	IS3 family transposase	pseudo	142	12	5	1.72967	-1.02832	-1.51873	0.553238
CP037923.1	EKN05_020325	ilvC	ketol-acid reductoisomerase	CDS	1477	21	10	5.09173	-0.730273	-1.52736	0.55325
CP037923.1	EKN05_011605	pyrD	quinone-dependent dihydroorotate dehydrogenase	CDS	1012	58	32	10.0023	-0.507227	-1.55059	0.553252
CP037923.1	EKN05_010690	thiK	thiamine kinase	CDS	826	7	5	9.45946	-0.974433	-1.54159	0.553303
CP037923.1	EKN05_012935	EKN05_012935	DNA-binding protein	CDS	511	14	6	5.35759	-1.08986	-1.5175	0.553414
CP037923.1	EKN05_002975	pbpC	penicillin-binding protein 1C	CDS	2050	18	6	9.18734	-0.979849	-1.5196	0.553465
CP037923.1	EKN05_005365	wcaK	colanic acid biosynthesis pyruvyl transferase WcaK	CDS	1282	10	7	10.318	-0.978904	-1.54246	0.553569
CP037923.1	EKN05_005270	wza	polysaccharide export protein	CDS	1141	29	17	9.43817	-0.59704	-1.514	0.553726
CP037923.1	EKN05_008585	btuC	vitamin B12 ABC transporter permease BtuC	CDS	982	10	8	10.0352	-0.992789	-1.529	0.553834
CP037923.1	EKN05_000865	scpC	propionyl-CoA:succinate CoA transferase	CDS	1480	20	15	9.65614	-0.570017	-1.55226	0.553899
CP037923.1	EKN05_008150	ydeE	efflux MFS transporter YdeE	CDS	1120	42	28	10.4954	-0.4295	-1.51275	0.553928
CP037923.1	EKN05_020690	fadB	fatty acid oxidation complex subunit alpha FadB	CDS	2191	26	14	12.1726	-0.731125	-1.53433	0.553992
CP037923.1	EKN05_007445	EKN05_007445	TonB-dependent receptor	CDS	2362	208	134	10.7032	-0.223487	-1.52761	0.554161
CP037923.1	EKN05_018955	fpr	ferredoxin--NADP(+) reductase	CDS	748	11	8	10.3295	-0.757577	-1.55082	0.554232
CP037923.1	EKN05_004755	EKN05_004755	NAD(P)-dependent oxidoreductase	CDS	1240	39	26	10.6033	-0.487712	-1.54267	0.554559
CP037923.1	EKN05_013330	EKN05_013330	hypothetical protein	CDS	382	7	5	4.51319	-1.18282	-1.51427	0.55459
CP037923.1	EKN05_015350	EKN05_015350	hypothetical protein	CDS	169	6	4	9.00687	-1.33527	-1.53572	0.554879
CP037923.1	EKN05_015440	EKN05_015440	phage tail protein	CDS	358	6	5	9.15442	-1.19523	-1.53438	0.555137
CP037923.1	EKN05_019785	yidL	AraC family transcriptional regulator	CDS	895	106	65	8.67807	-0.240667	-1.5441	0.555445
CP037923.1	EKN05_018545	zraS	two-component system sensor histidine kinase ZraS	CDS	1378	12	2	8.77471	-1.90306	-1.51448	0.555527
CP037923.1	EKN05_014835	phoA	alkaline phosphatase	CDS	1417	45	22	9.58838	0.637327	1.94173	0.555541
CP037923.1	EKN05_019560	EKN05_019560	glycoside-pentoside-hexuronide family transporter	pseudo	1385	29	22	9.76864	-0.497323	-1.54274	0.555703
CP037923.1	EKN05_006065	tnpA	IS200/IS605 family transposase	pseudo	617	48	30	8.61425	-0.398317	-1.50986	0.555911
CP037923.1	EKN05_021675	EKN05_021675	7-cyano-7-deazaguanine/7-aminomethyl-7-deazaguanine transporter	CDS	667	9	6	9.56433	-0.820739	-1.54467	0.556046
CP037923.1	EKN05_021165	kdgK	sugar kinase	CDS	931	14	5	9.04291	-1.0888	-1.54565	0.556202
CP037923.1	EKN05_005110	gatY	tagatose-bisphosphate aldolase subunit GatY	CDS	856	12	8	3.24177	-0.925231	-1.50708	0.557761
CP037923.1	EKN05_006080	EKN05_006080	SOS response-associated peptidase	pseudo	672	8	5	9.81627	-1.08227	-1.50452	0.559395
CP037923.1	EKN05_005480	hisH	imidazole glycerol phosphate synthase subunit HisH	CDS	592	8	4	9.16999	-1.45008	-1.49958	0.561314
CP037923.1	EKN05_009510	tyrR	TyrR family transcriptional regulator	CDS	1543	23	15	7.96611	-0.602264	-1.5003	0.561679
CP037923.1	EKN05_013580	galM	galactose-1-epimerase	CDS	1042	11	6	10.6128	-1.0415	-1.50113	0.561923
CP037923.1	EKN05_008380	EKN05_008380	hypothetical protein	CDS	307	6	1	8.86882	-3.05859	-1.49147	0.565554
CP037923.1	EKN05_018825	pflD	formate C-acetyltransferase	CDS	2299	37	26	10.4436	-0.430352	-1.49422	0.566006
CP037923.1	EKN05_015630	tagK	type VI secretion system-associated protein TagK	pseudo	916	9	6	8.48591	-0.958234	-1.49267	0.566545
CP037923.1	EKN05_002025	EKN05_002025	CRISPR-associated endonuclease Cas3''	pseudo	1093	30	19	10.04	-0.681837	-1.48743	0.567673
CP037923.1	EKN05_009195	EKN05_009195	DUF1482 family protein	CDS	193	3	1	8.21365	-2.89188	-1.48594	0.568152
CP037923.1	EKN05_007825	pdxH	pyridoxamine 5'-phosphate oxidase	CDS	658	4	3	5.8855	-1.70264	-1.48373	0.569425
CP037923.1	EKN05_002030	EKN05_002030	type I toxin-antitoxin system Hok family toxin	CDS	154	45	31	4.36299	0.574903	1.92612	0.571415
CP037923.1	EKN05_018740	fabR	HTH-type transcriptional repressor FabR	CDS	652	10	3	10.8856	-1.37072	-1.47703	0.574491
CP037923.1	EKN05_000285	ygiC	glutathionylspermidine synthase family protein	CDS	1162	19	12	9.14548	-0.689511	-1.47781	0.574784
CP037923.1	EKN05_007840	gstA	glutathione transferase GstA	CDS	607	11	5	4.77089	-1.12291	-1.47393	0.575607
CP037923.1	EKN05_011435	hyaF	hydrogenase expression/formation protein	CDS	859	7	6	9.98941	-0.961039	-1.47267	0.575842
CP037923.1	EKN05_018070	dinF	MATE family efflux transporter DinF	CDS	1327	22	9	10.088	-0.710773	-1.47022	0.577392
CP037923.1	EKN05_019285	lldR	transcriptional regulator LldR	CDS	778	8	5	9.97757	1.38779	1.91398	0.578427
CP037923.1	EKN05_003085	purM	phosphoribosylformylglycinamidine cyclo-ligase	CDS	1039	13	4	9.15915	1.53931	1.91504	0.581566
CP037923.1	EKN05_015175	EKN05_015175	DNA-binding protein	CDS	523	4	4	7.66535	-1.27475	-1.4648	0.582252
CP037923.1	EKN05_000180	ttdB	L(+)-tartrate dehydratase subunit beta	CDS	607	4	2	5.46729	-1.9869	-1.46265	0.582323
CP037923.1	EKN05_002555	pat	protein lysine acetyltransferase	CDS	2662	22	12	9.77447	-0.717333	-1.45942	0.582462
CP037923.1	EKN05_003195	bamC	outer membrane protein assembly factor BamC	CDS	1036	18	11	10.0748	-0.61802	-1.46343	0.582615
CP037923.1	EKN05_003575	EKN05_003575	sensor domain-containing phosphodiesterase	CDS	2191	39	24	10.1287	-0.442786	-1.45974	0.583251
CP037923.1	EKN05_006090	yedE	selenium metabolism membrane protein YedE/FdhT	CDS	1207	14	11	10.6632	-0.556859	-1.46053	0.583529
CP037923.1	EKN05_021395	gadE	acid resistance transcriptional activator GadE	CDS	529	24	14	10.6367	-0.734938	-1.45328	0.583554
CP037923.1	EKN05_012255	deoR	DNA-binding transcriptional repressor DeoR	CDS	760	11	2	8.22248	-1.88657	-1.45674	0.584294
CP037923.1	EKN05_011285	agp	bifunctional glucose-1-phosphatase/inositol phosphatase	CDS	1243	24	18	10.505	-0.570275	-1.45346	0.584503
CP037923.1	EKN05_020700	EKN05_020700	IMPACT family protein	CDS	616	8	4	8.18972	-1.09284	-1.45425	0.584766
CP037923.1	EKN05_004880	EKN05_004880	hypothetical protein	CDS	187	3	3	10.6538	-1.43284	-1.45483	0.58527
CP037923.1	EKN05_012305	EKN05_012305	EAL domain-containing protein	CDS	1441	154	91	10.3616	0.325506	1.90517	0.585657
CP037923.1	EKN05_016405	araC	arabinose operon transcriptional regulator AraC	CDS	880	9	4	10.499	-1.07439	-1.44922	0.586929
CP037923.1	EKN05_008095	dmsD	Tat proofreading chaperone DmsD	pseudo	616	3	1	8.55447	-2.95053	-1.44483	0.590678
CP037923.1	EKN05_006920	EKN05_006920	HlyD family secretion protein	CDS	649	24	13	8.07102	-0.611888	-1.44082	0.594013
CP037923.1	EKN05_011825	aroA	3-phosphoshikimate 1-carboxyvinyltransferase	CDS	1285	26	14	9.49185	-0.591987	-1.43844	0.595539
CP037923.1	EKN05_002435	rlmD	23S rRNA (uracil(1939)-C(5))-methyltransferase RlmD	CDS	1303	24	12	2.94268	-0.693157	-1.4368	0.596234
CP037923.1	EKN05_014620	panE	2-dehydropantoate 2-reductase	CDS	913	10	5	7.96575	-1.09653	-1.43304	0.599315
CP037923.1	EKN05_019425	rfaQ	lipopolysaccharide core heptosyltransferase RfaQ	CDS	1060	41	11	8.92673	-0.77732	-1.43082	0.600657
CP037923.1	EKN05_006460	EKN05_006460	hypothetical protein	CDS	289	46	24	6.53664	0.766097	1.89071	0.600669
CP037923.1	EKN05_005280	wzc	tyrosine-protein kinase Wzc	CDS	2164	29	16	10.0938	-0.482201	-1.41952	0.600817
CP037923.1	EKN05_012080	ltaE	low-specificity L-threonine aldolase	CDS	1003	14	10	8.97265	-0.730762	-1.42007	0.601333
CP037923.1	EKN05_006485	EKN05_006485	hypothetical protein	CDS	211	9	4	3.55313	2.12548	1.88676	0.601466
CP037923.1	EKN05_002670	EKN05_002670	small toxic protein ShoB	CDS	82	7	5	9.84908	-0.811007	-1.42467	0.601851
CP037923.1	EKN05_016660	tal	transaldolase	CDS	955	14	10	10.2018	-0.763561	-1.42156	0.601925
CP037923.1	EKN05_001835	hycB	4Fe-4S dicluster domain-containing protein	CDS	613	9	3	4.13192	-1.34765	-1.42024	0.602271
CP037923.1	EKN05_009000	EKN05_009000	hypothetical protein	pseudo	595	5	3	11.6895	-1.71182	-1.4172	0.60229
CP037923.1	EKN05_007235	yncL	stress response membrane protein YncL	CDS	97	5	2	7.92577	-1.59075	-1.42506	0.602561
CP037923.1	EKN05_007905	EKN05_007905	oxidoreductase	CDS	976	22	12	10.4031	-0.594384	-1.4279	0.602811
CP037923.1	EKN05_001855	hypB	hydrogenase nickel incorporation protein HypB	CDS	874	9	6	10.3964	-0.768692	-1.42279	0.602823
CP037923.1	EKN05_010015	purU	formyltetrahydrofolate deformylase	CDS	844	18	9	9.06489	-0.791274	-1.42173	0.602881
CP037923.1	EKN05_008300	EKN05_008300	DUF1283 family protein	CDS	343	10	6	5.87718	-1.01423	-1.42521	0.603544
CP037923.1	EKN05_017455	cadB	cadaverine/lysine antiporter	pseudo	1051	38	24	9.83975	-0.576831	-1.42591	0.603908
CP037923.1	EKN05_017050	EKN05_017050	SAM-dependent DNA methyltransferase	CDS	1471	27	15	10.8208	-0.586665	-1.41011	0.605756
CP037923.1	EKN05_002460	EKN05_002460	flavodoxin	CDS	451	5	5	7.31623	-1.10269	-1.41082	0.606084
CP037923.1	EKN05_015765	metQ	methionine ABC transporter substrate-binding protein MetQ	CDS	817	11	9	7.74086	-0.797583	-1.41266	0.606274
CP037923.1	EKN05_021630	nikE	nickel import ATP-binding protein NikE	CDS	808	9	5	9.70907	-0.97658	-1.41096	0.607064
CP037923.1	EKN05_020055	pstS	phosphate ABC transporter substrate-binding protein PstS	CDS	1042	28	17	10.1644	-0.492978	-1.4059	0.609383
CP037923.1	EKN05_005495	hisD	histidinol dehydrogenase	CDS	1306	21	15	9.24785	-0.535425	-1.40381	0.609486
CP037923.1	EKN05_017120	sgaU	L-ribulose-5-phosphate 3-epimerase	CDS	856	12	6	9.74815	-0.966888	-1.40446	0.609884
CP037923.1	EKN05_020185	trkD	low affinity potassium transporter Kup	pseudo	1869	29	14	9.1641	-0.549776	-1.39742	0.613341
CP037923.1	EKN05_006110	fliS	flagellar export chaperone FliS	CDS	412	11	3	12.3809	-1.50631	-1.39938	0.613379
CP037923.1	EKN05_012220	EKN05_012220	transporter	CDS	1687	37	19	9.64032	-0.481121	-1.39747	0.61441
CP037923.1	EKN05_012110	EKN05_012110	hypothetical protein	CDS	730	32	20	7.38723	-0.418361	-1.39214	0.614819
CP037923.1	EKN05_018330	basR	two-component system response regulator BasR	CDS	670	11	6	9.48954	-0.816116	-1.39264	0.615376
CP037923.1	EKN05_004500	ccmE	cytochrome c maturation protein CcmE	CDS	481	8	6	4.35794	-0.964877	-1.38768	0.615394
CP037923.1	EKN05_004060	EKN05_004060	pyridoxal phosphate-dependent aminotransferase	CDS	1219	39	23	10.094	-0.423098	-1.39431	0.615741
CP037923.1	EKN05_004270	glpB	glycerol-3-phosphate dehydrogenase subunit GlpB	CDS	1261	9	7	9.92001	-0.926859	-1.3929	0.616214
CP037923.1	EKN05_005925	EKN05_005925	DUF808 domain-containing protein	CDS	919	16	12	9.76586	-0.681472	-1.38781	0.616372
CP037923.1	EKN05_011595	ycbX	6-N-hydroxylaminopurine resistance protein YcbX	CDS	1111	28	19	4.23054	-0.562839	-1.38928	0.61694
CP037923.1	EKN05_007000	EKN05_007000	DUF1318 domain-containing protein	CDS	328	18	11	11.4126	-0.7871	-1.38797	0.617307
CP037923.1	EKN05_008005	EKN05_008005	GlpM family protein	CDS	337	14	12	9.82172	-0.544096	-1.38238	0.620305
CP037923.1	EKN05_020100	asnA	aspartate--ammonia ligase	CDS	994	15	5	9.77085	-1.0612	-1.37965	0.621164
CP037923.1	EKN05_004390	rcsC	two-component system sensor histidine kinase RcsC	CDS	2851	34	21	10.3964	-0.411773	-1.38009	0.621794
CP037923.1	EKN05_001365	pheA	bifunctional chorismate mutase/prephenate dehydratase	CDS	1162	17	13	8.84895	-0.629232	-1.37463	0.622414
CP037923.1	EKN05_018420	EKN05_018420	hypothetical protein	CDS	208	11	7	11.9543	-0.947884	-1.37709	0.622968
CP037923.1	EKN05_005450	gndA	NADP-dependent phosphogluconate dehydrogenase	CDS	1408	70	41	9.39268	-0.361218	-1.37493	0.623184
CP037923.1	EKN05_006435	EKN05_006435	hypothetical protein	CDS	397	5	3	9.74534	-1.318	-1.37559	0.623561
CP037923.1	EKN05_010325	EKN05_010325	fumarylacetoacetate hydrolase family protein	CDS	661	9	7	9.88829	-0.838086	-1.3713	0.625095
CP037923.1	EKN05_004260	EKN05_004260	ISNCY family transposase	CDS	952	12	7	8.5814	-0.832562	-1.36245	0.6252
CP037923.1	EKN05_004995	EKN05_004995	DUF4132 domain-containing protein	pseudo	3605	102	63	10.7549	-0.275047	-1.36415	0.625473
CP037923.1	EKN05_009810	sohB	protease SohB	CDS	1051	19	13	8.88805	-0.642077	-1.36471	0.625943
CP037923.1	EKN05_008700	katE	catalase HPII	CDS	2263	25	17	8.74818	-0.540563	-1.36662	0.625984
CP037923.1	EKN05_000595	EKN05_000595	oxidative damage protection protein	CDS	277	3	2	4.77727	-1.8797	-1.36258	0.626152
CP037923.1	EKN05_021905	rtcA	RNA 3'-terminal phosphate cyclase	CDS	904	11	6	10.523	-0.875611	-1.36916	0.626429
CP037923.1	EKN05_020780	yihG	acyltransferase	CDS	934	51	29	12.425	-0.449724	-1.36713	0.626517
CP037923.1	EKN05_015655	tssG	type VI secretion system baseplate subunit TssG	pseudo	987	8	4	8.38036	-1.09357	-1.36476	0.626993
CP037923.1	EKN05_001110	kduI	5-dehydro-4-deoxy-D-glucuronate isomerase	CDS	838	67	42	10.1575	-0.343042	-1.36743	0.627291
CP037923.1	EKN05_007580	sufD	Fe-S cluster assembly protein SufD	CDS	1273	13	8	10.8126	-0.864462	-1.35778	0.629431
CP037923.1	EKN05_009085	manX	PTS mannose transporter subunit IIAB	CDS	973	8	4	7.95777	-1.17788	-1.35662	0.629648
CP037923.1	EKN05_015080	flhA	flagellar type III secretion system protein FlhA	CDS	1741	14	10	9.52888	-0.752399	-1.34806	0.63393
CP037923.1	EKN05_014480	ppiD	peptidylprolyl isomerase	CDS	1873	15	12	9.01822	-0.560479	-1.34807	0.63502
CP037923.1	EKN05_016845	prfC	peptide chain release factor 3	CDS	1591	35	20	7.5254	-0.466991	-1.34285	0.635502
CP037923.1	EKN05_010205	EKN05_010205	iron ABC transporter substrate-binding protein	CDS	1024	16	8	11.478	-0.816277	-1.34555	0.635704
CP037923.1	EKN05_017585	ytfR	sugar ABC transporter ATP-binding protein	CDS	1504	16	3	9.34082	-1.26872	-1.34905	0.636117
CP037923.1	EKN05_015945	dgt	dGTPase	CDS	1519	99	55	9.822	-0.313418	-1.34304	0.636388
CP037923.1	EKN05_008775	astD	succinylglutamate-semialdehyde dehydrogenase	CDS	1480	11	7	8.26339	-0.766339	-1.34069	0.636881
CP037923.1	EKN05_001345	sdaC	HAAAP family serine/threonine permease	CDS	1291	23	11	8.68806	-0.636495	-1.33962	0.637019
CP037923.1	EKN05_003985	EKN05_003985	ISNCY family transposase	CDS	892	57	31	9.47841	-0.392176	-1.3491	0.637179
CP037923.1	EKN05_000090	ygjJ	protein YgjJ	pseudo	1073	47	27	9.51963	-0.372023	-1.34306	0.637471
CP037923.1	EKN05_001460	EKN05_001460	RnfH family protein	CDS	292	4	2	8.95092	-1.71782	-1.33724	0.637557
CP037923.1	EKN05_012940	dpiA	response regulator	pseudo	343	9	6	9.49654	-0.9395	-1.33264	0.639556
CP037923.1	EKN05_021150	yhjE	MFS transporter	CDS	1324	22	13	9.14678	-0.654919	-1.33326	0.639934
CP037923.1	EKN05_013955	EKN05_013955	acyltransferase	pseudo	1001	78	46	9.69598	-0.280211	-1.32957	0.642
CP037923.1	EKN05_020530	uvrD	DNA helicase II	CDS	2164	29	13	7.08291	-0.653097	-1.32585	0.645187
CP037923.1	EKN05_015605	EKN05_015605	DUF1327 domain-containing protein	CDS	316	7	3	4.17095	-1.25259	-1.31797	0.64555
CP037923.1	EKN05_000495	yghU	glutathione-dependent disulfide-bond oxidoreductase	CDS	868	13	8	10.8045	-0.746813	-1.32456	0.645585
CP037923.1	EKN05_002715	EKN05_002715	phage tail protein	CDS	475	4	1	9.66189	-2.32265	-1.31841	0.646125
CP037923.1	EKN05_016340	leuO	transcriptional regulator LeuO	pseudo	947	128	74	4.97139	-0.226202	-1.3228	0.646521
CP037923.1	EKN05_019130	lyxK	L-xylulokinase	CDS	1498	15	14	6.74076	-0.648998	-1.31606	0.646673
CP037923.1	EKN05_014495	clpX	ATP-dependent Clp protease ATP-binding subunit ClpX	CDS	1276	11	3	4.98187	2.69607	1.84115	0.646814
CP037923.1	EKN05_013960	EKN05_013960	endorhamnosidase	pseudo	250	17	9	7.36777	-0.611206	-1.3149	0.646927
CP037923.1	EKN05_010810	flgK	flagellar hook-associated protein FlgK	pseudo	1644	14	13	8.40074	-0.571068	-1.32039	0.647118
CP037923.1	EKN05_003445	cysT	sulfate/thiosulfate ABC transporter permease CysT	CDS	835	9	0	0.344046	-9.75701	-1.3185	0.647119
CP037923.1	EKN05_019970	yieG	NCS2 family permease	CDS	1339	26	14	8.9173	-0.568588	-1.32113	0.647352
CP037923.1	EKN05_003690	EKN05_003690	CoA:oxalate CoA-transferase	CDS	1147	78	47	6.9022	0.410724	1.83403	0.647568
CP037923.1	EKN05_012350	fsa	fructose-6-phosphate aldolase	CDS	664	3	3	8.94696	-1.47032	-1.31851	0.6482
CP037923.1	EKN05_014845	ddl	D-alanine--D-alanine ligase A	CDS	1096	13	7	10.1755	-0.848498	-1.3108	0.649493
CP037923.1	EKN05_011235	rutA	pyrimidine utilization protein A	CDS	1093	14	8	8.38281	-0.671236	-1.30859	0.649873
CP037923.1	EKN05_017695	EKN05_017695	TetR/AcrR family transcriptional regulator	CDS	595	14	9	10.8245	0.886388	1.84904	0.649944
CP037923.1	EKN05_002955	pepB	aminopeptidase PepB	CDS	1285	17	8	8.89569	-0.823031	-1.30889	0.650615
CP037923.1	EKN05_010290	fadR	fatty acid metabolism transcriptional regulator FadR	CDS	721	12	5	7.84939	1.4871	1.84148	0.651154
CP037923.1	EKN05_014895	EKN05_014895	hypothetical protein	pseudo	370	52	31	9.90038	0.497445	1.83471	0.651346
CP037923.1	EKN05_016970	hpaE	5-carboxymethyl-2-hydroxymuconate semialdehyde dehydrogenase	CDS	1468	15	10	2.84503	-0.74768	-1.30574	0.652087
CP037923.1	EKN05_011415	appA	AppA family phytase/histidine-type acid phosphatase	CDS	1300	11	7	8.94538	-0.714801	-1.30352	0.652491
CP037923.1	EKN05_021135	yhjB	response regulator transcription factor	CDS	604	40	24	9.9113	-0.400762	-1.30378	0.65328
CP037923.1	EKN05_021120	treF	alpha	CDS	1651	31	19	10.379	0.623477	1.84297	0.653878
CP037923.1	EKN05_000245	EKN05_000245	hypothetical protein	CDS	910	7	3	9.38236	-1.05458	-1.28774	0.654688
CP037923.1	EKN05_020625	udp	uridine phosphorylase	CDS	763	12	7	3.54599	-0.742634	-1.28934	0.654956
CP037923.1	EKN05_021350	ghrB	glyoxylate/hydroxypyruvate reductase GhrB	CDS	976	19	14	10.1713	-0.543842	-1.28807	0.65536
CP037923.1	EKN05_011535	EKN05_011535	transcriptional regulator	CDS	427	19	11	10.0579	-0.656365	-1.28976	0.655533
CP037923.1	EKN05_001165	EKN05_001165	TerC family protein	CDS	715	9	7	8.91815	-0.836435	-1.28508	0.65564
CP037923.1	EKN05_007390	EKN05_007390	D	CDS	898	14	9	9.18838	-0.788932	-1.29059	0.655641
CP037923.1	EKN05_016820	yjjW	YjjW family glycine radical enzyme activase	CDS	865	8	5	9.16773	-1.03792	-1.28392	0.655913
CP037923.1	EKN05_016380	sgrR	HTH-type transcriptional regulator SgrR	CDS	1657	19	11	7.90438	-0.524826	-1.28252	0.656476
CP037923.1	EKN05_003385	eutR	HTH-type transcriptional regulator EutR	CDS	1054	21	12	9.19812	-0.662437	-1.28513	0.656638
CP037923.1	EKN05_007180	tehA	dicarboxylate transporter/tellurite-resistance protein TehA	CDS	994	19	9	10.3668	-0.576966	-1.29064	0.656648
CP037923.1	EKN05_009055	EKN05_009055	YoaH family protein	CDS	181	9	5	9.44263	-0.944891	-1.29589	0.657019
CP037923.1	EKN05_003560	EKN05_003560	putative DNA-binding transcriptional regulator	CDS	394	22	14	9.88994	-0.510217	-1.29068	0.657671
CP037923.1	EKN05_018870	metF	methylenetetrahydrofolate reductase	CDS	892	16	8	8.09014	-0.786777	-1.29705	0.657836
CP037923.1	EKN05_016540	caiE	carnitine operon protein CaiE	CDS	592	12	7	8.17512	-0.84165	-1.29794	0.657886
CP037923.1	EKN05_013685	rnk	nucleoside diphosphate kinase regulator	CDS	412	4	3	8.73422	-1.38157	-1.29594	0.658044
CP037923.1	EKN05_023240	EKN05_023240	2-dehydro-3-deoxyglucarate aldolase	CDS	547	10	6	10.1697	-0.843795	-1.29091	0.658488
CP037923.1	EKN05_010695	lpoB	penicillin-binding protein activator LpoB	CDS	643	9	3	6.29873	2.42482	1.82321	0.658526
CP037923.1	EKN05_011055	EKN05_011055	type 1 fimbrial protein	CDS	313	27	17	6.36168	-0.469271	-1.29091	0.65956
CP037923.1	EKN05_016550	carB	carbamoyl-phosphate synthase large subunit	CDS	3223	49	30	12.0251	0.617651	1.81564	0.660085
CP037923.1	EKN05_019735	ilvB	acetolactate synthase large subunit	CDS	1690	22	17	9.38146	-0.547057	-1.29154	0.660992
CP037923.1	EKN05_004785	dusC	tRNA dihydrouridine(16) synthase DusC	CDS	949	25	14	7.2528	-0.517682	-1.27536	0.662642
CP037923.1	EKN05_021340	bisC	molybdopterin guanine dinucleotide-containing S/N-oxide reductase	CDS	2335	31	12	10.7627	-0.565695	-1.27063	0.662833
CP037923.1	EKN05_007005	EKN05_007005	YnbE family lipoprotein	CDS	187	6	5	10.2379	-0.815812	-1.26781	0.66295
CP037923.1	EKN05_013745	EKN05_013745	hypothetical protein	pseudo	511	10	5	9.4795	-1.0439	-1.26932	0.663299
CP037923.1	EKN05_010595	pepT	peptidase T	CDS	1228	14	8	11.0706	-0.669662	-1.26814	0.663611
CP037923.1	EKN05_022000	pckA	phosphoenolpyruvate carboxykinase (ATP)	CDS	1624	17	9	9.84652	-0.66263	-1.27085	0.663636
CP037923.1	EKN05_004460	napG	ferredoxin-type protein NapG	CDS	697	4	3	9.23066	-1.21754	-1.27334	0.663921
CP037923.1	EKN05_009525	ycjW	LacI family transcriptional regulator	CDS	1000	72	38	8.67258	0.492222	1.8162	0.664013
CP037923.1	EKN05_022010	hslO	Hsp33 family molecular chaperone HslO	CDS	871	8	5	8.5075	-0.988724	-1.27118	0.664309
CP037923.1	EKN05_019275	EKN05_019275	adhesin	pseudo	4301	114	61	10.4375	-0.221573	-1.27172	0.664737
CP037923.1	EKN05_020080	lpfA	fimbrial protein	CDS	574	119	69	8.82532	-0.241653	-1.26514	0.664996
CP037923.1	EKN05_012490	ybiB	DNA-binding protein YbiB	CDS	964	3	1	8.34165	-2.6287	-1.2625	0.665951
CP037923.1	EKN05_006405	yecK	cytochrome C	CDS	1102	37	16	8.39978	-0.402426	-1.26339	0.665968
CP037923.1	EKN05_009970	ychE	NAAT family transporter YchE	pseudo	648	11	8	10.0623	-0.618403	-1.25938	0.667475
CP037923.1	EKN05_002855	EKN05_002855	DoxX family protein	pseudo	423	12	6	10.3726	-0.907426	-1.2601	0.667683
CP037923.1	EKN05_009650	EKN05_009650	glutamine synthetase	CDS	1420	12	7	10.1378	-0.708039	-1.25509	0.670361
CP037923.1	EKN05_003700	evgA	acid-sensing system DNA-binding response regulator EvgA	CDS	616	40	23	10.267	-0.483867	-1.25358	0.671069
CP037923.1	EKN05_011600	zapC	cell division protein ZapC	CDS	544	13	8	7.81214	-0.852499	-1.25528	0.671189
CP037923.1	EKN05_009690	sapF	peptide ABC transporter ATP-binding protein SapF	CDS	808	5	2	3.06076	-1.64702	-1.24477	0.671923
CP037923.1	EKN05_000460	hybA	hydrogenase 2 operon protein HybA	CDS	988	19	12	9.5971	-0.601466	-1.2452	0.672465
CP037923.1	EKN05_019585	EKN05_019585	IS3 family transposase	pseudo	1153	30	16	10.09	-0.398244	-1.24946	0.672716
CP037923.1	EKN05_005100	yegT	MFS transporter	CDS	1279	13	8	9.49548	-0.701324	-1.24664	0.67287
CP037923.1	EKN05_023390	tsaC	fimbrial protein	CDS	2686	166	96	6.96449	-0.205061	-1.24715	0.673313
CP037923.1	EKN05_001725	srlD	sorbitol-6-phosphate dehydrogenase	CDS	781	15	12	10.3467	-0.540483	-1.24975	0.673427
CP037923.1	EKN05_007035	EKN05_007035	CDP-alcohol phosphatidyltransferase family protein	CDS	607	31	16	7.72259	-0.433298	-1.2476	0.673836
CP037923.1	EKN05_015615	EKN05_015615	lysis protein	pseudo	469	3	0	5.16215	-11.2622	-1.24983	0.674382
CP037923.1	EKN05_014425	tesB	acyl-CoA thioesterase II	CDS	862	13	8	12.6105	-0.656035	-1.23818	0.675443
CP037923.1	EKN05_019860	EKN05_019860	hypothetical protein	CDS	658	21	14	10.1358	-0.522223	-1.23994	0.675459
CP037923.1	EKN05_005460	wzzB	LPS O-antigen chain length determinant protein WzzB	CDS	979	20	11	10.0791	-0.677695	-1.23511	0.675913
CP037923.1	EKN05_020980	fdhD	sulfurtransferase FdhD	CDS	835	10	6	9.47722	-0.730351	-1.24042	0.675939
CP037923.1	EKN05_018950	glpX	class II fructose-bisphosphatase	CDS	1012	14	10	9.47932	-0.520745	-1.23862	0.675958
CP037923.1	EKN05_016780	EKN05_016780	YtjB family periplasmic protein	CDS	646	8	2	8.47331	-1.79252	-1.23668	0.676145
CP037923.1	EKN05_005275	wzb	low molecular weight protein-tyrosine-phosphatase Wzb	CDS	445	4	3	11.0955	-1.455	-1.21612	0.676572
CP037923.1	EKN05_009630	ordL	FAD-binding oxidoreductase	CDS	1282	7	4	7.32447	-0.997625	-1.21525	0.676573
CP037923.1	EKN05_019330	gpmM	2	CDS	1546	21	11	8.35725	-0.667818	-1.23362	0.676611
CP037923.1	EKN05_010645	EKN05_010645	hypothetical protein	CDS	1033	7	3	10.3525	-1.18549	-1.23536	0.676645
CP037923.1	EKN05_019705	adeD	adenine deaminase	CDS	1768	39	19	10.9914	-0.474641	-1.22283	0.676869
CP037923.1	EKN05_017025	EKN05_017025	YbdD/YjiX family protein	CDS	205	3	1	8.367	-2.79444	-1.21909	0.677162
CP037923.1	EKN05_017615	EKN05_017615	ribosome-associated protein	CDS	553	4	3	8.92906	-1.39531	-1.21734	0.677173
CP037923.1	EKN05_012910	EKN05_012910	DUF2184 domain-containing protein	CDS	943	10	5	8.10299	-0.875362	-1.21618	0.677509
CP037923.1	EKN05_006900	fnr	fumarate/nitrate reduction transcriptional regulator Fnr	CDS	754	17	7	10.2179	-0.871609	-1.22315	0.677511
CP037923.1	EKN05_005180	yegB	MFS transporter	CDS	1312	7	2	9.56761	-1.49934	-1.21768	0.677785
CP037923.1	EKN05_011425	appB	cytochrome d ubiquinol oxidase subunit II	CDS	1138	15	9	6.79731	-0.709405	-1.21918	0.678056
CP037923.1	EKN05_004275	glpA	anaerobic glycerol-3-phosphate dehydrogenase subunit A	CDS	1630	17	10	8.39611	-0.542201	-1.21989	0.678245
CP037923.1	EKN05_001150	lplT	lysophospholipid transporter LplT	pseudo	1193	20	12	9.87847	-0.533801	-1.22334	0.678305
CP037923.1	EKN05_006695	ruvB	Holliday junction branch migration DNA helicase RuvB	CDS	1012	11	1	3.09234	-3.23541	-1.212	0.678322
CP037923.1	EKN05_005890	EKN05_005890	hypothetical protein	pseudo	766	15	8	6.79903	-0.646397	-1.22678	0.678396
CP037923.1	EKN05_008725	chbC	PTS N	CDS	1351	88	48	9.99232	-0.285101	-1.22044	0.678619
CP037923.1	EKN05_007190	EKN05_007190	DUF3313 domain-containing protein	CDS	670	13	6	7.73348	-0.844131	-1.21207	0.67924
CP037923.1	EKN05_012010	clpA	ATP-dependent Clp protease ATP-binding subunit ClpA	CDS	2278	26	17	9.01805	-0.445278	-1.22339	0.679262
CP037923.1	EKN05_009050	EKN05_009050	DUF1889 family protein	CDS	361	55	34	7.64529	-0.326857	-1.2268	0.679391
CP037923.1	EKN05_020190	rbsD	D-ribose pyranase	CDS	421	6	3	9.60756	-1.18138	-1.22836	0.679635
CP037923.1	EKN05_007880	rsxB	electron transport complex subunit RsxB	CDS	580	9	4	6.93895	-1.14296	-1.22989	0.679911
CP037923.1	EKN05_005185	mdtC	multidrug efflux RND transporter permease subunit MdtC	CDS	3067	22	14	9.77479	-0.484409	-1.22899	0.679927
CP037923.1	EKN05_007400	EKN05_007400	EAL domain-containing protein	pseudo	619	11	7	7.37675	-0.810122	-1.22364	0.680001
CP037923.1	EKN05_013430	sdhB	succinate dehydrogenase iron-sulfur subunit	CDS	718	12	5	5.77713	-1.25132	-1.22371	0.680934
CP037923.1	EKN05_020020	bglB	glycoside hydrolase family 1 protein	CDS	1396	129	72	9.33366	0.385317	1.78218	0.681235
CP037923.1	EKN05_008705	chbG	chitin disaccharide deacetylase	CDS	760	13	7	9.91472	-0.712798	-1.20792	0.682032
CP037923.1	EKN05_011470	yccA	FtsH protease modulator YccA	CDS	661	20	12	9.5563	-0.525914	-1.20681	0.682314
CP037923.1	EKN05_016510	fixA	electron transfer flavoprotein FixA	CDS	772	34	25	10.2134	0.67934	1.78361	0.683791
CP037923.1	EKN05_012040	EKN05_012040	ATP-dependent endonuclease	CDS	1660	21	9	9.16557	-0.583041	-1.20446	0.684038
CP037923.1	EKN05_019655	iucB	N-acetyltransferase	CDS	949	27	16	5.50218	0.804566	1.78592	0.685081
CP037923.1	EKN05_019480	pyrE	orotate phosphoribosyltransferase	CDS	643	4	2	9.53248	-1.67312	-1.20063	0.685463
CP037923.1	EKN05_004520	narP	nitrate/nitrite response regulator protein NarP	CDS	649	9	3	10.1389	-1.09944	-1.2023	0.685538
CP037923.1	EKN05_009785	EKN05_009785	hypothetical protein	CDS	169	11	7	9.23078	-0.634463	-1.20142	0.685556
CP037923.1	EKN05_017110	EKN05_017110	DUF1471 domain-containing protein	CDS	277	22	16	8.96626	0.615517	1.79501	0.68586
CP037923.1	EKN05_005005	EKN05_005005	WGR domain-containing protein	pseudo	193	4	2	8.83658	-1.71578	-1.19921	0.686114
CP037923.1	EKN05_007975	fumA	fumarate hydratase	CDS	1648	16	7	6.9228	-0.836205	-1.19544	0.686495
CP037923.1	EKN05_005665	EKN05_005665	serine transporter	CDS	505	19	13	11.1369	0.782829	1.78804	0.68668
CP037923.1	EKN05_008170	marR	multiple antibiotic resistance transcriptional regulator MarR	CDS	436	12	7	10.3409	-0.772362	-1.19784	0.686707
CP037923.1	EKN05_014065	fimH	type 1 fimbrin D-mannose specific adhesin FimH	pseudo	1009	59	33	10.0718	-0.318823	-1.19694	0.686751
CP037923.1	EKN05_014765	araJ	MFS transporter AraJ	CDS	1183	59	32	5.37652	-0.295622	-1.19596	0.686889
CP037923.1	EKN05_001815	hycF	formate hydrogenlyase subunit HycF	CDS	544	6	4	8.04304	-0.887281	-1.19357	0.687667
CP037923.1	EKN05_012525	EKN05_012525	ABC transporter permease	CDS	1135	13	9	7.71885	-0.641299	-1.19205	0.688428
CP037923.1	EKN05_009485	EKN05_009485	alpha/beta hydrolase	CDS	571	33	20	10.4279	0.683557	1.77061	0.689161
CP037923.1	EKN05_023015	yhbY	ribosome assembly RNA-binding protein YhbY	CDS	295	6	3	9.02892	1.93274	1.78865	0.690585
CP037923.1	EKN05_012105	EKN05_012105	hypothetical protein	pseudo	190	6	5	6.34572	1.52841	1.77248	0.691041
CP037923.1	EKN05_020225	rbsR	transcriptional regulator RbsR	CDS	994	17	8	10.4565	-0.665588	-1.18613	0.693309
CP037923.1	EKN05_006700	znuB	zinc ABC transporter permease subunit ZnuB	CDS	787	7	4	8.26901	-0.950664	-1.17506	0.69429
CP037923.1	EKN05_012895	EKN05_012895	phage head morphogenesis protein	CDS	745	11	4	9.14814	-1.10832	-1.18306	0.694888
CP037923.1	EKN05_008325	EKN05_008325	dimethyl sulfoxide reductase subunit A	CDS	304	3	1	8.37763	-2.15798	-1.17535	0.694929
CP037923.1	EKN05_009065	EKN05_009065	CoA pyrophosphatase	CDS	580	9	6	10.3247	-0.771079	-1.1838	0.695027
CP037923.1	EKN05_008255	lsrB	autoinducer 2 ABC transporter substrate-binding protein LsrB	pseudo	1025	18	10	10.714	-0.620453	-1.17693	0.695074
CP037923.1	EKN05_014410	atl	DNA base-flipping protein	CDS	391	6	4	9.43114	-1.03408	-1.17594	0.695232
CP037923.1	EKN05_020685	fadA	acetyl-CoA C-acyltransferase FadA	CDS	1165	13	8	9.55782	-0.628934	-1.18082	0.6955
CP037923.1	EKN05_003670	EKN05_003670	YfdX family protein	CDS	625	31	22	10.024	0.698507	1.76327	0.695515
CP037923.1	EKN05_011045	EKN05_011045	phospholipase D family protein	pseudo	1479	38	22	8.13081	-0.313602	-1.17734	0.695579
CP037923.1	EKN05_013655	citE	citrate (pro-3S)-lyase subunit beta	CDS	910	9	7	11.4686	1.08784	1.76007	0.695686
CP037923.1	EKN05_014915	tauB	taurine ABC transporter ATP-binding subunit	CDS	769	8	4	9.61307	-0.994883	-1.1781	0.69569
CP037923.1	EKN05_014295	gsk	inosine/guanosine kinase	CDS	1306	20	13	8.78635	-0.466418	-1.18089	0.696416
CP037923.1	EKN05_020815	glnG	nitrogen regulation protein NR(I)	CDS	1411	18	10	9.16807	-0.521357	-1.17818	0.696588
CP037923.1	EKN05_022265	kefB	glutathione-regulated potassium-efflux system protein KefB	CDS	1765	24	14	7.48369	-0.564564	-1.16783	0.696783
CP037923.1	EKN05_005560	sbcB	exodeoxyribonuclease I	CDS	1426	36	26	9.46111	-0.390105	-1.16912	0.697244
CP037923.1	EKN05_008865	gdhA	NADP-specific glutamate dehydrogenase	CDS	1345	22	14	9.32485	-0.456794	-1.16813	0.697418
CP037923.1	EKN05_013910	EKN05_013910	MmcQ/YjbR family DNA-binding protein	CDS	370	8	7	10.779	-0.710406	-1.17139	0.697554
CP037923.1	EKN05_008860	EKN05_008860	DUF1496 domain-containing protein	CDS	274	12	6	10.0653	-0.860384	-1.16919	0.698146
CP037923.1	EKN05_018250	EKN05_018250	sel1 repeat family protein	CDS	691	10	7	9.57772	-0.825304	-1.16995	0.698253
CP037923.1	EKN05_011975	trxB	thioredoxin-disulfide reductase	CDS	967	5	2	4.86228	-1.9835	-1.1655	0.698506
CP037923.1	EKN05_005575	EKN05_005575	IS3 family transposase	pseudo	1131	3	2	9.47067	-1.39782	-1.16268	0.699827
CP037923.1	EKN05_009150	EKN05_009150	MFS transporter	CDS	1375	10	6	8.06675	-0.7536	-1.16319	0.700215
CP037923.1	EKN05_014320	recR	recombination protein RecR	CDS	607	6	4	9.97117	-1.00703	-1.1599	0.702076
CP037923.1	EKN05_009625	goaG	4-aminobutyrate transaminase	CDS	1267	10	5	9.78873	-0.97105	-1.14963	0.703306
CP037923.1	EKN05_006265	uspC	universal stress protein UspC	CDS	430	13	7	11.0663	-0.632833	-1.14037	0.703462
CP037923.1	EKN05_007095	aldA	aldehyde dehydrogenase	CDS	1441	17	10	12.4753	-0.559031	-1.14111	0.703566
CP037923.1	EKN05_017610	mpl	UDP-N-acetylmuramate:L-alanyl-gamma-D-glutamyl-meso-diaminopimelate ligase	CDS	1375	10	7	8.54603	-0.77916	-1.13863	0.703575
CP037923.1	EKN05_015750	gmhB	D-glycero-beta-D-manno-heptose 1	CDS	577	9	0	2.5721	-8.58388	-1.14189	0.703616
CP037923.1	EKN05_014600	yajR	MFS transporter	CDS	1372	43	29	10.6871	-0.237887	-1.13939	0.703643
CP037923.1	EKN05_007685	cfa	cyclopropane fatty acyl phospholipid synthase	CDS	1150	21	11	9.01141	-0.560837	-1.15017	0.703643
CP037923.1	EKN05_021235	bcsE	cellulose biosynthesis protein BcsE	CDS	1108	23	17	9.95528	-0.364552	-1.13774	0.703648
CP037923.1	EKN05_007155	EKN05_007155	VOC family protein	CDS	1345	21	16	10.4001	-0.376459	-1.15098	0.703674
CP037923.1	EKN05_014270	ybaP	hypothetical protein	CDS	796	7	3	10.2919	-1.30559	-1.15418	0.703845
CP037923.1	EKN05_001735	srlR	glucitol operon DNA-binding transcriptional repressor SrlR	CDS	775	8	4	10.127	-0.91827	-1.155	0.703862
CP037923.1	EKN05_013840	fes	enterochelin esterase	CDS	1204	24	13	10.3921	-0.506729	-1.14244	0.70394
CP037923.1	EKN05_009710	rnb	exoribonuclease II	CDS	1936	17	11	11.1839	-0.559067	-1.15146	0.704083
CP037923.1	EKN05_001535	kbp	potassium binding protein Kbp	CDS	451	19	14	9.18179	-0.498929	-1.13639	0.70426
CP037923.1	EKN05_016485	kefF	glutathione-regulated potassium-efflux system oxidoreductase KefF	CDS	532	13	8	10.9317	-0.625571	-1.15539	0.704387
CP037923.1	EKN05_011400	yccZ	polysaccharide export protein	CDS	1141	19	11	8.8221	-0.59004	-1.15612	0.704508
CP037923.1	EKN05_017670	pyrI	aspartate carbamoyltransferase regulatory subunit	CDS	463	8	5	8.7666	-0.925699	-1.14773	0.704538
CP037923.1	EKN05_010495	EKN05_010495	phage portal protein	CDS	1177	7	6	9.19165	-0.781498	-1.1469	0.704539
CP037923.1	EKN05_019115	EKN05_019115	TRAP transporter small permease subunit	pseudo	316	5	5	8.93883	-0.868188	-1.13527	0.704603
CP037923.1	EKN05_020955	EKN05_020955	hypothetical protein	CDS	244	29	12	10.4432	-0.645571	-1.1443	0.704654
CP037923.1	EKN05_003155	hyfE	hydrogenase 4 membrane subunit	CDS	652	3	2	8.16926	-1.55098	-1.15678	0.704723
CP037923.1	EKN05_022090	gph	phosphoglycolate phosphatase	CDS	760	9	4	7.55804	-1.12967	-1.14257	0.704739
CP037923.1	EKN05_021435	EKN05_021435	permease	CDS	964	55	30	9.27131	-0.327218	-1.15164	0.704843
CP037923.1	EKN05_019360	tdh	L-threonine 3-dehydrogenase	CDS	1027	28	14	4.17988	-0.481241	-1.13223	0.70527
CP037923.1	EKN05_002440	barA	two-component sensor histidine kinase BarA	CDS	2758	111	75	10.9486	-0.22074	-1.13382	0.705321
CP037923.1	EKN05_005085	yegW	GntR family transcriptional regulator	CDS	748	17	11	9.0777	-0.496523	-1.14438	0.705523
CP037923.1	EKN05_003025	xseA	exodeoxyribonuclease VII large subunit	CDS	1372	18	8	8.92282	-0.682543	-1.12838	0.705928
CP037923.1	EKN05_009565	ycjP	carbohydrate ABC transporter permease	CDS	844	13	7	7.87578	-0.711042	-1.13226	0.706173
CP037923.1	EKN05_014905	tauD	taurine dioxygenase	CDS	853	7	4	7.19062	-0.891058	-1.13057	0.706238
CP037923.1	EKN05_020090	ravA	ATPase RavA	CDS	1498	25	18	9.49071	-0.508981	-1.1297	0.706292
CP037923.1	EKN05_019145	araD	L-ribulose-5-phosphate 4-epimerase	CDS	697	11	7	12.3172	-0.825567	-1.14447	0.706386
CP037923.1	EKN05_018130	aphA	class B acid phosphatase	CDS	715	48	25	9.69127	-0.314858	-1.12859	0.706638
CP037923.1	EKN05_008015	EKN05_008015	amino acid permease	CDS	1384	20	11	9.39935	-0.544923	-1.11708	0.710504
CP037923.1	EKN05_013090	rihA	pyrimidine-specific ribonucleoside hydrolase RihA	CDS	937	33	22	10.6431	-0.378146	-1.11054	0.710588
CP037923.1	EKN05_021145	yhjD	inner membrane protein YhjD	CDS	1015	11	6	10.2036	-0.70042	-1.11113	0.710834
CP037923.1	EKN05_018690	birA	bifunctional biotin--[acetyl-CoA-carboxylase] ligase/biotin operon repressor BirA	CDS	967	4	0	2.55616	-9.74367	-1.1087	0.710854
CP037923.1	EKN05_022855	gltB	glutamate synthase large subunit	CDS	4462	39	28	10.2965	-0.286617	-1.11825	0.711034
CP037923.1	EKN05_020050	pstC	phosphate ABC transporter permease PstC	CDS	961	17	11	11.1965	-0.558707	-1.11726	0.711238
CP037923.1	EKN05_002015	cysD	sulfate adenylyltransferase subunit 2	CDS	910	14	7	8.49586	-0.700024	-1.10895	0.711491
CP037923.1	EKN05_021735	panM	aspartate 1-decarboxylase autocleavage activator PanM	CDS	385	10	4	9.74472	-1.00405	-1.12192	0.711495
CP037923.1	EKN05_012560	EKN05_012560	Bax inhibitor-1/YccA family protein	CDS	706	27	15	9.50393	-0.451906	-1.11135	0.711507
CP037923.1	EKN05_022670	yhdH	oxidoreductase	CDS	976	7	3	8.23017	-1.11731	-1.11856	0.711605
CP037923.1	EKN05_012655	ybhE	6-phosphogluconolactonase	CDS	997	13	6	8.95135	-0.903742	-1.11282	0.711685
CP037923.1	EKN05_012890	EKN05_012890	DUF1073 domain-containing protein	CDS	1468	18	10	9.72971	-0.476392	-1.1136	0.711715
CP037923.1	EKN05_000145	ygjF	G/U mismatch-specific DNA glycosylase	CDS	508	9	5	9.83086	-0.80991	-1.11424	0.71191
CP037923.1	EKN05_001100	EKN05_001100	HAAAP family serine/threonine permease	pseudo	1226	140	87	10.4479	0.376602	1.74624	0.712006
CP037923.1	EKN05_004775	EKN05_004775	CidB/LrgB family autolysis modulator	CDS	697	13	7	8.65687	-0.725477	-1.12221	0.712101
CP037923.1	EKN05_000410	EKN05_000410	DedA family protein	CDS	661	13	7	6.49926	-0.693297	-1.1114	0.712386
CP037923.1	EKN05_010955	EKN05_010955	multidrug transporter	CDS	199	5	2	7.91385	-1.60361	-1.11865	0.712451
CP037923.1	EKN05_020375	wecB	UDP-N-acetylglucosamine 2-epimerase (non-hydrolyzing)	CDS	1132	10	7	8.00547	-0.617378	-1.11937	0.712558
CP037923.1	EKN05_012060	lysO	L-lysine exporter LysO	CDS	901	32	22	9.79857	-0.338763	-1.11434	0.712731
CP037923.1	EKN05_015215	EKN05_015215	DNA-binding protein	CDS	724	11	8	10.2073	0.987554	1.73321	0.713286
CP037923.1	EKN05_008955	EKN05_008955	MFS transporter	pseudo	1367	85	48	7.53073	0.399758	1.73571	0.714082
CP037923.1	EKN05_003400	EKN05_003400	acetyltransferase YpeA	CDS	427	8	4	8.32018	-0.957875	-1.09946	0.714091
CP037923.1	EKN05_020785	EKN05_020785	hypothetical protein	CDS	244	10	5	8.42374	-0.872722	-1.10022	0.715055
CP037923.1	EKN05_004180	menB	1	CDS	859	10	8	2.88989	-0.502993	-1.10262	0.71507
CP037923.1	EKN05_009520	EKN05_009520	YcjX family protein	CDS	1399	23	12	9.54319	-0.421579	-1.09695	0.715136
CP037923.1	EKN05_016975	hpaD	3	CDS	853	12	7	10.8637	-0.65189	-1.10336	0.715144
CP037923.1	EKN05_011450	hyaC	Ni/Fe-hydrogenase b-type cytochrome subunit	CDS	709	4	3	8.85493	-1.30445	-1.10383	0.715524
CP037923.1	EKN05_016965	hpaG	4-hydroxyphenylacetate degradation bifunctional isomerase/decarboxylase	CDS	1291	14	8	8.15678	-0.691913	-1.1006	0.715547
CP037923.1	EKN05_010235	EKN05_010235	TonB-dependent receptor	pseudo	1464	20	15	7.09171	-0.400732	-1.09579	0.715551
CP037923.1	EKN05_021490	dtpB	dipeptide/tripeptide permease DtpB	pseudo	1471	30	17	11.0723	0.684283	1.73768	0.715718
CP037923.1	EKN05_016165	aroP	aromatic amino acid transporter AroP	CDS	1372	23	14	9.29606	-0.462349	-1.09712	0.715862
CP037923.1	EKN05_013300	kdpA	potassium-transporting ATPase subunit KdpA	CDS	1651	21	14	10.359	-0.443469	-1.09297	0.716043
CP037923.1	EKN05_018385	dcuB	anaerobic C4-dicarboxylate transporter	CDS	1342	43	28	10.4263	-0.285852	-1.09372	0.716094
CP037923.1	EKN05_005965	fliR	flagellar type III secretion system protein FliR	CDS	787	18	11	7.80395	-0.583524	-1.10069	0.716358
CP037923.1	EKN05_013065	ybeS	J domain-containing protein	CDS	1429	68	37	9.62017	-0.312626	-1.09004	0.716665
CP037923.1	EKN05_012330	gsiA	glutathione ABC transporter ATP-binding protein GsiA	CDS	1873	28	12	9.28885	-0.529737	-1.08904	0.716901
CP037923.1	EKN05_016715	creD	cell envelope integrity protein CreD	CDS	1354	31	16	9.76848	-0.384442	-1.09377	0.716958
CP037923.1	EKN05_019940	mdtL	multidrug efflux MFS transporter MdtL	CDS	1177	19	15	9.41925	-0.469816	-1.09017	0.717428
CP037923.1	EKN05_017365	ecnA	lipoprotein antitoxin entericidin A	CDS	127	4	3	11.7182	1.61794	1.73946	0.717686
CP037923.1	EKN05_000535	glcF	glycolate oxidase subunit GlcF	pseudo	1221	11	8	10.2548	-0.52061	-1.09054	0.717914
CP037923.1	EKN05_003675	EKN05_003675	formyl-CoA--oxalate CoA-transferase	CDS	1252	82	42	6.36274	0.529036	1.72669	0.718645
CP037923.1	EKN05_010880	mviM	Gfo/Idh/MocA family oxidoreductase	CDS	868	8	3	8.97256	-0.971804	-1.08446	0.719428
CP037923.1	EKN05_017655	mgtL	mgtA regulatory leader peptide MgtL	CDS	55	6	2	7.371	-1.47386	-1.08455	0.720237
CP037923.1	EKN05_005545	plaP	putrescine/proton symporter PlaP	CDS	1360	30	11	9.9842	-0.597159	-1.08502	0.720605
CP037923.1	EKN05_000630	EKN05_000630	TRAP transporter large permease subunit	CDS	1303	117	54	10.4461	0.440303	1.70678	0.721939
CP037923.1	EKN05_020940	EKN05_020940	hypothetical protein	pseudo	719	53	26	10.8587	0.503502	1.70903	0.722978
CP037923.1	EKN05_014340	EKN05_014340	DUF454 family protein	CDS	379	4	4	10.3656	-0.940477	-1.07349	0.724748
CP037923.1	EKN05_011170	pgaB	poly-beta-1	CDS	811	18	10	8.44848	-0.439511	-1.07241	0.725085
CP037923.1	EKN05_008755	ves	environmental stress-induced protein Ves	CDS	577	8	4	9.34405	-0.855931	-1.07464	0.725251
CP037923.1	EKN05_008135	EKN05_008135	hypothetical protein	pseudo	728	14	10	10.1274	-0.542822	-1.07618	0.725299
CP037923.1	EKN05_006680	EKN05_006680	YebB family permuted papain-like enzyme	CDS	604	35	19	8.50828	-0.361727	-1.07674	0.725558
CP037923.1	EKN05_017480	EKN05_017480	TetR/AcrR family transcriptional regulator	CDS	649	51	32	7.18603	-0.233396	-1.07507	0.725667
CP037923.1	EKN05_021880	glpE	thiosulfate sulfurtransferase GlpE	CDS	328	4	4	8.9223	-0.903895	-1.07777	0.726208
CP037923.1	EKN05_000465	hybB	Ni/Fe-hydrogenase cytochrome b subunit	CDS	1180	18	11	10.0128	-0.515952	-1.06983	0.726237
CP037923.1	EKN05_023180	EKN05_023180	YraN family protein	CDS	397	3	3	11.0331	-1.09326	-1.07685	0.726346
CP037923.1	EKN05_008890	selD	selenide	CDS	1045	10	6	8.43799	-0.603531	-1.07049	0.726392
CP037923.1	EKN05_021155	EKN05_021155	AsmA family protein	CDS	2062	20	14	10.3073	0.668334	1.71142	0.728361
CP037923.1	EKN05_003995	folX	dihydroneopterin triphosphate 2'-epimerase	CDS	364	17	12	9.05401	-0.474789	-1.06565	0.72924
CP037923.1	EKN05_003470	EKN05_003470	hypothetical protein	CDS	376	10	5	10.2465	-0.753354	-1.06161	0.73027
CP037923.1	EKN05_007415	gadC	glutamate:gamma-aminobutyrate antiporter	CDS	1537	31	19	10.7032	-0.429938	-1.06205	0.730666
CP037923.1	EKN05_003055	pdeF	cyclic-guanylate-specific phosphodiesterase PdeF	pseudo	1141	73	50	9.012	-0.244486	-1.05998	0.731235
CP037923.1	EKN05_007795	slyA	transcriptional regulator SlyA	CDS	436	14	7	10.9158	-0.701958	-1.06205	0.73157
CP037923.1	EKN05_007380	EKN05_007380	ATP-binding cassette domain-containing protein	pseudo	928	4	4	8.3826	-0.832864	-1.06244	0.732026
CP037923.1	EKN05_017935	kptA	RNA 2'-phosphotransferase	CDS	586	10	9	9.85042	0.90723	1.71188	0.732262
CP037923.1	EKN05_015425	EKN05_015425	phage tail tape measure protein	CDS	1837	22	15	10.3189	-0.487139	-1.05697	0.732893
CP037923.1	EKN05_011625	EKN05_011625	fimbrial protein	CDS	985	40	18	10.0653	-0.363445	-1.0575	0.733194
CP037923.1	EKN05_005205	EKN05_005205	diguanylate cyclase	pseudo	2889	27	18	10.8633	0.864125	1.71346	0.734461
CP037923.1	EKN05_013625	modC	molybdenum ABC transporter ATP-binding protein ModC	CDS	1060	9	7	10.489	-0.644318	-1.03363	0.734764
CP037923.1	EKN05_022175	nirC	nitrite transporter NirC	CDS	808	23	13	10.5979	-0.439689	-1.03513	0.734806
CP037923.1	EKN05_011840	EKN05_011840	30S ribosomal protein S12 methylthiotransferase accessory protein YcaO	CDS	1762	46	26	8.25425	-0.277842	-1.03259	0.735073
CP037923.1	EKN05_010115	EKN05_010115	SirB family protein	CDS	394	10	5	9.2698	-0.834637	-1.03406	0.735152
CP037923.1	EKN05_022120	yhfV	phosphotriesterase-related protein	CDS	880	12	6	10.3174	-0.625738	-1.03523	0.735565
CP037923.1	EKN05_017520	EKN05_017520	transcriptional regulator	CDS	382	6	4	9.4568	-0.806073	-1.0358	0.735796
CP037923.1	EKN05_008230	EKN05_008230	hypothetical protein	CDS	916	11	6	10.1154	-0.680061	-1.03645	0.735936
CP037923.1	EKN05_006200	yecA	UPF0149 family protein YecA	CDS	667	6	3	9.05845	-1.08876	-1.04303	0.736365
CP037923.1	EKN05_000720	EKN05_000720	hypothetical protein	CDS	217	3	2	9.32587	-1.29999	-1.05313	0.736418
CP037923.1	EKN05_016180	nadC	carboxylating nicotinate-nucleotide diphosphorylase	CDS	895	8	3	9.7173	-0.977105	-1.03047	0.736621
CP037923.1	EKN05_015290	EKN05_015290	hypothetical protein	CDS	232	5	4	10.6474	-0.835343	-1.03653	0.736723
CP037923.1	EKN05_013700	ahpF	alkyl hydroperoxide reductase subunit F	CDS	1567	23	13	8.63483	-0.521401	-1.04333	0.736912
CP037923.1	EKN05_014010	cusR	copper response regulator transcription factor CusR	CDS	685	5	3	9.70329	-1.09777	-1.0444	0.737471
CP037923.1	EKN05_005380	galF	UTP--glucose-1-phosphate uridylyltransferase GalF	CDS	895	26	17	11.0891	-0.347466	-1.0366	0.737531
CP037923.1	EKN05_000665	yggS	pyridoxal phosphate homeostasis protein	CDS	706	7	4	8.99696	-0.981699	-1.04341	0.737717
CP037923.1	EKN05_023120	EKN05_023120	LLM class flavin-dependent oxidoreductase	CDS	1009	12	9	7.49636	-0.679329	-1.05014	0.738062
CP037923.1	EKN05_020570	EKN05_020570	thioesterase family protein	CDS	469	18	11	9.63378	-0.508662	-1.03762	0.738135
CP037923.1	EKN05_007680	ribE	riboflavin synthase	CDS	643	3	1	1.73521	-1.93371	-1.02834	0.738174
CP037923.1	EKN05_012465	EKN05_012465	catecholate siderophore receptor Fiu	pseudo	2011	27	21	11.0008	-0.383768	-1.03828	0.738257
CP037923.1	EKN05_009235	EKN05_009235	hypothetical protein	pseudo	340	4	2	8.54012	-1.59153	-1.0367	0.738299
CP037923.1	EKN05_019780	yidK	solute:sodium symporter family transporter	CDS	1717	38	22	10.3702	-0.318557	-1.04444	0.738323
CP037923.1	EKN05_018415	rluF	23S rRNA pseudouridine(2604) synthase RluF	CDS	874	8	4	9.60675	-0.952328	-1.04519	0.738355
CP037923.1	EKN05_006170	uvrY	two-component system response regulator UvrY	CDS	658	21	13	9.12916	-0.51676	-1.04046	0.738429
CP037923.1	EKN05_020585	rhtC	threonine export protein RhtC	CDS	622	9	5	9.46073	-0.658077	-1.05059	0.73845
CP037923.1	EKN05_021445	EKN05_021445	ArsR family transcriptional regulator	CDS	298	9	7	7.81229	-0.616718	-1.02192	0.738524
CP037923.1	EKN05_021255	EKN05_021255	integrase	pseudo	364	3	2	10.5341	-1.38004	-1.04552	0.738884
CP037923.1	EKN05_023190	rsmI	16S rRNA (cytidine(1402)-2'-O)-methyltransferase	CDS	862	15	10	9.48757	-0.494227	-1.03845	0.738958
CP037923.1	EKN05_013705	ahpC	alkyl hydroperoxide reductase subunit C	CDS	565	12	11	10.3674	-0.584432	-1.02285	0.739209
CP037923.1	EKN05_004700	yeiE	LysR family transcriptional regulator	CDS	883	3	1	9.64129	-1.95246	-1.01747	0.739262
CP037923.1	EKN05_011610	ycbF	fimbrial chaperone	pseudo	711	14	6	10.7963	-0.664803	-1.03888	0.73935
CP037923.1	EKN05_022880	yrbL	PhoP regulatory network protein YrbL	pseudo	634	7	5	11.7395	-0.709575	-1.01809	0.739426
CP037923.1	EKN05_009960	oppB	oligopeptide ABC transporter permease OppB	CDS	922	36	17	10.3148	-0.430999	-1.04661	0.739429
CP037923.1	EKN05_008105	dmsB	dimethylsulfoxide reductase subunit B	CDS	619	4	3	9.07247	-1.02976	-1.02327	0.739603
CP037923.1	EKN05_007715	sodB	superoxide dismutase [Fe]	CDS	583	13	9	9.96446	-0.489612	-1.04558	0.739714
CP037923.1	EKN05_021160	pdeH	cyclic-guanylate-specific phosphodiesterase	CDS	769	8	5	11.3115	-0.695057	-1.02534	0.739853
CP037923.1	EKN05_013555	pnuC	nicotinamide riboside transporter PnuC	CDS	721	8	7	10.2294	-0.686543	-1.047	0.739875
CP037923.1	EKN05_011765	EKN05_011765	hypothetical protein	CDS	895	16	9	5.59164	-0.50283	-1.00853	0.739973
CP037923.1	EKN05_014965	EKN05_014965	hypothetical protein	CDS	670	45	25	7.46904	-0.352799	-1.02597	0.740015
CP037923.1	EKN05_015660	safA	cytoplasmic protein	CDS	1048	11	6	9.29424	-0.785996	-1.0182	0.740169
CP037923.1	EKN05_015535	EKN05_015535	hypothetical protein	CDS	850	15	10	11.1919	0.69093	1.69197	0.740281
CP037923.1	EKN05_020925	yiiD	GNAT family N-acetyltransferase	CDS	991	20	19	9.75108	-0.390726	-1.0474	0.740329
CP037923.1	EKN05_012030	EKN05_012030	MacA family efflux pump subunit	CDS	1117	11	3	9.12048	-1.01126	-1.00893	0.740371
CP037923.1	EKN05_009845	trpE	anthranilate synthase component I	CDS	1564	14	7	7.25557	-0.552189	-1.02334	0.740388
CP037923.1	EKN05_022745	yhcN	peroxide/acid stress response protein YhcN	CDS	265	3	1	9.23953	-2.02737	-1.0194	0.740535
CP037923.1	EKN05_023005	dacB	serine-type D-Ala-D-Ala carboxypeptidase	CDS	1435	26	17	11.4643	-0.384925	-1.01859	0.740585
CP037923.1	EKN05_021560	EKN05_021560	fimbrial biogenesis outer membrane usher protein	CDS	1150	159	84	10.1947	-0.153599	-1.0092	0.740929
CP037923.1	EKN05_019765	EKN05_019765	DUF202 domain-containing protein	CDS	349	7	3	9.06037	-0.973163	-1.00682	0.741065
CP037923.1	EKN05_014440	mdlB	SmdB family multidrug efflux ABC transporter permease/ATP-binding protein	CDS	1783	14	9	12.3298	-0.556859	-1.01197	0.741209
CP037923.1	EKN05_013395	ybgQ	fimbrial biogenesis outer membrane usher protein	CDS	2452	54	37	10.6755	-0.271253	-0.985824	0.741217
CP037923.1	EKN05_021245	bcsG	cellulose biosynthesis protein BcsG	CDS	1681	22	12	9.41152	-0.359191	-1.01498	0.741238
CP037923.1	EKN05_013080	djlC	co-chaperone DjlC	CDS	1453	26	18	9.42793	-0.376338	-0.984961	0.741359
CP037923.1	EKN05_018115	alr	alanine racemase	CDS	1081	16	9	9.07211	-0.475958	-1.01244	0.741535
CP037923.1	EKN05_017140	ulaA	PTS ascorbate transporter subunit IIC	pseudo	1399	16	7	10.8233	-0.486982	-0.987006	0.741547
CP037923.1	EKN05_006800	EKN05_006800	DUF2511 domain-containing protein	CDS	343	9	4	8.57555	-0.761669	-0.986265	0.741551
CP037923.1	EKN05_011030	mdoH	glucans biosynthesis glucosyltransferase MdoH	CDS	2545	38	23	9.01891	-0.395383	-1.00929	0.741687
CP037923.1	EKN05_018495	aceB	malate synthase A	pseudo	1600	7	3	8.78651	-0.918323	-1.01379	0.741731
CP037923.1	EKN05_008085	bioD	ATP-dependent dethiobiotin synthetase BioD	CDS	697	8	4	9.54835	-0.99329	-0.983875	0.741752
CP037923.1	EKN05_007085	EKN05_007085	YdcF family protein	pseudo	427	9	7	9.28303	0.970994	1.68803	0.74189
CP037923.1	EKN05_020270	hdfR	HTH-type transcriptional regulator HdfR	CDS	841	8	6	10.6849	-0.578231	-0.987419	0.741914
CP037923.1	EKN05_000730	speA	biosynthetic arginine decarboxylase	CDS	1978	42	29	9.60241	-0.309964	-1.01282	0.741971
CP037923.1	EKN05_016530	caiC	crotonobetaine/carnitine-CoA ligase	CDS	1534	33	19	10.1201	-0.402319	-1.00967	0.742108
CP037923.1	EKN05_005260	asmA	outer membrane assembly protein AsmA	CDS	1855	19	2	9.12163	-1.35768	-1.0033	0.742494
CP037923.1	EKN05_018475	iclR	glyoxylate bypass operon transcriptional repressor IclR	CDS	826	37	22	8.99786	-0.362792	-0.9876	0.742542
CP037923.1	EKN05_006795	copD	copper homeostasis membrane protein CopD	CDS	874	9	3	9.11946	-0.957561	-1.00248	0.742572
CP037923.1	EKN05_011025	EKN05_011025	IS91 family transposase	CDS	1189	4	1	5.44207	-2.9197	-1.00989	0.742715
CP037923.1	EKN05_014030	EKN05_014030	bacteriophage N4 adsorption protein A	pseudo	885	10	9	9.70532	-0.524332	-1.00456	0.742774
CP037923.1	EKN05_021970	feoB	Fe(2+) transporter permease subunit FeoB	CDS	2323	41	16	8.18471	-0.354945	-0.98811	0.742801
CP037923.1	EKN05_023210	EKN05_023210	fimbrial biogenesis outer membrane usher protein	pseudo	1726	100	57	9.90575	-0.202673	-1.00073	0.742855
CP037923.1	EKN05_008100	EKN05_008100	dimethyl sulfoxide reductase anchor subunit	CDS	856	12	8	9.87062	-0.518122	-1.0013	0.74306
CP037923.1	EKN05_005030	EKN05_005030	pilus assembly protein	CDS	100	3	1	3.93926	-2.10299	-0.989952	0.743231
CP037923.1	EKN05_015865	skp	molecular chaperone Skp	CDS	487	3	0	0.0328765	-8.15422	-0.978095	0.743287
CP037923.1	EKN05_018505	EKN05_018505	acetyltransferase	CDS	445	7	5	10.5132	-0.637223	-0.980972	0.743356
CP037923.1	EKN05_022815	nanA	N-acetylneuraminate lyase	CDS	895	9	3	9.23982	-0.984556	-0.978732	0.743395
CP037923.1	EKN05_022640	dusB	tRNA dihydrouridine synthase DusB	CDS	967	13	7	9.87139	-0.643912	-0.988235	0.743495
CP037923.1	EKN05_016175	ampD	1	CDS	553	4	2	10.5947	-1.1654	-0.97716	0.743512
CP037923.1	EKN05_003020	EKN05_003020	hypothetical protein	CDS	217	4	3	7.27762	-1.36283	-0.990254	0.743728
CP037923.1	EKN05_000600	mutY	adenine DNA glycosylase	CDS	1054	11	7	8.82365	-0.677296	-0.991619	0.743867
CP037923.1	EKN05_015050	fadE	acyl-CoA dehydrogenase	CDS	2446	30	18	10.01	-0.381571	-0.978998	0.743921
CP037923.1	EKN05_006515	EKN05_006515	antiterminator	CDS	691	11	6	3.08968	-0.668521	-0.988478	0.744057
CP037923.1	EKN05_003250	narQ	nitrate/nitrite two-component system sensor histidine kinase NarQ	pseudo	1719	24	13	6.08634	-0.432769	-0.981038	0.744109
CP037923.1	EKN05_007065	acpD	FMN-dependent NADH-azoreductase	CDS	607	10	6	9.20569	-0.59192	-0.972229	0.744117
CP037923.1	EKN05_013780	entB	enterobactin biosynthesis bifunctional isochorismatase/aryl carrier protein EntB	CDS	859	4	3	9.07282	-1.02122	-0.970438	0.744487
CP037923.1	EKN05_006330	EKN05_006330	hypothetical protein	CDS	406	6	6	9.39961	-0.618825	-0.971164	0.744492
CP037923.1	EKN05_003160	hyfD	hydrogenase 4 subunit D	CDS	1441	19	13	4.4696	-0.430365	-0.991806	0.744496
CP037923.1	EKN05_009140	EKN05_009140	hypothetical protein	CDS	241	18	11	9.81834	-0.401636	-0.990286	0.744532
CP037923.1	EKN05_002050	cysJ	NADPH-dependent assimilatory sulfite reductase flavoprotein subunit	CDS	1801	19	10	9.56137	-0.540327	-0.99846	0.744578
CP037923.1	EKN05_007730	tnpA	IS200/IS605 family transposase	CDS	502	8	4	10.1174	-1.01698	-0.972518	0.744611
CP037923.1	EKN05_019365	kbl	glycine C-acetyltransferase	CDS	1198	22	14	8.50962	-0.329568	-0.975412	0.74465
CP037923.1	EKN05_011780	EKN05_011780	winged helix-turn-helix domain-containing protein	CDS	1234	13	8	10.7189	-0.550684	-0.99613	0.744673
CP037923.1	EKN05_016760	ettA	energy-dependent translational throttle protein EttA	CDS	1669	15	5	8.69953	-0.836213	-0.979039	0.744701
CP037923.1	EKN05_016385	thiB	thiamine ABC transporter substrate binding subunit	CDS	985	6	2	9.90754	-1.16626	-0.969507	0.744713
CP037923.1	EKN05_014955	betB	betaine-aldehyde dehydrogenase	pseudo	1473	16	10	10.2984	-0.472089	-0.974408	0.744953
CP037923.1	EKN05_004805	EKN05_004805	DedA family protein	CDS	580	12	9	8.4369	-0.446611	-0.996417	0.745196
CP037923.1	EKN05_020495	EKN05_020495	hypothetical protein	CDS	307	14	12	7.81174	-0.384022	-0.991907	0.745226
CP037923.1	EKN05_009705	yciW	CMD domain-containing protein	CDS	1129	20	11	8.33617	-0.432223	-0.968315	0.745231
CP037923.1	EKN05_001045	ygfU	purine permease	CDS	1450	58	33	10.4497	-0.285482	-0.972653	0.745279
CP037923.1	EKN05_001515	gabD	NADP-dependent succinate-semialdehyde dehydrogenase I	pseudo	1450	10	6	10.1421	-0.712528	-0.996598	0.745841
CP037923.1	EKN05_019165	yiaT	MipA/OmpV family protein	CDS	742	22	11	10.1017	-0.437492	-0.992021	0.745942
CP037923.1	EKN05_009720	pdeR	cyclic di-GMP phosphodiesterase	pseudo	1976	53	34	8.87283	-0.243973	-0.972662	0.746089
CP037923.1	EKN05_004950	EKN05_004950	damage-inducible protein DinI	CDS	250	5	3	9.62802	-1.02649	-0.992104	0.746693
CP037923.1	EKN05_010275	alr	alanine racemase	CDS	1072	8	6	9.60154	-0.600213	-0.9925	0.747093
CP037923.1	EKN05_022830	yhcI	N-acetylmannosamine kinase	CDS	877	8	5	9.20744	-0.720985	-0.993159	0.747195
CP037923.1	EKN05_000130	EKN05_000130	PadR family transcriptional regulator	CDS	625	5	3	3.04832	-1.04963	-0.938063	0.748455
CP037923.1	EKN05_021775	ugpE	sn-glycerol-3-phosphate ABC transporter permease UgpE	CDS	847	3	2	9.95229	-1.22887	-0.916582	0.748847
CP037923.1	EKN05_013195	nagA	N-acetylglucosamine-6-phosphate deacetylase	CDS	1150	16	6	9.509	-0.706956	-0.932663	0.748934
CP037923.1	EKN05_002870	hcaC	3-phenylpropionate/cinnamic acid dioxygenase ferredoxin subunit	CDS	322	7	6	10.0396	-0.613059	-0.939724	0.748979
CP037923.1	EKN05_013815	fepC	iron-enterobactin ABC transporter ATP-binding protein	CDS	817	12	10	10.4235	-0.547967	-0.938247	0.749037
CP037923.1	EKN05_011870	EKN05_011870	hypothetical protein	pseudo	397	14	7	9.36613	-0.527648	-0.935394	0.749049
CP037923.1	EKN05_012225	EKN05_012225	TetR/AcrR family transcriptional regulator	CDS	538	4	3	10.2334	-0.83408	-0.936796	0.749069
CP037923.1	EKN05_002700	EKN05_002700	DUF2612 domain-containing protein	CDS	607	11	8	10.4032	-0.578973	-0.963985	0.749261
CP037923.1	EKN05_013710	dsbG	thiol:disulfide interchange protein DsbG	CDS	748	21	11	10.6234	-0.462363	-0.91685	0.749316
CP037923.1	EKN05_011445	hyaD	hydrogenase 1 maturation protease	CDS	589	7	4	8.99334	-0.749316	-0.9387	0.749324
CP037923.1	EKN05_016610	EKN05_016610	hypothetical protein	pseudo	361	14	9	8.82039	-0.548102	-0.932906	0.749446
CP037923.1	EKN05_011260	rutF	pyrimidine utilization flavin reductase protein F	CDS	496	3	2	9.0233	-1.20527	-0.935722	0.749471
CP037923.1	EKN05_010260	EKN05_010260	potassium/proton antiporter	CDS	1738	23	15	9.30468	-0.379954	-0.939938	0.749531
CP037923.1	EKN05_018020	malE	maltose/maltodextrin ABC transporter substrate-binding protein MalE	CDS	1192	18	11	10.6726	-0.413298	-0.934146	0.749643
CP037923.1	EKN05_018990	gadW	acid resistance transcriptional activator GadW	CDS	730	43	23	10.823	-0.352072	-0.933375	0.749711
CP037923.1	EKN05_015795	yaeJ	aminoacyl-tRNA hydrolase	CDS	424	3	3	8.96857	-1.14394	-0.943306	0.749759
CP037923.1	EKN05_022635	fis	DNA-binding transcriptional regulator Fis	CDS	298	9	1	9.64605	-2.00273	-0.941098	0.749828
CP037923.1	EKN05_013310	EKN05_013310	DUF2517 family protein	CDS	208	14	7	10.432	-0.601842	-0.916967	0.749952
CP037923.1	EKN05_008070	EKN05_008070	MFS transporter	pseudo	1255	21	12	9.3248	-0.449207	-0.940256	0.74997
CP037923.1	EKN05_000300	nudF	ADP-ribose diphosphatase	CDS	631	15	8	9.45408	-0.506467	-0.948792	0.750044
CP037923.1	EKN05_000375	EKN05_000375	radical SAM protein	pseudo	842	11	5	10.9288	-0.644536	-0.918923	0.750108
CP037923.1	EKN05_021505	uspB	universal stress protein UspB	CDS	337	9	7	9.41789	-0.521524	-0.918201	0.750132
CP037923.1	EKN05_000690	rsmE	16S rRNA (uracil(1498)-N(3))-methyltransferase	CDS	733	4	4	8.81002	-0.785522	-0.962407	0.750212
CP037923.1	EKN05_018390	dcuR	two-component system response regulator DcuR	CDS	721	48	22	10.8381	-0.280764	-0.941427	0.750256
CP037923.1	EKN05_006425	cmoB	tRNA 5-methoxyuridine(34)/uridine 5-oxyacetic acid(34) synthase CmoB	CDS	973	11	4	8.95662	-0.697713	-0.945721	0.750262
CP037923.1	EKN05_010410	EKN05_010410	hypothetical protein	CDS	211	19	13	10.7188	-0.414263	-0.943554	0.750279
CP037923.1	EKN05_003010	bamB	outer membrane protein assembly factor BamB	CDS	1180	12	0	-0.302401	-6.80348	-0.946389	0.750317
CP037923.1	EKN05_006160	EKN05_006160	DUF2594 family protein	CDS	226	24	17	8.55478	-0.32662	-0.914527	0.750331
CP037923.1	EKN05_007645	EKN05_007645	hypothetical protein	CDS	799	11	7	9.09812	-0.494386	-0.94201	0.750403
CP037923.1	EKN05_004035	EKN05_004035	DUF412 domain-containing protein	CDS	457	11	4	8.06554	-0.8668	-0.949084	0.750521
CP037923.1	EKN05_016750	trpR	trp operon repressor	CDS	328	6	3	9.80235	-0.85245	-0.917115	0.750556
CP037923.1	EKN05_003245	acrD	multidrug efflux RND transporter permease AcrD	CDS	3115	43	25	9.66249	-0.29731	-0.943887	0.750704
CP037923.1	EKN05_004890	EKN05_004890	hypothetical protein	CDS	1060	19	14	9.29886	-0.440938	-0.946707	0.750763
CP037923.1	EKN05_021020	rhaA	L-rhamnose isomerase	CDS	1261	9	4	9.52738	-0.868625	-0.918998	0.750793
CP037923.1	EKN05_023245	garR	2-hydroxy-3-oxopropionate reductase	CDS	892	10	8	10.4129	-0.568951	-0.955247	0.750901
CP037923.1	EKN05_018810	yijO	AraC family transcriptional regulator	CDS	853	8	4	10.3098	-0.817044	-0.949369	0.751006
CP037923.1	EKN05_000480	hybE	hydrogenase-2 assembly chaperone	CDS	490	3	2	10.4054	-1.09322	-0.944325	0.751016
CP037923.1	EKN05_008655	pfkB	6-phosphofructokinase II	CDS	931	18	10	11.7545	-0.469934	-0.954285	0.751167
CP037923.1	EKN05_006455	EKN05_006455	hypothetical protein	pseudo	557	30	17	9.07143	-0.40716	-0.919352	0.751174
CP037923.1	EKN05_004165	menF	isochorismate synthase MenF	CDS	1297	15	7	9.9557	-0.551664	-0.92708	0.75119
CP037923.1	EKN05_004790	EKN05_004790	protein YohP	CDS	85	5	4	10.3602	-0.868588	-0.925657	0.751202
CP037923.1	EKN05_017150	ulaR	HTH-type transcriptional regulator UlaR	CDS	757	4	1	7.98944	-1.94512	-0.929865	0.751238
CP037923.1	EKN05_021065	cpxA	envelope stress sensor histidine kinase CpxA	CDS	1375	20	14	9.55811	-0.33749	-0.955619	0.751297
CP037923.1	EKN05_007920	malX	PTS maltose transporter subunit IICB	CDS	1594	21	14	5.24871	-0.395993	-0.94977	0.751364
CP037923.1	EKN05_015935	EKN05_015935	CdaR family transcriptional regulator	pseudo	1146	12	8	10.6428	-0.536988	-0.926103	0.751488
CP037923.1	EKN05_013605	modE	molybdenum-dependent transcriptional regulator	CDS	790	16	8	10.5666	-0.568385	-0.946732	0.751536
CP037923.1	EKN05_000330	mdaB	NADPH:quinone oxidoreductase MdaB	CDS	583	22	14	11.0377	-0.306565	-0.960418	0.751627
CP037923.1	EKN05_008355	EKN05_008355	GntR family transcriptional regulator	CDS	688	4	3	9.28451	-0.914656	-0.91963	0.751639
CP037923.1	EKN05_019100	yiaK	3-dehydro-L-gulonate 2-dehydrogenase	CDS	994	21	9	10.119	-0.5237	-0.956714	0.751698
CP037923.1	EKN05_007725	EKN05_007725	Grx4 family monothiol glutaredoxin	CDS	349	7	4	5.81557	-0.739418	-0.958148	0.751721
CP037923.1	EKN05_008800	ydjY	protein YdjY	CDS	679	14	8	9.88327	-0.544876	-0.957386	0.751759
CP037923.1	EKN05_008245	lsrF	3-hydroxy-5-phosphonooxypentane-2	CDS	772	22	11	8.83427	-0.465737	-0.927239	0.751793
CP037923.1	EKN05_008265	lsrC	autoinducer 2 ABC transporter permease LsrC	CDS	1030	9	6	7.6291	-0.608392	-0.923602	0.751912
CP037923.1	EKN05_014215	cnoX	chaperedoxin	CDS	856	15	11	7.96772	-0.457435	-0.955783	0.751927
CP037923.1	EKN05_000305	EKN05_000305	DUF1249 family protein	CDS	424	5	3	10.0302	-0.826583	-0.91224	0.752069
CP037923.1	EKN05_020040	pstB	phosphate ABC transporter ATP-binding protein PstB	CDS	775	8	6	9.00983	-0.568236	-0.911515	0.7521
CP037923.1	EKN05_011205	EKN05_011205	iron uptake system protein EfeO	CDS	1129	16	11	9.87391	-0.490072	-0.949796	0.752141
CP037923.1	EKN05_008310	EKN05_008310	YnfC family lipoprotein	CDS	712	31	20	13.8447	-0.33597	-0.920555	0.752166
CP037923.1	EKN05_015100	yafO	type II toxin-antitoxin system YafO family toxin	CDS	400	30	20	9.24191	-0.310358	-0.923991	0.75226
CP037923.1	EKN05_010820	flgI	flagellar basal body P-ring protein FlgI	CDS	1099	14	10	9.65749	-0.518739	-0.91973	0.752301
CP037923.1	EKN05_015590	EKN05_015590	hypothetical protein	CDS	412	12	7	9.52396	-0.627411	-0.927465	0.752324
CP037923.1	EKN05_022975	sfsB	DNA-binding transcriptional regulator SfsB	CDS	280	3	2	9.53972	-1.13051	-0.952498	0.752356
CP037923.1	EKN05_010575	EKN05_010575	AlpA family transcriptional regulator	CDS	190	7	4	9.40878	-0.789963	-0.91054	0.752404
CP037923.1	EKN05_012355	ybiY	glycyl-radical enzyme activating protein	CDS	901	12	8	10.2413	-0.569824	-0.950937	0.752482
CP037923.1	EKN05_003150	hyfF	hydrogenase 4 subunit F	CDS	1594	13	11	10.1293	-0.477962	-0.958163	0.752521
CP037923.1	EKN05_008290	rspA	starvation-sensing protein RspA	CDS	1216	16	12	9.4601	-0.446174	-0.949889	0.752844
CP037923.1	EKN05_009670	sapA	peptide ABC transporter substrate-binding protein SapA	CDS	1645	5	2	4.48924	-1.42038	-0.920631	0.752856
CP037923.1	EKN05_015555	EKN05_015555	coat protein	CDS	1297	17	8	10.5136	-0.550084	-0.909249	0.753054
CP037923.1	EKN05_011115	ycdX	phosphatase	CDS	739	11	7	9.80249	-0.62219	-0.927496	0.753073
CP037923.1	EKN05_001630	emrA	multidrug efflux MFS transporter periplasmic adaptor subunit EmrA	pseudo	1174	11	8	9.5644	-0.556235	-0.958242	0.753251
CP037923.1	EKN05_022225	EKN05_022225	hypothetical protein	CDS	2092	29	15	11.4967	-0.389164	-0.921398	0.753563
CP037923.1	EKN05_009645	puuD	gamma-glutamyl-gamma-aminobutyrate hydrolase	CDS	766	11	8	1.92326	-0.518013	-0.920679	0.75358
CP037923.1	EKN05_023230	yhaU	MFS transporter	CDS	1288	24	12	8.53342	-0.346197	-0.907766	0.753914
CP037923.1	EKN05_020230	yieO	DHA2 family efflux MFS transporter permease subunit	CDS	1429	26	17	10.4324	-0.360721	-0.906996	0.753995
CP037923.1	EKN05_014290	ybaL	Kef family K(+) transporter	CDS	1678	29	21	9.85742	-0.260929	-0.904728	0.754194
CP037923.1	EKN05_009120	cspE	transcription antiterminator/RNA stability regulator CspE	CDS	211	15	9	11.2778	-0.489425	-0.902053	0.754841
CP037923.1	EKN05_020340	gppA	guanosine-5'-triphosphate	CDS	1486	23	11	9.01266	-0.436928	-0.904764	0.754915
CP037923.1	EKN05_004220	arnA	bifunctional UDP-4-amino-4-deoxy-L-arabinose formyltransferase/UDP-glucuronic acid oxidase ArnA	CDS	1984	39	22	9.76979	-0.328682	-0.901098	0.755126
CP037923.1	EKN05_004605	lpxT	Kdo(2)-lipid A phosphotransferase	CDS	715	32	19	8.84772	-0.329559	-0.905043	0.755371
CP037923.1	EKN05_002935	hscB	co-chaperone HscB	CDS	517	10	4	7.03002	-0.810044	-0.902156	0.755487
CP037923.1	EKN05_004595	EKN05_004595	cyclic di-GMP phosphodiesterase	CDS	1558	30	18	9.65887	-0.350628	-0.902681	0.755672
CP037923.1	EKN05_013060	EKN05_013060	DUF1266 domain-containing protein	CDS	709	44	28	10.9799	0.551477	1.67317	0.756114
CP037923.1	EKN05_016690	thrA	bifunctional aspartate kinase/homoserine dehydrogenase I	CDS	2464	25	14	10.4297	-0.405644	-0.898232	0.757501
CP037923.1	EKN05_016345	leuL	leu operon leader peptide	CDS	88	23	15	11.0328	-0.37767	-0.891832	0.75769
CP037923.1	EKN05_010190	dhaM	dihydroxyacetone kinase subunit DhaM	CDS	1420	29	16	10.2375	-0.338308	-0.890712	0.758159
CP037923.1	EKN05_016895	bglJ	DNA-binding transcriptional activator BglJ	CDS	679	33	21	9.33121	-0.328507	-0.89609	0.758327
CP037923.1	EKN05_014485	hupB	DNA-binding protein HU-beta	CDS	274	4	2	9.18441	-1.18761	-0.891931	0.758335
CP037923.1	EKN05_022530	dprA	DNA-protecting protein DprA	CDS	1126	13	4	8.42704	-0.814217	-0.892772	0.758927
CP037923.1	EKN05_019190	EKN05_019190	DUF3302 domain-containing protein	CDS	325	30	12	8.89988	-0.46039	-0.896175	0.758994
CP037923.1	EKN05_008575	btuD	vitamin B12 ABC transporter ATP-binding protein BtuD	CDS	751	8	6	10.2724	-0.58531	-0.89278	0.759675
CP037923.1	EKN05_021285	dppD	dipeptide ABC transporter ATP-binding protein	CDS	985	12	10	9.11015	-0.473107	-0.884368	0.759821
CP037923.1	EKN05_020025	bglF	PTS beta-glucoside transporter subunit IIABC	CDS	1879	72	49	10.6523	-0.195696	-0.893621	0.760271
CP037923.1	EKN05_012605	bioC	malonyl-ACP O-methyltransferase BioC	CDS	757	11	7	8.95329	-0.540573	-0.884623	0.760292
CP037923.1	EKN05_003695	evgS	acid-sensing system histidine kinase EvgS	CDS	3595	260	141	5.59001	0.234281	1.67333	0.760439
CP037923.1	EKN05_004210	arnT	lipid IV(A) 4-amino-4-deoxy-L-arabinosyltransferase	CDS	1654	25	17	10.1776	-0.373965	-0.885055	0.760571
CP037923.1	EKN05_014050	fimZ	fimbriae biosynthesis transcriptional regulator FimZ	CDS	619	49	22	10.3248	-0.336938	-0.885526	0.760809
CP037923.1	EKN05_005475	hisA	1-(5-phosphoribosyl)-5-((5-phosphoribosylamino)methylideneamino)imidazole-4-carboxamide isomerase	CDS	739	3	1	10.137	-1.68497	-0.882698	0.760891
CP037923.1	EKN05_016400	EKN05_016400	DedA family protein	CDS	766	10	8	8.94981	-0.484646	-0.886033	0.761007
CP037923.1	EKN05_014560	cyoD	cytochrome o ubiquinol oxidase subunit IV	CDS	331	8	5	6.22473	-0.693166	-0.886312	0.761456
CP037923.1	EKN05_021875	glpD	glycerol-3-phosphate dehydrogenase	CDS	1507	16	7	8.62857	1.05416	1.66681	0.761611
CP037923.1	EKN05_001055	xdhC	xanthine dehydrogenase iron sulfur-binding subunit XdhC	CDS	481	7	4	10.8782	-0.860108	-0.886677	0.761812
CP037923.1	EKN05_008680	EKN05_008680	metal-dependent hydrolase	CDS	592	11	6	10.0733	-0.584244	-0.878046	0.762219
CP037923.1	EKN05_014760	sbcC	exonuclease subunit SbcC	CDS	3145	24	15	9.68884	-0.4215	-0.8799	0.762442
CP037923.1	EKN05_006945	smrA	DNA endonuclease SmrA	CDS	565	7	3	7.53844	-0.816066	-0.878225	0.762771
CP037923.1	EKN05_010295	nhaB	Na(+)/H(+) antiporter NhaB	CDS	1543	19	14	8.36818	-0.434644	-0.880228	0.762835
CP037923.1	EKN05_004965	btsS	two-component regulatory system sensor histidine kinase BtsS	CDS	1687	29	13	8.59605	-0.46188	-0.878355	0.763378
CP037923.1	EKN05_010620	cobB	NAD-dependent protein deacylase	CDS	823	6	5	9.18641	-0.614553	-0.875285	0.764479
CP037923.1	EKN05_007070	hrpA	ATP-dependent RNA helicase HrpA	CDS	3904	41	25	10.0384	0.605017	1.6592	0.764602
CP037923.1	EKN05_016425	polB	DNA polymerase II	CDS	2353	25	16	9.85645	-0.423105	-0.871034	0.766125
CP037923.1	EKN05_008115	EKN05_008115	dimethyl sulfoxide reductase subunit A	CDS	1168	8	4	8.57976	-0.865168	-0.871665	0.766184
CP037923.1	EKN05_011710	ompF	porin OmpF	CDS	1090	25	11	8.29925	-0.43634	-0.87232	0.766217
CP037923.1	EKN05_022035	mrcA	peptidoglycan glycosyltransferase/peptidoglycan DD-transpeptidase MrcA	CDS	2554	38	20	7.43087	-0.36623	-0.868522	0.766624
CP037923.1	EKN05_001270	csdE	cysteine desulfurase sulfur acceptor subunit CsdE	CDS	445	8	4	10.1283	-0.733082	-0.869048	0.766797
CP037923.1	EKN05_006790	yobA	CopC domain-containing protein YobA	CDS	376	10	7	10.8314	0.983476	1.66064	0.76685
CP037923.1	EKN05_013110	gltI	glutamate/aspartate ABC transporter substrate-binding protein GltI	CDS	910	4	4	9.37255	-0.731309	-0.869607	0.766933
CP037923.1	EKN05_001295	rlmM	23S rRNA (cytidine(2498)-2'-O)-methyltransferase RlmM	CDS	1102	12	5	10.4224	-0.679542	-0.872339	0.766945
CP037923.1	EKN05_000220	EKN05_000220	inorganic triphosphatase	CDS	1303	12	9	9.56283	-0.517914	-0.85747	0.768268
CP037923.1	EKN05_009935	cls	cardiolipin synthase	CDS	1462	24	13	8.931	-0.39704	-0.857622	0.768841
CP037923.1	EKN05_006140	dcyD	D-cysteine desulfhydrase	CDS	988	19	10	7.24675	-0.462459	-0.862853	0.769078
CP037923.1	EKN05_012530	EKN05_012530	ABC transporter permease	CDS	1108	9	5	9.67085	-0.616987	-0.857743	0.769447
CP037923.1	EKN05_012770	EKN05_012770	DUF1367 family protein	CDS	601	4	3	8.18477	-0.987377	-0.859747	0.769489
CP037923.1	EKN05_020900	yihV	sulfofructose kinase	CDS	898	9	6	7.75979	-0.532752	-0.863758	0.76958
CP037923.1	EKN05_016305	rsmH	16S rRNA (cytosine(1402)-N(4))-methyltransferase	CDS	943	4	3	9.23279	-0.979702	-0.860333	0.769592
CP037923.1	EKN05_005695	EKN05_005695	integrase	CDS	1039	40	23	8.75466	-0.283538	-0.862982	0.769682
CP037923.1	EKN05_016680	thrC	threonine synthase	CDS	1288	16	13	10.1225	-0.365038	-0.858151	0.769743
CP037923.1	EKN05_010170	EKN05_010170	autotransporter outer membrane beta-barrel domain-containing protein	CDS	2869	73	48	9.84555	-0.192285	-0.858697	0.769891
CP037923.1	EKN05_007550	ydiJ	FAD-binding oxidoreductase	CDS	3058	32	20	8.76469	-0.269954	-0.860657	0.769983
CP037923.1	EKN05_017085	EKN05_017085	DUF2686 family protein	CDS	559	34	19	11.1433	-0.302162	-0.855138	0.770063
CP037923.1	EKN05_006950	dgcM	diguanylate cyclase DgcM	pseudo	1234	34	23	9.49224	-0.301725	-0.863796	0.770286
CP037923.1	EKN05_011330	torR	two-component system response regulator TorR	CDS	694	6	3	10.042	-0.799726	-0.860979	0.770375
CP037923.1	EKN05_012270	EKN05_012270	serine-type D-Ala-D-Ala carboxypeptidase	CDS	967	19	12	9.48157	-0.421515	-0.853458	0.770413
CP037923.1	EKN05_012495	dinG	ATP-dependent DNA helicase DinG	CDS	2152	14	7	8.23754	-0.580579	-0.853776	0.770804
CP037923.1	EKN05_011940	dmsB	dimethylsulfoxide reductase subunit B	CDS	619	3	2	10.8484	-1.15562	-0.852005	0.771254
CP037923.1	EKN05_006120	fliC	FliC/FljB family flagellin	pseudo	1653	50	22	11.0588	-0.253523	-0.848632	0.774182
CP037923.1	EKN05_002565	trxC	thioredoxin TrxC	CDS	421	7	4	9.1247	-0.699898	-0.844497	0.774256
CP037923.1	EKN05_003210	EKN05_003210	tRNA cytosine(34) acetyltransferase TmcA	CDS	2017	19	14	10.6081	-0.345714	-0.844926	0.774525
CP037923.1	EKN05_011495	EKN05_011495	CoA-binding protein	CDS	415	3	2	10.5042	-1.0405	-0.845841	0.775004
CP037923.1	EKN05_013595	galE	UDP-glucose 4-epimerase GalE	CDS	1018	17	12	9.95345	-0.419672	-0.846478	0.775049
CP037923.1	EKN05_022925	kdsC	3-deoxy-manno-octulosonate-8-phosphatase KdsC	CDS	568	6	2	8.09099	-1.46696	-0.844968	0.775216
CP037923.1	EKN05_014460	EKN05_014460	SgrR family transcriptional regulator	CDS	1576	25	16	10.0999	-0.331842	-0.846916	0.775311
CP037923.1	EKN05_005940	EKN05_005940	mannosyl-3-phosphoglycerate phosphatase-related protein	pseudo	817	8	3	8.42165	-0.897351	-0.841842	0.776404
CP037923.1	EKN05_000880	scpA	methylmalonyl-CoA mutase	CDS	2146	25	16	5.41753	-0.361749	-0.83831	0.77951
CP037923.1	EKN05_006560	EKN05_006560	phage tail protein	CDS	589	8	4	8.91846	-0.64679	-0.837629	0.779514
CP037923.1	EKN05_015405	EKN05_015405	phage tail protein	CDS	427	9	6	8.31814	-0.647865	-0.835941	0.780615
CP037923.1	EKN05_012715	EKN05_012715	helix-turn-helix domain-containing protein	CDS	409	8	5	10.2289	-0.652579	-0.834572	0.781369
CP037923.1	EKN05_012600	bioD	ATP-dependent dethiobiotin synthetase BioD	CDS	679	11	7	10.5629	-0.506989	-0.832611	0.782029
CP037923.1	EKN05_008010	folM	dihydromonapterin reductase	CDS	724	17	6	8.68255	-0.579889	-0.831901	0.782066
CP037923.1	EKN05_000925	ygfB	UPF0149 family protein YgfB	CDS	580	15	10	9.10804	-0.431451	-0.833096	0.782238
CP037923.1	EKN05_006300	tar	methyl-accepting chemotaxis protein II	CDS	1663	24	15	10.6539	-0.34201	-0.829254	0.783475
CP037923.1	EKN05_020395	rffC	dTDP-4-amino-4	CDS	676	8	2	7.67431	-1.09332	-0.828109	0.783987
CP037923.1	EKN05_006960	dbpA	ATP-dependent RNA helicase DbpA	CDS	1369	19	13	9.73492	-0.33543	-0.827352	0.784076
CP037923.1	EKN05_006145	yecS	amino acid ABC transporter permease	CDS	670	5	3	9.75525	-0.87687	-0.826242	0.784549
CP037923.1	EKN05_000385	yqhH	lipoprotein YqhH	CDS	259	7	6	8.17775	-0.607038	-0.825177	0.784973
CP037923.1	EKN05_015570	EKN05_015570	terminase	CDS	1066	9	4	10.6449	-0.730248	-0.815976	0.785467
CP037923.1	EKN05_011755	cmoM	tRNA uridine 5-oxyacetic acid(34) methyltransferase CmoM	CDS	787	14	7	9.62099	-0.471343	-0.816637	0.785478
CP037923.1	EKN05_017765	ahr	NADPH-dependent aldehyde reductase Ahr	CDS	1021	23	14	11.1913	-0.361526	-0.817175	0.785622
CP037923.1	EKN05_002580	grcA	autonomous glycyl radical cofactor GrcA	CDS	385	8	3	9.37848	-0.961275	-0.818509	0.785632
CP037923.1	EKN05_009045	EKN05_009045	RidA family protein	CDS	346	26	13	9.25877	-0.400827	-0.823831	0.785703
CP037923.1	EKN05_018080	zur	zinc uptake transcriptional repressor Zur	CDS	517	21	15	9.23198	-0.327222	-0.812889	0.785909
CP037923.1	EKN05_022130	yhfT	hypothetical protein	CDS	1306	13	8	10.1601	-0.459941	-0.813557	0.78591
CP037923.1	EKN05_005440	EKN05_005440	hypothetical protein	CDS	553	14	10	8.5971	-0.461421	-0.81465	0.786178
CP037923.1	EKN05_010065	ychO	inverse autotransporter invasin YchO	CDS	1396	21	11	9.31343	-0.45962	-0.822644	0.786262
CP037923.1	EKN05_004410	apbE	FAD:protein FMN transferase ApbE	CDS	1057	3	2	9.18169	-1.04	-0.818599	0.786265
CP037923.1	EKN05_004225	arnC	undecaprenyl-phosphate 4-deoxy-4-formamido-L-arabinose transferase	CDS	970	29	18	6.97652	-0.33978	-0.817213	0.78631
CP037923.1	EKN05_018500	metA	homoserine O-succinyltransferase	CDS	931	4	4	9.67908	-0.689949	-0.813718	0.786462
CP037923.1	EKN05_017425	dcuA	anaerobic C4-dicarboxylate transporter	CDS	1303	22	11	9.14202	-0.452455	-0.807684	0.786482
CP037923.1	EKN05_020310	ilvD	dihydroxy-acid dehydratase	CDS	1852	19	10	9.90265	-0.408643	-0.808143	0.786706
CP037923.1	EKN05_010940	EKN05_010940	YceI family protein	CDS	577	17	10	9.92585	-0.325911	-0.81873	0.786853
CP037923.1	EKN05_020350	trxA	thioredoxin TrxA	CDS	331	12	3	6.61987	-0.859768	-0.808615	0.786918
CP037923.1	EKN05_008110	EKN05_008110	ammonium transporter	pseudo	2040	23	12	10.6359	-0.374911	-0.811274	0.786934
CP037923.1	EKN05_020195	EKN05_020195	ATP-binding cassette domain-containing protein	CDS	358	5	3	10.4162	-0.695153	-0.808923	0.787307
CP037923.1	EKN05_020000	EKN05_020000	hypothetical protein	CDS	538	16	12	10.5261	-0.328967	-0.81021	0.787361
CP037923.1	EKN05_002835	yphE	sugar ABC transporter ATP-binding protein	CDS	1513	17	9	10.8123	-0.341816	-0.818898	0.787403
CP037923.1	EKN05_010950	lpxL	LpxL/LpxP family Kdo(2)-lipid IV(A) lauroyl/palmitoleoyl acyltransferase	CDS	922	9	0	2.04736	-6.06457	-0.794593	0.787712
CP037923.1	EKN05_013360	pxpB	5-oxoprolinase subunit PxpB	CDS	658	7	5	9.42158	-0.584693	-0.797187	0.787768
CP037923.1	EKN05_001900	ygbI	DeoR/GlpR transcriptional regulator	CDS	769	17	14	10.4329	-0.338808	-0.795726	0.787916
CP037923.1	EKN05_000825	epd	erythrose-4-phosphate dehydrogenase	CDS	1021	18	7	8.64725	-0.521837	-0.81901	0.788015
CP037923.1	EKN05_008460	EKN05_008460	holin	CDS	181	7	5	10.6146	-0.566274	-0.808935	0.788018
CP037923.1	EKN05_021105	EKN05_021105	DUF1454 family protein	CDS	601	9	7	9.01905	-0.510717	-0.794958	0.78803
CP037923.1	EKN05_011380	EKN05_011380	hypothetical protein	CDS	307	14	8	6.67765	-0.392054	-0.797578	0.78806
CP037923.1	EKN05_004705	lysP	lysine-specific permease	CDS	1471	22	10	9.70875	-0.429104	-0.800856	0.788104
CP037923.1	EKN05_023175	diaA	DnaA initiator-associating protein DiaA	CDS	592	3	1	10.8736	-2.01863	-0.804778	0.78818
CP037923.1	EKN05_011845	focA	formate transporter FocA	CDS	859	37	22	9.6558	-0.293325	-0.81953	0.788184
CP037923.1	EKN05_007500	ydiB	quinate/shikimate dehydrogenase	CDS	751	13	8	9.89782	-0.41198	-0.788707	0.788365
CP037923.1	EKN05_001225	ptr	pitrilysin	CDS	2890	46	29	8.47124	-0.240849	-0.79591	0.788429
CP037923.1	EKN05_001600	proW	proline/glycine betaine ABC transporter permease ProW	CDS	1066	18	11	9.68881	-0.358531	-0.799872	0.788448
CP037923.1	EKN05_013325	EKN05_013325	RHS repeat protein	CDS	4666	111	60	9.54499	-0.17311	-0.801123	0.788532
CP037923.1	EKN05_010895	mdtH	multidrug efflux MFS transporter MdtH	CDS	1210	15	6	10.1524	-0.616335	-0.797704	0.788638
CP037923.1	EKN05_009370	EKN05_009370	DUF1133 family protein	CDS	556	10	7	9.77811	-0.440987	-0.801617	0.788717
CP037923.1	EKN05_004845	yehW	glycine betaine ABC transporter permease YehW	CDS	733	10	6	8.43778	-0.469318	-0.819616	0.788825
CP037923.1	EKN05_015545	EKN05_015545	recombinase RmuC	CDS	502	3	3	6.86113	-0.814956	-0.798129	0.788895
CP037923.1	EKN05_001605	proX	proline/glycine betaine ABC transporter substrate-binding protein ProX	CDS	994	12	9	10.442	-0.50405	-0.802114	0.788899
CP037923.1	EKN05_006775	exoX	exodeoxyribonuclease X	CDS	664	8	4	5.75696	-0.600323	-0.802407	0.789303
CP037923.1	EKN05_018620	rpoC	DNA-directed RNA polymerase subunit beta'	CDS	4225	3	0	6.37384	-7.36831	-0.789059	0.789401
CP037923.1	EKN05_021170	EKN05_021170	insulinase family protein	CDS	1498	18	7	9.61641	-0.492113	-0.789428	0.789713
CP037923.1	EKN05_004780	EKN05_004780	hypothetical protein	CDS	400	7	3	9.14786	-0.966472	-0.802626	0.789786
CP037923.1	EKN05_009410	EKN05_009410	HNH endonuclease	CDS	367	30	21	9.56563	-0.261082	-0.791766	0.790039
CP037923.1	EKN05_004510	dsbE	thiol:disulfide interchange protein DsbE	CDS	559	6	5	8.38877	-0.676337	-0.789521	0.790321
CP037923.1	EKN05_015075	EKN05_015075	transposase	CDS	499	16	10	10.4976	-0.38229	-0.790152	0.790352
CP037923.1	EKN05_014805	aroL	shikimate kinase AroL	CDS	526	13	12	9.7321	-0.32263	-0.790499	0.79069
CP037923.1	EKN05_003855	aroC	chorismate synthase	CDS	1087	5	1	7.91445	-1.86063	-0.77785	0.790848
CP037923.1	EKN05_017910	iraD	anti-adapter protein IraD	CDS	394	15	10	9.67149	-0.419534	-0.778313	0.791054
CP037923.1	EKN05_006245	araG	L-arabinose ABC transporter ATP-binding protein AraG	pseudo	1511	13	8	10.2837	-0.471071	-0.779284	0.791417
CP037923.1	EKN05_003880	mnmC	bifunctional tRNA (5-methylaminomethyl-2-thiouridine)(34)-methyltransferase MnmD/FAD-dependent 5-carboxymethylaminomethyl-2-thiouridine(34) oxidoreductase MnmC	CDS	2008	20	10	9.39485	-0.349153	-0.778368	0.791694
CP037923.1	EKN05_021010	rhaM	L-rhamnose mutarotase	CDS	316	33	19	10.0587	-0.271558	-0.779394	0.792001
CP037923.1	EKN05_014195	ybbP	ABC transporter permease	CDS	2416	29	23	9.25283	-0.263004	-0.779909	0.792153
CP037923.1	EKN05_010220	EKN05_010220	methyltransferase domain-containing protein	CDS	811	8	5	9.98845	-0.546466	-0.775971	0.792156
CP037923.1	EKN05_017265	queG	tRNA epoxyqueuosine(34) reductase QueG	CDS	1141	12	8	11.122	-0.383634	-0.780228	0.792515
CP037923.1	EKN05_016720	creC	two-component system sensor histidine kinase CreC	CDS	1426	14	8	10.3984	-0.433431	-0.782141	0.79258
CP037923.1	EKN05_000340	qseC	two-component system sensor histidine kinase QseC	CDS	1351	32	22	9.44492	-0.235007	-0.780806	0.7926
CP037923.1	EKN05_003840	EKN05_003840	DUF2544 domain-containing protein	CDS	877	54	31	10.2838	-0.222863	-0.782422	0.792986
CP037923.1	EKN05_001065	xdhA	xanthine dehydrogenase molybdenum-binding subunit XdhA	pseudo	2298	43	27	8.67065	-0.198087	-0.78082	0.793291
CP037923.1	EKN05_017200	vacB	ribonuclease R	CDS	2443	38	2	6.27976	-1.11232	-0.782598	0.793505
CP037923.1	EKN05_008810	EKN05_008810	carboxymuconolactone decarboxylase family protein	CDS	550	5	3	8.36728	-0.800142	-0.77383	0.793744
CP037923.1	EKN05_007440	EKN05_007440	insulinase family protein	pseudo	1009	31	15	4.26727	-0.309104	-0.773166	0.793753
CP037923.1	EKN05_003910	truA	tRNA pseudouridine(38-40) synthase TruA	CDS	814	19	7	7.08742	-0.561116	-0.782687	0.794118
CP037923.1	EKN05_023315	EKN05_023315	serine dehydratase subunit alpha family protein	CDS	1312	10	5	8.23781	-0.453049	-0.745392	0.794338
CP037923.1	EKN05_005330	fcl	GDP-L-fucose synthase	CDS	970	7	3	9.31022	-0.828124	-0.743279	0.794537
CP037923.1	EKN05_016395	thiQ	thiamine ABC transporter ATP-binding protein ThiQ	CDS	700	5	3	10.0757	-0.910228	-0.745814	0.79457
CP037923.1	EKN05_021360	yiaG	HTH-type transcriptional regulator	CDS	292	8	4	9.78789	-0.68684	-0.74706	0.79461
CP037923.1	EKN05_012125	EKN05_012125	hypothetical protein	CDS	184	7	3	9.93593	-0.754369	-0.746358	0.794673
CP037923.1	EKN05_007875	rsxC	electron transport complex subunit RsxC	CDS	2224	24	11	9.40031	-0.313563	-0.74117	0.794735
CP037923.1	EKN05_005610	ldtA	L	CDS	937	23	13	11.1276	-0.368179	-0.74358	0.794895
CP037923.1	EKN05_015640	EKN05_015640	hypothetical protein	CDS	199	6	1	10.0831	-1.49884	-0.738755	0.795256
CP037923.1	EKN05_011410	yccC	tyrosine-protein kinase	CDS	2182	29	17	10.5438	-0.264984	-0.771021	0.795347
CP037923.1	EKN05_004185	menC	o-succinylbenzoate synthase	CDS	964	9	7	8.26968	-0.421631	-0.741227	0.795347
CP037923.1	EKN05_001580	nrdI	class Ib ribonucleoside-diphosphate reductase assembly flavoprotein NrdI	CDS	412	6	1	8.76879	-1.56206	-0.739873	0.795426
CP037923.1	EKN05_002230	EKN05_002230	transcriptional regulator	CDS	310	9	5	10.0181	-0.483645	-0.743646	0.795501
CP037923.1	EKN05_021470	gorA	glutathione-disulfide reductase	CDS	1354	15	10	11.0414	-0.367129	-0.74738	0.79563
CP037923.1	EKN05_022720	aaeR	HTH-type transcriptional activator AaeR	CDS	931	5	4	6.37515	-0.588508	-0.73886	0.795817
CP037923.1	EKN05_000085	EKN05_000085	alpha-glucosidase	pseudo	2353	31	24	9.33707	-0.2435	-0.741417	0.795822
CP037923.1	EKN05_012500	ybiA	N-glycosidase YbiA	CDS	484	6	3	9.73903	-0.694589	-0.76922	0.795873
CP037923.1	EKN05_014280	ushA	bifunctional UDP-sugar hydrolase/5'-nucleotidase	CDS	1654	19	11	10.2011	-0.408907	-0.769708	0.796051
CP037923.1	EKN05_017660	mgtA	magnesium-translocating P-type ATPase	CDS	2698	52	31	11.0256	-0.19128	-0.707449	0.796247
CP037923.1	EKN05_006550	EKN05_006550	DNA-packaging protein FI	CDS	403	3	3	11.364	-0.827422	-0.747382	0.796307
CP037923.1	EKN05_013855	EKN05_013855	type I toxin-antitoxin system Hok family toxin	CDS	154	3	2	8.70411	-0.841756	-0.70791	0.796417
CP037923.1	EKN05_007670	EKN05_007670	hypothetical protein	CDS	1258	12	5	9.10732	-0.513115	-0.753083	0.796424
CP037923.1	EKN05_011830	serC	3-phosphoserine/phosphohydroxythreonine transaminase	CDS	1090	10	5	9.61172	-0.45592	-0.708521	0.796433
CP037923.1	EKN05_007565	sufA	Fe-S cluster assembly scaffold SufA	CDS	370	8	6	9.00619	-0.474423	-0.764754	0.796453
CP037923.1	EKN05_005850	msrP	protein-methionine-sulfoxide reductase catalytic subunit MsrP	pseudo	1006	26	16	11.0306	0.60646	1.63369	0.796507
CP037923.1	EKN05_014735	proY	proline-specific permease ProY	CDS	1375	15	6	9.98891	-0.454238	-0.751556	0.796671
CP037923.1	EKN05_022890	rapZ	RNase adapter RapZ	CDS	856	7	1	8.19525	-1.48758	-0.763797	0.796778
CP037923.1	EKN05_016470	apaH	bis(5'-nucleosyl)-tetraphosphatase (symmetrical)	CDS	844	13	1	5.99152	-1.68113	-0.765051	0.796833
CP037923.1	EKN05_008935	ydjG	NADH-dependent methylglyoxal reductase	CDS	982	50	25	8.63307	-0.235451	-0.727661	0.796863
CP037923.1	EKN05_003740	EKN05_003740	aminoimidazole riboside kinase	CDS	916	11	4	8.0872	-0.590052	-0.750694	0.7969
CP037923.1	EKN05_012885	EKN05_012885	PBSX family phage terminase large subunit	pseudo	742	11	8	9.84956	-0.446032	-0.747438	0.79693
CP037923.1	EKN05_003585	mntH	Mn(2+) uptake NRAMP transporter MntH	CDS	1240	16	13	8.94283	-0.352962	-0.74996	0.796992
CP037923.1	EKN05_009570	ycjO	ABC transporter permease	CDS	883	11	8	10.4207	-0.433793	-0.708598	0.797001
CP037923.1	EKN05_003075	ppk1	polyphosphate kinase 1	CDS	2068	41	26	10.9083	-0.238975	-0.749273	0.797037
CP037923.1	EKN05_016160	pdhR	pyruvate dehydrogenase complex transcriptional repressor PdhR	CDS	766	4	1	9.36656	-1.46012	-0.765511	0.79704
CP037923.1	EKN05_016465	apaG	Co2+/Mg2+ efflux protein ApaG	CDS	379	5	3	11.1924	-0.786784	-0.753149	0.79704
CP037923.1	EKN05_018555	EKN05_018555	DUF1481 domain-containing protein	CDS	697	15	9	7.5099	-0.42469	-0.748618	0.797046
CP037923.1	EKN05_016520	caiA	crotonobetainyl-CoA dehydrogenase	CDS	1144	22	16	11.0304	-0.2471	-0.761542	0.797096
CP037923.1	EKN05_005720	EKN05_005720	hypothetical protein	CDS	418	32	16	8.44653	-0.243041	-0.705935	0.797164
CP037923.1	EKN05_018600	thiF	thiazole biosynthesis adenylyltransferase ThiF	CDS	757	6	2	9.72659	-1.03228	-0.766012	0.797204
CP037923.1	EKN05_021990	ompR	two-component system response regulator OmpR	CDS	721	9	0	2.70671	-5.64122	-0.760112	0.797232
CP037923.1	EKN05_012100	EKN05_012100	heavy metal-binding domain-containing protein	CDS	325	4	3	9.61659	-0.90244	-0.751641	0.797267
CP037923.1	EKN05_006215	ftnA	non-heme ferritin	CDS	499	58	31	9.28033	-0.224466	-0.760721	0.797277
CP037923.1	EKN05_010380	EKN05_010380	autotransporter outer membrane beta-barrel domain-containing protein	CDS	445	24	16	10.4442	-0.332479	-0.758716	0.797332
CP037923.1	EKN05_004365	EKN05_004365	hypothetical protein	CDS	1342	19	9	8.5332	-0.356533	-0.708877	0.797361
CP037923.1	EKN05_012780	EKN05_012780	DUF1133 family protein	CDS	556	18	12	8.68115	-0.304842	-0.727773	0.797412
CP037923.1	EKN05_013590	galT	galactose-1-phosphate uridylyltransferase	CDS	1048	9	7	9.44315	-0.447067	-0.759239	0.797468
CP037923.1	EKN05_005470	hisF	imidazole glycerol phosphate synthase subunit HisF	CDS	778	7	3	9.74856	-0.757294	-0.767073	0.797469
CP037923.1	EKN05_020215	rbsB	ribose ABC transporter substrate-binding protein RbsB	pseudo	888	10	7	10.2121	-0.527115	-0.766407	0.797481
CP037923.1	EKN05_010865	flgM	anti-sigma-28 factor FlgM	CDS	295	5	3	9.60489	-0.815672	-0.719448	0.797499
CP037923.1	EKN05_008200	yneH	glutaminase	CDS	808	13	10	10.9158	-0.372981	-0.70991	0.797591
CP037923.1	EKN05_017905	EKN05_017905	iraD leader peptide	CDS	85	11	4	9.64571	-0.540206	-0.753238	0.797634
CP037923.1	EKN05_012700	EKN05_012700	hypothetical protein	CDS	292	4	4	10.9448	-0.54624	-0.730622	0.797761
CP037923.1	EKN05_009835	EKN05_009835	5'-3' exoribonuclease	CDS	883	13	10	9.98162	-0.296715	-0.762204	0.797782
CP037923.1	EKN05_019580	EKN05_019580	hypothetical protein	CDS	463	36	23	8.93808	-0.224285	-0.733128	0.79781
CP037923.1	EKN05_000975	EKN05_000975	ASCH domain-containing protein	pseudo	312	6	5	9.39718	-0.532425	-0.757582	0.797847
CP037923.1	EKN05_009635	puuC	aldehyde dehydrogenase PuuC	CDS	1489	18	13	3.72448	-0.344769	-0.7543	0.797883
CP037923.1	EKN05_008650	EKN05_008650	DUF481 domain-containing protein	CDS	760	48	29	9.87003	-0.188404	-0.719689	0.797906
CP037923.1	EKN05_011295	cbpA	curved DNA-binding protein	CDS	922	14	7	10.7329	-0.465329	-0.733673	0.797908
CP037923.1	EKN05_022050	hofO	DNA utilization protein HofO	CDS	442	3	3	9.11126	-0.796109	-0.710165	0.797977
CP037923.1	EKN05_004280	glpT	glycerol-3-phosphate transporter	CDS	1360	17	9	9.41363	-0.386538	-0.731044	0.797987
CP037923.1	EKN05_001015	recJ	single-stranded-DNA-specific exonuclease RecJ	CDS	1735	20	13	9.69752	-0.345039	-0.704498	0.798001
CP037923.1	EKN05_016450	surA	peptidylprolyl isomerase SurA	CDS	1288	12	0	0.493238	-5.54405	-0.727842	0.798005
CP037923.1	EKN05_020460	hemY	protoheme IX biogenesis protein HemY	CDS	1198	14	8	9.92369	-0.3994	-0.708878	0.798009
CP037923.1	EKN05_017960	lysC	lysine-sensitive aspartokinase 3	CDS	1351	13	10	8.67396	-0.361956	-0.734119	0.798111
CP037923.1	EKN05_000275	zupT	zinc transporter ZupT	CDS	775	21	14	10.6414	-0.245876	-0.753371	0.798181
CP037923.1	EKN05_021050	kdgT	2-keto-3-deoxygluconate transporter	CDS	946	21	12	9.99753	-0.372825	-0.725741	0.798207
CP037923.1	EKN05_021055	EKN05_021055	IS3-like element IS2 family transposase	CDS	1275	3	2	11.6548	-0.977854	-0.729516	0.798252
CP037923.1	EKN05_011615	EKN05_011615	type 1 fimbrial protein	CDS	517	7	6	9.6236	-0.403363	-0.728234	0.798261
CP037923.1	EKN05_001905	EKN05_001905	NAD(P)-dependent oxidoreductase	CDS	910	8	6	9.46732	-0.408983	-0.723088	0.798325
CP037923.1	EKN05_000775	EKN05_000775	L-sorbose 1-phosphate reductase	CDS	1252	38	27	9.46826	-0.255675	-0.754499	0.798361
CP037923.1	EKN05_007430	EKN05_007430	insulinase family protein	pseudo	1795	63	36	8.80011	-0.198572	-0.719844	0.798403
CP037923.1	EKN05_016535	caiD	carnitinyl-CoA dehydratase	CDS	787	17	11	10.6587	-0.356397	-0.731893	0.798436
CP037923.1	EKN05_021820	gntK	gluconokinase	CDS	529	10	5	3.97994	-0.548151	-0.731229	0.798462
CP037923.1	EKN05_012200	nfsA	nitroreductase NfsA	CDS	724	7	2	7.8944	-1.06675	-0.75498	0.798541
CP037923.1	EKN05_017440	yjdC	transcriptional regulator	CDS	577	6	5	9.35961	-0.566786	-0.710227	0.798564
CP037923.1	EKN05_007970	manA	mannose-6-phosphate isomerase	CDS	1177	12	8	8.76851	-0.457949	-0.734241	0.798654
CP037923.1	EKN05_019510	ligB	NAD-dependent DNA ligase LigB	CDS	1684	43	28	13.4497	-0.200424	-0.723303	0.798764
CP037923.1	EKN05_011430	appC	cytochrome bd-II oxidase subunit 1	CDS	1546	21	11	7.7245	-0.33292	-0.728386	0.798768
CP037923.1	EKN05_000470	hybC	hydrogenase 2 large subunit	CDS	1705	20	13	9.36421	-0.263026	-0.720018	0.798883
CP037923.1	EKN05_023085	truB	tRNA pseudouridine(55) synthase TruB	CDS	946	17	9	10.3735	-0.437577	-0.755255	0.79894
CP037923.1	EKN05_016330	ilvN	acetolactate synthase small subunit	CDS	493	12	7	11.5031	-0.517889	-0.710294	0.799147
CP037923.1	EKN05_019700	EKN05_019700	NCS2 family permease	CDS	1336	75	34	5.85975	-0.184956	-0.721023	0.799157
CP037923.1	EKN05_021025	rhaB	rhamnulokinase	CDS	1471	17	7	9.75725	-0.406572	-0.717206	0.799175
CP037923.1	EKN05_021225	EKN05_021225	hypothetical protein	CDS	508	35	22	7.16678	-0.258752	-0.734364	0.799199
CP037923.1	EKN05_021565	EKN05_021565	hypothetical protein	CDS	514	126	71	8.24435	-0.153211	-0.72347	0.799252
CP037923.1	EKN05_012545	clsB	cardiolipin synthase ClsB	CDS	1243	9	6	8.73208	-0.443119	-0.724096	0.799262
CP037923.1	EKN05_017360	ecnB	lipoprotein toxin entericidin B	CDS	148	8	6	6.49065	-0.484673	-0.710742	0.799335
CP037923.1	EKN05_003420	murP	PTS N-acetylmuramic acid transporter subunits IIBC	CDS	1426	20	11	9.96896	-0.402194	-0.720144	0.799412
CP037923.1	EKN05_014715	tgt	tRNA guanosine(34) transglycosylase Tgt	CDS	1129	26	10	9.73814	-0.393569	-0.715895	0.799882
CP037923.1	EKN05_009115	rlmA	23S rRNA (guanine(745)-N(1))-methyltransferase	CDS	811	17	9	10.8805	-0.375493	-0.710796	0.799933
CP037923.1	EKN05_002465	truC	tRNA pseudouridine(65) synthase TruC	CDS	784	10	5	8.76208	1.07105	1.63441	0.800018
CP037923.1	EKN05_010580	EKN05_010580	DUF4102 domain-containing protein	CDS	1231	23	15	9.33608	-0.266508	-0.71128	0.800086
CP037923.1	EKN05_009015	yeaX	carnitine monooxygenase subunit YeaX	CDS	967	14	10	10.6721	-0.394019	-0.701637	0.800311
CP037923.1	EKN05_019535	recG	ATP-dependent DNA helicase RecG	CDS	2083	17	1	7.21711	-1.77514	-0.700888	0.800437
CP037923.1	EKN05_011455	hyaB	Ni/Fe-hydrogenase large subunit	CDS	1795	14	9	4.96225	-0.388733	-0.700158	0.800545
CP037923.1	EKN05_015675	rnhA	ribonuclease HI	CDS	469	6	1	8.76657	-1.73143	-0.699456	0.800624
CP037923.1	EKN05_017680	pyrL	pyr operon leader peptide	CDS	136	5	4	9.66151	-0.636129	-0.711995	0.800654
CP037923.1	EKN05_020620	ysgA	dienelactone hydrolase family protein	CDS	817	7	4	8.02086	-0.574561	-0.711344	0.800675
CP037923.1	EKN05_004425	yojI	microcin J25 efflux ABC transporter YojI	CDS	1645	16	9	8.73118	-0.322984	-0.6979	0.800939
CP037923.1	EKN05_015525	EKN05_015525	DNA transfer protein	CDS	694	12	6	8.41093	-0.470767	-0.712872	0.801056
CP037923.1	EKN05_014860	yaiW	surface-exposed outer membrane lipoprotein YaiW	CDS	1096	9	7	10.6251	-0.417241	-0.698372	0.801098
CP037923.1	EKN05_005995	fliL	flagellar basal body-associated protein FliL	CDS	466	6	3	10.1114	-0.672693	-0.712141	0.801159
CP037923.1	EKN05_002965	sseA	3-mercaptopyruvate sulfurtransferase	pseudo	484	22	12	10.3679	-0.304571	-0.71296	0.801623
CP037923.1	EKN05_019225	EKN05_019225	HlyD family secretion protein	CDS	1087	20	14	7.28695	-0.366382	-0.713226	0.802005
CP037923.1	EKN05_021805	yhhX	oxidoreductase	CDS	1039	15	9	11.6243	-0.411097	-0.696002	0.802253
CP037923.1	EKN05_007740	lhr	ATP-dependent helicase	pseudo	4460	38	21	8.89157	-0.186515	-0.694525	0.802487
CP037923.1	EKN05_017650	treR	HTH-type transcriptional regulator TreR	CDS	949	9	8	11.1663	-0.356369	-0.693887	0.8025
CP037923.1	EKN05_021985	greB	transcription elongation factor GreB	CDS	514	8	7	10.0605	-0.468005	-0.692593	0.802548
CP037923.1	EKN05_018905	cytR	DNA-binding transcriptional regulator CytR	pseudo	924	10	8	10.5876	-0.371117	-0.695009	0.802633
CP037923.1	EKN05_007605	pykF	pyruvate kinase PykF	CDS	1414	28	9	11.05	-0.417608	-0.692634	0.80315
CP037923.1	EKN05_003645	EKN05_003645	alanine transaminase	CDS	1240	16	9	10.9414	-0.421095	-0.690893	0.803657
CP037923.1	EKN05_010320	EKN05_010320	YcgN family cysteine cluster protein	CDS	463	24	14	9.0465	-0.311355	-0.686624	0.807421
CP037923.1	EKN05_015305	EKN05_015305	DNA recombinase	CDS	904	80	45	9.82985	-0.14913	-0.682526	0.809718
CP037923.1	EKN05_005245	EKN05_005245	hypothetical protein	pseudo	421	14	10	8.95808	-0.320587	-0.683074	0.809798
CP037923.1	EKN05_002560	EKN05_002560	DTW domain-containing protein	CDS	700	4	2	7.83554	-0.943867	-0.683525	0.809979
CP037923.1	EKN05_003850	prmB	50S ribosomal protein L3 N(5)-glutamine methyltransferase	CDS	934	13	5	9.90528	-0.529753	-0.680975	0.810029
CP037923.1	EKN05_016940	yjjN	zinc-binding alcohol dehydrogenase family protein	pseudo	1024	39	29	9.33878	-0.188553	-0.677668	0.812155
CP037923.1	EKN05_010835	EKN05_010835	flagellar basal body rod protein FlgF	pseudo	753	7	4	5.6663	-0.492938	-0.669462	0.812259
CP037923.1	EKN05_006115	fliD	flagellar filament capping protein FliD	CDS	1408	26	16	9.32796	-0.295003	-0.671054	0.812542
CP037923.1	EKN05_007345	fdxH	formate dehydrogenase subunit beta	CDS	886	10	5	10.3992	-0.563627	-0.670405	0.812569
CP037923.1	EKN05_018100	pspG	envelope stress response protein PspG	CDS	244	3	3	9.78772	-0.611636	-0.675353	0.812611
CP037923.1	EKN05_000855	EKN05_000855	LysR family transcriptional regulator	CDS	424	27	15	10.1648	-0.286033	-0.668444	0.812667
CP037923.1	EKN05_001705	mltB	murein transglycosylase B	CDS	1087	8	5	9.14647	-0.468388	-0.671189	0.813045
CP037923.1	EKN05_017920	iadA	beta-aspartyl-peptidase	CDS	1174	22	12	8.28769	-0.310231	-0.675488	0.813117
CP037923.1	EKN05_013620	modB	molybdate ABC transporter permease subunit	CDS	691	6	2	8.62123	-0.977232	-0.673611	0.81312
CP037923.1	EKN05_021830	yhgN	NAAT family transporter YhgN	CDS	595	9	7	9.63117	-0.439959	-0.672886	0.813225
CP037923.1	EKN05_003810	EKN05_003810	fimbrial biogenesis outer membrane usher protein	pseudo	2642	78	37	9.9843	-0.166606	-0.674094	0.813266
CP037923.1	EKN05_001480	intA	integrase	CDS	1225	22	12	9.8198	-0.338593	-0.675754	0.813488
CP037923.1	EKN05_017315	yjeM	glutamate/gamma-aminobutyrate family transporter YjeM	pseudo	1494	156	91	6.93291	-0.113181	-0.671361	0.813511
CP037923.1	EKN05_014455	cof	HMP-PP phosphatase	CDS	820	10	7	9.93593	-0.401086	-0.671945	0.813551
CP037923.1	EKN05_004470	napB	nitrate reductase cytochrome c-type subunit	CDS	451	6	4	9.13387	-0.535101	-0.666672	0.813851
CP037923.1	EKN05_000800	EKN05_000800	energy-coupling factor ABC transporter ATP-binding protein	CDS	679	9	6	11.0053	-0.421224	-0.661629	0.813929
CP037923.1	EKN05_010245	EKN05_010245	flagellar brake protein	CDS	736	9	5	9.77415	-0.49647	-0.66094	0.814
CP037923.1	EKN05_015020	EKN05_015020	type IV secretion protein Rhs	CDS	991	45	25	9.06229	-0.181682	-0.661766	0.814425
CP037923.1	EKN05_005160	EKN05_005160	U32 family peptidase	CDS	1363	29	19	11.4869	-0.233701	-0.664223	0.814452
CP037923.1	EKN05_008195	EKN05_008195	aldehyde dehydrogenase family protein	CDS	961	11	8	10.4115	-0.349156	-0.658399	0.814701
CP037923.1	EKN05_005500	hisG	ATP phosphoribosyltransferase	CDS	901	12	9	9.72484	-0.340968	-0.662107	0.814713
CP037923.1	EKN05_014930	EKN05_014930	DNA-binding protein	CDS	253	7	5	9.55159	-0.503741	-0.658982	0.814738
CP037923.1	EKN05_017875	fimH	type 1 fimbriae D-mannose specific adhesin FimH	CDS	904	38	29	10.6295	-0.152776	-0.664547	0.814759
CP037923.1	EKN05_021475	EKN05_021475	23S rRNA (adenine(2030)-N(6))-methyltransferase RlmJ	CDS	844	16	8	10.3323	-0.346903	-0.663199	0.814867
CP037923.1	EKN05_004825	bglX	beta-glucosidase BglX	CDS	2299	35	19	7.36755	-0.274936	-0.662546	0.814899
CP037923.1	EKN05_014300	ybaC	acetyl esterase	CDS	961	11	6	7.19506	-0.372318	-0.645825	0.814947
CP037923.1	EKN05_012520	ybhF	ABC transporter ATP-binding protein	CDS	1738	19	15	10.3198	-0.285547	-0.664751	0.815188
CP037923.1	EKN05_017555	msrA	peptide-methionine (S)-S-oxide reductase MsrA	CDS	640	7	4	10.1981	-0.531648	-0.659	0.815355
CP037923.1	EKN05_004870	EKN05_004870	site-specific integrase	CDS	799	47	25	9.13405	-0.222474	-0.64665	0.815358
CP037923.1	EKN05_017090	rplI	50S ribosomal protein L9	CDS	451	9	7	8.89091	-0.437919	-0.649595	0.815493
CP037923.1	EKN05_012130	ybjP	lipoprotein	CDS	517	12	6	9.54566	-0.412919	-0.645883	0.815513
CP037923.1	EKN05_001590	nrdF	class 1b ribonucleoside-diphosphate reductase subunit beta	CDS	961	32	21	9.86414	-0.273474	-0.643822	0.815735
CP037923.1	EKN05_015365	EKN05_015365	site-specific integrase	CDS	1162	15	5	9.43026	-0.561154	-0.648063	0.8158
CP037923.1	EKN05_008535	ppsA	phosphoenolpyruvate synthase	CDS	2380	45	29	10.4715	-0.183542	-0.644271	0.815903
CP037923.1	EKN05_012240	EKN05_012240	hypothetical protein	CDS	286	8	6	9.8125	-0.524321	-0.65413	0.815906
CP037923.1	EKN05_006740	edd	phosphogluconate dehydratase	CDS	1813	15	12	8.7617	-0.310795	-0.646662	0.815973
CP037923.1	EKN05_012635	EKN05_012635	hydratase	CDS	2182	49	30	9.6541	-0.169605	-0.649682	0.816035
CP037923.1	EKN05_002585	eamB	cysteine/O-acetylserine transporter	CDS	589	18	12	3.95674	-0.336064	-0.648247	0.816241
CP037923.1	EKN05_015220	EKN05_015220	protein ninF	CDS	211	9	6	11.0772	-0.474444	-0.650035	0.816304
CP037923.1	EKN05_005045	yehB	fimbrial biogenesis outer membrane usher protein	CDS	2482	180	103	6.71252	-0.103551	-0.650574	0.816384
CP037923.1	EKN05_015475	EKN05_015475	hypothetical protein	CDS	202	3	2	9.99791	-0.727374	-0.654214	0.816454
CP037923.1	EKN05_019295	trmL	tRNA (uridine(34)/cytosine(34)/5-carboxymethylaminomethyluridine(34)-2'-O)-methyltransferase TrmL	CDS	475	8	4	8.88608	-0.504663	-0.655373	0.816535
CP037923.1	EKN05_012370	EKN05_012370	DUF1479 domain-containing protein	pseudo	1267	14	7	8.74347	-0.397206	-0.654738	0.816551
CP037923.1	EKN05_007945	uidR	TetR/AcrR family transcriptional regulator	CDS	592	13	9	9.27726	-0.41308	-0.646678	0.816585
CP037923.1	EKN05_007640	EKN05_007640	thiosulfate reductase cytochrome B subunit	CDS	787	7	6	12.5698	-0.46981	-0.652162	0.816655
CP037923.1	EKN05_013750	ybdL	methionine-oxo-acid transaminase	CDS	1162	6	5	9.40075	-0.476956	-0.637341	0.816714
CP037923.1	EKN05_001525	gabP	GABA permease	CDS	1402	82	55	8.71347	-0.125589	-0.650813	0.816771
CP037923.1	EKN05_003275	tal	transaldolase	CDS	952	15	10	9.67633	-0.308725	-0.65242	0.817024
CP037923.1	EKN05_010265	ipaH	invasion protein	CDS	1036	19	13	7.29933	-0.343307	-0.651062	0.817149
CP037923.1	EKN05_012400	EKN05_012400	phosphoethanolamine transferase	CDS	1585	48	22	10.6404	-0.213051	-0.637437	0.817239
CP037923.1	EKN05_020615	metE	5-methyltetrahydropteroyltriglutamate--homocysteine S-methyltransferase	CDS	2263	25	16	10.7661	0.537578	1.61532	0.817447
CP037923.1	EKN05_004545	yejK	nucleoid-associated protein YejK	CDS	1009	17	9	9.93485	-0.343624	-0.638718	0.817807
CP037923.1	EKN05_015015	EKN05_015015	RHS repeat protein	CDS	2479	35	24	9.92994	-0.170436	-0.637485	0.817812
CP037923.1	EKN05_013305	kdpF	K(+)-transporting ATPase subunit F	CDS	91	6	2	8.44941	-0.814238	-0.639313	0.817826
CP037923.1	EKN05_001105	yqeF	acetyl-CoA C-acetyltransferase	CDS	1183	27	17	10.6803	-0.247494	-0.639867	0.817887
CP037923.1	EKN05_010945	EKN05_010945	rhodanese-related sulfurtransferase	CDS	1054	21	13	8.87832	-0.309961	-0.637758	0.818159
CP037923.1	EKN05_000545	glcB	malate synthase G	CDS	2173	41	22	11.0939	0.560981	1.6177	0.818215
CP037923.1	EKN05_008570	nlpC	lipoprotein	CDS	466	10	6	9.11758	-0.352583	-0.639956	0.818422
CP037923.1	EKN05_018605	thiS	sulfur carrier protein ThiS	CDS	202	3	1	10.112	-1.16403	-0.640469	0.818526
CP037923.1	EKN05_019935	tnaB	low affinity tryptophan permease TnaB	CDS	1249	124	82	10.1907	-0.09722	-0.63396	0.819526
CP037923.1	EKN05_005215	yegD	molecular chaperone	CDS	1354	16	11	10.043	-0.359211	-0.624026	0.8203
CP037923.1	EKN05_000135	nfeF	NADPH-dependent ferric chelate reductase	pseudo	747	8	4	8.81112	-0.520299	-0.624284	0.820657
CP037923.1	EKN05_005170	baeR	two-component system response regulator BaeR	CDS	724	6	3	8.93778	-0.536937	-0.626103	0.820669
CP037923.1	EKN05_013365	pxpC	5-oxoprolinase subunit PxpC	pseudo	934	13	8	9.51141	-0.374007	-0.631322	0.820962
CP037923.1	EKN05_001175	EKN05_001175	hypothetical protein	CDS	196	3	1	10.1146	-1.15493	-0.621374	0.821132
CP037923.1	EKN05_011100	EKN05_011100	curli production assembly/transport protein CsgG	pseudo	708	42	26	9.2086	-0.190234	-0.626147	0.821244
CP037923.1	EKN05_019180	EKN05_019180	LysR family transcriptional regulator	pseudo	583	15	9	9.27852	-0.273762	-0.624309	0.821249
CP037923.1	EKN05_009305	EKN05_009305	hypothetical protein	CDS	370	5	3	6.31673	1.8136	1.59622	0.821265
CP037923.1	EKN05_007930	hdhA	7-alpha-hydroxysteroid dehydrogenase	CDS	622	49	26	8.63205	-0.198042	-0.622448	0.82128
CP037923.1	EKN05_000325	EKN05_000325	antibiotic biosynthesis monooxygenase	CDS	316	6	4	5.78584	-0.540528	-0.626702	0.821301
CP037923.1	EKN05_011385	ymcC	YjbF family lipoprotein	CDS	646	68	34	11.165	-0.163009	-0.624697	0.821475
CP037923.1	EKN05_022700	yhdE	nucleoside triphosphate pyrophosphatase YhdE	CDS	595	3	3	9.16731	-0.636198	-0.631367	0.82154
CP037923.1	EKN05_005285	wcaA	colanic acid biosynthesis glycosyltransferase WcaA	CDS	841	9	5	9.93814	-0.459946	-0.621545	0.821576
CP037923.1	EKN05_022865	arcB	aerobic respiration two-component sensor histidine kinase ArcB	CDS	2338	7	2	2.60185	-0.99499	-0.62883	0.821626
CP037923.1	EKN05_006510	EKN05_006510	RusA family crossover junction endodeoxyribonuclease	CDS	361	7	3	9.65815	-0.653363	-0.627594	0.821637
CP037923.1	EKN05_019755	yidF	radical SAM protein	CDS	499	8	4	9.90663	-0.635726	-0.626842	0.821779
CP037923.1	EKN05_022770	yhcB	DUF1043 family protein	CDS	400	4	2	9.11504	-0.974429	-0.629898	0.821786
CP037923.1	EKN05_011970	lrp	leucine-responsive transcriptional regulator Lrp	CDS	496	13	7	9.09492	-0.385426	-0.627848	0.822002
CP037923.1	EKN05_001720	srlB	PTS glucitol/sorbitol transporter subunit IIA	CDS	373	3	2	8.70809	-0.837777	-0.628998	0.822079
CP037923.1	EKN05_009365	EKN05_009365	hypothetical protein	CDS	187	10	3	9.58854	-0.693751	-0.619702	0.822207
CP037923.1	EKN05_020515	EKN05_020515	DUF484 domain-containing protein	CDS	709	8	6	9.33102	-0.437463	-0.618415	0.822276
CP037923.1	EKN05_010000	rssB	two-component system response regulator RssB	CDS	1015	19	3	6.58943	2.04248	1.59805	0.822823
CP037923.1	EKN05_016350	leuA	2-isopropylmalate synthase	CDS	1573	25	19	10.2919	-0.230154	-0.616281	0.823817
CP037923.1	EKN05_019140	sgbU	L-ribulose-5-phosphate 3-epimerase	CDS	862	4	3	10.4421	-0.575182	-0.613903	0.824989
CP037923.1	EKN05_012210	grxA	GrxA family glutaredoxin	CDS	259	9	6	9.92079	-0.416678	-0.613156	0.825128
CP037923.1	EKN05_018345	adiY	AraC family transcriptional regulator	CDS	763	92	50	5.60887	-0.145714	-0.614216	0.825289
CP037923.1	EKN05_021855	glgA	glycogen synthase GlgA	CDS	1435	13	5	6.26476	-0.453713	-0.612063	0.825617
CP037923.1	EKN05_010285	ycgB	SpoVR family protein	CDS	1534	21	10	10.3114	-0.324132	-0.611258	0.825814
CP037923.1	EKN05_005900	EKN05_005900	hypothetical protein	CDS	259	4	2	8.48311	-0.806085	-0.609246	0.826003
CP037923.1	EKN05_003515	ypeB	hypothetical protein	CDS	220	3	1	9.07328	-1.12447	-0.606179	0.82603
CP037923.1	EKN05_016830	EKN05_016830	patatin family protein	CDS	1075	19	11	9.9667	-0.350215	-0.60935	0.826511
CP037923.1	EKN05_006720	msbB	lauroyl-Kdo(2)-lipid IV(A) myristoyltransferase	CDS	973	12	4	8.09674	-0.599311	-0.606304	0.826516
CP037923.1	EKN05_021770	ugpA	sn-glycerol-3-phosphate ABC transporter permease UgpA	CDS	889	4	2	10.882	1.98885	1.59851	0.826702
CP037923.1	EKN05_000785	fumE	fumarase E	CDS	511	4	2	3.6122	-0.872024	-0.607915	0.826732
CP037923.1	EKN05_004645	fruK	1-phosphofructokinase	CDS	940	5	0	2.79981	-5.03551	-0.60654	0.826891
CP037923.1	EKN05_017375	epmB	EF-P beta-lysylation protein EpmB	CDS	1030	12	7	9.89745	-0.464119	-0.60468	0.826929
CP037923.1	EKN05_022995	EKN05_022995	DMT family transporter	CDS	967	9	5	9.98424	-0.525481	-0.606602	0.827443
CP037923.1	EKN05_000280	ygiD	4	CDS	817	13	11	9.47205	-0.317502	-0.602791	0.827608
CP037923.1	EKN05_010920	bssS	biofilm formation regulator BssS	CDS	256	35	15	10.0223	-0.258336	-0.601498	0.827687
CP037923.1	EKN05_017860	fimD	fimbrial biogenesis outer membrane usher protein	CDS	2638	316	202	7.23822	-0.070099	-0.601964	0.827829
CP037923.1	EKN05_011250	rutD	pyrimidine utilization protein D	CDS	802	6	4	8.73308	-0.562837	-0.602874	0.828136
CP037923.1	EKN05_008845	EKN05_008845	sulfurtransferase	CDS	763	8	6	9.18307	-0.406259	-0.598567	0.828196
CP037923.1	EKN05_020595	pldB	lysophospholipase L2	CDS	1024	11	5	10.2462	-0.413313	-0.598897	0.828473
CP037923.1	EKN05_021580	EKN05_021580	hypothetical protein	CDS	517	37	18	8.01209	0.726575	1.60014	0.82866
CP037923.1	EKN05_017990	EKN05_017990	YjbH domain-containing protein	CDS	2098	34	23	10.2364	-0.212222	-0.598989	0.828991
CP037923.1	EKN05_005755	EKN05_005755	RusA family crossover junction endodeoxyribonuclease	CDS	367	7	4	9.74505	-0.491155	-0.599263	0.829327
CP037923.1	EKN05_020740	mobB	molybdopterin-guanine dinucleotide biosynthesis protein B	CDS	529	5	3	5.77578	-0.601321	-0.596185	0.829981
CP037923.1	EKN05_003805	EKN05_003805	type 1 fimbrial protein	CDS	565	62	34	5.95766	0.452094	1.60207	0.830144
CP037923.1	EKN05_020590	rhtB	homoserine/homoserine lactone efflux protein	CDS	622	10	7	10.2053	-0.396896	-0.594825	0.830739
CP037923.1	EKN05_014720	queA	tRNA preQ1(34) S-adenosylmethionine ribosyltransferase-isomerase QueA	CDS	1072	12	7	10.8868	1.02705	1.60438	0.831029
CP037923.1	EKN05_000415	metC	cystathionine beta-lyase	CDS	1189	13	10	8.7582	-0.315628	-0.593673	0.831288
CP037923.1	EKN05_003975	hisM	histidine ABC transporter permease	CDS	718	9	5	9.70062	-0.465371	-0.592321	0.831427
CP037923.1	EKN05_006285	motB	motility protein MotB	CDS	928	7	4	9.51169	-0.429091	-0.591704	0.831438
CP037923.1	EKN05_013600	modF	molybdate ABC transporter ATP-binding protein ModF	CDS	1474	12	9	9.56632	-0.363372	-0.590919	0.831619
CP037923.1	EKN05_018445	sorA	PTS mannose/fructose/sorbose transporter subunit IIC	CDS	799	28	16	10.3337	-0.260869	-0.592371	0.831988
CP037923.1	EKN05_017925	EKN05_017925	hypothetical protein	CDS	463	7	4	8.55278	-0.549429	-0.58956	0.832375
CP037923.1	EKN05_013670	citG	triphosphoribosyl-dephospho-CoA synthase	CDS	880	12	3	10.4447	-0.571817	-0.585843	0.833675
CP037923.1	EKN05_021960	rpnA	recombination-promoting nuclease RpnA	CDS	889	8	5	9.64973	-0.497303	-0.586387	0.833737
CP037923.1	EKN05_001860	hypC	hydrogenase 3 maturation protein HypC	CDS	274	4	3	10.2433	-0.614132	-0.587184	0.834154
CP037923.1	EKN05_020930	EKN05_020930	hypothetical protein	pseudo	190	8	4	6.02878	-0.609268	-0.584709	0.834205
CP037923.1	EKN05_018435	sorF	PTS sorbose transporter subunit IIA	CDS	409	7	4	2.16642	-0.386064	-0.582562	0.834537
CP037923.1	EKN05_002060	EKN05_002060	FAD-dependent oxidoreductase	CDS	1273	20	11	11.8394	0.838939	1.58532	0.834857
CP037923.1	EKN05_019475	slmA	nucleoid occlusion factor SlmA	CDS	598	4	2	10.8825	-0.897577	-0.582805	0.834901
CP037923.1	EKN05_014820	adrA	diguanylate cyclase AdrA	CDS	1117	22	13	9.78643	-0.183391	-0.583182	0.835131
CP037923.1	EKN05_007630	EKN05_007630	YdhW family putative oxidoreductase system protein	CDS	649	3	3	9.47445	-0.644766	-0.581073	0.835425
CP037923.1	EKN05_018315	proP	proline/glycine betaine transporter ProP	CDS	1504	24	13	8.91303	0.914471	1.57659	0.835689
CP037923.1	EKN05_010250	emtA	membrane-bound lytic murein transglycosylase EmtA	CDS	613	9	5	7.86877	-0.507123	-0.580147	0.835747
CP037923.1	EKN05_022630	yhdJ	adenine-specific DNA-methyltransferase	CDS	886	10	7	10.3154	-0.327826	-0.578725	0.835959
CP037923.1	EKN05_001820	hycE	hydrogenase large subunit	CDS	1711	16	6	8.83182	-0.446559	-0.579099	0.836191
CP037923.1	EKN05_016995	hpaX	4-hydroxyphenylacetate permease	CDS	1357	28	17	10.0325	-0.197032	-0.574415	0.836645
CP037923.1	EKN05_007720	ydhO	endopeptidase	CDS	829	15	7	10.6709	-0.355118	-0.577412	0.836669
CP037923.1	EKN05_013950	EKN05_013950	hypothetical protein	pseudo	209	7	5	6.05475	-0.399234	-0.574812	0.836852
CP037923.1	EKN05_013105	gltJ	glutamate/aspartate ABC transporter permease GltJ	CDS	742	6	1	10.2057	3.46302	1.58135	0.83688
CP037923.1	EKN05_000070	EKN05_000070	mRNA interferase HigB	CDS	316	6	3	9.73219	-0.587403	-0.559686	0.836942
CP037923.1	EKN05_006275	flhC	flagellar transcriptional regulator FlhC	CDS	580	14	7	9.63084	-0.334946	-0.575325	0.836944
CP037923.1	EKN05_017980	EKN05_017980	YjbF family lipoprotein	CDS	640	10	8	10.4525	-0.323907	-0.559077	0.836952
CP037923.1	EKN05_008830	EKN05_008830	ABC transporter permease	pseudo	1519	27	18	8.73285	-0.218039	-0.560493	0.83733
CP037923.1	EKN05_016740	gpmB	phosphoglycerate mutase GpmB	CDS	649	8	6	9.29337	-0.348024	-0.575507	0.837366
CP037923.1	EKN05_010850	flgC	flagellar basal body rod protein FlgC	pseudo	405	9	5	8.81657	-0.439704	-0.559727	0.837495
CP037923.1	EKN05_007225	patD	aminobutyraldehyde dehydrogenase	CDS	1426	35	21	9.72655	-0.195883	-0.556023	0.837606
CP037923.1	EKN05_009740	yciH	stress response translation initiation inhibitor YciH	CDS	328	15	11	8.69318	-0.331225	-0.557704	0.837719
CP037923.1	EKN05_021605	rbbA	ribosome-associated ATPase	CDS	2737	29	21	9.82887	-0.174077	-0.572718	0.837739
CP037923.1	EKN05_021015	rhaD	rhamnulose-1-phosphate aldolase	pseudo	826	21	15	9.97969	-0.231405	-0.57573	0.837749
CP037923.1	EKN05_021275	yhjV	transporter	CDS	1273	97	61	9.00269	-0.107076	-0.560549	0.83787
CP037923.1	EKN05_019050	xylA	xylose isomerase	pseudo	1287	41	15	10.3076	-0.18201	-0.571928	0.837926
CP037923.1	EKN05_011935	dmsC	dimethyl sulfoxide reductase anchor subunit	CDS	793	18	7	8.11497	-0.329492	-0.561061	0.837957
CP037923.1	EKN05_016795	deoD	purine-nucleoside phosphorylase	CDS	721	12	3	8.58813	-0.580692	-0.571291	0.837958
CP037923.1	EKN05_008515	ydiR	electron transfer flavoprotein subunit alpha	CDS	940	9	3	9.83534	-0.585278	-0.567602	0.838029
CP037923.1	EKN05_021035	rhaR	HTH-type transcriptional activator RhaR	pseudo	940	6	2	9.89044	-0.620826	-0.554977	0.83805
CP037923.1	EKN05_015540	EKN05_015540	hypothetical protein	CDS	1420	14	7	8.93503	-0.359237	-0.556672	0.838149
CP037923.1	EKN05_000780	yggF	class II fructose-bisphosphatase	CDS	967	7	4	11.5631	-0.457503	-0.556046	0.838176
CP037923.1	EKN05_014395	pdeB	cyclic-guanylate-specific phosphodiesterase PdeB	CDS	1552	48	28	9.05181	-0.154641	-0.566814	0.838215
CP037923.1	EKN05_019965	yieF	NAD(P)H-dependent chromate oxidoreductase YieF	CDS	568	16	12	10.7454	-0.30246	-0.566054	0.838373
CP037923.1	EKN05_020500	EKN05_020500	hypothetical protein	CDS	1153	27	16	10.542	-0.251275	-0.561152	0.838464
CP037923.1	EKN05_014685	EKN05_014685	DUF3251 domain-containing protein	CDS	541	6	4	10.3481	-0.476491	-0.567615	0.838618
CP037923.1	EKN05_015840	rnhB	ribonuclease HII	CDS	598	4	2	8.75315	-0.819314	-0.547136	0.838717
CP037923.1	EKN05_003745	EKN05_003745	hypothetical protein	pseudo	127	3	0	5.80828	-4.83019	-0.568702	0.838737
CP037923.1	EKN05_015715	dkgB	2	CDS	805	9	5	8.73271	-0.392493	-0.564359	0.838862
CP037923.1	EKN05_022535	EKN05_022535	DUF494 domain-containing protein	CDS	475	12	4	9.02011	1.42905	1.57742	0.838872
CP037923.1	EKN05_019720	uhpB	signal transduction histidine-protein kinase/phosphatase UhpB	CDS	1504	17	8	10.4261	-0.302933	-0.561267	0.838947
CP037923.1	EKN05_015485	EKN05_015485	HK97 family phage prohead protease	CDS	652	6	1	10.6777	-1.09269	-0.540287	0.839016
CP037923.1	EKN05_004345	EKN05_004345	DUF2138 domain-containing protein	pseudo	1690	9	5	9.9071	-0.400184	-0.568885	0.839158
CP037923.1	EKN05_011660	ssuE	NADPH-dependent FMN reductase	CDS	577	8	6	10.819	-0.398001	-0.567631	0.839205
CP037923.1	EKN05_000515	EKN05_000515	N-acetyltransferase	pseudo	1143	24	17	10.782	-0.223229	-0.547139	0.839303
CP037923.1	EKN05_003255	yffG	oxidoreductase FeS-binding subunit	CDS	1981	20	12	10.9626	-0.247708	-0.545899	0.839349
CP037923.1	EKN05_008055	EKN05_008055	serine protease	CDS	823	11	7	9.69756	-0.253786	-0.53935	0.839353
CP037923.1	EKN05_002260	EKN05_002260	holin	CDS	217	30	20	4.50011	-0.210448	-0.547657	0.83938
CP037923.1	EKN05_004430	EKN05_004430	malate:quinone oxidoreductase	pseudo	361	6	5	10.3241	-0.372697	-0.564425	0.839397
CP037923.1	EKN05_007290	narH	nitrate reductase subunit beta	CDS	934	12	3	8.04115	-0.529961	-0.540485	0.839406
CP037923.1	EKN05_014750	phoB	phosphate response regulator transcription factor PhoB	CDS	691	9	7	10.5242	-0.283174	-0.548187	0.839446
CP037923.1	EKN05_018165	pdeC	c-di-GMP phosphodiesterase PdeC	CDS	1588	189	105	9.27511	-0.0731429	-0.56193	0.839484
CP037923.1	EKN05_000970	bglA	6-phospho-beta-glucosidase	pseudo	1434	23	14	8.00893	-0.23338	-0.561306	0.839507
CP037923.1	EKN05_018095	dusA	tRNA dihydrouridine(20/20a) synthase DusA	CDS	1039	33	18	10.7741	-0.196881	-0.545074	0.839575
CP037923.1	EKN05_021885	glpG	rhomboid family intramembrane serine protease GlpG	CDS	832	11	5	9.88908	-0.368689	-0.569034	0.839613
CP037923.1	EKN05_008980	EKN05_008980	D-hexose-6-phosphate mutarotase	CDS	886	11	7	7.49889	-0.347375	-0.562369	0.839646
CP037923.1	EKN05_001940	EKN05_001940	hypothetical protein	CDS	565	5	3	11.2554	-0.544436	-0.541332	0.839743
CP037923.1	EKN05_008720	chbA	PTS N	CDS	352	13	7	11.088	-0.305184	-0.527645	0.839796
CP037923.1	EKN05_020390	rfbA	glucose-1-phosphate thymidylyltransferase	CDS	883	11	5	9.33515	-0.404074	-0.528213	0.839818
CP037923.1	EKN05_009875	yciF	ferritin-like domain-containing protein	CDS	502	38	23	6.39719	-0.191427	-0.548197	0.840026
CP037923.1	EKN05_012035	EKN05_012035	DUF535 domain-containing protein	CDS	958	11	5	9.71345	-0.430764	-0.52681	0.840035
CP037923.1	EKN05_021930	nfuA	iron-sulfur cluster biogenesis protein NfuA	CDS	577	12	5	9.97776	-0.453626	-0.549882	0.840133
CP037923.1	EKN05_008240	lsrG	(4S)-4-hydroxy-5-phosphonooxypentane-2	CDS	292	9	6	10.0188	-0.371681	-0.562441	0.840174
CP037923.1	EKN05_010795	EKN05_010795	DUF2655 domain-containing protein	CDS	322	4	1	9.76129	-1.23656	-0.552215	0.840192
CP037923.1	EKN05_013610	EKN05_013610	multidrug efflux pump-associated protein	CDS	151	3	2	9.6962	-0.686366	-0.526015	0.840234
CP037923.1	EKN05_006015	fliH	flagellar assembly protein FliH	CDS	688	7	4	10.5061	-0.497915	-0.528377	0.840235
CP037923.1	EKN05_009405	EKN05_009405	hypothetical protein	CDS	667	16	11	10.1456	-0.239173	-0.54138	0.840281
CP037923.1	EKN05_019450	rpmG	50S ribosomal protein L33	CDS	169	6	0	1.53178	-3.97142	-0.529939	0.840442
CP037923.1	EKN05_012990	EKN05_012990	DUF493 family protein	CDS	265	8	0	2.73711	-4.19671	-0.530496	0.840477
CP037923.1	EKN05_008590	ihfA	integration host factor subunit alpha	CDS	301	3	0	6.37774	-4.29827	-0.548292	0.840523
CP037923.1	EKN05_002770	yfhb	phosphatidylglycerophosphatase C	CDS	637	4	3	10.044	-0.584797	-0.537533	0.840554
CP037923.1	EKN05_006035	EKN05_006035	integrase	pseudo	327	7	4	9.25439	-0.500953	-0.548824	0.840588
CP037923.1	EKN05_004355	EKN05_004355	alpha-2-macroglobulin family protein	pseudo	2131	26	12	10.3844	-0.263304	-0.536871	0.840621
CP037923.1	EKN05_017815	EKN05_017815	sialate O-acetylesterase	CDS	982	114	72	9.17277	-0.110801	-0.550557	0.840649
CP037923.1	EKN05_000740	EKN05_000740	hypothetical protein	pseudo	385	3	2	9.56246	-0.779572	-0.543384	0.840654
CP037923.1	EKN05_013765	cstA	carbon starvation protein CstA	CDS	2107	25	18	11.7692	-0.207789	-0.54159	0.84066
CP037923.1	EKN05_016030	gluQRS	tRNA glutamyl-Q(34) synthetase GluQRS	CDS	928	14	7	10.7301	-0.295193	-0.549942	0.840666
CP037923.1	EKN05_008905	ansA	L-asparaginase 1	CDS	1018	18	10	9.8853	-0.257445	-0.528429	0.840762
CP037923.1	EKN05_010180	dhaK	dihydroxyacetone kinase subunit DhaK	CDS	1072	15	9	9.59429	-0.283792	-0.530648	0.840906
CP037923.1	EKN05_009620	pspF	phage shock protein operon transcriptional activator	CDS	979	14	5	3.61162	-0.412296	-0.542446	0.840991
CP037923.1	EKN05_013560	zitB	CDF family zinc transporter ZitB	CDS	943	12	8	11.0594	-0.284273	-0.54176	0.841079
CP037923.1	EKN05_017915	hypT	hypochlorite stress DNA-binding transcriptional regulator HypT	CDS	913	9	5	8.6748	-0.356212	-0.523785	0.841256
CP037923.1	EKN05_020520	xerC	tyrosine recombinase XerC	CDS	898	9	1	7.02581	-1.42652	-0.531261	0.841467
CP037923.1	EKN05_016490	yaaU	MFS transporter	CDS	1396	30	19	10.1532	-0.206183	-0.530657	0.841478
CP037923.1	EKN05_003270	tkt	transketolase	CDS	2005	18	10	10.5837	-0.262193	-0.531733	0.841585
CP037923.1	EKN05_015115	EKN05_015115	peptide chain release factor H	pseudo	562	9	8	9.18184	-0.355888	-0.523952	0.841669
CP037923.1	EKN05_017250	amiB	N-acetylmuramoyl-L-alanine amidase AmiB	CDS	1339	7	4	9.92636	-0.439638	-0.520883	0.841784
CP037923.1	EKN05_011620	EKN05_011620	fimbrial protein	CDS	544	12	7	5.99819	-0.363667	-0.531933	0.84197
CP037923.1	EKN05_010440	hflD	lysogenization regulator HflD	CDS	643	5	2	7.43675	-0.800446	-0.532479	0.842018
CP037923.1	EKN05_012185	potF	spermidine/putrescine ABC transporter substrate-binding protein PotF	CDS	1114	9	6	7.47814	-0.324386	-0.522245	0.842182
CP037923.1	EKN05_003640	EKN05_003640	sensor histidine kinase	pseudo	1488	22	11	10.1103	-0.290216	-0.521063	0.842183
CP037923.1	EKN05_020765	EKN05_020765	DUF945 family protein	pseudo	694	51	26	9.43589	-0.153744	-0.534607	0.842261
CP037923.1	EKN05_004830	osmF	glycine betaine ABC transporter substrate-binding protein OsmF	CDS	919	9	6	9.3376	-0.362779	-0.51973	0.842332
CP037923.1	EKN05_012375	ybiT	ABC-F family ATPase	CDS	1594	16	10	10.4616	-0.284347	-0.532552	0.842529
CP037923.1	EKN05_012215	EKN05_012215	hypothetical protein	CDS	379	10	4	5.13317	-0.475637	-0.533617	0.84265
CP037923.1	EKN05_011715	aspC	aspartate/tyrosine/aromatic aminotransferase	CDS	1192	10	3	8.95699	-0.545375	-0.521123	0.8427
CP037923.1	EKN05_008455	EKN05_008455	DUF1737 domain-containing protein	CDS	190	18	6	10.9838	-0.320161	-0.532914	0.842757
CP037923.1	EKN05_017340	frdD	fumarate reductase subunit FrdD	CDS	361	4	2	9.2756	-0.684267	-0.512411	0.843148
CP037923.1	EKN05_008075	ynfL	LysR family transcriptional regulator	CDS	904	16	14	8.8576	-0.17807	-0.515932	0.843159
CP037923.1	EKN05_001060	xdhB	xanthine dehydrogenase FAD-binding subunit XdhB	CDS	880	4	4	9.29152	-0.402894	-0.515236	0.843262
CP037923.1	EKN05_015755	metN	methionine ABC transporter ATP-binding protein MetN	CDS	1033	9	5	9.00355	-0.408583	-0.511669	0.843297
CP037923.1	EKN05_021615	EKN05_021615	type II toxin-antitoxin system HicA family toxin	CDS	277	10	7	7.80288	-0.325636	-0.512696	0.843441
CP037923.1	EKN05_018045	ubiC	chorismate--pyruvate lyase	CDS	499	6	4	8.95053	-0.47209	-0.516123	0.843546
CP037923.1	EKN05_001000	fldB	flavodoxin FldB	CDS	523	4	0	3.69589	-4.25511	-0.517202	0.843644
CP037923.1	EKN05_016615	nhaR	transcriptional activator NhaR	CDS	907	22	15	10.4857	-0.184578	-0.512775	0.843936
CP037923.1	EKN05_021965	feoC	[Fe-S]-dependent transcriptional repressor FeoC	CDS	238	4	2	10.3457	-0.610698	-0.513014	0.844276
CP037923.1	EKN05_017510	ytfF	DMT family transporter	CDS	967	8	8	10.2445	-0.268676	-0.513039	0.844824
CP037923.1	EKN05_008510	ydiQ	electron transfer flavoprotein	CDS	766	10	7	9.54606	-0.280031	-0.507111	0.844864
CP037923.1	EKN05_007770	EKN05_007770	aldo/keto reductase family oxidoreductase	CDS	898	6	3	8.19592	-0.641219	-0.507493	0.845063
CP037923.1	EKN05_002005	cysC	adenylyl-sulfate kinase	CDS	607	10	9	9.85806	-0.258128	-0.507534	0.845594
CP037923.1	EKN05_004000	yfcG	GSH-dependent disulfide bond oxidoreductase	CDS	649	21	11	9.09702	-0.269465	-0.504841	0.845924
CP037923.1	EKN05_007165	EKN05_007165	DUF465 domain-containing protein	CDS	226	4	2	9.10679	-0.597221	-0.50534	0.84601
CP037923.1	EKN05_012515	hlyD	secretion protein HlyD	CDS	997	12	6	8.68549	-0.3521	-0.508262	0.84603
CP037923.1	EKN05_006770	ptrB	oligopeptidase B	CDS	2062	30	22	6.66893	-0.179039	-0.507581	0.84612
CP037923.1	EKN05_012315	gsiD	glutathione ABC transporter permease GsiD	CDS	913	19	10	8.98973	-0.237737	-0.503399	0.846751
CP037923.1	EKN05_007255	EKN05_007255	L-methionine sulfoximine/L-methionine sulfone acetyltransferase	CDS	520	8	7	11.0204	-0.28734	-0.482214	0.84687
CP037923.1	EKN05_012610	bioF	8-amino-7-oxononanoate synthase	pseudo	1158	6	2	7.77218	-0.565609	-0.482406	0.847243
CP037923.1	EKN05_003410	EKN05_003410	RpoE-regulated lipoprotein	CDS	577	13	7	10.7506	-0.301218	-0.482791	0.847432
CP037923.1	EKN05_009295	EKN05_009295	tail fiber assembly protein	CDS	373	17	6	9.13218	-0.352875	-0.483077	0.847716
CP037923.1	EKN05_008320	EKN05_008320	oxidoreductase	CDS	1123	11	7	7.84799	-0.3078	-0.478329	0.847802
CP037923.1	EKN05_022245	EKN05_022245	YheU family protein	CDS	220	6	6	8.8305	-0.388267	-0.500903	0.848028
CP037923.1	EKN05_008525	EKN05_008525	ferredoxin family protein	CDS	295	7	4	8.32478	-0.380108	-0.479212	0.84807
CP037923.1	EKN05_019980	yieI	protein CbrB	CDS	475	19	12	10.9507	-0.240357	-0.483264	0.848094
CP037923.1	EKN05_004315	EKN05_004315	hypothetical protein	pseudo	181	7	4	6.13031	-0.412842	-0.479735	0.848126
CP037923.1	EKN05_014850	EKN05_014850	DUF2754 family protein	CDS	214	4	3	9.51161	-0.459472	-0.478493	0.8482
CP037923.1	EKN05_016050	EKN05_016050	fimbrial-like adhesin	pseudo	322	16	12	9.75178	-0.208045	-0.480066	0.848366
CP037923.1	EKN05_010915	dinI	DNA damage-inducible protein I	CDS	247	6	1	7.55686	-0.957649	-0.483511	0.848417
CP037923.1	EKN05_015930	EKN05_015930	DUF3461 family protein	CDS	388	12	9	8.38285	-0.32455	-0.501055	0.848452
CP037923.1	EKN05_012155	artJ	arginine ABC transporter substrate-binding protein	CDS	733	8	7	10.568	-0.337667	-0.476998	0.848517
CP037923.1	EKN05_010395	EKN05_010395	glycine zipper family protein	CDS	346	40	17	9.48934	-0.163023	-0.473437	0.848587
CP037923.1	EKN05_001130	lysR	LysR family transcriptional regulator	CDS	937	12	9	8.04855	-0.29587	-0.472805	0.848636
CP037923.1	EKN05_008825	EKN05_008825	ABC transporter substrate-binding protein	pseudo	817	5	3	9.69896	-0.456042	-0.483857	0.848644
CP037923.1	EKN05_009475	EKN05_009475	alpha/beta hydrolase	CDS	364	7	5	9.59493	-0.382568	-0.484236	0.848841
CP037923.1	EKN05_016025	dksA	RNA polymerase-binding transcription factor DksA	CDS	457	6	2	6.10943	-0.637979	-0.473594	0.848991
CP037923.1	EKN05_009020	rnd	ribonuclease D	CDS	1117	12	4	8.82975	-0.411788	-0.474036	0.849123
CP037923.1	EKN05_021080	fieF	cation-efflux pump FieF	CDS	904	16	7	9.13881	-0.270646	-0.471604	0.849226
CP037923.1	EKN05_006310	cheR	protein-glutamate O-methyltransferase CheR	CDS	862	9	4	10.1908	-0.346605	-0.48436	0.849282
CP037923.1	EKN05_014150	allC	allantoate amidohydrolase	CDS	1234	29	17	10.0812	-0.177854	-0.469692	0.849388
CP037923.1	EKN05_008350	ydfG	bifunctional NADP-dependent 3-hydroxy acid dehydrogenase/3-hydroxypropionate dehydrogenase YdfG	CDS	748	8	5	9.83635	-0.294365	-0.470756	0.84948
CP037923.1	EKN05_001970	pcm	protein-L-isoaspartate O-methyltransferase	CDS	628	4	3	9.76916	-0.454258	-0.47406	0.849655
CP037923.1	EKN05_003845	smrB	endonuclease SmrB	CDS	553	15	6	9.55588	-0.379033	-0.484419	0.849786
CP037923.1	EKN05_004660	EKN05_004660	pseudouridine-5'-phosphate glycosidase	CDS	940	21	11	9.41207	-0.215861	-0.468573	0.849899
CP037923.1	EKN05_021925	gntT	gluconate transporter	CDS	1318	17	7	10.5524	-0.237558	-0.469734	0.849899
CP037923.1	EKN05_010080	chaB	putative cation transport regulator ChaB	CDS	232	9	2	8.6593	-0.631196	-0.437425	0.84993
CP037923.1	EKN05_013055	ybeQ	Sel1 family TPR-like repeat protein YbeQ	CDS	979	44	28	9.94462	-0.159321	-0.485356	0.85001
CP037923.1	EKN05_012925	EKN05_012925	transposase	pseudo	1633	30	20	10.4952	-0.136231	-0.44189	0.850039
CP037923.1	EKN05_004040	EKN05_004040	YfbU family protein	CDS	496	9	7	8.98097	-0.255248	-0.467758	0.850123
CP037923.1	EKN05_011195	phoH	phosphate starvation-inducible protein PhoH	CDS	925	11	6	10.4677	-0.299732	-0.484642	0.850134
CP037923.1	EKN05_016730	creA	protein CreA	CDS	475	11	9	10.2366	-0.207714	-0.433195	0.850142
CP037923.1	EKN05_011480	EKN05_011480	acylphosphatase	CDS	280	4	4	10.7243	-0.369843	-0.474087	0.850183
CP037923.1	EKN05_012620	bioA	adenosylmethionine--8-amino-7-oxononanoate transaminase	CDS	1291	14	7	10.3635	-0.292835	-0.432559	0.850202
CP037923.1	EKN05_015490	EKN05_015490	phage portal protein	CDS	1243	8	5	8.34582	-0.351736	-0.433683	0.850218
CP037923.1	EKN05_020535	EKN05_020535	hypothetical protein	CDS	433	5	3	10.1477	-0.44638	-0.497455	0.850228
CP037923.1	EKN05_011925	ycaD	MFS transporter	CDS	1150	33	23	9.61029	-0.123855	-0.437676	0.850229
CP037923.1	EKN05_004350	EKN05_004350	DUF1175 domain-containing protein	CDS	625	3	2	9.5302	-0.618518	-0.464728	0.850247
CP037923.1	EKN05_005645	EKN05_005645	YebC/PmpR family DNA-binding transcriptional regulator	CDS	718	54	33	7.56148	-0.140344	-0.46704	0.850253
CP037923.1	EKN05_001200	EKN05_001200	prepilin peptidase-dependent protein	pseudo	472	9	6	9.14666	-0.359673	-0.496804	0.850289
CP037923.1	EKN05_015210	EKN05_015210	DUF1364 domain-containing protein	CDS	292	5	2	6.87502	-0.568678	-0.438047	0.850417
CP037923.1	EKN05_017370	efp	elongation factor P	CDS	568	7	0	5.27187	-3.90709	-0.465665	0.850457
CP037923.1	EKN05_007735	EKN05_007735	transposase	CDS	1210	7	5	5.5806	-0.499985	-0.485437	0.850495
CP037923.1	EKN05_014580	EKN05_014580	GNAT family N-acetyltransferase	CDS	400	13	8	8.77261	-0.250696	-0.445957	0.850531
CP037923.1	EKN05_023250	garK	glycerate 2-kinase	CDS	1147	15	9	8.11072	-0.24174	-0.441936	0.850532
CP037923.1	EKN05_012665	ipaH_6	invasion protein	CDS	1828	12	7	9.80234	-0.290091	-0.439534	0.850633
CP037923.1	EKN05_002320	EKN05_002320	hypothetical protein	pseudo	1018	18	9	9.47572	-0.241869	-0.440665	0.850647
CP037923.1	EKN05_023145	yhbQ	DNA damage response exodeoxyribonuclease YhbQ	CDS	304	7	4	8.41988	-0.348071	-0.446939	0.850689
CP037923.1	EKN05_009075	EKN05_009075	cyclic diguanylate phosphodiesterase	CDS	1600	16	9	10.505	-0.232104	-0.448653	0.8507
CP037923.1	EKN05_019870	EKN05_019870	DUF937 domain-containing protein	CDS	409	8	7	9.84864	-0.356711	-0.443468	0.85071
CP037923.1	EKN05_016915	EKN05_016915	threonine/serine exporter	CDS	475	5	4	9.38881	-0.456107	-0.464811	0.850717
CP037923.1	EKN05_007785	EKN05_007785	HlyD family secretion protein	CDS	859	13	5	9.02152	-0.38113	-0.474099	0.850728
CP037923.1	EKN05_018965	EKN05_018965	DUF406 domain-containing protein	CDS	301	34	19	9.56631	-0.152458	-0.438273	0.85074
CP037923.1	EKN05_001930	EKN05_001930	transposase	CDS	2023	29	17	10.4853	-0.199422	-0.433684	0.850749
CP037923.1	EKN05_018395	dcuS	two-component system sensor histidine kinase DcuS	CDS	1633	24	13	10.6112	-0.219713	-0.449174	0.850752
CP037923.1	EKN05_000430	yghA	NADP(+)-dependent aldehyde reductase	CDS	886	18	10	10.6225	-0.205899	-0.443984	0.850765
CP037923.1	EKN05_005845	msrQ	protein-methionine-sulfoxide reductase heme-binding subunit MsrQ	CDS	637	12	3	10.0365	-0.443609	-0.446274	0.850773
CP037923.1	EKN05_019625	EKN05_019625	hypothetical protein	pseudo	338	70	44	10.4278	-0.0992356	-0.447993	0.85078
CP037923.1	EKN05_006755	yebG	DNA damage-inducible protein YebG	pseudo	292	3	3	10.4239	-0.456117	-0.444499	0.85082
CP037923.1	EKN05_011300	cbpM	chaperone modulator CbpM	CDS	307	6	2	9.41638	-0.615119	-0.465854	0.850829
CP037923.1	EKN05_007985	tus	DNA replication terminus site-binding protein	CDS	931	9	6	9.1258	-0.342502	-0.486214	0.850874
CP037923.1	EKN05_006855	EKN05_006855	transcriptional regulator	pseudo	469	65	37	8.61529	-0.129374	-0.435194	0.850941
CP037923.1	EKN05_003875	EKN05_003875	YfcL family protein	CDS	280	3	2	8.76823	-0.785178	-0.485532	0.850966
CP037923.1	EKN05_013810	fepG	iron-enterobactin ABC transporter permease	CDS	994	13	9	10.1622	-0.230246	-0.439683	0.851029
CP037923.1	EKN05_001310	fucK	L-fuculokinase	pseudo	1421	27	24	8.83235	-0.125669	-0.441962	0.851044
CP037923.1	EKN05_010855	flgB	flagellar basal body rod protein FlgB	CDS	418	3	1	9.51899	-1.00696	-0.433924	0.851058
CP037923.1	EKN05_017205	nsrR	HTH-type transcriptional repressor NsrR	CDS	427	15	8	8.92631	-0.261607	-0.449399	0.851081
CP037923.1	EKN05_018830	frwB	PTS fructose-like transporter subunit IIB	CDS	322	4	3	9.66378	-0.490252	-0.495337	0.851138
CP037923.1	EKN05_017665	EKN05_017665	2-iminobutanoate/2-iminopropanoate deaminase	CDS	388	5	3	9.89926	-0.44175	-0.399709	0.85118
CP037923.1	EKN05_022740	EKN05_022740	hypothetical protein	CDS	274	3	2	8.95293	-0.636588	-0.425153	0.851248
CP037923.1	EKN05_004915	EKN05_004915	tail fiber assembly protein	pseudo	369	8	7	10.5435	-0.286658	-0.449696	0.851343
CP037923.1	EKN05_005155	EKN05_005155	hypothetical protein	CDS	193	9	7	10.4818	-0.305668	-0.442211	0.851348
CP037923.1	EKN05_003335	EKN05_003335	hypothetical protein	CDS	208	27	14	7.93744	-0.199015	-0.488029	0.851385
CP037923.1	EKN05_000225	glnE	bifunctional [glutamate--ammonia ligase]-adenylyl-L-tyrosine phosphorylase/[glutamate--ammonia-ligase] adenylyltransferase	CDS	2842	19	14	10.6344	-0.195262	-0.435283	0.851391
CP037923.1	EKN05_007150	EKN05_007150	LysR family transcriptional regulator	CDS	925	16	10	9.91496	-0.179263	-0.421572	0.851398
CP037923.1	EKN05_002500	pgeF	polyphenol oxidase	CDS	733	12	8	10.4831	-0.333336	-0.486219	0.851433
CP037923.1	EKN05_009815	yciK	YciK family oxidoreductase	CDS	760	15	8	10.0806	-0.250131	-0.434084	0.851442
CP037923.1	EKN05_018450	sorM	PTS mannose transporter subunit IID	CDS	790	7	4	2.87776	-0.434913	-0.486797	0.851442
CP037923.1	EKN05_000590	mltC	membrane-bound lytic murein transglycosylase MltC	CDS	1081	12	8	9.57309	-0.268878	-0.450121	0.851486
CP037923.1	EKN05_003130	hycH	formate hydrogenlyase maturation protein HycH	CDS	415	9	5	9.04156	-0.339675	-0.415704	0.851564
CP037923.1	EKN05_003115	perM	AI-2E family transporter	CDS	1063	14	10	10.0225	-0.203859	-0.40379	0.851577
CP037923.1	EKN05_007450	EKN05_007450	ATP-binding cassette domain-containing protein	pseudo	466	30	20	10.947	-0.154783	-0.425298	0.851641
CP037923.1	EKN05_016545	caiF	carnitine metabolism transcriptional regulator CaiF	CDS	397	47	29	10.6544	-0.0969557	-0.399762	0.851645
CP037923.1	EKN05_018210	nrfA	ammonia-forming nitrite reductase cytochrome c552 subunit	CDS	1438	19	10	9.65461	-0.18309	-0.404202	0.851718
CP037923.1	EKN05_002695	EKN05_002695	hypothetical protein	CDS	679	9	6	3.35715	-0.242776	-0.430328	0.851742
CP037923.1	EKN05_020125	atpI	F0F1 ATP synthase subunit I	CDS	382	5	0	3.80682	-4.14398	-0.487039	0.851774
CP037923.1	EKN05_010075	chaC	gamma-glutamylcyclotransferase	CDS	697	10	6	9.45447	-0.305333	-0.421721	0.851786
CP037923.1	EKN05_022140	phoB	transcriptional regulator PhoB	CDS	733	10	6	9.71187	-0.316317	-0.492247	0.851851
CP037923.1	EKN05_019835	dgoT	MFS transporter	CDS	1294	28	21	9.27522	-0.139319	-0.415796	0.852002
CP037923.1	EKN05_015005	EKN05_015005	DUF1795 domain-containing protein	CDS	448	19	14	9.44444	-0.195841	-0.450145	0.852006
CP037923.1	EKN05_008885	topB	DNA topoisomerase III	CDS	1963	27	13	9.75144	-0.182161	-0.404957	0.852061
CP037923.1	EKN05_022170	cobA	uroporphyrinogen-III C-methyltransferase	CDS	1375	40	21	11.5168	-0.134924	-0.425411	0.852065
CP037923.1	EKN05_013015	rlmH	23S rRNA (pseudouridine(1915)-N(3))-methyltransferase RlmH	CDS	469	4	0	3.9925	-3.22403	-0.399855	0.852074
CP037923.1	EKN05_003660	EKN05_003660	DUF2545 family protein	CDS	244	3	1	9.22704	-0.979356	-0.488463	0.852099
CP037923.1	EKN05_012435	glnQ	glutamine ABC transporter ATP-binding protein GlnQ	CDS	724	8	7	8.63276	-0.259701	-0.404308	0.852137
CP037923.1	EKN05_005255	dcd	dCTP deaminase	CDS	583	4	0	3.96065	-3.26617	-0.421891	0.852156
CP037923.1	EKN05_005075	thiD	bifunctional hydroxymethylpyrimidine kinase/phosphomethylpyrimidine kinase	CDS	802	8	7	9.48805	-0.243417	-0.429276	0.852189
CP037923.1	EKN05_007615	fumD	fumarate hydratase FumD	CDS	211	5	4	7.776	-0.40421	-0.422978	0.852204
CP037923.1	EKN05_008785	astC	succinylornithine/acetylornithine transaminase	pseudo	1222	14	7	9.89127	-0.299258	-0.491274	0.852223
CP037923.1	EKN05_009980	EKN05_009980	IS4 family transposase	CDS	1330	3	2	4.04508	-0.799151	-0.490671	0.852237
CP037923.1	EKN05_003365	EKN05_003365	hypothetical protein	CDS	574	6	5	9.41131	-0.375779	-0.492414	0.852258
CP037923.1	EKN05_021920	malQ	4-alpha-glucanotransferase	CDS	2086	28	15	11.03	-0.163764	-0.426337	0.852265
CP037923.1	EKN05_007145	trg	methyl-accepting chemotaxis protein Trg	CDS	1642	39	21	7.17061	-0.123349	-0.425668	0.852356
CP037923.1	EKN05_012875	EKN05_012875	PBSX family phage terminase large subunit	CDS	685	15	5	8.46177	-0.356607	-0.488763	0.852377
CP037923.1	EKN05_004555	yejH	DEAD/DEAH box helicase	pseudo	1761	10	6	9.69818	-0.293448	-0.422188	0.852408
CP037923.1	EKN05_016765	nadR	multifunctional transcriptional regulator/nicotinamide-nucleotide adenylyltransferase/ribosylnicotinamide kinase NadR	CDS	1234	17	12	9.79291	-0.214404	-0.493404	0.852441
CP037923.1	EKN05_009730	EKN05_009730	DeoR/GlpR transcriptional regulator	CDS	751	20	10	9.56669	-0.254949	-0.405078	0.852468
CP037923.1	EKN05_009180	EKN05_009180	PqiB family protein	pseudo	2635	34	22	9.7577	-0.136154	-0.489246	0.852477
CP037923.1	EKN05_016745	yjjX	non-canonical purine NTP phosphatase	pseudo	522	3	3	10.2719	-0.443585	-0.489821	0.85249
CP037923.1	EKN05_021090	sbp	sulfate ABC transporter substrate-binding protein	CDS	991	12	9	7.08292	-0.25212	-0.450187	0.85251
CP037923.1	EKN05_004020	yfcC	putative basic amino acid antiporter YfcC	CDS	1522	13	6	9.55826	-0.266808	-0.397672	0.852519
CP037923.1	EKN05_014140	arcC	carbamate kinase	CDS	895	8	5	10.4999	-0.263306	-0.39992	0.85253
CP037923.1	EKN05_001120	araE	MFS transporter	CDS	1420	35	21	11.2519	-0.144728	-0.418628	0.852538
CP037923.1	EKN05_009975	adhE	bifunctional acetaldehyde-CoA/alcohol dehydrogenase	CDS	2677	26	11	10.06	-0.243929	-0.426508	0.852635
CP037923.1	EKN05_009780	EKN05_009780	hypothetical protein	CDS	97	7	5	10.2969	-0.288572	-0.423077	0.852641
CP037923.1	EKN05_005425	EKN05_005425	bactoprenol-linked glucose translocase	CDS	376	12	8	8.86774	-0.260198	-0.416211	0.852668
CP037923.1	EKN05_004455	napA	periplasmic nitrate reductase subunit alpha	CDS	2488	19	14	8.9505	-0.205063	-0.401989	0.852705
CP037923.1	EKN05_019490	EKN05_019490	YicC family protein	CDS	865	10	7	10.4899	-0.208665	-0.401405	0.852721
CP037923.1	EKN05_004445	napF	ferredoxin-type protein NapF	CDS	496	8	7	10.2068	-0.293133	-0.450492	0.852767
CP037923.1	EKN05_010680	EKN05_010680	alpha/beta hydrolase	CDS	544	8	7	10.7758	-0.271238	-0.492448	0.852796
CP037923.1	EKN05_012090	EKN05_012090	NAD(P)-dependent oxidoreductase	CDS	1015	15	10	10.6679	-0.181443	-0.417188	0.852816
CP037923.1	EKN05_011590	rlmL	bifunctional 23S rRNA (guanine(2069)-N(7))-methyltransferase RlmK/23S rRNA (guanine(2445)-N(2))-methyltransferase RlmL	CDS	2110	27	14	9.16335	-0.12488	-0.426873	0.852827
CP037923.1	EKN05_007195	tnpA	IS200/IS605 family transposase	pseudo	508	12	9	10.4758	-0.250172	-0.4166	0.852833
CP037923.1	EKN05_005135	gatD	galactitol-1-phosphate 5-dehydrogenase	pseudo	1043	57	32	9.77098	-0.104041	-0.400132	0.852851
CP037923.1	EKN05_020035	phoU	phosphate signaling complex protein PhoU	CDS	727	41	22	9.34403	-0.129327	-0.40568	0.852954
CP037923.1	EKN05_004570	EKN05_004570	hypothetical protein	CDS	346	8	6	10.4573	-0.313357	-0.450825	0.852997
CP037923.1	EKN05_000620	ansB	L-asparaginase 2	CDS	1048	28	15	9.57884	-0.170358	-0.419239	0.853026
CP037923.1	EKN05_017185	EKN05_017185	DUF350 domain-containing protein	CDS	265	4	3	9.62753	-0.374433	-0.400424	0.853101
CP037923.1	EKN05_010230	EKN05_010230	Plug domain-containing protein	CDS	559	6	5	10.5293	-0.373657	-0.461111	0.853128
CP037923.1	EKN05_007690	ydhC	Bcr/CflA family multidrug efflux MFS transporter	CDS	1213	16	8	9.19281	-0.245954	-0.405973	0.853204
CP037923.1	EKN05_011875	ycaN	LysR family transcriptional regulator	CDS	646	3	2	9.42938	-0.486203	-0.390123	0.85323
CP037923.1	EKN05_012825	ybcS	lysozyme	CDS	517	6	3	9.58159	-0.384597	-0.390685	0.853231
CP037923.1	EKN05_008410	EKN05_008410	DUF968 domain-containing protein	pseudo	1052	7	4	8.64605	-0.343978	-0.426955	0.853282
CP037923.1	EKN05_003475	pdxK	pyridoxine/pyridoxal/pyridoxamine kinase	CDS	853	10	7	9.79787	-0.276461	-0.41725	0.853284
CP037923.1	EKN05_017160	bsmA	biofilm peroxide resistance protein BsmA	CDS	331	14	10	10.329	-0.221021	-0.396192	0.853352
CP037923.1	EKN05_015600	EKN05_015600	holin	CDS	217	4	4	6.43403	-0.417657	-0.450829	0.853539
CP037923.1	EKN05_000745	speB	agmatinase	CDS	922	14	7	8.5635	-0.246262	-0.390784	0.853652
CP037923.1	EKN05_020505	yifL	hypothetical protein	CDS	205	6	3	6.98186	-0.495452	-0.407163	0.853672
CP037923.1	EKN05_009165	proQ	RNA chaperone ProQ	CDS	700	8	5	13.4744	-0.287129	-0.406007	0.853692
CP037923.1	EKN05_009435	EKN05_009435	hypothetical protein	CDS	631	7	4	9.59052	-0.305795	-0.426993	0.853778
CP037923.1	EKN05_010960	EKN05_010960	recombinase family protein	CDS	940	21	11	8.98026	-0.241035	-0.455084	0.853894
CP037923.1	EKN05_014960	betA	choline dehydrogenase	CDS	1672	27	18	6.68497	-0.176983	-0.395017	0.853907
CP037923.1	EKN05_022180	nirD	nitrite reductase small subunit NirD	CDS	328	3	0	8.53621	-4.17299	-0.454408	0.853985
CP037923.1	EKN05_007220	EKN05_007220	ABC transporter permease	CDS	796	5	3	10.1086	-0.406663	-0.453824	0.853989
CP037923.1	EKN05_017045	EKN05_017045	DEAD/DEAH box helicase	CDS	2434	47	20	9.26184	-0.122662	-0.390938	0.854024
CP037923.1	EKN05_015060	yafJ	class II glutamine amidotransferase	CDS	769	17	9	8.77264	-0.208647	-0.450882	0.854035
CP037923.1	EKN05_022325	tuf	elongation factor Tu	CDS	1186	5	0	3.03888	-3.11764	-0.407193	0.854165
CP037923.1	EKN05_017630	nrdG	anaerobic ribonucleoside-triphosphate reductase-activating protein	CDS	466	4	2	9.42176	-0.652858	-0.459402	0.854199
CP037923.1	EKN05_013680	rna	ribonuclease I	CDS	808	8	6	10.6379	-0.264014	-0.407681	0.854239
CP037923.1	EKN05_013440	odhB	2-oxoglutarate dehydrogenase complex dihydrolipoyllysine-residue succinyltransferase	CDS	1219	6	0	2.77385	-2.88484	-0.391776	0.854287
CP037923.1	EKN05_014170	gcl	glyoxylate carboligase	CDS	1777	32	14	10.9644	-0.189481	-0.451161	0.854317
CP037923.1	EKN05_018890	yiiX	YiiX family permuted papain-like enzyme	CDS	610	4	4	9.31897	-0.353449	-0.39399	0.854327
CP037923.1	EKN05_000715	EKN05_000715	DUF2684 family protein	CDS	253	3	2	9.84527	-0.524483	-0.455732	0.854377
CP037923.1	EKN05_021840	glgB	1	CDS	2188	32	20	10.5743	-0.169308	-0.458624	0.854387
CP037923.1	EKN05_022655	EKN05_022655	DUF997 family protein	CDS	244	5	3	8.41009	-0.423347	-0.455124	0.854404
CP037923.1	EKN05_011720	gloC	hydroxyacylglutathione hydrolase GloC	CDS	649	10	7	8.04191	-0.243801	-0.391082	0.854404
CP037923.1	EKN05_015925	dapD	2	CDS	826	3	2	9.61355	-0.505875	-0.385974	0.854436
CP037923.1	EKN05_003465	EKN05_003465	WGR domain-containing protein	pseudo	725	33	20	11.6489	-0.1287	-0.393251	0.854485
CP037923.1	EKN05_008780	astA	arginine N-succinyltransferase	CDS	1036	8	5	10.3144	-0.352744	-0.452702	0.854502
CP037923.1	EKN05_013690	ybdR	glutathione-dependent formaldehyde dehydrogenase	CDS	1240	26	18	10.5318	-0.178081	-0.4521	0.854523
CP037923.1	EKN05_014285	fsr	MFS transporter	CDS	1222	11	7	9.68734	-0.241571	-0.392605	0.854559
CP037923.1	EKN05_021915	malP	maltodextrin phosphorylase	CDS	2395	39	23	10.7985	-0.13691	-0.386886	0.85463
CP037923.1	EKN05_010390	EKN05_010390	hypothetical protein	CDS	175	3	3	9.26263	-0.436329	-0.408324	0.854692
CP037923.1	EKN05_007495	aroD	type I 3-dehydroquinate dehydratase	CDS	760	4	0	3.27838	-3.50881	-0.451282	0.85475
CP037923.1	EKN05_006835	EKN05_006835	exodeoxyribonuclease VIII	pseudo	931	12	11	9.17685	-0.22332	-0.391828	0.854752
CP037923.1	EKN05_004815	pbpG	D-alanyl-D-alanine endopeptidase	CDS	934	15	8	9.44568	-0.285975	-0.457651	0.854759
CP037923.1	EKN05_012295	rimO	30S ribosomal protein S12 methylthiotransferase RimO	CDS	1327	18	10	7.94432	-0.220619	-0.455744	0.854916
CP037923.1	EKN05_016410	araB	ribulokinase	CDS	1702	26	15	10.4188	-0.147219	-0.38598	0.85494
CP037923.1	EKN05_011010	EKN05_011010	IS3 family transposase	pseudo	1211	3	0	4.15701	-3.1002	-0.387092	0.854954
CP037923.1	EKN05_013200	nagB	glucosamine-6-phosphate deaminase	CDS	802	13	10	9.18052	-0.215324	-0.384831	0.85496
CP037923.1	EKN05_000290	EKN05_000290	DUF1190 family protein	CDS	673	20	18	10.0981	-0.197972	-0.456105	0.855124
CP037923.1	EKN05_010825	flgH	flagellar basal body L-ring protein FlgH	CDS	700	4	3	9.39571	-0.369469	-0.408354	0.855187
CP037923.1	EKN05_014090	EKN05_014090	hypothetical protein	pseudo	182	4	0	5.44191	-3.3823	-0.409455	0.85522
CP037923.1	EKN05_023395	EKN05_023395	pilus assembly protein CblD	CDS	1090	10	6	9.96555	-0.26672	-0.408866	0.855239
CP037923.1	EKN05_002985	rlmN	bifunctional tRNA (adenosine(37)-C2)-methyltransferase TrmG/ribosomal RNA large subunit methyltransferase RlmN	CDS	1156	9	4	10.1104	-0.312025	-0.375927	0.855381
CP037923.1	EKN05_007245	ydcY	DUF2526 domain-containing protein	CDS	235	4	2	6.40272	-0.584972	-0.456395	0.8554
CP037923.1	EKN05_003480	crr	PTS glucose transporter subunit IIA	CDS	511	8	0	5.23572	-3.36835	-0.409812	0.855415
CP037923.1	EKN05_008040	EKN05_008040	hypothetical protein	CDS	172	21	10	8.29431	-0.206584	-0.387096	0.855462
CP037923.1	EKN05_018850	gldA	bifunctional L-1	pseudo	1103	11	5	10.5458	-0.263309	-0.410613	0.855727
CP037923.1	EKN05_022235	EKN05_022235	OsmC family protein	CDS	406	7	3	10.6989	-0.41192	-0.409953	0.85581
CP037923.1	EKN05_016355	leuB	3-isopropylmalate dehydrogenase	CDS	1093	10	5	10.5486	-0.297783	-0.375992	0.855828
CP037923.1	EKN05_010905	EKN05_010905	lipoprotein	CDS	562	10	7	9.66496	-0.262022	-0.368034	0.855919
CP037923.1	EKN05_013925	pheP	aromatic amino acid transporter AroP	CDS	1378	23	16	10.2387	-0.103757	-0.370706	0.856037
CP037923.1	EKN05_002370	EKN05_002370	glycerol-3-phosphate responsive antiterminator	pseudo	577	21	16	9.09969	-0.159924	-0.376271	0.856083
CP037923.1	EKN05_003280	EKN05_003280	NADP-dependent oxaloacetate-decarboxylating malate dehydrogenase	CDS	2281	31	13	9.64177	-0.161834	-0.36613	0.856118
CP037923.1	EKN05_003830	EKN05_003830	fimbrial protein	CDS	430	12	7	8.36775	-0.228846	-0.381827	0.856148
CP037923.1	EKN05_004405	ompC	porin OmpC	CDS	1123	22	2	6.18819	-0.566113	-0.382916	0.856182
CP037923.1	EKN05_001375	aroF	3-deoxy-7-phosphoheptulonate synthase AroF	CDS	1072	22	14	10.6846	-0.189059	-0.37101	0.856268
CP037923.1	EKN05_023050	EKN05_023050	phosphoethanolamine transferase	pseudo	1609	180	108	10.2124	-0.0589309	-0.373777	0.856304
CP037923.1	EKN05_016935	opgB	phosphatidylglycerol--membrane-oligosaccharide glycerophosphotransferase	CDS	2293	49	32	10.061	-0.110731	-0.366476	0.85631
CP037923.1	EKN05_022240	prkB	phosphoribulokinase	CDS	871	10	9	6.21518	-0.193406	-0.374313	0.856327
CP037923.1	EKN05_021005	frvA	PTS fructose transporter subunit IIA	CDS	448	38	24	11.0533	-0.113624	-0.368107	0.856355
CP037923.1	EKN05_017605	fbp	class 1 fructose-bisphosphatase	CDS	1000	19	10	9.74904	-0.190009	-0.372581	0.856369
CP037923.1	EKN05_008025	pntA	Re/Si-specific NAD(P)(+) transhydrogenase subunit alpha	CDS	1534	16	9	7.96922	-0.186025	-0.369768	0.856375
CP037923.1	EKN05_006280	motA	flagellar motor stator protein MotA	CDS	889	4	4	10.3474	-0.295934	-0.382128	0.856386
CP037923.1	EKN05_014430	amtB	ammonium transporter AmtB	CDS	1288	12	7	9.68341	-0.230888	-0.379295	0.8564
CP037923.1	EKN05_015070	yafL	peptidoglycan endopeptidase	CDS	556	7	3	2.77289	-0.382158	-0.371401	0.85642
CP037923.1	EKN05_014555	EKN05_014555	cytochrome o ubiquinol oxidase subunit III	pseudo	616	4	2	9.18356	-0.455841	-0.376369	0.856501
CP037923.1	EKN05_002505	rluD	23S rRNA pseudouridine(1911/1915/1917) synthase RluD	CDS	982	14	6	10.9219	-0.235174	-0.368425	0.856573
CP037923.1	EKN05_009925	kch	voltage-gated potassium channel protein	CDS	1255	73	44	9.8193	-0.103323	-0.37789	0.856652
CP037923.1	EKN05_008205	EKN05_008205	DUF4186 domain-containing protein	CDS	361	5	2	10.6357	-0.463787	-0.366641	0.856665
CP037923.1	EKN05_018140	EKN05_018140	MmcQ/YjbR family DNA-binding protein	CDS	358	7	3	9.48682	-0.415459	-0.380672	0.856682
CP037923.1	EKN05_009540	pgmB	beta-phosphoglucomutase	CDS	661	6	1	9.78886	-0.722522	-0.380062	0.856725
CP037923.1	EKN05_009555	EKN05_009555	sugar phosphate isomerase/epimerase	pseudo	777	6	2	8.19068	-0.59154	-0.36874	0.856793
CP037923.1	EKN05_022645	prmA	50S ribosomal protein L11 methyltransferase	CDS	883	11	8	8.91934	-0.225519	-0.378276	0.856812
CP037923.1	EKN05_007800	slyB	outer membrane lipoprotein SlyB	CDS	469	6	4	8.74607	-0.32351	-0.371526	0.856813
CP037923.1	EKN05_006915	EKN05_006915	AraC family transcriptional regulator	CDS	817	92	51	9.79153	-0.0810925	-0.379381	0.85683
CP037923.1	EKN05_017125	ulaD	3-keto-L-gulonate-6-phosphate decarboxylase UlaD	CDS	652	7	4	10.6635	-0.346748	-0.377095	0.856861
CP037923.1	EKN05_016645	msyB	acidic protein MsyB	CDS	715	11	7	9.28912	-0.187638	-0.372589	0.856867
CP037923.1	EKN05_004990	EKN05_004990	hypothetical protein	pseudo	1333	12	7	8.67673	-0.182834	-0.363552	0.857422
CP037923.1	EKN05_019355	yibD	glycosyltransferase	CDS	844	79	54	9.52165	-0.0794726	-0.36381	0.857693
CP037923.1	EKN05_018225	nrfD	cytochrome c nitrite reductase subunit NrfD	CDS	958	9	4	11.3305	1.42181	1.53596	0.858998
CP037923.1	EKN05_010530	EKN05_010530	hypothetical protein	CDS	307	3	2	8.81444	-0.395175	-0.360478	0.859168
CP037923.1	EKN05_014755	sbcD	exonuclease subunit SbcD	CDS	1204	15	13	10.9865	-0.160687	-0.36083	0.859354
CP037923.1	EKN05_021085	pfkA	6-phosphofructokinase	CDS	964	14	6	7.27819	-0.288437	-0.358714	0.859741
CP037923.1	EKN05_018455	sorE	L-sorbose 1-phosphate reductase	CDS	1231	15	9	9.7	-0.192965	-0.346164	0.85995
CP037923.1	EKN05_001775	ascF	PTS cellobiose/arbutin/salicin transporter subunit IIBC	CDS	1468	28	15	9.7878	-0.135552	-0.356229	0.859957
CP037923.1	EKN05_014180	allA	ureidoglycolate lyase	CDS	484	6	4	11.0003	-0.436112	-0.359001	0.859986
CP037923.1	EKN05_015975	clcA	H(+)/Cl(-) exchange transporter ClcA	CDS	1423	24	14	10.7903	-0.149866	-0.355631	0.859991
CP037923.1	EKN05_019065	xylH	xylose ABC transporter permease XylH	pseudo	1183	26	19	9.68001	-0.0970715	-0.347777	0.860007
CP037923.1	EKN05_011275	wrbA	NAD(P)H:quinone oxidoreductase	CDS	598	10	3	10.2219	-0.375709	-0.348855	0.860042
CP037923.1	EKN05_001160	ygdR	lipoprotein YgdR	CDS	220	4	3	10.7104	-0.34057	-0.354827	0.860208
CP037923.1	EKN05_006825	EKN05_006825	hypothetical protein	CDS	1099	60	33	8.70233	-0.11801	-0.346395	0.860241
CP037923.1	EKN05_003725	EKN05_003725	LacI family DNA-binding transcriptional regulator	CDS	997	22	15	8.13132	-0.159261	-0.357	0.86027
CP037923.1	EKN05_015635	sat1	impE family protein	CDS	634	6	1	7.98985	-0.773465	-0.356383	0.860321
CP037923.1	EKN05_010500	EKN05_010500	HK97 family phage prohead protease	CDS	574	14	10	10.2409	-0.186177	-0.349081	0.860338
CP037923.1	EKN05_002940	hscA	Fe-S protein assembly chaperone HscA	CDS	1852	20	10	4.74214	-0.208303	-0.346805	0.860373
CP037923.1	EKN05_023200	EKN05_023200	fimbrial biogenesis outer membrane usher protein	pseudo	796	14	7	9.50739	-0.218863	-0.349407	0.860545
CP037923.1	EKN05_007020	hslJ	heat shock protein HslJ	pseudo	322	10	4	10.5056	-0.333903	-0.357052	0.860725
CP037923.1	EKN05_020400	wecE	dTDP-4-amino-4	CDS	1132	13	3	3.73915	-0.475773	-0.349687	0.860794
CP037923.1	EKN05_019075	EKN05_019075	protein bax	CDS	826	18	5	6.36641	-0.28746	-0.342548	0.861173
CP037923.1	EKN05_019135	ulaD	3-keto-L-gulonate-6-phosphate decarboxylase UlaD	CDS	664	7	3	8.6222	-0.360004	-0.349748	0.861239
CP037923.1	EKN05_013510	tolB	Tol-Pal system protein TolB	CDS	1294	21	1	4.02003	-0.643252	-0.351336	0.861321
CP037923.1	EKN05_017500	cycA	D-serine/D-alanine/glycine transporter	CDS	1414	18	8	10.4095	-0.206186	-0.342861	0.861391
CP037923.1	EKN05_014855	EKN05_014855	DUF2755 family protein	CDS	310	3	3	9.45471	-0.355587	-0.339472	0.861424
CP037923.1	EKN05_001840	hycA	formate hydrogenlyase regulatory protein HycA	CDS	463	4	2	9.88804	-0.433416	-0.351773	0.861431
CP037923.1	EKN05_018180	EKN05_018180	NCS2 family permease	CDS	1351	22	12	9.99502	-0.188421	-0.352881	0.861444
CP037923.1	EKN05_004980	EKN05_004980	DUF1307 domain-containing protein	CDS	463	8	3	10.5179	-0.413366	-0.350603	0.861474
CP037923.1	EKN05_003440	cysP	sulfate ABC transporter substrate-binding protein	CDS	1018	24	5	6.42084	-0.290713	-0.352012	0.861718
CP037923.1	EKN05_004615	yeiQ	mannitol dehydrogenase family protein	CDS	1468	27	14	10.0231	-0.163355	-0.33133	0.861719
CP037923.1	EKN05_019830	cbrA	colicin M resistance protein	CDS	1102	10	5	10.6374	-0.270403	-0.339687	0.861728
CP037923.1	EKN05_017580	ytfQ	galactofuranose ABC transporter substrate-binding protein YtfQ	pseudo	958	12	10	11.5674	-0.156095	-0.337932	0.861798
CP037923.1	EKN05_022610	EKN05_022610	amino acid ABC transporter permease	pseudo	1172	20	11	9.25873	-0.160469	-0.342879	0.86187
CP037923.1	EKN05_015285	EKN05_015285	restriction endonuclease	CDS	181	12	7	10.4679	1.02803	1.53155	0.86201
CP037923.1	EKN05_021480	prlC	oligopeptidase A	CDS	2044	23	13	5.24776	-0.148416	-0.343206	0.862076
CP037923.1	EKN05_009560	ycjQ	zinc-binding alcohol dehydrogenase	CDS	1054	9	8	11.3118	-0.225603	-0.336999	0.862129
CP037923.1	EKN05_021810	EKN05_021810	pirin family protein	CDS	697	13	8	11.1731	-0.216084	-0.339776	0.862143
CP037923.1	EKN05_007910	add	adenosine deaminase	CDS	1003	14	5	3.90148	-0.213256	-0.33133	0.862209
CP037923.1	EKN05_003525	yfeR	LysR family transcriptional regulator	CDS	928	11	6	9.28155	-0.211458	-0.330197	0.862225
CP037923.1	EKN05_014275	ybaK	Cys-tRNA(Pro)/Cys-tRNA(Cys) deacylase YbaK	CDS	481	5	4	10.0583	1.2119	1.52357	0.862291
CP037923.1	EKN05_007655	EKN05_007655	monooxygenase	CDS	307	3	0	7.69815	-2.967	-0.331729	0.862348
CP037923.1	EKN05_009850	trpD	bifunctional anthranilate synthase glutamate amidotransferase component TrpG/anthranilate phosphoribosyltransferase TrpD	CDS	1597	7	5	10.1201	-0.195689	-0.333351	0.862393
CP037923.1	EKN05_017675	pyrB	aspartate carbamoyltransferase	CDS	937	11	6	9.32847	-0.219016	-0.335579	0.862397
CP037923.1	EKN05_002255	EKN05_002255	hypothetical protein	CDS	616	14	10	9.93358	-0.145025	-0.334947	0.862461
CP037923.1	EKN05_002495	clpB	ATP-dependent chaperone ClpB	CDS	2575	37	25	9.05323	-0.100467	-0.339899	0.862529
CP037923.1	EKN05_001030	EKN05_001030	isopentenyl-diphosphate Delta-isomerase	CDS	550	9	4	11.6202	-0.274212	-0.335968	0.862546
CP037923.1	EKN05_000205	bacA	undecaprenyl-diphosphate phosphatase	CDS	823	12	6	11.6495	1.42656	1.54175	0.862658
CP037923.1	EKN05_018880	metB	cystathionine gamma-synthase	CDS	1162	6	5	9.95421	-0.271069	-0.332488	0.862662
CP037923.1	EKN05_002945	fdx	ISC system 2Fe-2S type ferredoxin	CDS	337	4	0	5.27685	-2.66695	-0.331899	0.862689
CP037923.1	EKN05_020880	yihR	aldose-1-epimerase	CDS	928	85	42	9.99957	-0.0636468	-0.334098	0.862719
CP037923.1	EKN05_003330	EKN05_003330	glutamate decarboxylase	CDS	487	38	22	9.87855	0.549117	1.55517	0.862739
CP037923.1	EKN05_006410	EKN05_006410	twin-arginine translocation signal domain-containing protein	pseudo	1321	22	13	10.2606	0.67739	1.53891	0.862952
CP037923.1	EKN05_005140	gatR	DeoR/GlpR transcriptional regulator	CDS	781	36	21	10.5809	-0.11149	-0.339977	0.862954
CP037923.1	EKN05_005435	EKN05_005435	hypothetical protein	CDS	601	67	38	7.93203	0.329808	1.53614	0.863167
CP037923.1	EKN05_011545	ompA	porin OmpA	CDS	1048	12	6	9.76272	1.15764	1.52818	0.86329
CP037923.1	EKN05_003780	fadL	long-chain fatty acid transporter FadL	CDS	1342	50	23	8.20451	-0.122692	-0.328241	0.863454
CP037923.1	EKN05_000580	speC	ornithine decarboxylase	pseudo	2136	15	13	10.3308	-0.152038	-0.327119	0.863461
CP037923.1	EKN05_001715	srlE	PTS glucitol/sorbitol transporter subunit IIB	pseudo	960	10	4	11.1933	-0.272196	-0.327198	0.863881
CP037923.1	EKN05_003765	yfdC	hypothetical protein	CDS	934	16	11	10.2801	-0.166934	-0.324493	0.864788
CP037923.1	EKN05_015325	EKN05_015325	hypothetical protein	pseudo	462	29	18	9.16122	-0.110225	-0.324892	0.864928
CP037923.1	EKN05_013490	ybgC	acyl-CoA thioesterase YbgC	CDS	406	8	6	9.50812	0.952563	1.55651	0.86512
CP037923.1	EKN05_015685	gloB	hydroxyacylglutathione hydrolase	CDS	757	11	7	4.52181	0.930605	1.51905	0.865552
CP037923.1	EKN05_017735	valS	valine--tRNA ligase	CDS	2857	5	2	7.98206	-0.455781	-0.322651	0.865915
CP037923.1	EKN05_013435	sucA	2-oxoglutarate dehydrogenase E1 component	CDS	2803	18	1	6.58631	4.0104	1.54508	0.866111
CP037923.1	EKN05_005375	wcaM	colanic acid biosynthesis protein WcaM	pseudo	1396	44	27	9.8284	0.462836	1.54224	0.866382
CP037923.1	EKN05_018125	EKN05_018125	hypothetical protein	pseudo	206	3	1	7.03674	3.73232	1.52362	0.866603
CP037923.1	EKN05_011120	ghrA	glyoxylate/hydroxypyruvate reductase GhrA	pseudo	940	16	14	11.9254	-0.107332	-0.24932	0.86721
CP037923.1	EKN05_016360	leuC	3-isopropylmalate dehydratase large subunit	CDS	1402	18	9	4.31815	-0.13034	-0.320501	0.867313
CP037923.1	EKN05_014225	fetA	iron ABC transporter ATP-binding protein FetA	CDS	679	37	26	11.21	-0.0857916	-0.314314	0.867355
CP037923.1	EKN05_002920	yfhO	IscS subfamily cysteine desulfurase	CDS	1216	4	0	3.85158	-2.44367	-0.319846	0.867398
CP037923.1	EKN05_004505	ccmF	heme lyase CcmF/NrfE family subunit	CDS	1945	11	9	10.4951	-0.15696	-0.248516	0.867424
CP037923.1	EKN05_013865	EKN05_013865	type I toxin-antitoxin system Hok family toxin	CDS	154	4	3	9.76848	-0.242256	-0.229353	0.867465
CP037923.1	EKN05_013725	EKN05_013725	IS3 family transposase	CDS	1149	3	2	5.88971	-0.591745	-0.318017	0.867532
CP037923.1	EKN05_001740	gutQ	arabinose-5-phosphate isomerase GutQ	CDS	967	11	5	10.4465	-0.200965	-0.2298	0.867546
CP037923.1	EKN05_018615	thiH	2-iminoacetate synthase ThiH	CDS	1135	9	6	9.18074	-0.187495	-0.249366	0.867629
CP037923.1	EKN05_020015	yieC	carbohydrate porin	CDS	1618	200	122	10.4272	-0.0377032	-0.247718	0.867633
CP037923.1	EKN05_015240	EKN05_015240	helicase DnaB	CDS	1438	19	7	9.08291	-0.1864	-0.31434	0.86782
CP037923.1	EKN05_002190	EKN05_002190	phage terminase large subunit family protein	CDS	1930	27	16	10.239	-0.0901565	-0.229942	0.867878
CP037923.1	EKN05_015480	EKN05_015480	phage major capsid protein	CDS	1207	8	6	10.5604	-0.198803	-0.316501	0.867882
CP037923.1	EKN05_013495	tolQ	Tol-Pal system protein TolQ	CDS	694	5	0	2.71246	-1.84275	-0.244108	0.867906
CP037923.1	EKN05_000700	EKN05_000700	SprT family zinc-dependent metalloprotease	CDS	499	6	4	10.294	-0.282977	-0.318121	0.867931
CP037923.1	EKN05_014515	EKN05_014515	hypothetical protein	CDS	580	11	4	10.3633	-0.178049	-0.238583	0.867954
CP037923.1	EKN05_018400	EKN05_018400	hypothetical protein	CDS	193	3	0	8.96954	-2.72459	-0.318626	0.867978
CP037923.1	EKN05_016990	hpaI	4-hydroxy-2-oxoheptanedioate aldolase	pseudo	801	9	6	9.49618	-0.21508	-0.316916	0.868008
CP037923.1	EKN05_005145	yegS	lipid kinase YegS	CDS	901	56	28	7.82694	-0.076497	-0.230285	0.868044
CP037923.1	EKN05_022905	rpoN	RNA polymerase factor sigma-54	CDS	1435	4	0	2.45528	-1.84746	-0.249383	0.868073
CP037923.1	EKN05_001550	ygaP	thiosulfate sulfurtransferase YgaP	CDS	526	40	24	9.34049	-0.065981	-0.227987	0.868141
CP037923.1	EKN05_013020	rsfS	ribosome silencing factor	CDS	319	3	0	4.26276	-2.45552	-0.314444	0.868217
CP037923.1	EKN05_010345	EKN05_010345	hypothetical protein	pseudo	213	6	5	10.1913	-0.185582	-0.244274	0.868223
CP037923.1	EKN05_022110	EKN05_022110	YhfX family PLP-dependent enzyme	CDS	1165	19	8	8.91435	-0.149631	-0.23876	0.86826
CP037923.1	EKN05_011475	tusE	sulfurtransferase TusE	CDS	331	4	0	3.97324	-1.90446	-0.241487	0.868266
CP037923.1	EKN05_001010	dsbC	bifunctional protein-disulfide isomerase/oxidoreductase DsbC	CDS	712	10	6	9.17217	-0.149546	-0.240365	0.868289
CP037923.1	EKN05_018365	melB	melibiose:sodium transporter MelB	CDS	1423	43	27	9.91081	-0.0789474	-0.249599	0.86835
CP037923.1	EKN05_005015	apbC	iron-sulfur cluster carrier protein ApbC	CDS	1111	16	9	10.3242	-0.134613	-0.237556	0.868352
CP037923.1	EKN05_018755	EKN05_018755	MFS transporter	pseudo	928	13	8	10.4698	-0.129102	-0.230423	0.868381
CP037923.1	EKN05_022080	dam	adenine-specific DNA-methyltransferase	CDS	838	6	0	2.6756	-1.82527	-0.239702	0.868386
CP037923.1	EKN05_019235	mtlA	PTS mannitol transporter subunit IICBA	CDS	1915	19	13	9.36018	-0.15129	-0.314761	0.868428
CP037923.1	EKN05_014220	fetB	iron export ABC transporter permease subunit FetB	CDS	781	56	37	9.20687	-0.0771797	-0.315318	0.86843
CP037923.1	EKN05_019910	yidD	membrane protein insertion efficiency factor YidD	CDS	259	5	5	6.85096	-0.215215	-0.244526	0.868469
CP037923.1	EKN05_020525	yigB	5-amino-6-(5-phospho-D-ribitylamino)uracil phosphatase YigB	CDS	718	4	2	10.4524	-0.296312	-0.242866	0.868484
CP037923.1	EKN05_002150	EKN05_002150	phage tail protein	CDS	583	9	5	10.6388	-0.181736	-0.24166	0.868577
CP037923.1	EKN05_022810	nanR	transcriptional regulator NanR	CDS	793	18	12	10.2774	0.773252	1.50955	0.868588
CP037923.1	EKN05_019670	iutA	TonB-dependent receptor	CDS	2200	7	0	3.27336	-1.64306	-0.230692	0.868609
CP037923.1	EKN05_011690	ssuB	aliphatic sulfonates ABC transporter ATP-binding protein	CDS	769	8	7	8.82899	-0.154492	-0.242154	0.868621
CP037923.1	EKN05_019715	uhpC	MFS transporter family glucose-6-phosphate receptor UhpC	CDS	1321	14	7	9.66713	-0.140846	-0.236681	0.868624
CP037923.1	EKN05_018060	dgkA	diacylglycerol kinase	CDS	370	7	5	8.67417	-0.176008	-0.240483	0.868645
CP037923.1	EKN05_012050	aqpZ	aquaporin Z	CDS	697	9	5	10.4276	-0.232322	-0.238824	0.868661
CP037923.1	EKN05_010785	yceF	septum formation inhibitor Maf	CDS	586	12	9	10.6474	-0.137424	-0.249609	0.868801
CP037923.1	EKN05_006260	otsA	alpha	pseudo	1416	51	30	10.3201	-0.0735911	-0.23099	0.868813
CP037923.1	EKN05_018745	udhA	Si-specific NAD(P)(+) transhydrogenase	CDS	1402	5	0	3.38087	-1.75494	-0.244633	0.868837
CP037923.1	EKN05_007170	rimL	50S ribosomal protein L7/L12-serine acetyltransferase	CDS	538	19	10	7.15342	-0.112158	-0.22651	0.868908
CP037923.1	EKN05_013385	EKN05_013385	type 1 fimbrial protein	pseudo	1077	48	30	10.2495	-0.0634538	-0.224773	0.868991
CP037923.1	EKN05_003815	yfcS	fimbrial protein	CDS	724	8	6	9.37627	-0.122966	-0.231796	0.86905
CP037923.1	EKN05_009210	EKN05_009210	serine/threonine protein phosphatase	pseudo	448	22	15	8.62073	-0.11248	-0.249825	0.869079
CP037923.1	EKN05_018265	mdtO	multidrug efflux transporter permease subunit MdtO	CDS	2044	26	18	9.70971	-0.0912487	-0.232793	0.869129
CP037923.1	EKN05_021890	glpR	DeoR/GlpR family transcriptional regulator	CDS	760	9	7	8.84996	-0.168928	-0.235447	0.869194
CP037923.1	EKN05_015030	EKN05_015030	hypothetical protein	CDS	322	21	10	6.81317	0.78773	1.54597	0.869211
CP037923.1	EKN05_000870	scpB	methylmalonyl-CoA decarboxylase	CDS	787	8	6	10.0982	-0.166887	-0.244703	0.869235
CP037923.1	EKN05_009505	tpx	thiol peroxidase	CDS	508	4	2	9.70182	-0.370452	-0.250592	0.869355
CP037923.1	EKN05_003755	EKN05_003755	DUF4102 domain-containing protein	CDS	496	19	9	7.95764	-0.13202	-0.245068	0.869388
CP037923.1	EKN05_003175	hyfA	hydrogenase 4 subunit HyfA	CDS	619	9	6	6.40162	-0.166088	-0.256035	0.869397
CP037923.1	EKN05_014710	yajC	preprotein translocase subunit YajC	CDS	334	4	0	6.90859	-1.97659	-0.249992	0.869399
CP037923.1	EKN05_012980	ybeF	DNA-binding transcriptional regulator	CDS	952	53	25	9.99866	-0.0862269	-0.232987	0.869421
CP037923.1	EKN05_013585	galK	galactokinase	CDS	1150	9	7	10.888	-0.122353	-0.231818	0.869483
CP037923.1	EKN05_017485	EKN05_017485	hypothetical protein	pseudo	547	7	6	8.14822	1.14977	1.51409	0.869586
CP037923.1	EKN05_021860	glgP	glycogen phosphorylase	CDS	2449	26	17	9.72388	-0.0773225	-0.234426	0.869587
CP037923.1	EKN05_000540	EKN05_000540	protein GlcG	CDS	406	4	2	10.2604	-0.294781	-0.256348	0.869596
CP037923.1	EKN05_004255	EKN05_004255	aldolase	CDS	472	3	2	8.63403	-0.363539	-0.252468	0.869624
CP037923.1	EKN05_017495	fklB	FKBP-type peptidyl-prolyl cis-trans isomerase	CDS	622	9	6	11.222	-0.180884	-0.251743	0.869772
CP037923.1	EKN05_009515	EKN05_009515	TIGR01620 family protein	CDS	1063	17	11	9.44533	-0.121204	-0.250631	0.869784
CP037923.1	EKN05_021075	cpxP	cell-envelope stress modulator CpxP	CDS	502	5	3	10.4573	-0.231188	-0.258836	0.869818
CP037923.1	EKN05_012870	EKN05_012870	hypothetical protein	CDS	766	3	3	6.9542	-0.263104	-0.233049	0.869822
CP037923.1	EKN05_008630	EKN05_008630	hypothetical protein	pseudo	408	69	33	7.69167	-0.0650635	-0.222667	0.869826
CP037923.1	EKN05_014070	EKN05_014070	fimbrial protein	pseudo	1108	56	34	7.56254	-0.0720368	-0.256543	0.869896
CP037923.1	EKN05_013465	mngB	mannosylglycerate hydrolase	CDS	2635	45	21	9.36801	-0.100606	-0.251009	0.869927
CP037923.1	EKN05_007925	malI	Mal regulon transcriptional regulator MalI	CDS	1030	17	7	12.7532	-0.144558	-0.23344	0.869951
CP037923.1	EKN05_017415	fxsA	membrane protein FxsA	CDS	478	18	7	9.52827	-0.154482	-0.254821	0.869956
CP037923.1	EKN05_018860	yijE	cystine transporter YijE	CDS	907	12	5	10.6162	-0.165477	-0.25366	0.870008
CP037923.1	EKN05_011930	EKN05_011930	hydrolase	CDS	628	15	7	10.7936	0.859255	1.51127	0.870008
CP037923.1	EKN05_016115	EKN05_016115	hypothetical protein	CDS	349	7	3	10.4875	-0.232814	-0.25249	0.870067
CP037923.1	EKN05_020890	yihT	sulfofructosephosphate aldolase	CDS	880	5	4	9.68953	-0.174128	-0.21034	0.870103
CP037923.1	EKN05_020150	atpA	F0F1 ATP synthase subunit alpha	CDS	1543	3	0	2.34496	-1.59287	-0.210798	0.870173
CP037923.1	EKN05_005095	EKN05_005095	ADP-ribosylglycohydrolase family protein	pseudo	1005	3	3	9.9769	-0.243654	-0.256725	0.870205
CP037923.1	EKN05_014250	ybaS	glutaminase	CDS	934	15	10	9.44112	-0.165525	-0.31049	0.870211
CP037923.1	EKN05_021620	EKN05_021620	type II toxin-antitoxin system HicB family antitoxin	CDS	361	37	16	6.75609	-0.102226	-0.257261	0.870218
CP037923.1	EKN05_005320	wcaF	colanic acid biosynthesis acetyltransferase WcaF	CDS	550	19	11	9.8949	-0.109155	-0.260009	0.870221
CP037923.1	EKN05_004030	ackA	acetate kinase	CDS	1204	5	0	1.51017	-1.83935	-0.253944	0.870232
CP037923.1	EKN05_018590	thiC	phosphomethylpyrimidine synthase ThiC	CDS	1897	22	13	11.3018	-0.123261	-0.258884	0.870242
CP037923.1	EKN05_015110	EKN05_015110	RNA ligase RtcB family protein	CDS	1072	33	14	9.39735	-0.0817586	-0.211739	0.870294
CP037923.1	EKN05_013280	kdpE	two-component system response regulator KdpE	CDS	679	9	6	9.44532	-0.156879	-0.221539	0.870304
CP037923.1	EKN05_001540	EKN05_001540	YqaE/Pmp3 family membrane protein	CDS	160	5	3	10.1158	-0.260603	-0.252757	0.870304
CP037923.1	EKN05_018530	purH	bifunctional phosphoribosylaminoimidazolecarboxamide formyltransferase/IMP cyclohydrolase	CDS	1591	13	5	9.67185	-0.185482	-0.220413	0.870333
CP037923.1	EKN05_012260	EKN05_012260	hypothetical protein	pseudo	250	6	3	7.91107	-0.193289	-0.209484	0.870356
CP037923.1	EKN05_001825	hycD	formate hydrogenlyase subunit HycD	CDS	925	10	8	9.3756	-0.127748	-0.220903	0.870378
CP037923.1	EKN05_002010	cysN	sulfate adenylyltransferase subunit CysN	CDS	1429	15	11	11.2417	-0.104215	-0.210985	0.870464
CP037923.1	EKN05_020010	yieL	esterase family protein	CDS	1180	39	25	10.4303	-0.0681816	-0.212022	0.870507
CP037923.1	EKN05_006050	ybcM	AraC family transcriptional regulator	CDS	799	62	31	6.50814	-0.0815463	-0.257468	0.870507
CP037923.1	EKN05_020065	lpfC	fimbrial biogenesis outer membrane usher protein	CDS	2524	157	97	10.5372	-0.0458683	-0.26021	0.870517
CP037923.1	EKN05_018350	adiA	arginine decarboxylase	CDS	2269	39	21	10.8132	-0.0998349	-0.259063	0.870555
CP037923.1	EKN05_010445	purB	adenylosuccinate lyase	CDS	1372	5	0	4.42194	-1.9988	-0.260592	0.87066
CP037923.1	EKN05_018310	EKN05_018310	hypothetical protein	CDS	880	6	2	11.0017	-0.26127	-0.212378	0.870661
CP037923.1	EKN05_008760	spy	ATP-independent periplasmic protein-refolding chaperone	CDS	487	18	12	9.71072	-0.101144	-0.212796	0.870765
CP037923.1	EKN05_011190	pgaD	poly-beta-1	CDS	415	15	12	10.6243	-0.10345	-0.213107	0.870956
CP037923.1	EKN05_018735	EKN05_018735	YijD family membrane protein	CDS	361	12	6	8.3524	-0.14629	-0.213625	0.870978
CP037923.1	EKN05_007350	fdnI	formate dehydrogenase-N subunit gamma	CDS	655	7	1	12.865	-0.517656	-0.260716	0.871021
CP037923.1	EKN05_018360	melA	alpha-galactosidase	CDS	1357	11	6	6.52726	-0.20177	-0.308846	0.871161
CP037923.1	EKN05_003730	EKN05_003730	glycoside hydrolase family 32 protein	CDS	1435	22	12	10.156	-0.0974769	-0.218259	0.871204
CP037923.1	EKN05_012320	gsiC	glutathione ABC transporter permease GsiC	CDS	922	13	5	8.99282	-0.176608	-0.213655	0.8714
CP037923.1	EKN05_008900	sppA	signal peptide peptidase SppA	CDS	1858	32	19	8.75991	-0.101042	-0.260728	0.871478
CP037923.1	EKN05_015650	tssF	type VI secretion system baseplate subunit TssF	CDS	1885	25	14	9.87398	-0.0849623	-0.213809	0.87172
CP037923.1	EKN05_002860	hcaD	phenylpropionate dioxygenase ferredoxin reductase subunit	CDS	1234	20	11	10.8173	-0.137843	-0.260877	0.871819
CP037923.1	EKN05_005210	alkA	DNA-3-methyladenine glycosylase 2	CDS	850	7	6	10.257	-0.128616	-0.216385	0.871846
CP037923.1	EKN05_022160	frlA	fructoselysine/psicoselysine transporter	pseudo	1390	33	20	9.13509	-0.0689656	-0.207045	0.871899
CP037923.1	EKN05_009355	EKN05_009355	ORF6N domain-containing protein	CDS	562	6	4	10.7566	-0.160895	-0.206495	0.871903
CP037923.1	EKN05_001235	recD	exodeoxyribonuclease V subunit alpha	CDS	1828	13	5	8.38455	-0.219198	-0.307387	0.871948
CP037923.1	EKN05_011580	pqiA	membrane integrity-associated transporter subunit PqiA	CDS	1255	17	10	10.5524	-0.0973492	-0.205818	0.872011
CP037923.1	EKN05_020865	yihO	MFS transporter	CDS	1399	183	103	10.0575	-0.0351096	-0.216723	0.872017
CP037923.1	EKN05_017115	sgaE	L-ribulose-5-phosphate 4-epimerase UlaF	CDS	688	21	15	10.0572	-0.110098	-0.262253	0.872056
CP037923.1	EKN05_014975	EKN05_014975	iron-sulfur cluster-binding protein	CDS	1429	23	11	9.6888	-0.142213	-0.306132	0.872067
CP037923.1	EKN05_003630	EKN05_003630	AraC family transcriptional regulator	CDS	859	10	10	10.2422	-0.0978395	-0.214415	0.872118
CP037923.1	EKN05_011280	EKN05_011280	hypothetical protein	CDS	229	6	5	10.9243	-0.178914	-0.214942	0.872133
CP037923.1	EKN05_008960	EKN05_008960	alcohol dehydrogenase	CDS	1078	6	5	10.3236	-0.212392	-0.261548	0.872186
CP037923.1	EKN05_007855	nth	endonuclease III	CDS	637	9	5	8.10041	-0.221117	-0.265349	0.872242
CP037923.1	EKN05_015960	EKN05_015960	TRIC cation channel family protein	CDS	625	7	3	10.4165	-0.28189	-0.266434	0.87226
CP037923.1	EKN05_006360	flhB	flagellar type III secretion system protein FlhB	pseudo	1148	10	4	8.45429	-0.314414	-0.305293	0.872312
CP037923.1	EKN05_021795	ggt	gamma-glutamyltransferase	CDS	1744	21	14	10.3297	-0.113262	-0.262492	0.872322
CP037923.1	EKN05_020155	atpG	F0F1 ATP synthase subunit gamma	CDS	865	5	0	2.33905	-2.2616	-0.306375	0.872344
CP037923.1	EKN05_002630	rseC	SoxR-reducing system protein RseC	CDS	481	3	2	9.03826	-0.397773	-0.267976	0.872359
CP037923.1	EKN05_006955	zntB	zinc transporter ZntB	CDS	985	22	16	10.4275	-0.100967	-0.270738	0.872364
CP037923.1	EKN05_013730	EKN05_013730	DUF3440 domain-containing protein	pseudo	1006	16	8	9.239	-0.12745	-0.215188	0.872379
CP037923.1	EKN05_006765	EKN05_006765	tellurite resistance TerB family protein	CDS	661	5	5	11.1249	-0.127813	-0.200371	0.872453
CP037923.1	EKN05_010685	nagZ	beta-N-acetylhexosaminidase	CDS	1027	5	3	10.4226	-0.292175	-0.268379	0.872488
CP037923.1	EKN05_003105	arsC	arsenate reductase (glutaredoxin)	CDS	361	3	2	9.1204	-0.331805	-0.264501	0.872492
CP037923.1	EKN05_008740	osmE	osmotically-inducible lipoprotein OsmE	CDS	340	13	9	9.77061	-0.145352	-0.262801	0.872528
CP037923.1	EKN05_019060	xylG	D-xylose ABC transporter ATP-binding protein	CDS	1543	116	77	8.3175	-0.0470778	-0.266665	0.872533
CP037923.1	EKN05_003655	lpxP	kdo(2)-lipid IV(A) palmitoleoyltransferase	CDS	922	19	10	9.05338	0.694299	1.54675	0.872544
CP037923.1	EKN05_000790	frcK	nucleoside/nucleotide kinase family protein	CDS	715	10	7	8.53859	-0.180349	-0.265537	0.872552
CP037923.1	EKN05_010720	ycfH	metal-dependent hydrolase	CDS	799	15	11	9.15893	-0.12708	-0.263316	0.87256
CP037923.1	EKN05_022085	rpe	ribulose-phosphate 3-epimerase	CDS	679	3	0	1.81314	-1.95386	-0.26717	0.872575
CP037923.1	EKN05_012245	mdfA	multidrug efflux MFS transporter MdfA	CDS	1228	22	14	9.8335	-0.0786029	-0.263741	0.872669
CP037923.1	EKN05_012905	EKN05_012905	hypothetical protein	CDS	508	6	4	9.99306	-0.222524	-0.270822	0.872765
CP037923.1	EKN05_007360	adhP	alcohol dehydrogenase AdhP	pseudo	1028	9	5	9.46252	-0.182002	-0.200495	0.872794
CP037923.1	EKN05_010435	mnmA	tRNA 2-thiouridine(34) synthase MnmA	CDS	1108	3	0	5.20766	-1.98516	-0.268517	0.872841
CP037923.1	EKN05_019185	EKN05_019185	HlyD family secretion protein	CDS	1138	48	25	9.96421	-0.0602199	-0.204226	0.872863
CP037923.1	EKN05_017165	yjfN	protease activator YjfN	CDS	277	9	5	9.59992	-0.211174	-0.299509	0.87297
CP037923.1	EKN05_004375	EKN05_004375	alpha-2-macroglobulin	pseudo	561	8	3	9.74048	-0.290743	-0.271107	0.872994
CP037923.1	EKN05_021345	yiaD	OmpA family lipoprotein	CDS	652	14	7	10.4261	-0.132871	-0.200698	0.873072
CP037923.1	EKN05_003905	usg	aspartate-semialdehyde dehydrogenase	CDS	1015	5	1	6.74883	-0.483884	-0.203299	0.873174
CP037923.1	EKN05_022515	rsmB	16S rRNA (cytosine(967)-C(5))-methyltransferase RsmB	CDS	1291	24	14	10.3154	-0.109544	-0.268663	0.873189
CP037923.1	EKN05_012120	EKN05_012120	hypothetical protein	CDS	1246	16	6	7.33089	-0.147694	-0.202181	0.873195
CP037923.1	EKN05_020335	rep	ATP-dependent DNA helicase Rep	CDS	2023	5	0	2.25436	-1.50366	-0.198333	0.873222
CP037923.1	EKN05_005055	rcnB	Ni(II)/Co(II) efflux transporter accessory subunit RcnB	CDS	340	39	27	10.1473	-0.0999501	-0.299774	0.873225
CP037923.1	EKN05_002810	hmpA	NO-inducible flavohemoprotein	pseudo	1193	17	13	11.1737	-0.0933652	-0.201013	0.873258
CP037923.1	EKN05_000795	EKN05_000795	sulfate/molybdate ABC transporter ATP-binding protein	CDS	679	8	4	9.77617	-0.177981	-0.201449	0.873348
CP037923.1	EKN05_014175	allR	HTH-type transcriptional repressor AllR	CDS	817	11	7	9.08185	-0.205752	-0.271237	0.873357
CP037923.1	EKN05_004105	nuoI	NADH-quinone oxidoreductase subunit NuoI	CDS	544	5	0	4.71981	-2.19773	-0.300051	0.873472
CP037923.1	EKN05_022650	panF	sodium/pantothenate symporter	CDS	1453	13	8	9.99362	-0.159039	-0.20236	0.873494
CP037923.1	EKN05_020130	atpB	F0F1 ATP synthase subunit A	CDS	817	3	0	4.3482	-1.45044	-0.198435	0.873581
CP037923.1	EKN05_007185	tehB	tellurite resistance methyltransferase TehB	CDS	595	29	18	4.22092	-0.0671557	-0.197287	0.873628
CP037923.1	EKN05_000575	yqgA	DUF554 domain-containing protein	CDS	709	14	8	3.33743	-0.153637	-0.271384	0.873705
CP037923.1	EKN05_008675	hxpB	hexitol phosphatase HxpB	CDS	670	10	6	10.2023	-0.231744	-0.300217	0.873814
CP037923.1	EKN05_014475	EKN05_014475	hypothetical protein	CDS	373	14	7	9.13976	-0.155035	-0.271663	0.873941
CP037923.1	EKN05_002415	eno	phosphopyruvate hydratase	CDS	1300	3	0	8.04229	-2.54675	-0.295577	0.873961
CP037923.1	EKN05_020410	rffT	TDP-N-acetylfucosamine:lipid II N-acetylfucosaminyltransferase	CDS	1081	11	6	10.5681	-0.207743	-0.296013	0.874068
CP037923.1	EKN05_006075	EKN05_006075	transposase	CDS	808	3	1	5.74647	-0.410282	-0.196136	0.874119
CP037923.1	EKN05_018725	btuB	TonB-dependent vitamin B12 receptor BtuB	CDS	1846	35	26	10.7518	-0.102835	-0.296385	0.87423
CP037923.1	EKN05_011050	EKN05_011050	O-acetyl-ADP-ribose deacetylase	CDS	535	9	6	10.6615	-0.172713	-0.300293	0.874236
CP037923.1	EKN05_013500	tolR	colicin uptake protein TolR	CDS	430	7	1	4.13342	-0.547982	-0.302481	0.874281
CP037923.1	EKN05_008365	ydfI	mannitol dehydrogenase family protein	CDS	1462	20	9	8.07389	-0.124116	-0.190424	0.874331
CP037923.1	EKN05_011355	ymcE	protein YmcE	CDS	232	24	10	9.587	-0.164428	-0.294009	0.874353
[truncated: 1,554 more rows]

## Sheet: pINV
seq	locus_tag	com_id	description	type	length	n_TIS	n_nz	log2CPM	log2FC	z	FDR
CP037924.1	EKN05_024675	mxiA	EscV/YscV/HrcV family type III secretion system export apparatus protein	CDS	2062	203	39	5.47932	-7.41413	-22.3966	8.70472e-108
CP037924.1	EKN05_024775	ipaB	type III secretion system needle tip complex protein SipB	CDS	1744	334	58	7.15334	-6.49294	-21.2693	2.23822e-97
CP037924.1	EKN05_024685	mxiD	EscC/YscC/HrcC family type III secretion system outer membrane ring protein	CDS	1702	142	27	7.87739	-7.69939	-20.5039	1.35656e-90
CP037924.1	EKN05_023785	virF	AraC family invasion system transcriptional regulator VirF	CDS	790	116	49	9.14169	-6.66633	-20.2717	1.16981e-88
CP037924.1	EKN05_024730	mxiG	protein MxiG	CDS	1117	131	37	7.17847	-6.71925	-17.7091	1.46079e-67
CP037924.1	EKN05_024800	virB	Virulence regulon transcriptional activator VirB	CDS	931	88	37	7.97882	-5.81925	-17.1127	4.07721e-63
CP037924.1	EKN05_024635	spa29	EscT/YscT/HrcT family type III secretion system export apparatus protein	CDS	772	75	20	7.79435	-6.82468	-15.1301	3.00091e-49
CP037924.1	EKN05_024695	mxiM	AraC family transcriptional activator MxiE	CDS	457	52	15	7.68814	-6.96062	-13.8811	2.11123e-41
CP037924.1	EKN05_024665	spa47	FliI/YscN family ATPase	CDS	1294	89	21	6.24799	-6.06963	-13.068	1.14117e-36
CP037924.1	EKN05_024645	spa24	EscR/YscR/HrcR family type III secretion system export apparatus protein	CDS	652	69	17	8.4663	-6.23779	-12.4673	2.30653e-33
CP037924.1	EKN05_024770	ipgC	type III secretion system translocator chaperone SicA	CDS	469	160	37	7.74219	-4.77378	-12.3724	6.86265e-33
CP037924.1	EKN05_024705	mxiN	Putative membrane protein	CDS	697	45	9	7.56877	-7.4687	-12.2371	3.36043e-32
CP037924.1	EKN05_024785	ipaD	type III secretion system needle tip complex protein IpaD	CDS	1000	93	15	6.05762	-5.91007	-11.3212	1.624e-27
CP037924.1	EKN05_024755	icsB	Virulence protein IcsB	CDS	1486	300	173	9.55518	-1.32441	-11.0329	3.87799e-26
CP037924.1	EKN05_024715	mxiJ	EscJ/YscJ/HrcJ family type III secretion inner membrane ring protein	CDS	727	54	17	8.58799	-5.39944	-10.8441	2.9035e-25
CP037924.1	EKN05_024780	ipaC	IpaC/SipC family type III secretion system effector	CDS	1093	137	18	1.42287	-5.00879	-10.7514	7.47402e-25
CP037924.1	EKN05_024725	mxiH	type III secretion system needle complex protein	CDS	253	42	11	7.19659	-5.78289	-9.48561	2.90344e-19
CP037924.1	EKN05_024500	icsA	autotransporter outer membrane beta-barrel domain-containing protein	CDS	3310	1133	590	9.84903	-0.627256	-9.02398	2.06402e-17
CP037924.1	EKN05_024630	spa40	EscU/YscU/HrcU family type III secretion system export apparatus switch protein	CDS	1030	87	16	7.48027	-4.74246	-8.65921	5.12132e-16
CP037924.1	EKN05_024650	spa33	surface presentation of antigens protein SpaO	CDS	883	58	15	9.2444	-4.44759	-7.8257	5.17053e-13
CP037924.1	EKN05_024660	spa13	surface presentation of antigens protein SpaM	CDS	340	31	10	6.40154	-4.99082	-7.71228	1.20556e-12
CP037924.1	EKN05_024655	spa32	surface presentation of antigens protein SpaN	CDS	880	69	11	8.55566	-4.56531	-7.68231	1.45478e-12
CP037924.1	EKN05_024640	spa9	EscS/YscS/HrcS family type III secretion system export apparatus protein	CDS	262	55	17	8.79749	-4.22513	-7.62614	2.15426e-12
CP037924.1	EKN05_024720	mxiI	protein MxiI	CDS	295	18	3	7.66633	-6.52546	-6.57163	3.92099e-09
CP037924.1	EKN05_024680	mxiC	YopN family type III secretion system gatekeeper subunit	CDS	1069	105	31	2.07648	-2.36831	-6.55334	4.26851e-09
CP037924.1	EKN05_024710	mxiK	type III secretion apparatus protein OrgA/MxiK	CDS	529	24	3	7.30634	-6.87472	-6.32346	1.80666e-08
CP037924.1	EKN05_024765	ipgB1	protein IpgB	CDS	628	173	75	10.0513	-1.40326	-6.27502	2.30992e-08
CP037924.1	EKN05_024760	ipgA	chaperone protein IpgA	CDS	391	103	58	9.38283	-1.33155	-6.27832	2.33696e-08
CP037924.1	EKN05_024790	ipaA	invasin IpaA	CDS	1903	252	111	9.99653	-0.875361	-5.69478	7.22956e-07
CP037924.1	EKN05_024215	EKN05_024215	conjugative relaxase	CDS	394	26	17	12.8674	3.35497	5.81583	8.9234e-07
CP037924.1	EKN05_024745	ipgD	type III secretion system effector inositol phosphate phosphatase	CDS	1618	331	188	10.2934	-0.498929	-4.20169	0.00126203
CP037924.1	EKN05_024485	ushA	bifunctional UDP-sugar hydrolase/5'-nucleotidase	CDS	1654	398	235	10.3727	-0.372504	-4.00655	0.00268521
CP037924.1	EKN05_023850	parA	ParA family protein	CDS	1201	145	73	10.915	-0.600994	-3.98462	0.00288437
CP037924.1	EKN05_024505	virA	cysteine protease	CDS	1204	271	156	10.767	-0.45635	-3.69045	0.00790606
CP037924.1	EKN05_024250	virK	virulence factor VirK	CDS	952	225	112	9.15819	-0.451052	-2.90585	0.0806701
CP037924.1	EKN05_023640	ipaH7.8	T3SS effector E3 ubiquitin-protein ligase IpaH7.8	CDS	1699	81	36	5.80539	0.820478	2.77947	0.116896
CP037924.1	EKN05_024670	spa15	surface presentation of antigens protein SpaK	CDS	403	29	17	11.2756	-1.07492	-2.61751	0.147508
CP037924.1	EKN05_024700	mxiL	Mxi-Spa secretion machinery protein MxiL	CDS	409	23	6	9.21889	-1.94004	-2.49408	0.187449
CP037924.1	EKN05_024325	EKN05_024325	transposase domain-containing protein	pseudo	97	41	30	10.1409	-0.662851	-2.48328	0.189122
CP037924.1	EKN05_023710	ospC2	hypothetical protein	CDS	1456	276	163	9.80164	-0.290714	-2.45563	0.195974
CP037924.1	EKN05_024735	ipgF	protein IpgF	CDS	460	89	43	10.1933	-0.639321	-2.43734	0.196801
CP037924.1	EKN05_024540	EKN05_024540	IS91 family transposase	pseudo	431	3	3	7.5215	-2.09338	-2.29015	0.253317
CP037924.1	EKN05_024320	ipaH9.8	T3SS effector E3 ubiquitin-protein ligase IpaH9.8	CDS	1639	224	135	9.56184	-0.313238	-2.26863	0.259288
CP037924.1	EKN05_024170	pWR501_0276	hypothetical protein	pseudo	265	105	60	10.2224	-0.467755	-2.16109	0.309667
CP037924.1	EKN05_024350	pWR501_0082	IS1 family transposase	pseudo	457	20	11	10.6555	-1.04527	-2.16192	0.310552
CP037924.1	EKN05_024465	pWR501_0201	IS3 family transposase	pseudo	220	8	4	2.11337	-1.83792	-2.12199	0.322398
CP037924.1	EKN05_024820	pWR501_0127	IS4 family transposase	pseudo	839	18	11	10.635	1.098	2.24666	0.341948
CP037924.1	EKN05_024740	ipgE	type III secretion system chaperone	CDS	364	28	17	11.1329	-0.847117	-2.06128	0.351325
CP037924.1	EKN05_024040	phoN2	phosphatase PAP2 family protein	CDS	742	115	63	10.0156	-0.337995	-1.9774	0.375255
CP037924.1	EKN05_024470	ltrA	group II intron reverse transcriptase/maturase	pseudo	1184	45	30	10.8745	0.76224	2.10849	0.404985
CP037924.1	EKN05_023720	pWR501_0065	hypothetical protein	CDS	232	4	3	8.94937	-1.74617	-1.90574	0.405982
CP037924.1	EKN05_024690	mxiE	helix-turn-helix domain-containing protein	CDS	634	54	30	10.6958	-0.614104	-1.85322	0.427428
CP037924.1	EKN05_024260	shf	carbohydrate transporter	CDS	823	203	103	9.56139	-0.324813	-1.81234	0.444883
CP037924.1	EKN05_024245	msbB	lauroyl-Kdo(2)-lipid IV(A) myristoyltransferase	CDS	946	223	109	5.04272	-0.279244	-1.70846	0.488659
CP037924.1	EKN05_024050	EKN05_024050	DUF3440 domain-containing protein	pseudo	121	16	9	9.33868	1.11138	2.01291	0.489452
CP037924.1	EKN05_024080	pWR501_0291	IS3 family transposase	pseudo	154	21	12	10.4691	-0.599683	-1.68829	0.496378
CP037924.1	EKN05_024195	yigA	ANR family transcriptional regulator	CDS	214	35	16	9.97952	-0.609264	-1.66204	0.509489
CP037924.1	EKN05_024160	yihA	DUF2726 domain-containing protein	CDS	592	85	37	9.07201	-0.484406	-1.63387	0.51991
CP037924.1	EKN05_023985	orf13	hypothetical protein	CDS	580	64	35	8.17913	-0.460401	-1.62564	0.524851
CP037924.1	EKN05_023955	pWR501_0023	transposase	pseudo	376	9	8	9.54922	-0.685062	-1.6244	0.524884
CP037924.1	EKN05_024085	pWR501_0290	T3SS effector protein NleE	pseudo	695	92	58	10.2513	-0.315557	-1.60877	0.52888
CP037924.1	EKN05_024070	icsP	omptin family outer membrane protease IcsP	CDS	949	224	131	11.0722	-0.199772	-1.59895	0.529367
CP037924.1	EKN05_023925	ospD1	hypothetical protein	CDS	679	129	75	9.65707	-0.297241	-1.617	0.530275
CP037924.1	EKN05_024355	EKN05_024355	hypothetical protein	CDS	232	45	31	9.88037	-0.440248	-1.5676	0.547052
CP037924.1	EKN05_024455	phoN1	phosphatase PAP2 family protein	CDS	751	127	58	10.5419	-0.265764	-1.52414	0.549725
CP037924.1	EKN05_023680	EKN05_023680	hypothetical protein	CDS	265	26	12	9.96122	-0.674023	-1.49047	0.565493
CP037924.1	EKN05_024495	pWR501_0193	hypothetical protein	pseudo	425	114	69	10.9586	-0.291618	-1.49243	0.565656
CP037924.1	EKN05_023865	EKN05_023865	AAA family ATPase	pseudo	783	5	4	9.60815	-1.29261	-1.47572	0.574778
CP037924.1	EKN05_024005	ospD2	ShET2/EspL2 family type III secretion system effector toxin	CDS	1711	161	74	3.83968	-0.249861	-1.34878	0.635322
CP037924.1	EKN05_024330	ccdB	type II toxin-antitoxin system toxin CcdB	CDS	307	22	11	5.98466	-0.489812	-1.33886	0.636794
CP037924.1	EKN05_023830	ltrA	group II intron reverse transcriptase/maturase	CDS	1180	20	13	10.2755	-0.435991	-1.33383	0.640375
CP037924.1	EKN05_024795	acp	acyl carrier protein	CDS	238	27	13	8.78504	-0.494815	-1.31161	0.649642
CP037924.1	EKN05_024230	traD	conjugal transfer protein TraD	CDS	187	4	3	7.76216	-1.33107	-1.29116	0.660355
CP037924.1	EKN05_024155	copB	replication regulatory protein RepA	CDS	262	4	0	-0.608046	-10.3001	-1.27752	0.661192
CP037924.1	EKN05_024440	stbB	plasmid stabilization protein	CDS	397	64	32	9.01622	-0.321606	-1.24622	0.67232
CP037924.1	EKN05_024120	EKN05_024120	IS256 family transposase	pseudo	157	3	1	8.01087	-2.7624	-1.22783	0.679219
CP037924.1	EKN05_023995	pWR501_0014	ISL3 family transposase	pseudo	558	16	10	3.45545	-0.612472	-1.19064	0.689071
CP037924.1	EKN05_024175	EKN05_024175	IS3 family transposase	CDS	1158	3	1	7.32423	-2.17978	-1.18002	0.695435
CP037924.1	EKN05_024450	EKN05_024450	IS5-like element ISSfl7 family transposase	CDS	846	6	3	5.80459	-1.66703	-1.14374	0.704353
CP037924.1	EKN05_024190	EKN05_024190	hypothetical protein	pseudo	217	104	78	10.8188	-0.203419	-1.15199	0.705414
CP037924.1	EKN05_024410	yceA	hypothetical protein	CDS	223	3	3	9.29297	-1.0773	-1.12077	0.711878
CP037924.1	EKN05_024535	pWR501_0185	transposase	CDS	424	4	3	3.42037	-1.11513	-1.10004	0.714346
CP037924.1	EKN05_023685	sepA	serine protease autotransporter toxin SepA	CDS	4096	255	144	4.53547	-0.149082	-1.0736	0.725536
CP037924.1	EKN05_024105	insB	hypothetical protein	pseudo	225	38	22	10.5924	-0.399482	-1.06828	0.727118
CP037924.1	EKN05_024315	yacA	hypothetical protein	CDS	271	12	5	10.8776	1.18778	1.70924	0.727168
CP037924.1	EKN05_023790	pWR501_0050	transposase	CDS	412	14	9	12.2763	-0.605682	-1.02251	0.73873
CP037924.1	EKN05_024390	pWR501_0215	IS110 family transposase	pseudo	721	26	16	10.2952	-0.406111	-1.02467	0.739747
CP037924.1	EKN05_023915	pWR501_0031	hypothetical protein	CDS	226	30	19	10.2963	-0.385855	-1.0033	0.743343
CP037924.1	EKN05_024270	pWR501_0249	hypothetical protein	CDS	2851	126	69	10.1098	-0.187669	-0.951634	0.752511
CP037924.1	EKN05_024425	yccB	DUF1281 domain-containing protein	pseudo	903	18	11	10.695	-0.456881	-0.892419	0.758557
CP037924.1	EKN05_024805	ipaJ	type III secretion system effector cysteine protease IpaJ	CDS	781	172	109	11.3407	-0.134874	-0.893569	0.759569
CP037924.1	EKN05_024565	pWR501_0178	IS110 family transposase	pseudo	410	28	20	11.5828	-0.291054	-0.864567	0.770191
CP037924.1	EKN05_024525	pWR501_0186	reverse transcriptase	CDS	241	4	2	3.44483	-0.981762	-0.830694	0.782644
CP037924.1	EKN05_024435	stbA	plasmid stabilization protein	CDS	961	138	66	9.78425	-0.13993	-0.806188	0.787378
CP037924.1	EKN05_024305	ospG	protein kinase OspG	CDS	592	256	150	10.6092	-0.0901314	-0.788976	0.788782
CP037924.1	EKN05_024510	tnpC	IS3 family transposase	pseudo	689	19	9	3.23048	-0.42466	-0.79817	0.789567
CP037924.1	EKN05_023845	parB	ParB/RepB/Spo0J family partition protein	CDS	982	83	47	10.5259	-0.168695	-0.747193	0.795148
CP037924.1	EKN05_023620	pWR501_0089	AAA family ATPase	pseudo	193	13	9	9.72867	-0.361069	-0.748215	0.79679
CP037924.1	EKN05_024415	ycdA	DNA methylase	CDS	685	13	10	10.6017	-0.343546	-0.76215	0.797144
CP037924.1	EKN05_023840	pWR501_0041	transposase	pseudo	480	17	9	11.6025	-0.394915	-0.75589	0.798957
CP037924.1	EKN05_023695	pWR501_0072	transposase	CDS	490	12	6	11.3381	-0.425141	-0.721782	0.799027
CP037924.1	EKN05_024520	pWR501_0187	hypothetical protein	CDS	247	6	4	11.643	-0.5724	-0.681197	0.810445
CP037924.1	EKN05_024340	pWR501_0230	IS66 family transposase	pseudo	952	19	12	9.68357	-0.295657	-0.679001	0.811423
CP037924.1	EKN05_023615	pWR501_0090	transposase	pseudo	499	14	7	8.17498	-0.450596	-0.670042	0.812302
CP037924.1	EKN05_024400	ycfA	hypothetical protein	CDS	772	15	11	9.8561	-0.344488	-0.65704	0.81546
CP037924.1	EKN05_024620	pWR501_0168	IS3-like element ISSfl11 family transposase	pseudo	721	6	2	3.94376	-0.740388	-0.619346	0.821951
CP037924.1	EKN05_023715	EKN05_023715	hypothetical protein	CDS	220	46	26	10.583	-0.181283	-0.60956	0.826915
CP037924.1	EKN05_023655	pWR501_0080	IS630 family transposase	CDS	1033	7	4	4.77652	-0.514969	-0.586491	0.834242
CP037924.1	EKN05_024460	EKN05_024460	MerR family transcriptional regulator	pseudo	82	7	2	9.83651	-0.640565	-0.540865	0.839617
CP037924.1	EKN05_023650	EKN05_023650	IS1 family transposase	pseudo	692	18	8	2.6733	-0.288846	-0.551844	0.839967
CP037924.1	EKN05_024840	ospC3	hypothetical protein	CDS	1456	39	20	12.3435	-0.183818	-0.529407	0.840384
CP037924.1	EKN05_023945	pWR501_0025	IS66 family transposase	pseudo	1231	37	23	10.2812	-0.134019	-0.518994	0.842475
CP037924.1	EKN05_023860	pWR501_0037	IS1 family transposase	pseudo	340	8	3	4.94735	-0.574235	-0.516608	0.843648
CP037924.1	EKN05_024010	pWR501_0011	helicase	CDS	199	24	15	10.2913	-0.184946	-0.499469	0.848847
CP037924.1	EKN05_023975	pWR501_0019	IS91 family transposase	pseudo	431	3	0	7.78801	-3.78875	-0.447867	0.850358
CP037924.1	EKN05_023810	pWR501_0046	IS3 family transposase	pseudo	298	7	4	9.05827	-0.407547	-0.439012	0.850586
CP037924.1	EKN05_024825	EKN05_024825	IS3 family transposase	pseudo	538	37	24	9.58858	-0.130335	-0.444798	0.851079
CP037924.1	EKN05_024225	mvpA	tRNA(fMet)-specific endonuclease VapC	CDS	400	16	9	9.6899	-0.282742	-0.488431	0.851563
CP037924.1	EKN05_024020	pWR501_0008	IS66 family transposase	pseudo	520	12	8	11.4977	-0.246631	-0.415816	0.852508
CP037924.1	EKN05_023625	pWR501_0088	N-acetylmuramoyl-L-alanine amidase	CDS	181	25	14	10.7488	-0.166356	-0.419184	0.852551
CP037924.1	EKN05_023935	pWR501_0028	IS256 family transposase	pseudo	300	32	17	11.3195	-0.166436	-0.405287	0.852795
CP037924.1	EKN05_024200	finO	fertility inhibition protein FinO	CDS	562	21	15	10.8032	-0.154405	-0.406674	0.853601
CP037924.1	EKN05_024575	EKN05_024575	IS630 family transposase	pseudo	136	12	3	10.993	-0.404944	-0.40792	0.854541
CP037924.1	EKN05_023795	pWR501_0049	IS3 family transposase	pseudo	750	8	5	11.3558	-0.253684	-0.376822	0.8566
CP037924.1	EKN05_024180	yigB	hypothetical protein	CDS	196	61	31	10.3442	-0.0976564	-0.348346	0.859997
CP037924.1	EKN05_024000	ospF	type III secretion system effector phosphothreonine lyase	CDS	721	106	58	10.9962	-0.0729973	-0.350164	0.861366
CP037924.1	EKN05_024060	pWR501_0001	IS3 family transposase	pseudo	374	10	8	9.95647	-0.214264	-0.338834	0.861494
CP037924.1	EKN05_024445	pWR501_0205	type II toxin-antitoxin system RelB/DinJ family antitoxin	CDS	376	113	57	9.06185	-0.0541889	-0.333801	0.862488
CP037924.1	EKN05_023765	EKN05_023765	IS110-like element ISSfl4 family transposase	CDS	1198	3	2	8.35901	-0.358229	-0.231602	0.868759
CP037924.1	EKN05_024090	EKN05_024090	IS3 family transposase	CDS	1170	3	2	6.74363	-0.311325	-0.225945	0.868924
CP037924.1	EKN05_023825	EKN05_023825	hypothetical protein	CDS	421	14	9	11.1233	-0.120791	-0.224187	0.869024
CP037924.1	EKN05_023940	EKN05_023940	IS3 family transposase	pseudo	161	34	15	9.94538	-0.0805395	-0.225131	0.869145
CP037924.1	EKN05_024430	EKN05_024430	hypothetical protein	pseudo	184	5	3	10.9998	-0.21637	-0.220364	0.869924
CP037924.1	EKN05_024035	pWR501_0005	hypothetical protein	CDS	235	38	23	11.113	-0.0666825	-0.213833	0.872148
CP037924.1	EKN05_024110	ospE1	hypothetical protein	CDS	268	6	3	4.04134	-0.309786	-0.260951	0.872223
CP037924.1	EKN05_023910	EKN05_023910	plasmid pRiA4b ORF-3 family protein	pseudo	100	29	20	10.7991	-0.101863	-0.268748	0.873589
CP037924.1	EKN05_024480	EKN05_024480	hypothetical protein	pseudo	172	16	9	11.1878	-0.10188	-0.176318	0.875169
CP037924.1	EKN05_023690	pWR501_0073	hypothetical protein	pseudo	615	18	13	5.97642	-0.126811	-0.272317	0.875282
CP037924.1	EKN05_023950	EKN05_023950	IS66 family insertion sequence hypothetical protein	CDS	349	7	3	8.98773	-0.162895	-0.161702	0.876418
CP037924.1	EKN05_024185	EKN05_024185	nuclease	CDS	103	32	16	11.0115	-0.063983	-0.145675	0.879626
CP037924.1	EKN05_023835	EKN05_023835	transposase domain-containing protein	pseudo	181	11	9	10.8362	-0.053793	-0.100288	0.879909
CP037924.1	EKN05_024835	EKN05_024835	hypothetical protein	CDS	280	65	32	10.7407	-0.0267385	-0.0855974	0.881603
CP037924.1	EKN05_024220	mvpT	antitoxin	CDS	232	4	2	6.45891	-0.151907	-0.112554	0.883387
CP037924.1	EKN05_023920	EKN05_023920	hypothetical protein	CDS	232	77	36	9.85628	-0.0157878	-0.062608	0.887433
CP037924.1	EKN05_023605	EKN05_023605	IS3 family transposase	pseudo	1210	3	3	5.09736	-0.0811933	-0.058693	0.88832
CP037924.1	EKN05_024370	tnpG	IS3 family transposase	CDS	1221	6	4	11.2182	0.0868713	0.109556	0.899983
CP037924.1	EKN05_024915	pWR501_0104	hypothetical protein	pseudo	431	6	4	8.11352	0.160487	0.131615	0.90077
CP037924.1	EKN05_023990	EKN05_023990	IS1 family transposase	pseudo	260	22	14	10.0204	0.0564627	0.140814	0.9037
CP037924.1	EKN05_023875	pWR501_0034	IS4-like element ISSfl1 family transposase	CDS	1195	40	27	11.2472	0.0106227	0.0370823	0.903936
CP037924.1	EKN05_024335	ccdA	type II toxin-antitoxin system antitoxin CcdA	CDS	220	6	1	6.38931	0.413936	0.158329	0.904856
CP037924.1	EKN05_023635	ipaH4.5	T3SS effector E3 ubiquitin-protein ligase IpaH4.5	CDS	1726	228	130	3.36181	0.0216258	0.167368	0.905232
CP037924.1	EKN05_023745	pWR501_0062	GNAT family N-acetyltransferase	CDS	484	14	7	10.4795	0.0909314	0.145599	0.905391
CP037924.1	EKN05_023560	EKN05_023560	IS1 family transposase	pseudo	151	9	5	3.5333	0.195578	0.207512	0.910959
CP037924.1	EKN05_024560	EKN05_024560	ISL3 family transposase	pseudo	456	4	3	5.00295	1.58386	1.42726	0.912183
CP037924.1	EKN05_024115	ipaH1.4	E3 ubiquitin--protein ligase	CDS	1729	37	21	8.77073	0.0735125	0.208624	0.912254
CP037924.1	EKN05_024580	pWR501_0176	hypothetical protein	CDS	406	17	7	7.02364	0.129709	0.197265	0.912961
CP037924.1	EKN05_024750	pWR501_0141	hypothetical protein	CDS	196	21	14	11.0944	0.109772	0.234966	0.922407
CP037924.1	EKN05_023630	ipgH	MFS transporter	pseudo	999	124	75	9.02995	0.0539814	0.259195	0.932104
CP037924.1	EKN05_023970	EKN05_023970	transposase	CDS	250	3	1	10.8841	0.475346	0.262819	0.932111
CP037924.1	EKN05_023930	pWR501_0029	IS630 family transposase	pseudo	139	12	5	10.4239	0.191362	0.273014	0.934439
CP037924.1	EKN05_023895	pWR501_0033	IS3 family transposase	pseudo	556	26	14	9.17981	0.124974	0.343765	0.935639
CP037924.1	EKN05_023900	EKN05_023900	transposase domain-containing protein	pseudo	124	21	11	9.71468	0.206471	0.344682	0.936558
CP037924.1	EKN05_024210	traI	conjugative transfer relaxase/helicase TraI	CDS	4873	149	84	10.9228	0.0669423	0.341586	0.936837
CP037924.1	EKN05_024030	ospC	OspC family protein	pseudo	881	29	13	4.90999	0.228017	0.435387	0.937255
CP037924.1	EKN05_023905	ipgB2	hypothetical protein	CDS	478	55	33	11.8885	0.0967738	0.356949	0.937399
CP037924.1	EKN05_024605	pWR501_0172	IS3 family transposase	pseudo	211	5	3	2.6481	0.326513	0.296791	0.937919
CP037924.1	EKN05_024280	pWR501_0247	IS66 family insertion sequence element accessory protein TnpB	pseudo	194	3	3	9.2063	0.350195	0.321659	0.938057
CP037924.1	EKN05_024045	ospB	OspB	CDS	685	74	40	10.7221	0.0820088	0.34864	0.938167
CP037924.1	EKN05_023525	EKN05_023525	hypothetical protein	pseudo	388	6	4	9.17622	0.430176	0.403641	0.939126
CP037924.1	EKN05_024545	pWR501_0183	ISL3 family transposase	pseudo	151	8	3	8.72173	0.494101	0.451589	0.940671
CP037924.1	EKN05_024240	pWR501_0254	IS630 family transposase	CDS	958	8	6	5.14129	0.184913	0.298224	0.940905
CP037924.1	EKN05_024420	EKN05_024420	hypothetical protein	pseudo	306	8	5	10.9898	0.318381	0.448336	0.940996
CP037924.1	EKN05_024405	EKN05_024405	DUF1380 domain-containing protein	pseudo	436	9	4	11.5285	0.826826	1.10555	0.952024
CP037924.1	EKN05_024515	pWR501_0188	IS3 family transposase	pseudo	368	8	6	10.373	0.273162	0.484768	0.956201
CP037924.1	EKN05_024055	EKN05_024055	hypothetical protein	pseudo	199	6	2	11.7784	1.2623	1.08259	0.959597
CP037924.1	EKN05_023855	pWR501_0038	hypothetical protein	CDS	208	12	8	8.50166	0.292904	0.495878	0.9596
CP037924.1	EKN05_024255	rfbU	glycosyltransferase family 1 protein	CDS	1090	304	190	10.5515	0.0584984	0.500601	0.962281
CP037924.1	EKN05_024950	EKN05_024950	IS1 family transposase	pseudo	152	25	17	4.36857	0.458889	1.322	0.964231
CP037924.1	EKN05_024310	EKN05_024310	type II toxin-antitoxin system RelE/ParE family toxin	pseudo	114	19	11	11.136	0.4249	0.972003	0.964244
CP037924.1	EKN05_024360	tnpG	hypothetical protein	CDS	160	39	22	11.1884	0.357666	1.09009	0.96565
CP037924.1	EKN05_024075	EKN05_024075	non-LEE-encoded type III effector F	CDS	139	22	9	11.5454	0.597194	1.05556	0.966522
CP037924.1	EKN05_024570	pWR501_0177	hypothetical protein	CDS	718	90	55	7.9089	0.223531	1.09148	0.968604
CP037924.1	EKN05_024830	tnpI	IS3 family transposase	pseudo	1066	14	6	4.9782	0.742328	1.02269	0.968929
CP037924.1	EKN05_024025	EKN05_024025	hypothetical protein	pseudo	285	4	1	4.85915	1.56721	0.563864	0.971358
CP037924.1	EKN05_023780	pWR501_0052	IS3 family transposase	pseudo	403	76	42	9.65718	0.270112	0.956965	0.977637
CP037924.1	EKN05_023645	EKN05_023645	IS66 family transposase	pseudo	181	33	18	10.4186	0.221373	0.628055	0.983877
CP037924.1	EKN05_023890	EKN05_023890	IS1 family transposase	pseudo	363	12	6	11.7575	0.458097	0.63206	0.984505
CP037924.1	EKN05_023740	pWR501_0063	DUF1778 domain-containing protein	CDS	292	3	1	9.01027	1.12533	0.606121	0.984643
CP037924.1	EKN05_024065	tnpC	conjugal transfer protein TraI	pseudo	97	6	4	10.7258	0.496804	0.62823	0.985039
CP037924.1	EKN05_023775	ospE2	hypothetical protein	CDS	268	11	4	3.11108	0.73386	0.656566	0.985245
CP037924.1	EKN05_024530	EKN05_024530	transposase	pseudo	180	6	4	10.3724	0.479598	0.615615	0.985323
CP037924.1	EKN05_024275	pWR501_0248	IS3 family transposase	pseudo	326	5	3	11.731	1.08467	0.944035	0.985904
CP037924.1	EKN05_024475	EKN05_024475	transposase domain-containing protein	pseudo	121	19	10	10.7762	0.276577	0.59791	0.986485
CP037924.1	EKN05_024395	EKN05_024395	hypothetical protein	pseudo	203	6	5	11.8651	0.597262	0.891809	0.989677
CP037924.1	EKN05_024625	spa-orf10	hypothetical protein	CDS	244	41	27	11.4439	0.204602	0.690639	0.992333
CP037924.1	EKN05_023760	ipaH2.5	E3 ubiquitin--protein ligase	CDS	1693	19	9	10.5793	0.639828	1.23185	0.993796
CP037924.1	EKN05_024205	traX	type-F conjugative transfer system pilin acetylase TraX	CDS	748	17	10	5.21374	0.487764	0.913854	0.994311
CP037924.1	EKN05_024265	EKN05_024265	integrase	CDS	118	13	10	10.0838	0.433464	0.846174	0.994461
CP037924.1	EKN05_023600	EKN05_023600	glutathione S-transferase	CDS	85	6	4	10.2672	1.02176	1.25363	0.99466
CP037924.1	EKN05_023980	pWR501_0018	ATP-binding protein	pseudo	166	9	3	6.00101	0.858723	0.85004	0.994683
CP037924.1	EKN05_024165	hha	hemolysin expression modulator Hha	CDS	211	24	13	9.57309	0.296687	0.753467	0.997594
CP037924.1	EKN05_024585	pWR501_0174	IS3 family transposase	pseudo	609	6	4	8.61226	0.744116	0.837002	0.999794
