# Supplementary material for: A scalable gut epithelial organoid model reveals the genome-wide colonization landscape of a human-adapted pathogen
Source: Nat Genet. 2025 Jun 12;57(7):1730–41. doi: 10.1038/s41588-025-02218-x (PMC12283395; doi:10.1038/s41588-025-02218-x)
Supplement: Supplementary file 7 — Shigella TraDIS screen in BO enteroids. log2FC, log2CPM and FDR values for the comparative analysis of the 105 significant advantageous chromosomal genes (mutant less invasive) and the 61 detrimental chromosomal genes (mutant more invasive) for enteroid colonization. References with comments for Shigella genes previously implicated in virulence or altered during epithelial colonization are included. Supporting data for Fig. 2. [file 41588_2025_2218_MOESM7_ESM.xlsx]

## Sheet: info
Supplementary Data 4. Shigella TraDIS screen in BO enteroids - Chromosomal genes significantly advantageous (mutant less invasive) or detrimental (mutant more invasive) for colonization
log2FC values with FDR ≤0.2 were considered significant
seq	Sequence annotation used --> CP037923.1 (chromosome) or CP037924.1 (pINV)
locus_tag	Gene ID
com_id	Common gene name
description	Gene description
type	CDS or pseudogene
length	Gene lenght in bp
n_TIS	Number of transposon 5 insertion sequences per gene across all input libraries
n_nz	Number of non-zero Tn5 insterion sequences per gene across all output libraries
log2CPM	Average log2 counts/million
log2FC	Relative mutant fitness between intracellular (output) and inoculum (input) bacteria expressed as log2FC
z	z-score
FDR	False Discovery Rate

## Sheet: chr - advantageous
Shigella chromosomal genes significantly advantageous (mutant less invasive) for colonization of BO enteroids
seq	locus_tag	com_id	description	type	length	n_TIS	n_nz	log2CPM	log2FC	z	FDR	Previous observations	Reference
CP037923.1	EKN05_014370	acrB	multidrug efflux RND transporter permease subunit	CDS	3151	38	0	-1.44398	-18.5951	-7.09619	1.09456e-10	ΔacrB mutant showed reduced survival within Caco-2 cells and cell-to-cell spread.	1
CP037923.1	EKN05_022940	mlaF	phospholipid ABC transporter ATP-binding protein MlaF	CDS	811	25	0	-0.0434227	-18.2054	-6.7488	1.22141e-09	Alternative name: yrbB. The mla (vps) ABC transporter was found important for Shigella cell-to-cell spread in Henle cell monolayers. The ΔmlaF mutant was not formally tested for invasive behaviour.	2,3
CP037923.1	EKN05_014365	acrA	multidrug efflux RND transporter periplasmic adaptor subunit AcrA	CDS	1195	19	0	-0.688226	-18.2671	-6.35539	1.52089e-08	ΔacrA mutant showed reduced survival within Caco-2 cells and cell-to-cell spread.	1
CP037923.1	EKN05_004535	pbgA	cardiolipin transport protein PbgA	CDS	1762	18	0	-0.553414	-16.9524	-6.24636	2.68933e-08	ΔpgbA mutant failed to form plaques in Henle cell monolayers, but showed normal invasion and intracellular replication. ΔpgbAmutant failed to polarly localize IcsA.	4
CP037923.1	EKN05_000295	tolC	outer membrane channel protein TolC	CDS	1483	23	0	1.64377	-16.9978	-6.03905	9.62253e-08	TolC is the common outer membrane channel of efflux pump systems including the AcrAB-TolC RND efflux pump. The ΔtolC mutant was not formally tested for invasive behaviour.	1
CP037923.1	EKN05_021070	cpxR	envelope stress response regulator transcription factor CpxR	CDS	700	13	3	7.18972	-6.1721	-6.01034	1.11536e-07	The two-component system CpxA-CpxR regulates virF expression in response to ph.	5,6
CP037923.1	EKN05_017320	epmA	elongation factor P--(R)-beta-lysine ligase	CDS	979	18	4	2.94948	-4.88076	-5.58958	1.29512e-06	Alternative name: poxA; ΔpoxA mutant formed tiny pinpoint plaques and was ~50% less invasive than a wt strain in Henle cell monolayers.	7
CP037923.1	EKN05_022945	mlaE	lipid asymmetry maintenance ABC transporter permease subunit MlaE	CDS	784	11	0	1.87521	-15.6909	-5.24294	8.74928e-06	Alternative name: yrbC. The mla (vps) ABC transporter was found important for Shigella cell-to-cell spread in Henle cell monolayers. The ΔmlaE mutant was not formally tested for invasive behaviour.	2,3
CP037923.1	EKN05_021645	nikB	nickel ABC transporter permease subunit NikB	CDS	946	6	2	8.49287	-6.3678	-4.76591	9.87468e-05
CP037923.1	EKN05_003770	mlaA	phospholipid-binding lipoprotein MlaA	CDS	757	17	1	5.49523	-7.85579	-4.77034	9.91396e-05	Alternative name: vacJ; ΔvacJ mutant failed to form plaques in Henle cell monolayers, but showed normal invasion and intracellular replication.	2,3
CP037923.1	EKN05_019920	mnmE	tRNA uridine-5-carboxymethylaminomethyl(34) synthesis GTPase MnmE	CDS	1366	22	7	7.03254	-3.22916	-4.53856	0.000290056
CP037923.1	EKN05_001960	rpoS	RNA polymerase sigma factor RpoS	CDS	994	14	5	10.8443	-2.88743	-4.39138	0.000562737	ΔrpoS mutant was able to form plaques and to invade in Henle cell monolayers as the wt strain.	8
CP037923.1	EKN05_010455	phoQ	Virulence sensor protein PhoQ	CDS	1462	24	16	8.16188	-1.61451	-4.27372	0.000937581	ΔphoPQ mutant was less invasive than the wt strain in HeLa and Caco-2 cells. ΔphoPQ mutant was Serenity test negative. Microarray analysis showed that PhoPQ activates icsA expression.	9
CP037923.1	EKN05_009160	prc	carboxy terminal-processing peptidase	CDS	2050	32	22	9.03519	-1.34147	-4.10737	0.00186303
CP037923.1	EKN05_002900	EKN05_002900	alpha/beta hydrolase	CDS	856	14	8	9.24865	-2.11614	-4.05889	0.00224442
CP037923.1	EKN05_020820	ntrB	nitrogen regulation protein NR(II)	CDS	1051	9	4	4.91807	-3.46314	-4.01908	0.00260171	ΔntrBC mutant failed to form plaques in Henle cell monolayers, but showed normal invasion.	10
CP037923.1	EKN05_020115	mnmG	tRNA uridine-5-carboxymethylaminomethyl(34) synthesis enzyme MnmG	CDS	1891	31	10	6.96152	-2.1272	-3.97423	0.00295172
CP037923.1	EKN05_004640	fruB	fused PTS fructose transporter subunit IIA/HPr protein	CDS	1132	3	2	8.86765	-4.97795	-3.94516	0.00326708	FruB protein was found at high levels intracellularly in Henle cells during Shigella infection. A ΔfruB mutant was not tested for invasive behaviour.	11
CP037923.1	EKN05_008450	iraM	anti-adapter protein IraM	CDS	337	17	14	12.4482	-1.3846	-3.91408	0.00364492
CP037923.1	EKN05_006745	eda	KHG/KDPG aldolase	CDS	643	6	2	5.17291	-5.6084	-3.88277	0.00399149	Δeda mutant formed smaller plaques than wt, but showed similar invasion as the wt strain in Henle cell monolayers.	12
CP037923.1	EKN05_008540	ppsR	posphoenolpyruvate synthetase regulatory kinase/phosphorylase PpsR	CDS	835	9	4	8.386	-3.31197	-3.88534	0.00402544	PpsR is involved in gluconeogenesis. ΔppsR mutant was not tested; ppsA gene was not required for plaque formation in Henle cell monolayers.	12
CP037923.1	EKN05_013205	nagE	PTS N-acetyl glucosamine transporter subunit IIABC	CDS	1948	30	18	4.22706	-1.3845	-3.87234	0.00408899
CP037923.1	EKN05_005080	EKN05_005080	glycoside hydrolase family 25 protein	CDS	823	19	14	7.66308	-1.97457	-3.86631	0.00411522
CP037923.1	EKN05_002455	EKN05_002455	MFS transporter	CDS	1354	12	8	9.0688	-1.89486	-3.77742	0.00579624
CP037923.1	EKN05_009915	yciI	YciI family protein	CDS	298	4	2	8.42524	-4.34054	-3.75155	0.00631573
CP037923.1	EKN05_000390	EKN05_000390	DUF3828 domain-containing protein	CDS	928	27	16	10.8778	-1.22122	-3.61327	0.0104974
CP037923.1	EKN05_002045	cysI	assimilatory sulfite reductase (NADPH) hemoprotein subunit	CDS	1714	19	11	9.0646	-1.44275	-3.60543	0.0106395
CP037923.1	EKN05_000310	cpdA	3'	CDS	829	14	8	12.3224	-1.49921	-3.58961	0.0111208
CP037923.1	EKN05_006105	fliT	flagella biosynthesis regulatory protein FliT	CDS	367	5	2	6.74121	-5.10523	-3.57556	0.0115462
CP037923.1	EKN05_009060	pabB	aminodeoxychorismate synthase component 1	CDS	1363	22	14	7.85641	-1.6813	-3.5284	0.0135934
CP037923.1	EKN05_010300	dsbB	disulfide bond formation protein DsbB	CDS	532	7	1	4.46351	-7.24767	-3.51521	0.0140636	ΔdsbB mutant correctly localized IcsA at one pole of the bacterium. A ΔdsbA mutant showed impaired intracellular survival and cell-to-cell spread in HeLa cells.	13,14
CP037923.1	EKN05_022955	mlaC	phospholipid-binding protein MlaC	CDS	637	8	0	2.1662	-15.3776	-3.50338	0.0142579	Alternative name: vpsB. The mla (vps) ABC transporter was found important for Shigella cell-to-cell spread in Henle cell monolayers. The ΔmlaB mutant was not formally tested for invasive behaviour.	2,3
CP037923.1	EKN05_008345	dcp	peptidyl-dipeptidase Dcp	CDS	2047	52	35	9.85803	-0.88167	-3.50435	0.0144244
CP037923.1	EKN05_022790	sspA	stringent starvation protein A	CDS	640	7	4	11.1893	-2.76491	-3.4917	0.0146738
CP037923.1	EKN05_001965	nlpD	murein hydrolase activator NlpD	CDS	1141	16	11	12.2624	-1.68034	-3.4678	0.0158069	NlpD protein levels were decreased in a gnotobiotic piglet model for shigellosis.	15
CP037923.1	EKN05_001595	proV	proline/glycine betaine ABC transporter ATP-binding protein ProV	CDS	1204	123	68	9.89168	-0.669076	-3.45061	0.0166044	ΔproV mutant was less invasive than the wt strain in HEK293 cells.	16
CP037923.1	EKN05_003090	upp	uracil phosphoribosyltransferase	CDS	628	18	10	8.54106	-1.53599	-3.43212	0.0172783
CP037923.1	EKN05_017970	pgi	glucose-6-phosphate isomerase	CDS	1651	37	23	8.87233	-1.16049	-3.4351	0.0173333
CP037923.1	EKN05_002040	cysH	phosphoadenosine phosphosulfate reductase	CDS	736	38	20	9.99948	-1.12165	-3.40264	0.0189871
CP037923.1	EKN05_016430	rapA	RNA polymerase-associated protein RapA	CDS	2908	25	18	10.0976	-1.09159	-3.29596	0.027523
CP037923.1	EKN05_007865	rsxG	electron transport complex subunit RsxG	CDS	622	5	2	7.18249	-4.4467	-3.25289	0.0316224
CP037923.1	EKN05_021530	EKN05_021530	ligase	CDS	1276	69	38	9.91941	-0.868958	-3.22265	0.0346894
CP037923.1	EKN05_013320	EKN05_013320	DUF1795 domain-containing protein	CDS	223	40	24	8.80144	-1.07029	-3.21708	0.0349049
CP037923.1	EKN05_007045	EKN05_007045	alpha/beta fold hydrolase	CDS	1759	33	21	9.99513	-0.934067	-3.11899	0.0482768
CP037923.1	EKN05_017240	miaA	tRNA (adenosine(37)-N6)-dimethylallyltransferase MiaA	CDS	952	9	2	7.22857	-4.22762	-3.10041	0.0507518	MiaA tRNA modification enzyme optimizes VirF translation.	17
CP037923.1	EKN05_004585	yejB	microcin C ABC transporter permease YejB	CDS	1096	10	4	8.36688	-2.46618	-3.07132	0.0538949
CP037923.1	EKN05_008505	EKN05_008505	cupin domain-containing protein	CDS	502	8	3	10.2617	-2.76006	-3.07394	0.0540913
CP037923.1	EKN05_023095	pnp	polyribonucleotide nucleotidyltransferase	CDS	2137	35	19	7.25666	-1.24919	-3.05235	0.0567201
CP037923.1	EKN05_007650	EKN05_007650	FAD-NAD(P)-binding protein	CDS	1606	53	36	9.88404	-0.656811	-3.02871	0.0606134
CP037923.1	EKN05_013845	fepA	siderophore enterobactin receptor FepA	CDS	2242	18	13	7.62748	-1.35749	-2.9812	0.0691933	fepA expression was studied in response to iron.	18
CP037923.1	EKN05_022195	tsgA	MFS transporter TsgA	CDS	1183	34	24	5.04388	-0.964685	-2.98315	0.0695729
CP037923.1	EKN05_014770	yajF	fructokinase	CDS	910	10	2	6.10874	-3.79458	-2.9385	0.075063
CP037923.1	EKN05_021320	yhjX	MFS transporter	CDS	1210	16	13	8.93184	-0.986998	-2.94063	0.0753873
CP037923.1	EKN05_010745	fabF	beta-ketoacyl-ACP synthase II	CDS	1243	17	4	8.89939	-2.6291	-2.94261	0.0757587	fabF expression increases intracellularly in Panc-1 cells during Shigella infection.	19
CP037923.1	EKN05_023110	deaD	DEAD/DEAH family ATP-dependent RNA helicase	CDS	1891	25	10	4.82342	-1.49377	-2.94269	0.0766092
CP037923.1	EKN05_021980	EKN05_021980	RNA-binding transcriptional accessory protein	CDS	2323	23	15	9.26868	-0.93911	-2.92841	0.0766903
CP037923.1	EKN05_021325	yhjY	autotransporter outer membrane beta-barrel domain-containing protein	CDS	700	19	12	10.6044	-1.28493	-2.94329	0.0773496
CP037923.1	EKN05_014775	rdgC	recombination-associated protein RdgC	CDS	913	20	12	10.1065	-1.09478	-2.92118	0.0776412
CP037923.1	EKN05_005465	hisI	bifunctional phosphoribosyl-AMP cyclohydrolase/phosphoribosyl-ATP diphosphatase HisIE	CDS	613	10	8	8.72082	-1.30771	-2.88188	0.0852382
CP037923.1	EKN05_000845	argO	arginine exporter ArgO	CDS	637	14	12	8.89533	-1.26778	-2.84717	0.0941192
CP037923.1	EKN05_022895	ptsN	PTS IIA-like nitrogen regulatory protein PtsN	CDS	493	12	6	7.58937	-2.09303	-2.83174	0.096768
CP037923.1	EKN05_001145	aas	bifunctional acyl-ACP--phospholipid O-acyltransferase/long-chain-fatty-acid--ACP ligase	CDS	2161	35	24	10.6868	-0.817939	-2.83254	0.0975212
CP037923.1	EKN05_005490	hisC	histidinol-phosphate transaminase	CDS	1072	11	6	3.69405	-1.50346	-2.80675	0.102511
CP037923.1	EKN05_010045	narG	nitrate reductase subunit alpha	CDS	3745	39	25	3.94781	-0.671036	-2.77406	0.110101	narG transcription was induced in anaerobic conditions, but its translation was downregulated intracellularly in Henle cells during Shigella infection.	11,20
CP037923.1	EKN05_002400	queE	7-carboxy-7-deazaguanine synthase QueE	CDS	673	29	14	10.5015	-1.14284	-2.77734	0.111151	QueE is involved in early step of queuosine biosynthesis, likely connected to tgt regulation of VirF expression. The ΔqueE mutant was not formally tested for invasive behaviour.	21
CP037923.1	EKN05_009325	EKN05_009325	site-specific integrase	CDS	1606	28	21	9.10086	-0.965332	-2.73926	0.120128
CP037923.1	EKN05_009900	yciB	septation protein A	CDS	541	14	6	6.68871	-2.09283	-2.74019	0.120943	Alternative name: ispA; ΔispA mutant was unable to form plaques, but was as invasive as the wt strain in Henle cell monolayers.	3,22
CP037923.1	EKN05_013930	cusA	Cu(+)/Ag(+) efflux RND transporter permease subunit CusA	CDS	3181	32	24	9.84537	-0.767214	-2.70411	0.132349
CP037923.1	EKN05_003520	yfeH	bile acid:sodium symporter	CDS	1000	24	13	6.99379	-1.24138	-2.69581	0.133179
CP037923.1	EKN05_020450	aslB	anaerobic sulfatase maturase	CDS	1237	14	8	7.62074	-1.67475	-2.69601	0.134343	aslB expression was downregulated in in vitro anaerobic condition	23
CP037923.1	EKN05_016170	ampE	beta-lactamase regulator AmpE	CDS	856	8	7	10.5545	-1.43453	-2.68072	0.138057
CP037923.1	EKN05_007295	narZ	nitrate reductase subunit alpha	CDS	3742	47	28	10.228	-0.708543	-2.66376	0.141328
CP037923.1	EKN05_002880	hcaA1	3-phenylpropionate/cinnamic acid dioxygenase subunit alpha	CDS	1363	13	6	11.635	-1.80917	-2.65983	0.141722
CP037923.1	EKN05_020045	pstA	phosphate ABC transporter permease PstA	CDS	892	12	8	9.9938	-1.2414	-2.66551	0.141858	Δpts mutant (polar mutant in ptsS) formed smaller plaques in Henle cell monolayers.	24
CP037923.1	EKN05_021305	dppA	dipeptide ABC transporter substrate-binding protein DppA	CDS	1609	26	13	10.5183	-1.19512	-2.6555	0.142292	DppA protein expression was induced intracellularly in Henle cells during Shigella infection, but its deletion didn't affect plaque formation.	11
CP037923.1	EKN05_016800	deoB	phosphopentomutase	CDS	1225	16	7	8.1208	-1.67755	-2.6324	0.14718
CP037923.1	EKN05_000820	EKN05_000820	DUF296 domain-containing protein	CDS	433	7	4	8.78158	-2.3756	-2.62833	0.147699
CP037923.1	EKN05_005625	cbl	HTH-type transcriptional regulator Cbl	CDS	952	26	20	7.71022	-0.942318	-2.61953	0.147838
CP037923.1	EKN05_020750	EKN05_020750	DUF1040 family protein	CDS	271	4	3	9.92684	-2.47963	-2.6329	0.148218
CP037923.1	EKN05_004170	menD	2-succinyl-5-enolpyruvyl-6-hydroxy-3-cyclohexene-1-carboxylic-acid synthase	CDS	1672	15	7	9.6784	-1.51503	-2.6242	0.148258
CP037923.1	EKN05_004435	EKN05_004435	malate:quinone oxidoreductase	CDS	1033	9	8	9.98498	-1.525	-2.63785	0.148611
CP037923.1	EKN05_009265	sitA	iron/manganese ABC transporter substrate-binding protein SitA	CDS	916	17	7	10.1497	-1.62978	-2.6343	0.148882	SitA expression was induced intacellularly in Henle cells. ΔsitA mutant formed slightly smaller plaques than the wt strain in Henle cell monolayers. ΔsitA mutant was attenuated in a mouse lung model.	11,25,26
CP037923.1	EKN05_009760	pgpB	phosphatidylglycerophosphatase B	CDS	766	9	4	7.43707	-2.16885	-2.60682	0.149758
CP037923.1	EKN05_005225	EKN05_005225	helix-hairpin-helix domain-containing protein	CDS	1525	21	11	8.9367	-1.39416	-2.60956	0.149761
CP037923.1	EKN05_017505	ytfE	iron-sulfur cluster repair protein YtfE	CDS	664	3	2	9.1245	-2.87616	-2.60389	0.149844
CP037923.1	EKN05_002310	EKN05_002310	DNA-binding protein	CDS	910	22	11	5.6035	-1.2672	-2.59998	0.15037
CP037923.1	EKN05_023130	yhbU	U32 family peptidase	CDS	997	12	8	9.42442	-1.34562	-2.58525	0.155724
CP037923.1	EKN05_008340	ydeJ	2-oxo-tetronate isomerase	CDS	520	40	30	10.3704	-0.670759	-2.57664	0.158418
CP037923.1	EKN05_006255	otsB	trehalose-phosphatase	CDS	802	8	6	3.31639	-1.47663	-2.57058	0.159977
CP037923.1	EKN05_007885	rsxA	electron transport complex subunit RsxA	CDS	583	32	15	8.17242	-0.996324	-2.54794	0.169441
CP037923.1	EKN05_017530	cysQ	3'(2')	CDS	742	28	17	10.2071	-0.87495	-2.53669	0.172352
CP037923.1	EKN05_007870	rsxD	electron transport complex subunit RsxD	CDS	1060	11	5	8.41363	-2.04212	-2.5383	0.172858
CP037923.1	EKN05_007950	uidA	beta-glucuronidase	CDS	1675	14	10	10.7573	-1.25047	-2.51939	0.178377
CP037923.1	EKN05_020600	yigL	sugar/pyridoxal phosphate phosphatase YigL	CDS	802	9	4	7.44117	-2.14385	-2.51961	0.179596
CP037923.1	EKN05_007405	EKN05_007405	diguanylate cyclase	CDS	1147	57	32	9.17867	-0.584931	-2.51291	0.180349
CP037923.1	EKN05_005550	yeeE	YeeE/YedE family protein	CDS	1060	38	18	8.21808	-0.805458	-2.49218	0.187102
CP037923.1	EKN05_009185	rsmF	16S rRNA (cytosine(1407)-C(5))-methyltransferase RsmF	CDS	1441	13	7	8.83768	-1.1605	-2.49686	0.187343
CP037923.1	EKN05_014740	brnQ	branched-chain amino acid transporter carrier protein BrnQ	CDS	1321	24	12	8.17592	-1.08696	-2.48074	0.187807
CP037923.1	EKN05_014465	queC	7-cyano-7-deazaguanine synthase QueC	CDS	697	14	6	8.16205	-1.9528	-2.48266	0.188114	QueC is involved in early step of queuosine biosynthesis, likely connected to tgt regulation of VirF expression. The ΔqueC mutant was not formally tested for invasive behaviour.	21
CP037923.1	EKN05_017895	uxuR	Uxu operon transcriptional regulator	CDS	775	20	13	7.67921	-1.22137	-2.48411	0.190026
CP037923.1	EKN05_010450	phoP	two-component system response regulator PhoP	CDS	673	13	12	10.703	-1.16091	-2.4721	0.191071	ΔphoPQ mutant was less invasive than the wt strain in HeLa and Caco-2 cells. ΔphoPQ mutant was Serenity test negative. Microarray analysis showed that PhoPQ activates icsA expression	8
CP037923.1	EKN05_010650	mfd	transcription-repair coupling factor	CDS	3448	30	22	8.10314	-0.763958	-2.44621	0.194555	Δmfd mutant did not survive NO stress, produced in vitro or by phagocytic PBL cells.	27
CP037923.1	EKN05_021700	EKN05_021700	DUF1145 family protein	CDS	271	4	2	7.57955	-3.05469	-2.45314	0.194688
CP037923.1	EKN05_009855	trpF	bifunctional indole-3-glycerol-phosphate synthase TrpC/phosphoribosylanthranilate isomerase TrpF	CDS	1360	6	4	9.05471	-2.23871	-2.45018	0.194987
CP037923.1	EKN05_004485	ccmB	heme exporter protein CcmB	CDS	664	7	5	9.33306	-1.8712	-2.45619	0.197009
References
1	Coluccia, M. et al. Role of the MDR Efflux Pump AcrAB in Epithelial Cell Invasion by Shigella flexneri. Biomolecules 13, 823 (2023)
2	Carpenter, C. D. et al. The Vps/VacJ ABC Transporter Is Required for Intercellular Spread of Shigella flexneri. Infect. Immun. 82, 660 (2014).
3	Hong, M., Gleason, Y., Wyckoff, E. E. & Payne, S. M. Identification of two Shigella flexneri chromosomal loci involved in intercellular spreading. Infect. Immun. 66, 4700–4710 (1998).
4	Rossi, R. M., Yum, L., Agaisse, H. & Payne, S. M. Cardiolipin Synthesis and Outer Membrane Localization Are Required for Shigella flexneri Virulence. MBio 8, (2017).
5	Nakayama, S. & Watanabe, H. Involvement of cpxA, a sensor of a two-component regulatory system, in the pH-dependent regulation of expression of Shigella sonnei virF gene. J. Bacteriol. 177, 5062–9 (1995).
6	Nakayama, S. i & Watanabe, H. Identification of cpxR as a positive regulator essential for expression of the Shigella sonnei virF gene. J. Bacteriol. 180, 3522–8 (1998).
7	Marman, H. E., Mey, A. R. & Payne, S. M. Elongation Factor P and Modifying Enzyme PoxA Are Necessary for Virulence of Shigella flexneri. Infect. Immun. 82, 3612 (2014).
8	Mogull, S. A., Runyen-Janecky, L. J., Hong, M. & Payne, S. M. dksA Is Required for Intercellular Spread of Shigella flexneri via an RpoS-Independent Mechanism. Infect. Immun. 69, 5742 (2001).
9	Lin, Z. et al. Virulence and Stress Responses of Shigella flexneri Regulated by PhoP/PhoQ. Front. Microbiol. 8, (2018).
10	Waddell, C. D., Walter, T. J., Pacheco, S. A., Purdy, G. E. & Runyen-Janecky, L. J. NtrBC and Nac contribute to efficient shigella flexneri intracellular replication. J. Bacteriol. 196, 2578–2586 (2014)
11	Pieper, R. et al. Analysis of the Proteome of Intracellular Shigella flexneri Reveals Pathways Important for Intracellular Growth. doi:10.1128/IAI.00975-13
12	Waligora, E. A. et al. Role of intracellular carbon metabolism pathways in Shigella flexneri virulence. Infect. Immun. 82, 2746–2755 (2014).
13	Brandon, L. D. & Goldberg, M. B. Periplasmic Transit and Disulfide Bond Formation of the Autotransported Shigella Protein IcsA. J. Bacteriol. 183, 951 (2001).
14	Yu, J. Inactivation of DsbA, but Not DsbC and DsbD, Affects the Intracellular Survival and Virulence of Shigella flexneri. Infect. Immun. 66, 3909 (1998).
15	Kuntumalla, S. et al. In vivo versus in vitro protein abundance analysis of Shigella dysenteriae type 1 reveals changes in the expression of proteins involved in virulence, stress and energy metabolism. BMC Microbiol. 11, 147 (2011).
16	Mahmoud RY, Li W, Eldomany RA, Emara M, Yu J. The Shigella ProU system is required for osmotic tolerance and virulence. Virulence. 8, 362-374 (2017).
17	Durand, J. M., Björk, G. R., Kuwae, A., Yoshikawa, M. & Sasakawa, C. The modified nucleoside 2-methylthio-N6-isopentenyladenosine in tRNA of Shigella flexneri is required for expression of virulence genes. J. Bacteriol. 179, 5777–82 (1997).
18	Schmitt, M. P. & Payne, S. M. Genetic analysis of the enterobactin gene cluster in Shigella flexneri. J. Bacteriol. 173, 816–825 (1991).
19	Ascari, A. et al. Shigella flexneri remodeling and consumption of host lipids during infection. J. Bacteriol. 205, (2023).
20	Boulette, M. L. & Payne, S. M. Anaerobic regulation of Shigella flexneri virulence: ArcA regulates fur and iron acquisition genes. J. Bacteriol. 189, 6957–6967 (2007).
21	Durand, J. M. et al. vacC, a virulence-associated chromosomal locus of Shigella flexneri, is homologous to tgt, a gene encoding tRNA-guanine transglycosylase (Tgt) of Escherichia coli K-12. J. Bacteriol. 176, 4627–34 (1994).
22	Mac Síomóin, R. A. et al. Identification and characterization of ispA, a Shigella flexneri chromosomal gene essential for normal in vivo cell division and intracellular spreading. Mol. Microbiol. 19, 599–609 (1996).
23	Vergara-Irigaray, M., Fookes, M. C., Thomson, N. R. & Tang, C. M. RNA-seq analysis of the influence of anaerobiosis and FNR on Shigella flexneri. BMC Genomics 15, (2014)
24	Runyen-Janecky, L. J., Boyle, A. M., Kizzee, A., Liefer, L. & Payne, S. M. Role of the Pst system in plaque formation by the intracellular pathogen Shigella flexneri. Infect. Immun. 73, 1404–1410 (2005).
25	Runyen-Janecky, L. J., Reeves, S. A., Gonzales, E. G. & Payne, S. M. Contribution of the Shigella flexneri Sit, Iuc, and Feo iron acquisition systems to iron acquisition in vitro and in cultured cells. Infect. Immun. 71, 1919–1928 (2003).
26	Fisher, C. R. et al. Genetics and virulence association of the Shigella flexneri sit iron transport system. Infect. Immun. 77, 1992–1999 (2009).
27	Guillemet, E. et al. The bacterial DNA repair protein Mfd confers resistance to the host nitrogen immune response. Sci. Reports 2016 61 6, 1–12 (2016).

## Sheet: chr - detrimental
Shigella chromosomal genes significantly detrimental (mutant more invasive) for colonization of BO enteroids
seq	locus_tag	com_id	description	type	length	n_TIS	n_nz	log2CPM	log2FC	z	FDR	Previous observations	Reference
CP037923.1	EKN05_019410	waaO	lipopolysaccharide 3-alpha-galactosyltransferase	CDS	1009	42	27	5.78629	2.50798	8.54472	1.71505e-14	waaO is involved in lipopolysaccharide (LPS) biosynthesis. ΔwaaO mutant was not formally tested for invasive behaviour.	1
CP037923.1	EKN05_021570	EKN05_021570	response regulator transcription factor	CDS	730	61	20	5.93809	2.70181	8.28922	7.5866e-14
CP037923.1	EKN05_005390	rfbD	dTDP-4-dehydrorhamnose reductase	CDS	901	107	65	9.26864	1.60617	7.85182	1.81943e-12
CP037923.1	EKN05_009995	galU	UTP--glucose-1-phosphate uridylyltransferase GalU	CDS	910	31	25	7.31326	1.87996	6.96089	1.12521e-09	ΔgalU mutant was more invasive in HeLa cells.	1
CP037923.1	EKN05_019400	waaJ	UDP-glucose--(galactosyl) LPS alpha1	CDS	1015	40	18	5.64784	2.85748	6.53948	1.64342e-08
CP037923.1	EKN05_005385	rfbB	dTDP-glucose 4	CDS	1087	119	83	10.4623	0.983453	6.41945	3.03421e-08
CP037923.1	EKN05_019395	waaD	lipopolysaccharide N-acetylglucosaminyltransferase	CDS	1144	55	25	6.97696	2.25138	6.30502	4.79445e-08	ΔwaaD mutant was attenuated in a rabbit ligated ileal loop model.	1
CP037923.1	EKN05_006490	EKN05_006490	phage tail tape measure protein	CDS	2041	201	97	9.26922	0.963955	6.31649	5.08807e-08
CP037923.1	EKN05_014610	EKN05_014610	hypothetical protein	CDS	1732	57	25	8.67131	2.26883	5.358	1.12009e-05
CP037923.1	EKN05_019390	rfaL	O-antigen ligase RfaL	CDS	1210	103	32	5.30709	1.76724	5.32346	1.23201e-05	ΔrfaL mutant was as invasive as the wt strain, but impaired in plaque formation in HeLa cells.	2
CP037923.1	EKN05_017900	EKN05_017900	DUF2686 family protein	CDS	832	65	22	6.48357	1.77967	4.93954	8.0179e-05
CP037923.1	EKN05_003320	EKN05_003320	amino acid permease	CDS	1462	112	49	7.31458	1.2645	4.63047	0.00034688
CP037923.1	EKN05_014095	fimA	type 1 fimbrial protein subunit FimA	CDS	526	46	21	11.0176	1.46206	4.55396	0.000467176	Shigella antagonizes caspase-3-mediated apoptosis by FimA, but unclear if fimA is expressed.	3,4
CP037923.1	EKN05_001500	EKN05_001500	hypothetical protein	CDS	2254	143	72	7.38754	0.881016	4.37003	0.00103352
CP037923.1	EKN05_015310	EKN05_015310	siphovirus Gp157 family protein	CDS	484	56	31	6.12893	1.3459	4.2597	0.00136238
CP037923.1	EKN05_005395	rfbA	glucose-1-phosphate thymidylyltransferase RfbA	CDS	880	78	45	4.64178	1.22433	4.20845	0.0016298	ΔrfbA mutant was as invasive as the wt strain, but impaired in plaque formation in HeLa cells.	2
CP037923.1	EKN05_016005	mrcB	bifunctional glycosyl transferase/transpeptidase	CDS	2536	26	8	5.76779	3.12068	4.18733	0.00170781
CP037923.1	EKN05_007325	ompC	porin OmpC	CDS	1102	106	46	11.3214	1.14808	4.16388	0.00181081	ΔompC mutant showed a small invasion defect in HeLa cells; cell-to-cell spread was also affected.	5
CP037923.1	EKN05_007040	EKN05_007040	hypothetical protein	CDS	886	51	31	7.31496	1.22599	3.97467	0.00347448
CP037923.1	EKN05_010550	EKN05_010550	hypothetical protein	CDS	235	11	6	9.09039	3.6646	3.98904	0.0035323
CP037923.1	EKN05_005870	hchA	protein deglycase HchA	CDS	853	34	19	3.64156	2.15733	3.9749	0.00360468
CP037923.1	EKN05_005400	rfbC	dTDP-4-dehydrorhamnose 3	CDS	547	46	28	5.64771	1.0591	3.99307	0.00361738	ΔrfbC mutant was as invasive as the wt strain, but impaired in plaque formation in HeLa cells.	2
CP037923.1	EKN05_023295	tdcE	2-ketobutyrate formate-lyase/pyruvate formate-lyase	CDS	2296	115	59	10.8878	1.09482	3.93082	0.00402449
CP037923.1	EKN05_007960	uidC	glucuronide uptake porin UidC	CDS	1267	76	44	8.88937	0.793072	3.88161	0.00476287
CP037923.1	EKN05_005025	yehD	type 1 fimbrial protein	CDS	544	34	18	5.00381	1.99075	3.82019	0.00591671
CP037923.1	EKN05_021430	EKN05_021430	hypothetical protein	CDS	1225	17	8	6.86479	2.89925	3.77749	0.00680223
CP037923.1	EKN05_017640	treC	alpha	CDS	1657	16	7	7.82475	2.93039	3.65437	0.0103992
CP037923.1	EKN05_019270	EKN05_019270	DUF3251 domain-containing protein	CDS	583	43	18	5.67883	1.49329	3.63259	0.0109852
CP037923.1	EKN05_014970	ykgG	lactate utilization protein C	CDS	697	14	7	11.9924	2.69516	3.56032	0.0140871
CP037923.1	EKN05_006445	EKN05_006445	hypothetical protein	CDS	835	76	44	9.79289	0.779225	3.43477	0.0219281
CP037923.1	EKN05_012555	EKN05_012555	Bax inhibitor-1/YccA family protein	CDS	715	124	66	10.4511	0.751351	3.39886	0.0243437
CP037923.1	EKN05_008490	ydeO	transcriptional regulator YdeO	CDS	763	51	26	5.58487	1.35043	3.39057	0.0244317	ydeO expression was upregulated in U937-derived macrophages during Shigella infection.	6
CP037923.1	EKN05_006055	EKN05_006055	antitermination protein	CDS	115	10	6	6.68537	3.04583	3.38247	0.024519
CP037923.1	EKN05_003775	EKN05_003775	hypothetical protein	CDS	1060	26	11	9.90804	2.19858	3.36168	0.02578
CP037923.1	EKN05_021590	EKN05_021590	DUF4049 domain-containing protein	CDS	1591	36	10	10.3641	2.43886	3.34582	0.0266345
CP037923.1	EKN05_008940	EKN05_008940	sugar kinase	CDS	949	49	25	6.44122	1.07518	3.28849	0.0319226
CP037923.1	EKN05_014605	EKN05_014605	hypothetical protein	CDS	2155	46	12	6.13701	1.63788	3.26325	0.0333209
CP037923.1	EKN05_022755	mdh	malate dehydrogenase	CDS	940	13	5	7.92715	3.19936	3.20285	0.0377352
CP037923.1	EKN05_003710	emrY	multidrug efflux MFS transporter permease subunit EmrY	CDS	1540	90	50	5.81881	0.790681	3.21611	0.038436	EmrKY was shown to contribute to the survival of Shigella within U937-derived macrophages.	7
CP037923.1	EKN05_018175	soxR	redox-sensitive transcriptional activator SoxR	CDS	466	10	5	12.5529	2.87588	3.20346	0.0384563	ΔsoxR mutant showed same invasion as wt strain in RAW 264.7 macrophages, but formed slightly smaller plaques in Henle cell monolayers.	8
CP037923.1	EKN05_005580	EKN05_005580	hypothetical protein	CDS	844	15	6	8.29281	2.43262	3.16917	0.0406989
CP037923.1	EKN05_007515	EKN05_007515	MFS transporter	CDS	1273	182	93	4.2867	0.617541	3.17358	0.0409035
CP037923.1	EKN05_014595	EKN05_014595	sel1 repeat family protein	CDS	1276	66	25	4.7241	0.996767	3.12801	0.0459341
CP037923.1	EKN05_008185	yneK	putative protein YneK	CDS	1117	54	31	10.415	0.864838	3.12106	0.0461282
CP037923.1	EKN05_004655	EKN05_004655	pseudouridine kinase	CDS	943	51	32	9.40107	0.864242	3.11256	0.0465811
CP037923.1	EKN05_011500	EKN05_011500	DUF2057 family protein	CDS	664	6	4	12.3258	3.36328	3.08144	0.0507799
CP037923.1	EKN05_003315	murI	glutamate racemase	CDS	811	35	11	9.43624	1.87537	3.01339	0.0614083
CP037923.1	EKN05_005865	yedV	heavy metal sensor histidine kinase	CDS	1360	97	50	6.03544	0.733634	2.94287	0.0746299
CP037923.1	EKN05_018090	EKN05_018090	DUF2713 family protein	CDS	709	15	3	9.25871	3.89648	2.91142	0.0811735
CP037923.1	EKN05_003355	EKN05_003355	HNH endonuclease	CDS	397	16	9	8.67524	1.2329	2.8373	0.100935
CP037923.1	EKN05_003045	EKN05_003045	glycine zipper 2TM domain-containing protein	CDS	517	32	18	11.8047	1.28326	2.81857	0.10526
CP037923.1	EKN05_012645	EKN05_012645	4-oxalomesaconate tautomerase	CDS	1054	65	29	8.24168	0.843871	2.77794	0.115583
CP037923.1	EKN05_003680	EKN05_003680	oxalyl-CoA decarboxylase	CDS	1696	113	53	10.5625	0.836841	2.76382	0.118819
CP037923.1	EKN05_021845	glgX	glycogen debranching protein GlgX	CDS	1975	23	14	9.63458	1.54645	2.75446	0.120392
CP037923.1	EKN05_005415	rfbG	glycosyltransferase	CDS	871	43	25	9.80591	0.903587	2.72898	0.126219	ΔrfbG mutant was as invasive as the wt strain, but impaired in plaque formation in HeLa cells.	2
CP037923.1	EKN05_018750	oxyR	DNA-binding transcriptional regulator OxyR	CDS	919	7	4	3.68906	3.43316	2.73392	0.126223	ΔoxyR mutant showed same invasion as wt strain in RAW 264.7 macrophages, but formed slightly smaller plaques in Henle cell monolayers.	8
CP037923.1	EKN05_001125	ygeA	aspartate/glutamate racemase	CDS	694	16	12	10.4478	0.863396	2.72231	0.126899
CP037923.1	EKN05_006630	ipaH_3	E3 ubiquitin--protein ligase	CDS	1753	83	40	9.96049	0.895043	2.70305	0.130651
CP037923.1	EKN05_013275	EKN05_013275	TonB-dependent receptor	CDS	136	14	5	11.6841	2.17772	2.70653	0.131162
CP037923.1	EKN05_020860	ompL	porin OmpL	CDS	694	110	60	9.74511	0.62632	2.6861	0.13553
CP037923.1	EKN05_001320	fucP	L-fucose:H+ symporter permease	CDS	1318	60	34	10.1641	0.720609	2.54899	0.196994
References
1	West, N. P. et al. Optimization of Virulence Functions Through Glucosylation of Shigella LPS. Science 307, 1313–1317 (2005).
2	Hong, M. & Payne, S. M. Effect of mutations in Shigella flexneri chromosomal and plasmid-encoded lipopolysaccharide genes on invasion and serum resistance. Mol. Microbiol. 24, 779–791 (1997).
3	Sukumaran, S. K. et al. A soluble form of the pilus protein FimA targets the VDAC-hexokinase complex at mitochondria to suppress host cell apoptosis. Mol. Cell 37, 768–83 (2010).
4	Bravo, V., Puhar, A., Sansonetti, P., Parsot, C. & Toro, C. S. Distinct Mutations Led to Inactivation of Type 1 Fimbriae Expression in Shigella spp. PLoS One 10, e0121785 (2015).
5	Bernardini, M. L., Sanna, M. G., Fontaine, A. & Sansonetti, P. J. OmpC is involved in invasion of epithelial cells by Shigella flexneri. Infect. Immun. 61, 3625–3635 (1993).
6	Lucchini, S., Liu, H., Jin, Q., Hinton, J. C. D. & Yu, J. Transcriptional adaptation of Shigella flexneri during infection of macrophages and epithelial cells: insights into the strategies of a cytosolic bacterial pathogen. Infect. Immun. 73, 88–102 (2005).
7	Pasqua, M. et al. The MFS efflux pump EmrKY contributes to the survival of Shigella within macrophages. Sci. Reports 2019 91 9, 1–11 (2019).
8	Daugherty, A., Suvarnapunya, A. E. & Runyen-Janecky, L. The role of OxyR and SoxRS in oxidative stress survival in Shigella flexneri. Microbiol. Res. 167, 238–245 (2012).
