# Supplementary material for: A scalable gut epithelial organoid model reveals the genome-wide colonization landscape of a human-adapted pathogen
Source: Nat Genet. 2025 Jun 12;57(7):1730–41. doi: 10.1038/s41588-025-02218-x (PMC12283395; doi:10.1038/s41588-025-02218-x)
Supplement: Supplementary file 8 — Proteomic profiling of Shigella ΔmnmE and ΔmnmG mutants. log2FC and adjusted P values for the comparative analysis of each coding gene. Supporting data for Fig. 4. [file 41588_2025_2218_MOESM8_ESM.xlsx]

## Sheet: info
Supplementary Data 5. Proteomic profiling of Shigella ΔmnmE and ΔmnmG mutants.
Log2FC ≥0.5 with FDR ≤0.01 were considered significant
Comparisons:		ΔmnmE vs wt
		ΔmnmG vs wt
seq		Sequence annotation used --> CP037923.1 (chromosome) or CP037924.1 (pINV)
protein_id		Protein ID
locus_tag		Gene ID
com_id		Common gene name
type		CDS or pseudogene
description		Gene description
comparison		ΔmnmE vs wt or ΔmnmG vs wt
log2_fc		Relative protein abundance expressed as log2FC for each comparison
p_value		p-value
adj_p_value		adjusted p-value

## Sheet: Proteomes
seq	protein_id	locus_tag	com_id	type	description	comparison	log2_fc	p_value	adj_p_value
CP037924.1	QCC34454.1	EKN05_024070	icsP	CDS	omptin family outer membrane protease IcsP	mnmE-WT	-1.34095	9.04905e-11	1.94826e-07
CP037923.1	QCC32881.1	EKN05_016055	panB	CDS	3-methyl-2-oxobutanoate hydroxymethyltransferase	mnmE-WT	-1.30978	3.02978e-10	2.60518e-07
CP037924.1	QCC34427.1	EKN05_024790	ipaA	CDS	invasin IpaA	mnmE-WT	-1.50888	4.38705e-10	2.60518e-07
CP037923.1	QCC31329.1	EKN05_006090	yedE	CDS	selenium metabolism membrane protein YedE/FdhT	mnmE-WT	1.8623	4.84009e-10	2.60518e-07
CP037923.1	QCC33432.1	EKN05_019480	pyrE	CDS	orotate phosphoribosyltransferase	mnmE-WT	-1.33202	1.54709e-09	6.66177e-07
CP037923.1	QCC33143.1	EKN05_017640	treC	CDS	alpha	mnmE-WT	1.51118	2.49567e-09	8.95528e-07
CP037923.1	QCC32253.1	EKN05_012155	artJ	CDS	arginine ABC transporter substrate-binding protein	mnmE-WT	-0.91152	3.38792e-09	1.04203e-06
CP037923.1	QCC30499.1	EKN05_000830	pgk	CDS	phosphoglycerate kinase	mnmE-WT	-0.990058	4.73167e-09	1.27341e-06
CP037923.1	QCC33536.1	EKN05_020115	mnmG	CDS	tRNA uridine-5-carboxymethylaminomethyl(34) synthesis enzyme MnmG	mnmE-WT	0.798676	5.88781e-09	1.35756e-06
CP037923.1	QCC33144.1	EKN05_017645	treB	CDS	PTS trehalose transporter subunit IIBC	mnmE-WT	1.46251	6.78502e-09	1.35756e-06
CP037924.1	QCC34429.1	EKN05_024800	virB	CDS	Virulence regulon transcriptional activator VirB	mnmE-WT	-1.16995	7.13136e-09	1.35756e-06
CP037923.1	QCC34229.1	EKN05_015995	fhuC	CDS	Fe3+-hydroxamate ABC transporter ATP-binding protein FhuC	mnmE-WT	-0.969849	8.46718e-09	1.35756e-06
CP037924.1	QCC34406.1	EKN05_024675	mxiA	CDS	EscV/YscV/HrcV family type III secretion system export apparatus protein	mnmE-WT	-0.894384	8.61001e-09	1.35756e-06
CP037923.1	QCC31025.1	EKN05_004065	lrhA	CDS	transcriptional regulator LrhA	mnmE-WT	0.791746	8.82758e-09	1.35756e-06
CP037923.1	QCC31711.1	EKN05_008740	osmE	CDS	osmotically-inducible lipoprotein OsmE	mnmE-WT	-0.843798	1.02229e-08	1.46732e-06
CP037923.1	QCC33354.1	EKN05_018980	gadA	CDS	glutamate decarboxylase	mnmE-WT	-0.980714	1.27486e-08	1.71549e-06
CP037924.1	QCC34426.1	EKN05_024785	ipaD	CDS	type III secretion system needle tip complex protein IpaD	mnmE-WT	-0.98415	1.86387e-08	2.36053e-06
CP037923.1	QCC32335.1	EKN05_012625	ybhB	CDS	kinase inhibitor	mnmE-WT	-0.93381	2.1422e-08	2.4969e-06
CP037923.1	QCC31145.1	EKN05_004740	mglA	CDS	galactose/methyl galactoside ABC transporter ATP-binding protein MglA	mnmE-WT	0.677322	2.2411e-08	2.4969e-06
CP037923.1	QCC31862.1	EKN05_009740	yciH	CDS	stress response translation initiation inhibitor YciH	mnmE-WT	0.748737	2.31946e-08	2.4969e-06
CP037923.1	QCC33703.1	EKN05_021155	EKN05_021155	CDS	AsmA family protein	mnmE-WT	-0.745804	2.57654e-08	2.64156e-06
CP037923.1	QCC33501.1	EKN05_019920	mnmE	CDS	tRNA uridine-5-carboxymethylaminomethyl(34) synthesis GTPase MnmE	mnmE-WT	-1.86832	2.84883e-08	2.68554e-06
CP037923.1	QCC31509.1	EKN05_007375	osmC	CDS	peroxiredoxin OsmC	mnmE-WT	-0.914273	2.93658e-08	2.68554e-06
CP037923.1	QCC33449.1	EKN05_019575	EKN05_019575	CDS	tetratricopeptide repeat protein	mnmE-WT	-0.64593	3.07142e-08	2.68554e-06
CP037923.1	QCC32216.1	EKN05_011930	EKN05_011930	CDS	hydrolase	mnmE-WT	-0.955874	3.24508e-08	2.68554e-06
CP037923.1	QCC32456.1	EKN05_013420	sdhD	CDS	succinate dehydrogenase membrane anchor subunit	mnmE-WT	0.910598	3.33009e-08	2.68554e-06
CP037923.1	QCC32186.1	EKN05_011725	EKN05_011725	CDS	DUF882 domain-containing protein	mnmE-WT	0.685827	3.46591e-08	2.68554e-06
CP037923.1	QCC33398.1	EKN05_019280	lldP	CDS	L-lactate permease	mnmE-WT	0.801014	3.49257e-08	2.68554e-06
CP037923.1	QCC31514.1	EKN05_007415	gadC	CDS	glutamate:gamma-aminobutyrate antiporter	mnmE-WT	-1.21071	3.73293e-08	2.77138e-06
CP037923.1	QCC31020.1	EKN05_004040	EKN05_004040	CDS	YfbU family protein	mnmE-WT	-0.857746	3.86222e-08	2.77179e-06
CP037923.1	QCC32700.1	EKN05_014980	ykgE	CDS	(Fe-S)-binding protein	mnmE-WT	0.857981	4.27364e-08	2.96811e-06
CP037923.1	QCC33386.1	EKN05_019200	aldB	CDS	aldehyde dehydrogenase	mnmE-WT	-0.55684	4.80966e-08	3.236e-06
CP037923.1	QCC34078.1	EKN05_023295	tdcE	CDS	2-ketobutyrate formate-lyase/pyruvate formate-lyase	mnmE-WT	-0.742057	5.14312e-08	3.3555e-06
CP037923.1	QCC34046.1	EKN05_023110	deaD	CDS	DEAD/DEAH family ATP-dependent RNA helicase	mnmE-WT	0.754865	5.70781e-08	3.61438e-06
CP037923.1	QCC32183.1	EKN05_011710	ompF	CDS	porin OmpF	mnmE-WT	0.63402	6.2633e-08	3.68948e-06
CP037923.1	QCC31712.1	EKN05_008745	nadE	CDS	ammonia-dependent NAD(+) synthetase	mnmE-WT	-0.589356	6.35264e-08	3.68948e-06
CP037923.1	QCC32872.1	EKN05_016000	fhuA	CDS	ferrichrome porin FhuA	mnmE-WT	-2.22855	6.37024e-08	3.68948e-06
CP037923.1	QCC34166.1	EKN05_007835	pdxY	CDS	pyridoxal kinase PdxY	mnmE-WT	-0.920777	6.79518e-08	3.68948e-06
CP037923.1	QCC31273.1	EKN05_005650	amn	CDS	AMP nucleosidase	mnmE-WT	-0.640925	6.80622e-08	3.68948e-06
CP037923.1	QCC31160.1	EKN05_004830	osmF	CDS	glycine betaine ABC transporter substrate-binding protein OsmF	mnmE-WT	-1.04019	6.96057e-08	3.68948e-06
CP037923.1	QCC31828.1	EKN05_009520	EKN05_009520	CDS	YcjX family protein	mnmE-WT	-0.519147	7.02594e-08	3.68948e-06
CP037923.1	QCC33217.1	EKN05_018105	qor	CDS	quinone oxidoreductase	mnmE-WT	-0.859559	7.77721e-08	3.89246e-06
CP037923.1	QCC33107.1	EKN05_017405	groES	CDS	co-chaperone GroES	mnmE-WT	-0.626201	7.888e-08	3.89246e-06
CP037923.1	QCC31920.1	EKN05_010080	chaB	CDS	putative cation transport regulator ChaB	mnmE-WT	-0.52191	8.08259e-08	3.89246e-06
CP037923.1	QCC31212.1	EKN05_005215	yegD	CDS	molecular chaperone	mnmE-WT	-0.523607	8.37385e-08	3.89246e-06
CP037923.1	QCC32840.1	EKN05_015825	ldcC	CDS	lysine decarboxylase LdcC	mnmE-WT	-0.552688	8.55232e-08	3.89246e-06
CP037923.1	QCC32460.1	EKN05_013440	odhB	CDS	2-oxoglutarate dehydrogenase complex dihydrolipoyllysine-residue succinyltransferase	mnmE-WT	0.622406	8.56641e-08	3.89246e-06
CP037923.1	QCC30428.1	EKN05_000395	dkgA	CDS	2	mnmE-WT	-0.718204	8.70677e-08	3.89246e-06
CP037923.1	QCC31940.1	EKN05_010190	dhaM	CDS	dihydroxyacetone kinase subunit DhaM	mnmE-WT	-0.704657	9.03506e-08	3.89246e-06
CP037924.1	QCC34420.1	EKN05_024755	icsB	CDS	Virulence protein IcsB	mnmE-WT	-0.645655	9.03962e-08	3.89246e-06
CP037923.1	QCC30630.1	EKN05_001625	emrR	CDS	multidrug efflux transporter EmrAB transcriptional repressor EmrR	mnmE-WT	0.629424	1.02586e-07	4.33076e-06
CP037923.1	QCC33952.1	EKN05_022550	aroE	CDS	shikimate dehydrogenase	mnmE-WT	0.58635	1.20955e-07	5.00799e-06
CP037923.1	QCC30500.1	EKN05_000835	fbaA	CDS	class II fructose-bisphosphate aldolase	mnmE-WT	-0.523087	1.28603e-07	5.22419e-06
CP037924.1	QCC34385.1	EKN05_024455	phoN1	CDS	phosphatase PAP2 family protein	mnmE-WT	1.01202	1.36085e-07	5.35303e-06
CP037923.1	QCC31535.1	EKN05_007605	pykF	CDS	pyruvate kinase PykF	mnmE-WT	-0.460792	1.37556e-07	5.35303e-06
CP037923.1	QCC34277.1	EKN05_021425	slp	CDS	outer membrane lipoprotein Slp	mnmE-WT	-0.91671	1.39233e-07	5.35303e-06
CP037924.1	QCC34434.1	EKN05_024840	ospC3	CDS	hypothetical protein	mnmE-WT	-0.902352	1.43734e-07	5.42912e-06
CP037923.1	QCC33829.1	EKN05_021915	malP	CDS	maltodextrin phosphorylase	mnmE-WT	-0.610811	1.57128e-07	5.76231e-06
CP037924.1	QCC34336.1	EKN05_024000	ospF	CDS	type III secretion system effector phosphothreonine lyase	mnmE-WT	-1.18462	1.57908e-07	5.76231e-06
CP037923.1	QCC33733.1	EKN05_021350	ghrB	CDS	glyoxylate/hydroxypyruvate reductase GhrB	mnmE-WT	-0.795792	1.65328e-07	5.85109e-06
CP037923.1	QCC33727.1	EKN05_021315	eptB	CDS	kdo(2)-lipid A phosphoethanolamine 7''-transferase	mnmE-WT	0.564516	1.65776e-07	5.85109e-06
CP037923.1	QCC31715.1	EKN05_008760	spy	CDS	ATP-independent periplasmic protein-refolding chaperone	mnmE-WT	-0.679199	1.70198e-07	5.86749e-06
CP037923.1	QCC30521.1	EKN05_000960	gcvP	CDS	aminomethyl-transferring glycine dehydrogenase	mnmE-WT	-0.563605	1.71691e-07	5.86749e-06
CP037923.1	QCC33018.1	EKN05_016840	osmY	CDS	molecular chaperone OsmY	mnmE-WT	-0.66601	1.75958e-07	5.91935e-06
CP037923.1	QCC32676.1	EKN05_014815	proC	CDS	pyrroline-5-carboxylate reductase	mnmE-WT	-0.531685	1.91035e-07	6.19417e-06
CP037923.1	QCC31462.1	EKN05_007015	ldhA	CDS	D-lactate dehydrogenase	mnmE-WT	-0.74641	1.9109e-07	6.19417e-06
CP037923.1	QCC32877.1	EKN05_016025	dksA	CDS	RNA polymerase-binding transcription factor DksA	mnmE-WT	0.440329	1.9279e-07	6.19417e-06
CP037924.1	QCC34425.1	EKN05_024780	ipaC	CDS	IpaC/SipC family type III secretion system effector	mnmE-WT	-0.825726	1.95636e-07	6.19417e-06
CP037923.1	QCC32223.1	EKN05_011970	lrp	CDS	leucine-responsive transcriptional regulator Lrp	mnmE-WT	-0.599034	2.13995e-07	6.61258e-06
CP037923.1	QCC33320.1	EKN05_018780	argH	CDS	argininosuccinate lyase	mnmE-WT	-0.621015	2.14993e-07	6.61258e-06
CP037923.1	QCC33459.1	EKN05_019665	iucD	CDS	lysine 6-monooxygenase	mnmE-WT	-0.789585	2.18506e-07	6.62597e-06
CP037923.1	QCC31331.1	EKN05_006100	amyA	CDS	alpha-amylase	mnmE-WT	-0.565348	2.22325e-07	6.64815e-06
CP037923.1	QCC34028.1	EKN05_023000	obgE	CDS	GTPase ObgE	mnmE-WT	0.604178	2.28908e-07	6.75122e-06
CP037923.1	QCC33002.1	EKN05_016750	trpR	CDS	trp operon repressor	mnmE-WT	0.897786	2.41421e-07	6.93039e-06
CP037924.1	QCC34404.1	EKN05_024665	spa47	CDS	FliI/YscN family ATPase	mnmE-WT	-0.559707	2.41421e-07	6.93039e-06
CP037923.1	QCC31493.1	EKN05_007270	curA	CDS	NADPH-dependent curcumin/dihydrocurcumin reductase	mnmE-WT	-0.429306	2.4976e-07	7.07544e-06
CP037923.1	QCC31697.1	EKN05_008625	thrS	CDS	threonine--tRNA ligase	mnmE-WT	0.44454	2.58453e-07	7.11215e-06
CP037923.1	QCC34041.1	EKN05_023080	rbfA	CDS	30S ribosome-binding factor RbfA	mnmE-WT	0.650862	2.58871e-07	7.11215e-06
CP037923.1	QCC30519.1	EKN05_000950	gcvT	CDS	glycine cleavage system aminomethyltransferase GcvT	mnmE-WT	-0.695272	2.6162e-07	7.11215e-06
CP037923.1	QCC30813.1	EKN05_002815	glyA	CDS	serine hydroxymethyltransferase	mnmE-WT	-0.546149	2.64269e-07	7.11215e-06
CP037923.1	QCC30653.1	EKN05_001780	ascB	CDS	6-phospho-beta-glucosidase	mnmE-WT	0.972809	2.70105e-07	7.16079e-06
CP037924.1	QCC34335.1	EKN05_023985	orf13	CDS	hypothetical protein	mnmE-WT	-0.732803	2.75995e-07	7.16079e-06
CP037924.1	QCC34421.1	EKN05_024760	ipgA	CDS	chaperone protein IpgA	mnmE-WT	-0.652727	2.76055e-07	7.16079e-06
CP037923.1	QCC33263.1	EKN05_018380	fumB	CDS	class I fumarate hydratase	mnmE-WT	0.539839	2.8693e-07	7.35429e-06
CP037923.1	QCC31241.1	EKN05_005400	rfbC	CDS	dTDP-4-dehydrorhamnose 3	mnmE-WT	-0.524243	2.92365e-07	7.40544e-06
CP037924.1	QCC34412.1	EKN05_024705	mxiN	CDS	Putative membrane protein	mnmE-WT	-0.567132	3.12496e-07	7.78507e-06
CP037923.1	QCC32240.1	EKN05_012075	poxB	CDS	ubiquinone-dependent pyruvate dehydrogenase	mnmE-WT	-0.67982	3.14585e-07	7.78507e-06
CP037923.1	QCC32404.1	EKN05_013085	ybeW	CDS	molecular chaperone HscC	mnmE-WT	0.585185	3.18856e-07	7.8011e-06
CP037923.1	QCC30617.1	EKN05_001555	stpA	CDS	DNA-binding protein StpA	mnmE-WT	0.760831	3.29663e-07	7.96947e-06
CP037923.1	QCC30485.1	EKN05_000745	speB	CDS	agmatinase	mnmE-WT	-0.549506	3.33141e-07	7.96947e-06
CP037923.1	QCC32622.1	EKN05_014505	tig	CDS	trigger factor	mnmE-WT	0.410526	3.44333e-07	8.1467e-06
CP037924.1	QCC34308.1	EKN05_023710	ospC2	CDS	hypothetical protein	mnmE-WT	-1.02374	3.48163e-07	8.14778e-06
CP037923.1	QCC31689.1	EKN05_008580	btuE	CDS	glutathione peroxidase	mnmE-WT	-0.387949	3.74528e-07	8.67052e-06
CP037923.1	QCC33830.1	EKN05_021920	malQ	CDS	4-alpha-glucanotransferase	mnmE-WT	-0.479752	3.8066e-07	8.70359e-06
CP037923.1	QCC31081.1	EKN05_004395	rcsB	CDS	transcriptional regulator RcsB	mnmE-WT	0.481891	3.92992e-07	8.70359e-06
CP037923.1	QCC31147.1	EKN05_004755	EKN05_004755	CDS	NAD(P)-dependent oxidoreductase	mnmE-WT	0.699156	3.93591e-07	8.70359e-06
CP037923.1	QCC31842.1	EKN05_009625	goaG	CDS	4-aminobutyrate transaminase	mnmE-WT	0.88832	3.95362e-07	8.70359e-06
CP037923.1	QCC33816.1	EKN05_021845	glgX	CDS	glycogen debranching protein GlgX	mnmE-WT	-0.537445	3.99581e-07	8.70359e-06
CP037923.1	QCC33562.1	EKN05_020310	ilvD	CDS	dihydroxy-acid dehydratase	mnmE-WT	-0.405493	4.03031e-07	8.70359e-06
CP037924.1	QCC34340.1	EKN05_024040	phoN2	CDS	phosphatase PAP2 family protein	mnmE-WT	-1.03991	4.04254e-07	8.70359e-06
CP037924.1	QCC34387.1	EKN05_024500	icsA	CDS	autotransporter outer membrane beta-barrel domain-containing protein	mnmE-WT	-0.480194	4.12137e-07	8.76596e-06
CP037923.1	QCC31938.1	EKN05_010180	dhaK	CDS	dihydroxyacetone kinase subunit DhaK	mnmE-WT	-0.896756	4.19074e-07	8.76596e-06
CP037923.1	QCC32380.1	EKN05_012955	cspE	CDS	transcription antiterminator/RNA stability regulator CspE	mnmE-WT	0.384301	4.22482e-07	8.76596e-06
CP037923.1	QCC30915.1	EKN05_003425	murQ	CDS	N-acetylmuramic acid 6-phosphate etherase	mnmE-WT	0.445016	4.23437e-07	8.76596e-06
CP037923.1	QCC33736.1	EKN05_021365	cspA	CDS	RNA chaperone/antiterminator CspA	mnmE-WT	0.671692	4.37956e-07	8.98019e-06
CP037924.1	QCC34405.1	EKN05_024670	spa15	CDS	surface presentation of antigens protein SpaK	mnmE-WT	-0.404296	4.50413e-07	9.1047e-06
CP037923.1	QCC30512.1	EKN05_000895	serA	CDS	D-3-phosphoglycerate dehydrogenase	mnmE-WT	-0.823867	4.55327e-07	9.1047e-06
CP037923.1	QCC31932.1	EKN05_010150	dauA	CDS	C4-dicarboxylic acid transporter DauA	mnmE-WT	0.60759	4.56715e-07	9.1047e-06
CP037923.1	QCC32459.1	EKN05_013435	sucA	CDS	2-oxoglutarate dehydrogenase E1 component	mnmE-WT	0.628748	4.68035e-07	9.12484e-06
CP037923.1	QCC30774.1	EKN05_002570	yfiF	CDS	tRNA/rRNA methyltransferase	mnmE-WT	-0.488057	4.7031e-07	9.12484e-06
CP037923.1	QCC32233.1	EKN05_012030	EKN05_012030	CDS	MacA family efflux pump subunit	mnmE-WT	-0.550373	4.7044e-07	9.12484e-06
CP037923.1	QCC33960.1	EKN05_022635	fis	CDS	DNA-binding transcriptional regulator Fis	mnmE-WT	0.478183	5.40259e-07	1.03855e-05
CP037923.1	QCC32067.1	EKN05_010940	EKN05_010940	CDS	YceI family protein	mnmE-WT	-0.517968	5.60271e-07	1.06612e-05
CP037923.1	QCC32110.1	EKN05_011275	wrbA	CDS	NAD(P)H:quinone oxidoreductase	mnmE-WT	-0.409498	5.64503e-07	1.06612e-05
CP037923.1	QCC32647.1	EKN05_014650	yajO	CDS	1-deoxyxylulose-5-phosphate synthase YajO	mnmE-WT	-0.592926	6.15084e-07	1.15154e-05
CP037923.1	QCC31532.1	EKN05_007590	sufE	CDS	cysteine desulfuration protein SufE	mnmE-WT	-0.581092	6.31091e-07	1.17133e-05
CP037923.1	QCC33685.1	EKN05_021045	sodA	CDS	superoxide dismutase [Mn]	mnmE-WT	-0.766691	6.40596e-07	1.17264e-05
CP037923.1	QCC30531.1	EKN05_001025	lysS	CDS	lysine--tRNA ligase	mnmE-WT	0.450861	6.42693e-07	1.17264e-05
CP037923.1	QCC33997.1	EKN05_022825	yhcJ	CDS	N-acetylmannosamine-6-phosphate 2-epimerase	mnmE-WT	0.618846	6.5632e-07	1.18271e-05
CP037923.1	QCC32457.1	EKN05_013425	sdhA	CDS	succinate dehydrogenase flavoprotein subunit	mnmE-WT	0.693757	6.59195e-07	1.18271e-05
CP037923.1	QCC33707.1	EKN05_021175	dctA	CDS	dicarboxylate/amino acid:cation symporter	mnmE-WT	0.990427	6.6846e-07	1.18942e-05
CP037923.1	QCC32574.1	EKN05_014250	ybaS	CDS	glutaminase	mnmE-WT	-0.533669	6.8244e-07	1.20434e-05
CP037923.1	QCC33907.1	EKN05_022320	fusA	CDS	elongation factor G	mnmE-WT	0.351726	6.98053e-07	1.2155e-05
CP037923.1	QCC33624.1	EKN05_020655	tatB	CDS	Sec-independent protein translocase subunit TatB	mnmE-WT	0.544396	7.00059e-07	1.2155e-05
CP037923.1	QCC34037.1	EKN05_023055	argG	CDS	argininosuccinate synthase	mnmE-WT	-0.457393	7.11402e-07	1.22336e-05
CP037924.1	QCC34357.1	EKN05_024205	traX	CDS	type-F conjugative transfer system pilin acetylase TraX	mnmE-WT	0.680328	7.15944e-07	1.22336e-05
CP037923.1	QCC31550.1	EKN05_007700	purR	CDS	HTH-type transcriptional repressor PurR	mnmE-WT	0.371728	7.43578e-07	1.26057e-05
CP037923.1	QCC33692.1	EKN05_021085	pfkA	CDS	6-phosphofructokinase	mnmE-WT	-0.643604	7.61626e-07	1.28108e-05
CP037923.1	QCC30530.1	EKN05_001020	prfB	CDS	peptide chain release factor 2	mnmE-WT	0.374648	7.9732e-07	1.33072e-05
CP037924.1	QCC34452.1	EKN05_023905	ipgB2	CDS	hypothetical protein	mnmE-WT	-1.0699	8.22956e-07	1.35524e-05
CP037923.1	QCC31901.1	EKN05_009975	adhE	CDS	bifunctional acetaldehyde-CoA/alcohol dehydrogenase	mnmE-WT	-0.90984	8.24599e-07	1.35524e-05
CP037923.1	QCC31792.1	EKN05_009270	sitB	CDS	iron/manganese ABC transporter ATP-binding protein SitB	mnmE-WT	-0.574721	8.35142e-07	1.36217e-05
CP037923.1	QCC31705.1	EKN05_008700	katE	CDS	catalase HPII	mnmE-WT	-0.502416	8.42796e-07	1.36432e-05
CP037923.1	QCC31594.1	EKN05_007975	fumA	CDS	fumarate hydratase	mnmE-WT	0.589878	8.57491e-07	1.36916e-05
CP037923.1	QCC33695.1	EKN05_021100	tpiA	CDS	triose-phosphate isomerase	mnmE-WT	-0.467689	8.69732e-07	1.36916e-05
CP037923.1	QCC31119.1	EKN05_004605	lpxT	CDS	Kdo(2)-lipid A phosphotransferase	mnmE-WT	0.581827	8.69793e-07	1.36916e-05
CP037923.1	QCC33356.1	EKN05_018990	gadW	CDS	acid resistance transcriptional activator GadW	mnmE-WT	-1.05698	8.71227e-07	1.36916e-05
CP037923.1	QCC32560.1	EKN05_014175	allR	CDS	HTH-type transcriptional repressor AllR	mnmE-WT	-0.577237	8.79897e-07	1.37223e-05
CP037923.1	QCC33815.1	EKN05_021840	glgB	CDS	1	mnmE-WT	-0.468934	8.85925e-07	1.37223e-05
CP037923.1	QCC31144.1	EKN05_004735	mglB	CDS	galactose/glucose ABC transporter substrate-binding protein MglB	mnmE-WT	0.346878	8.98e-07	1.37668e-05
CP037923.1	QCC33128.1	EKN05_017555	msrA	CDS	peptide-methionine (S)-S-oxide reductase MsrA	mnmE-WT	-0.800027	9.0159e-07	1.37668e-05
CP037923.1	QCC31844.1	EKN05_009635	puuC	CDS	aldehyde dehydrogenase PuuC	mnmE-WT	0.551271	9.09969e-07	1.37886e-05
CP037923.1	QCC33014.1	EKN05_016815	EKN05_016815	CDS	YjjI family glycine radical enzyme	mnmE-WT	-0.746698	9.1842e-07	1.37886e-05
CP037923.1	QCC30834.1	EKN05_002935	hscB	CDS	co-chaperone HscB	mnmE-WT	0.492397	9.22231e-07	1.37886e-05
CP037923.1	QCC32041.1	EKN05_010785	yceF	CDS	septum formation inhibitor Maf	mnmE-WT	-0.447326	9.31948e-07	1.37895e-05
CP037923.1	QCC30434.1	EKN05_000430	yghA	CDS	NADP(+)-dependent aldehyde reductase	mnmE-WT	-0.433481	9.351e-07	1.37895e-05
CP037923.1	QCC31904.1	EKN05_009990	hns	CDS	DNA-binding transcriptional regulator H-NS	mnmE-WT	0.680297	9.56739e-07	1.40126e-05
CP037923.1	QCC31877.1	EKN05_009825	rluB	CDS	23S rRNA pseudouridine(2605) synthase RluB	mnmE-WT	0.586031	9.85031e-07	1.42309e-05
CP037923.1	QCC31126.1	EKN05_004645	fruK	CDS	1-phosphofructokinase	mnmE-WT	-0.695527	9.95067e-07	1.42309e-05
CP037923.1	QCC33616.1	EKN05_020615	metE	CDS	5-methyltetrahydropteroyltriglutamate--homocysteine S-methyltransferase	mnmE-WT	-0.494637	9.96874e-07	1.42309e-05
CP037923.1	QCC33127.1	EKN05_017550	ytfL	CDS	HlyC/CorC family transporter	mnmE-WT	0.676408	1.00722e-06	1.42309e-05
CP037923.1	QCC31856.1	EKN05_009700	fabI	CDS	enoyl-ACP reductase FabI	mnmE-WT	-0.468002	1.01204e-06	1.42309e-05
CP037923.1	QCC30400.1	EKN05_000225	glnE	CDS	bifunctional [glutamate--ammonia ligase]-adenylyl-L-tyrosine phosphorylase/[glutamate--ammonia-ligase] adenylyltransferase	mnmE-WT	-0.480097	1.016e-06	1.42309e-05
CP037923.1	QCC31127.1	EKN05_004650	fruA	CDS	PTS fructose transporter subunit IIBC	mnmE-WT	-0.513255	1.01791e-06	1.42309e-05
CP037923.1	QCC33220.1	EKN05_018120	tyrB	CDS	aromatic amino acid transaminase	mnmE-WT	-0.466348	1.03569e-06	1.4386e-05
CP037923.1	QCC31325.1	EKN05_006060	nmpC	CDS	porin	mnmE-WT	1.36318	1.09702e-06	1.51403e-05
CP037923.1	QCC31778.1	EKN05_009155	htpX	CDS	protease HtpX	mnmE-WT	0.359065	1.14159e-06	1.5655e-05
CP037923.1	QCC33726.1	EKN05_021305	dppA	CDS	dipeptide ABC transporter substrate-binding protein DppA	mnmE-WT	-0.438692	1.16849e-06	1.59225e-05
CP037923.1	QCC32299.1	EKN05_012420	dps	CDS	DNA starvation/stationary phase protection protein	mnmE-WT	-0.509437	1.20272e-06	1.61525e-05
CP037923.1	QCC31565.1	EKN05_007785	EKN05_007785	CDS	HlyD family secretion protein	mnmE-WT	0.40915	1.20504e-06	1.61525e-05
CP037923.1	QCC31891.1	EKN05_009905	yciA	CDS	acyl-CoA thioester hydrolase YciA	mnmE-WT	0.506262	1.20787e-06	1.61525e-05
CP037923.1	QCC32241.1	EKN05_012080	ltaE	CDS	low-specificity L-threonine aldolase	mnmE-WT	-0.3754	1.24237e-06	1.65113e-05
CP037923.1	QCC31553.1	EKN05_007715	sodB	CDS	superoxide dismutase [Fe]	mnmE-WT	0.730009	1.25539e-06	1.6582e-05
CP037923.1	QCC31941.1	EKN05_010195	treA	CDS	alpha	mnmE-WT	-0.466987	1.26735e-06	1.66379e-05
CP037923.1	QCC32429.1	EKN05_013250	seqA	CDS	replication initiation negative regulator SeqA	mnmE-WT	0.319338	1.28682e-06	1.67911e-05
CP037923.1	QCC31748.1	EKN05_008980	EKN05_008980	CDS	D-hexose-6-phosphate mutarotase	mnmE-WT	-0.424046	1.31344e-06	1.70352e-05
CP037923.1	QCC33819.1	EKN05_021860	glgP	CDS	glycogen phosphorylase	mnmE-WT	-0.397822	1.32666e-06	1.71036e-05
CP037923.1	QCC33795.1	EKN05_021735	panM	CDS	aspartate 1-decarboxylase autocleavage activator PanM	mnmE-WT	-0.516091	1.33705e-06	1.7135e-05
CP037923.1	QCC31478.1	EKN05_007160	mdoD	CDS	glucan biosynthesis protein D	mnmE-WT	-0.348106	1.35452e-06	1.72561e-05
CP037923.1	QCC33817.1	EKN05_021850	glgC	CDS	glucose-1-phosphate adenylyltransferase	mnmE-WT	-0.422912	1.36551e-06	1.72938e-05
CP037923.1	QCC30448.1	EKN05_000500	gsp	CDS	bifunctional glutathionylspermidine amidase/synthase	mnmE-WT	-0.381438	1.38184e-06	1.73482e-05
CP037923.1	QCC33640.1	EKN05_020760	dsbA	CDS	thiol:disulfide interchange protein DsbA	mnmE-WT	-0.529119	1.38592e-06	1.73482e-05
CP037924.1	QCC34407.1	EKN05_024680	mxiC	CDS	YopN family type III secretion system gatekeeper subunit	mnmE-WT	-0.516507	1.39575e-06	1.73702e-05
CP037923.1	QCC31218.1	EKN05_005250	udk	CDS	uridine kinase	mnmE-WT	0.368159	1.51702e-06	1.8771e-05
CP037923.1	QCC31529.1	EKN05_007575	sufC	CDS	Fe-S cluster assembly ATPase SufC	mnmE-WT	-0.309036	1.56726e-06	1.92817e-05
CP037923.1	QCC32908.1	EKN05_016200	guaC	CDS	GMP reductase	mnmE-WT	-0.447372	1.58007e-06	1.92917e-05
CP037923.1	QCC30620.1	EKN05_001570	EKN05_001570	CDS	DUF883 domain-containing protein	mnmE-WT	-0.340435	1.59648e-06	1.92917e-05
CP037923.1	QCC31939.1	EKN05_010185	dhaL	CDS	dihydroxyacetone kinase ADP-binding subunit DhaL	mnmE-WT	-0.583847	1.60392e-06	1.92917e-05
CP037923.1	QCC30435.1	EKN05_000435	EKN05_000435	CDS	TIGR00645 family protein	mnmE-WT	0.491008	1.60832e-06	1.92917e-05
CP037923.1	QCC30916.1	EKN05_003435	ucpA	CDS	SDR family oxidoreductase UcpA	mnmE-WT	0.325684	1.61287e-06	1.92917e-05
CP037923.1	QCC33179.1	EKN05_017890	uxuB	CDS	fructuronate reductase	mnmE-WT	0.352338	1.6958e-06	2.01716e-05
CP037923.1	QCC33389.1	EKN05_019215	selA	CDS	L-seryl-tRNA(Sec) selenium transferase	mnmE-WT	0.333703	1.76386e-06	2.08659e-05
CP037923.1	QCC31150.1	EKN05_004770	cdd	CDS	cytidine deaminase	mnmE-WT	0.470211	1.85029e-06	2.17073e-05
CP037923.1	QCC30469.1	EKN05_000655	EKN05_000655	CDS	YggU family protein	mnmE-WT	0.507076	1.85609e-06	2.17073e-05
CP037923.1	QCC34042.1	EKN05_023085	truB	CDS	tRNA pseudouridine(55) synthase TruB	mnmE-WT	0.400833	1.86524e-06	2.17073e-05
CP037923.1	QCC31116.1	EKN05_004590	EKN05_004590	CDS	ABC transporter substrate-binding protein	mnmE-WT	-0.442347	1.87871e-06	2.17466e-05
CP037923.1	QCC33013.1	EKN05_016810	deoC	CDS	deoxyribose-phosphate aldolase	mnmE-WT	0.424214	1.9957e-06	2.29773e-05
CP037923.1	QCC34002.1	EKN05_022855	gltB	CDS	glutamate synthase large subunit	mnmE-WT	-0.440721	2.01673e-06	2.3061e-05
CP037923.1	QCC31026.1	EKN05_004070	nuoA	CDS	NADH-quinone oxidoreductase subunit NuoA	mnmE-WT	0.371975	2.02439e-06	2.3061e-05
CP037923.1	QCC32324.1	EKN05_012565	moaE	CDS	molybdopterin synthase catalytic subunit MoaE	mnmE-WT	-0.339847	2.14527e-06	2.43093e-05
CP037923.1	QCC32036.1	EKN05_010760	fabD	CDS	ACP S-malonyltransferase	mnmE-WT	0.397253	2.17695e-06	2.45391e-05
CP037923.1	QCC30938.1	EKN05_003575	EKN05_003575	CDS	sensor domain-containing phosphodiesterase	mnmE-WT	0.40306	2.19525e-06	2.46165e-05
CP037923.1	QCC33076.1	EKN05_017210	purA	CDS	adenylosuccinate synthase	mnmE-WT	-0.328871	2.22202e-06	2.47876e-05
CP037923.1	QCC30564.1	EKN05_001240	argA	CDS	amino-acid N-acetyltransferase	mnmE-WT	-0.468905	2.30297e-06	2.54498e-05
CP037923.1	QCC31818.1	EKN05_009470	EKN05_009470	CDS	alpha/beta hydrolase	mnmE-WT	-0.345227	2.30502e-06	2.54498e-05
CP037923.1	QCC30431.1	EKN05_000415	metC	CDS	cystathionine beta-lyase	mnmE-WT	-0.451236	2.34211e-06	2.57273e-05
CP037923.1	QCC30935.1	EKN05_003555	gltX	CDS	glutamate--tRNA ligase	mnmE-WT	0.418659	2.39395e-06	2.61633e-05
CP037923.1	QCC32929.1	EKN05_016320	cra	CDS	catabolite repressor/activator	mnmE-WT	0.402937	2.41742e-06	2.62429e-05
CP037923.1	QCC32655.1	EKN05_014690	tsx	CDS	nucleoside-specific channel-forming protein Tsx	mnmE-WT	0.578937	2.42561e-06	2.62429e-05
CP037923.1	QCC32421.1	EKN05_013205	nagE	CDS	PTS N-acetyl glucosamine transporter subunit IIABC	mnmE-WT	0.408974	2.48381e-06	2.67382e-05
CP037923.1	QCC32035.1	EKN05_010755	fabG	CDS	3-oxoacyl-ACP reductase FabG	mnmE-WT	0.346066	2.49689e-06	2.67453e-05
CP037923.1	QCC31823.1	EKN05_009495	mpaA	CDS	murein tripeptide amidase MpaA	mnmE-WT	-0.506567	2.51673e-06	2.68243e-05
CP037923.1	QCC32208.1	EKN05_011850	pflB	CDS	formate C-acetyltransferase	mnmE-WT	-0.748943	2.66743e-06	2.82906e-05
CP037923.1	QCC31912.1	EKN05_010040	narH	CDS	nitrate reductase subunit beta	mnmE-WT	-0.684009	2.79893e-06	2.94474e-05
CP037923.1	QCC30405.1	EKN05_000270	ribB	CDS	3	mnmE-WT	-0.40855	2.82465e-06	2.94474e-05
CP037923.1	QCC32458.1	EKN05_013430	sdhB	CDS	succinate dehydrogenase iron-sulfur subunit	mnmE-WT	0.558035	2.82833e-06	2.94474e-05
CP037923.1	QCC31110.1	EKN05_004560	rsuA	CDS	16S rRNA pseudouridine(516) synthase RsuA	mnmE-WT	0.322107	2.83122e-06	2.94474e-05
CP037923.1	QCC32514.1	EKN05_013765	cstA	CDS	carbon starvation protein CstA	mnmE-WT	0.994767	2.90273e-06	2.97463e-05
CP037923.1	QCC32729.1	EKN05_015140	phoE	CDS	phosphoporin PhoE	mnmE-WT	0.829251	2.90298e-06	2.97463e-05
CP037923.1	QCC33313.1	EKN05_018725	btuB	CDS	TonB-dependent vitamin B12 receptor BtuB	mnmE-WT	0.371574	2.90844e-06	2.97463e-05
CP037923.1	QCC30843.1	EKN05_002985	rlmN	CDS	bifunctional tRNA (adenosine(37)-C2)-methyltransferase TrmG/ribosomal RNA large subunit methyltransferase RlmN	mnmE-WT	0.361502	2.91522e-06	2.97463e-05
CP037923.1	QCC33184.1	EKN05_017920	iadA	CDS	beta-aspartyl-peptidase	mnmE-WT	0.431818	2.97417e-06	3.02047e-05
CP037923.1	QCC31204.1	EKN05_005160	EKN05_005160	CDS	U32 family peptidase	mnmE-WT	0.304579	3.03514e-06	3.06792e-05
CP037923.1	QCC32205.1	EKN05_011825	aroA	CDS	3-phosphoshikimate 1-carboxyvinyltransferase	mnmE-WT	-0.342323	3.06722e-06	3.08586e-05
CP037923.1	QCC30734.1	EKN05_002330	EKN05_002330	CDS	XRE family transcriptional regulator	mnmE-WT	0.51756	3.15578e-06	3.16018e-05
CP037923.1	QCC32328.1	EKN05_012585	moaA	CDS	GTP 3'	mnmE-WT	-0.452657	3.24991e-06	3.23937e-05
CP037923.1	QCC31860.1	EKN05_009730	EKN05_009730	CDS	DeoR/GlpR transcriptional regulator	mnmE-WT	0.31192	3.28694e-06	3.24702e-05
CP037923.1	QCC33688.1	EKN05_021060	EKN05_021060	CDS	6-N-hydroxylaminopurine resistance protein	mnmE-WT	-0.387329	3.28774e-06	3.24702e-05
CP037923.1	QCC33418.1	EKN05_019395	waaD	CDS	lipopolysaccharide N-acetylglucosaminyltransferase	mnmE-WT	-0.294407	3.31497e-06	3.25896e-05
CP037923.1	QCC33890.1	EKN05_022230	crp	CDS	cAMP-activated global transcriptional regulator CRP	mnmE-WT	0.402637	3.39875e-06	3.32614e-05
CP037923.1	QCC34090.1	EKN05_023360	EKN05_023360	CDS	DUF883 domain-containing protein	mnmE-WT	-0.634078	3.48e-06	3.39025e-05
CP037923.1	QCC33862.1	EKN05_022080	dam	CDS	adenine-specific DNA-methyltransferase	mnmE-WT	-0.320371	3.52058e-06	3.41433e-05
CP037923.1	QCC33373.1	EKN05_019100	yiaK	CDS	3-dehydro-L-gulonate 2-dehydrogenase	mnmE-WT	0.417217	3.54008e-06	3.41785e-05
CP037923.1	QCC33590.1	EKN05_020470	hemD	CDS	uroporphyrinogen-III synthase	mnmE-WT	-0.280998	3.57736e-06	3.43842e-05
CP037923.1	QCC33460.1	EKN05_019670	iutA	CDS	TonB-dependent receptor	mnmE-WT	-0.362388	3.59937e-06	3.4442e-05
CP037923.1	QCC30927.1	EKN05_003495	cysK	CDS	cysteine synthase A	mnmE-WT	0.409677	3.70787e-06	3.53232e-05
CP037924.1	QCC34397.1	EKN05_024630	spa40	CDS	EscU/YscU/HrcU family type III secretion system export apparatus switch protein	mnmE-WT	-0.34747	3.74787e-06	3.54971e-05
CP037923.1	QCC32164.1	EKN05_011585	uup	CDS	ABC transporter ATP-binding protein	mnmE-WT	0.2997	3.7591e-06	3.54971e-05
CP037923.1	QCC33840.1	EKN05_021970	feoB	CDS	Fe(2+) transporter permease subunit FeoB	mnmE-WT	-0.461702	3.78914e-06	3.56245e-05
CP037923.1	QCC31747.1	EKN05_008975	gapA	CDS	glyceraldehyde-3-phosphate dehydrogenase	mnmE-WT	-0.388273	3.89202e-06	3.63603e-05
CP037923.1	QCC30425.1	EKN05_000370	ftsP	CDS	cell division protein FtsP	mnmE-WT	0.280021	3.92112e-06	3.63603e-05
CP037923.1	QCC32533.1	EKN05_013915	nfsB	CDS	oxygen-insensitive NAD(P)H nitroreductase	mnmE-WT	-0.382697	3.93046e-06	3.63603e-05
CP037923.1	QCC32892.1	EKN05_016110	cueO	CDS	multicopper oxidase CueO	mnmE-WT	-0.351787	3.93495e-06	3.63603e-05
CP037923.1	QCC31297.1	EKN05_005865	yedV	CDS	heavy metal sensor histidine kinase	mnmE-WT	-0.39517	3.97367e-06	3.65611e-05
CP037923.1	QCC32032.1	EKN05_010740	pabC	CDS	aminodeoxychorismate lyase	mnmE-WT	-0.343498	4.0473e-06	3.70801e-05
CP037923.1	QCC33164.1	EKN05_017765	ahr	CDS	NADPH-dependent aldehyde reductase Ahr	mnmE-WT	-0.631576	4.13586e-06	3.77309e-05
CP037923.1	QCC31374.1	EKN05_006390	argS	CDS	arginine--tRNA ligase	mnmE-WT	0.266791	4.20358e-06	3.81869e-05
CP037923.1	QCC33939.1	EKN05_022485	rplQ	CDS	50S ribosomal protein L17	mnmE-WT	0.358096	4.29586e-06	3.88612e-05
CP037923.1	QCC32585.1	EKN05_014310	adk	CDS	adenylate kinase	mnmE-WT	0.299135	4.31861e-06	3.89036e-05
CP037923.1	QCC33163.1	EKN05_017760	EKN05_017760	CDS	DUF853 domain-containing protein	mnmE-WT	-0.46085	4.38383e-06	3.93266e-05
CP037923.1	QCC32004.1	EKN05_010595	pepT	CDS	peptidase T	mnmE-WT	-0.378025	4.436e-06	3.96295e-05
CP037923.1	QCC30686.1	EKN05_001980	truD	CDS	tRNA pseudouridine(13) synthase TruD	mnmE-WT	0.273737	4.54941e-06	4.03211e-05
CP037923.1	QCC30671.1	EKN05_001870	hypE	CDS	hydrogenase maturation carbamoyl dehydratase HypE	mnmE-WT	-0.39462	4.55088e-06	4.03211e-05
CP037923.1	QCC31754.1	EKN05_009020	rnd	CDS	ribonuclease D	mnmE-WT	0.45583	4.65077e-06	4.10373e-05
CP037923.1	QCC33563.1	EKN05_020315	ilvA	CDS	threonine ammonia-lyase	mnmE-WT	-0.386416	4.93786e-06	4.33927e-05
CP037923.1	QCC33600.1	EKN05_020530	uvrD	CDS	DNA helicase II	mnmE-WT	0.27945	5.13619e-06	4.49521e-05
CP037923.1	QCC32114.1	EKN05_011295	cbpA	CDS	curved DNA-binding protein	mnmE-WT	-0.618743	5.2377e-06	4.55144e-05
CP037923.1	QCC33483.1	EKN05_019810	ibpB	CDS	heat shock chaperone IbpB	mnmE-WT	0.42525	5.24945e-06	4.55144e-05
CP037923.1	QCC33070.1	EKN05_017170	aidB	CDS	isovaleryl-CoA dehydrogenase	mnmE-WT	-0.335286	5.26386e-06	4.55144e-05
CP037923.1	QCC33344.1	EKN05_018920	hslU	CDS	HslU--HslV peptidase ATPase subunit	mnmE-WT	-0.322152	5.37254e-06	4.61829e-05
CP037923.1	QCC32597.1	EKN05_014370	acrB	CDS	multidrug efflux RND transporter permease subunit	mnmE-WT	0.263632	5.38408e-06	4.61829e-05
CP037923.1	QCC32685.1	EKN05_014865	sbmA	CDS	peptide antibiotic transporter SbmA	mnmE-WT	-0.264526	5.411e-06	4.62297e-05
CP037923.1	QCC33074.1	EKN05_017200	vacB	CDS	ribonuclease R	mnmE-WT	0.287933	5.45193e-06	4.63283e-05
CP037924.1	QCC34402.1	EKN05_024655	spa32	CDS	surface presentation of antigens protein SpaN	mnmE-WT	-0.390332	5.46558e-06	4.63283e-05
CP037923.1	QCC33814.1	EKN05_021835	asd	CDS	aspartate-semialdehyde dehydrogenase	mnmE-WT	-0.304873	5.5698e-06	4.70266e-05
CP037923.1	QCC30773.1	EKN05_002565	trxC	CDS	thioredoxin TrxC	mnmE-WT	0.289473	5.60446e-06	4.70371e-05
CP037923.1	QCC31708.1	EKN05_008720	chbA	CDS	PTS N	mnmE-WT	0.462017	5.62675e-06	4.70371e-05
CP037923.1	QCC31595.1	EKN05_007980	fumC	CDS	class II fumarate hydratase	mnmE-WT	-0.314588	5.63659e-06	4.70371e-05
CP037923.1	QCC32992.1	EKN05_016690	thrA	CDS	bifunctional aspartate kinase/homoserine dehydrogenase I	mnmE-WT	-0.319362	5.89796e-06	4.90282e-05
CP037924.1	QCC34331.1	EKN05_023925	ospD1	CDS	hypothetical protein	mnmE-WT	-0.299459	6.03952e-06	4.95853e-05
CP037923.1	QCC33456.1	EKN05_019650	iucA	CDS	IucA/IucC family siderophore biosynthesis protein	mnmE-WT	-0.363226	6.05238e-06	4.95853e-05
CP037923.1	QCC33859.1	EKN05_022065	aroK	CDS	shikimate kinase AroK	mnmE-WT	0.368932	6.05585e-06	4.95853e-05
CP037923.1	QCC32937.1	EKN05_016385	thiB	CDS	thiamine ABC transporter substrate binding subunit	mnmE-WT	-0.314163	6.08307e-06	4.95853e-05
CP037923.1	QCC33995.1	EKN05_022815	nanA	CDS	N-acetylneuraminate lyase	mnmE-WT	0.357636	6.09908e-06	4.95853e-05
CP037923.1	QCC31981.1	EKN05_010435	mnmA	CDS	tRNA 2-thiouridine(34) synthase MnmA	mnmE-WT	0.281954	6.10316e-06	4.95853e-05
CP037923.1	QCC33231.1	EKN05_018195	actP	CDS	cation/acetate symporter ActP	mnmE-WT	1.22248	1.85556e-05	0.000108038
CP037923.1	QCC32469.1	EKN05_013490	ybgC	CDS	acyl-CoA thioesterase YbgC	mnmE-WT	0.392165	6.3999e-06	5.16902e-05
CP037923.1	QCC33400.1	EKN05_019290	lldD	CDS	quinone-dependent L-lactate dehydrogenase	mnmE-WT	0.301488	6.41025e-06	5.16902e-05
CP037923.1	QCC32825.1	EKN05_015715	dkgB	CDS	2	mnmE-WT	0.467917	6.4651e-06	5.19379e-05
CP037923.1	QCC33962.1	EKN05_022645	prmA	CDS	50S ribosomal protein L11 methyltransferase	mnmE-WT	0.327258	6.49046e-06	5.19478e-05
CP037923.1	QCC31771.1	EKN05_009115	rlmA	CDS	23S rRNA (guanine(745)-N(1))-methyltransferase	mnmE-WT	0.354682	6.53873e-06	5.21403e-05
CP037923.1	QCC31196.1	EKN05_005105	fbaB	CDS	class I fructose-bisphosphate aldolase	mnmE-WT	-0.351794	6.56865e-06	5.21856e-05
CP037923.1	QCC33388.1	EKN05_019210	selB	CDS	selenocysteinyl-tRNA-specific translation elongation factor SelB	mnmE-WT	-0.411848	6.61206e-06	5.23373e-05
CP037923.1	QCC31028.1	EKN05_004080	nuoC	CDS	NADH-quinone oxidoreductase subunit C/D	mnmE-WT	0.288616	6.84843e-06	5.40098e-05
CP037923.1	QCC31545.1	EKN05_007675	mdtK	CDS	multidrug efflux MATE transporter MdtK	mnmE-WT	0.494686	6.90471e-06	5.42549e-05
CP037923.1	QCC31125.1	EKN05_004640	fruB	CDS	fused PTS fructose transporter subunit IIA/HPr protein	mnmE-WT	-0.546732	6.98809e-06	5.47104e-05
CP037923.1	QCC32699.1	EKN05_014975	EKN05_014975	CDS	iron-sulfur cluster-binding protein	mnmE-WT	0.324008	7.05843e-06	5.50609e-05
CP037923.1	QCC31583.1	EKN05_007895	ydgT	CDS	transcription modulator YdgT	mnmE-WT	1.00997	2.11156e-05	0.000117777
CP037924.1	QCC34381.1	EKN05_024435	stbA	CDS	plasmid stabilization protein	mnmE-WT	0.300647	7.12691e-06	5.53943e-05
CP037923.1	QCC33913.1	EKN05_022355	rplC	CDS	50S ribosomal protein L3	mnmE-WT	0.340309	7.34597e-06	5.67045e-05
CP037923.1	QCC33401.1	EKN05_019295	trmL	CDS	tRNA (uridine(34)/cytosine(34)/5-carboxymethylaminomethyluridine(34)-2'-O)-methyltransferase TrmL	mnmE-WT	0.352108	7.34815e-06	5.67045e-05
CP037923.1	QCC32910.1	EKN05_016210	zapD	CDS	cell division protein ZapD	mnmE-WT	0.347701	7.46619e-06	5.74096e-05
CP037923.1	QCC31515.1	EKN05_007420	gadB	CDS	glutamate decarboxylase	mnmE-WT	-0.996642	2.3219e-05	0.000125523
CP037923.1	QCC32234.1	EKN05_012035	EKN05_012035	CDS	DUF535 domain-containing protein	mnmE-WT	0.44398	7.84873e-06	6.01364e-05
CP037923.1	QCC30468.1	EKN05_000650	yggV	CDS	XTP/dITP diphosphatase	mnmE-WT	0.409545	7.94397e-06	6.06502e-05
CP037923.1	QCC32847.1	EKN05_015860	lpxD	CDS	UDP-3-O-(3-hydroxymyristoyl)glucosamine N-acyltransferase	mnmE-WT	0.272476	8.04725e-06	6.12216e-05
CP037923.1	QCC31259.1	EKN05_005530	EKN05_005530	CDS	SDR family oxidoreductase	mnmE-WT	-0.275717	8.0843e-06	6.12869e-05
CP037923.1	QCC33844.1	EKN05_021990	ompR	CDS	two-component system response regulator OmpR	mnmE-WT	-0.255108	8.2479e-06	6.23078e-05
CP037923.1	QCC31843.1	EKN05_009630	ordL	CDS	FAD-binding oxidoreductase	mnmE-WT	1.00426	2.53093e-05	0.000132581
CP037923.1	QCC33138.1	EKN05_017615	EKN05_017615	CDS	ribosome-associated protein	mnmE-WT	0.34403	8.31055e-06	6.25616e-05
CP037923.1	QCC33458.1	EKN05_019660	iucC	CDS	IucA/IucC family siderophore biosynthesis protein	mnmE-WT	-0.451651	8.49965e-06	6.37622e-05
CP037923.1	QCC30451.1	EKN05_000545	glcB	CDS	malate synthase G	mnmE-WT	-0.367139	8.53902e-06	6.38351e-05
CP037923.1	QCC31428.1	EKN05_006745	eda	CDS	KHG/KDPG aldolase	mnmE-WT	0.272746	8.64425e-06	6.4271e-05
CP037923.1	QCC32265.1	EKN05_012220	EKN05_012220	CDS	transporter	mnmE-WT	0.429991	8.65703e-06	6.4271e-05
CP037923.1	QCC32568.1	EKN05_014220	fetB	CDS	iron export ABC transporter permease subunit FetB	mnmE-WT	0.304484	8.81119e-06	6.51907e-05
CP037923.1	QCC34247.1	EKN05_018130	aphA	CDS	class B acid phosphatase	mnmE-WT	0.317238	8.93818e-06	6.56747e-05
CP037923.1	QCC30605.1	EKN05_001470	smpB	CDS	SsrA-binding protein SmpB	mnmE-WT	-0.557337	8.96281e-06	6.56747e-05
CP037923.1	QCC34179.1	EKN05_009745	pyrF	CDS	orotidine-5'-phosphate decarboxylase	mnmE-WT	0.27379	8.97847e-06	6.56747e-05
CP037923.1	QCC33789.1	EKN05_021705	rsmD	CDS	16S rRNA (guanine(966)-N(2))-methyltransferase	mnmE-WT	0.288413	9.01852e-06	6.56747e-05
CP037923.1	QCC33407.1	EKN05_019330	gpmM	CDS	2	mnmE-WT	-0.487212	9.02913e-06	6.56747e-05
CP037923.1	QCC33484.1	EKN05_019815	ibpA	CDS	heat shock chaperone IbpA	mnmE-WT	0.288316	9.16477e-06	6.63332e-05
CP037923.1	QCC31161.1	EKN05_004835	yehY	CDS	glycine betaine ABC transporter permease YehY	mnmE-WT	-1.28403	2.85111e-05	0.000144434
CP037923.1	QCC33448.1	EKN05_019570	intC	CDS	DUF4102 domain-containing protein	mnmE-WT	-0.515391	9.20036e-06	6.63332e-05
CP037923.1	QCC31177.1	EKN05_004965	btsS	CDS	two-component regulatory system sensor histidine kinase BtsS	mnmE-WT	0.328771	9.21209e-06	6.63332e-05
CP037923.1	QCC31179.1	EKN05_004975	EKN05_004975	CDS	DUF1456 family protein	mnmE-WT	0.325798	9.25051e-06	6.63879e-05
CP037923.1	QCC33417.1	EKN05_019390	rfaL	CDS	O-antigen ligase RfaL	mnmE-WT	-0.316549	9.31758e-06	6.65754e-05
CP037923.1	QCC31867.1	EKN05_009770	acnA	CDS	aconitate hydratase AcnA	mnmE-WT	-0.34833	9.33849e-06	6.65754e-05
CP037923.1	QCC33565.1	EKN05_020325	ilvC	CDS	ketol-acid reductoisomerase	mnmE-WT	-0.659192	9.3773e-06	6.65856e-05
CP037923.1	QCC33749.1	EKN05_021460	arsR	CDS	arsenical resistance operon transcriptional regulator ArsR	mnmE-WT	0.411668	9.40178e-06	6.65856e-05
CP037923.1	QCC32504.1	EKN05_013700	ahpF	CDS	alkyl hydroperoxide reductase subunit F	mnmE-WT	-0.255371	9.56868e-06	6.75455e-05
CP037923.1	QCC31029.1	EKN05_004085	nuoE	CDS	NADH-quinone oxidoreductase subunit NuoE	mnmE-WT	0.316482	9.61605e-06	6.7658e-05
CP037923.1	QCC33576.1	EKN05_020380	wecC	CDS	UDP-N-acetyl-D-mannosamine dehydrogenase	mnmE-WT	0.284332	9.69211e-06	6.79711e-05
CP037923.1	QCC32990.1	EKN05_016680	thrC	CDS	threonine synthase	mnmE-WT	-0.240222	9.80197e-06	6.85183e-05
CP037923.1	QCC33921.1	EKN05_022395	rpmC	CDS	50S ribosomal protein L29	mnmE-WT	0.318049	9.88237e-06	6.88568e-05
CP037923.1	QCC33193.1	EKN05_017970	pgi	CDS	glucose-6-phosphate isomerase	mnmE-WT	-0.482222	1.06071e-05	7.34399e-05
CP037924.1	QCC34368.1	EKN05_024270	pWR501_0249	CDS	hypothetical protein	mnmE-WT	0.297653	1.06084e-05	7.34399e-05
CP037923.1	QCC31721.1	EKN05_008800	ydjY	CDS	protein YdjY	mnmE-WT	0.714029	1.07086e-05	7.38963e-05
CP037923.1	QCC33139.1	EKN05_017620	pmbA	CDS	metalloprotease PmbA	mnmE-WT	-0.2353	1.07563e-05	7.39882e-05
CP037923.1	QCC30604.1	EKN05_001465	ratA	CDS	type II toxin-antitoxin system toxin RatA	mnmE-WT	0.461405	1.08551e-05	7.44304e-05
CP037923.1	QCC33619.1	EKN05_020630	rmuC	CDS	DNA recombination protein RmuC	mnmE-WT	0.287032	1.12289e-05	7.67487e-05
CP037923.1	QCC33304.1	EKN05_018635	rplJ	CDS	50S ribosomal protein L10	mnmE-WT	0.37055	1.1411e-05	7.77468e-05
CP037923.1	QCC30386.1	EKN05_000145	ygjF	CDS	G/U mismatch-specific DNA glycosylase	mnmE-WT	-0.282035	1.14788e-05	7.79618e-05
CP037923.1	QCC32250.1	EKN05_012140	artI	CDS	arginine ABC transporter substrate-binding protein	mnmE-WT	-0.440935	1.15316e-05	7.80743e-05
CP037923.1	QCC33306.1	EKN05_018645	rplK	CDS	50S ribosomal protein L11	mnmE-WT	0.322172	1.17553e-05	7.93394e-05
CP037923.1	QCC30990.1	EKN05_003880	mnmC	CDS	bifunctional tRNA (5-methylaminomethyl-2-thiouridine)(34)-methyltransferase MnmD/FAD-dependent 5-carboxymethylaminomethyl-2-thiouridine(34) oxidoreductase MnmC	mnmE-WT	0.259087	1.19328e-05	8.00664e-05
CP037923.1	QCC33159.1	EKN05_017735	valS	CDS	valine--tRNA ligase	mnmE-WT	-0.230704	1.19374e-05	8.00664e-05
CP037923.1	QCC34207.1	EKN05_012090	EKN05_012090	CDS	NAD(P)-dependent oxidoreductase	mnmE-WT	-0.266986	1.21963e-05	8.15484e-05
CP037923.1	QCC33882.1	EKN05_022185	nirB	CDS	nitrite reductase large subunit	mnmE-WT	-1.06523	1.22485e-05	8.16437e-05
CP037923.1	QCC30878.1	EKN05_003195	bamC	CDS	outer membrane protein assembly factor BamC	mnmE-WT	-0.298044	1.24411e-05	8.26716e-05
CP037923.1	QCC31871.1	EKN05_009795	cysB	CDS	HTH-type transcriptional regulator CysB	mnmE-WT	0.401278	1.26489e-05	8.34892e-05
CP037923.1	QCC32981.1	EKN05_016630	dnaJ	CDS	molecular chaperone DnaJ	mnmE-WT	-0.27463	1.26604e-05	8.34892e-05
CP037923.1	QCC33752.1	EKN05_021480	prlC	CDS	oligopeptidase A	mnmE-WT	-0.294357	1.26804e-05	8.34892e-05
CP037923.1	QCC33031.1	EKN05_016925	dnaC	CDS	DNA replication protein DnaC	mnmE-WT	0.275338	1.27633e-05	8.37789e-05
CP037923.1	QCC33568.1	EKN05_020340	gppA	CDS	guanosine-5'-triphosphate	mnmE-WT	-0.22335	1.28952e-05	8.43869e-05
CP037923.1	QCC32416.1	EKN05_013180	asnB	CDS	asparagine synthase B	mnmE-WT	-0.25347	1.30618e-05	8.52058e-05
CP037923.1	QCC32890.1	EKN05_016100	hpt	CDS	hypoxanthine phosphoribosyltransferase	mnmE-WT	0.334912	1.30995e-05	8.52058e-05
CP037923.1	QCC33672.1	EKN05_020960	fdhE	CDS	formate dehydrogenase accessory protein FdhE	mnmE-WT	-0.278917	1.31789e-05	8.54645e-05
CP037924.1	QCC34459.1	EKN05_024355	EKN05_024355	CDS	hypothetical protein	mnmE-WT	0.869394	4.28986e-05	0.000197352
CP037923.1	QCC33101.1	EKN05_017370	efp	CDS	elongation factor P	mnmE-WT	0.359876	1.33507e-05	8.63182e-05
CP037923.1	QCC32534.1	EKN05_013920	ybdG	CDS	mechanosensitive ion channel family protein	mnmE-WT	0.26637	1.35091e-05	8.70063e-05
CP037923.1	QCC32037.1	EKN05_010765	fabH	CDS	ketoacyl-ACP synthase III	mnmE-WT	0.266721	1.35379e-05	8.70063e-05
CP037923.1	QCC33700.1	EKN05_021140	yhjC	CDS	LysR family transcriptional regulator	mnmE-WT	0.23415	1.36708e-05	8.75987e-05
CP037923.1	QCC33842.1	EKN05_021980	EKN05_021980	CDS	RNA-binding transcriptional accessory protein	mnmE-WT	0.218765	1.37155e-05	8.76248e-05
CP037923.1	QCC31524.1	EKN05_007550	ydiJ	CDS	FAD-binding oxidoreductase	mnmE-WT	-0.357037	1.37888e-05	8.78324e-05
CP037923.1	QCC32044.1	EKN05_010800	rne	CDS	ribonuclease E	mnmE-WT	0.260217	1.39828e-05	8.88054e-05
CP037924.1	QCC34413.1	EKN05_024715	mxiJ	CDS	EscJ/YscJ/HrcJ family type III secretion inner membrane ring protein	mnmE-WT	-0.296578	1.40286e-05	8.8834e-05
CP037923.1	QCC32659.1	EKN05_014710	yajC	CDS	preprotein translocase subunit YajC	mnmE-WT	0.358822	1.41663e-05	8.94432e-05
CP037923.1	QCC34010.1	EKN05_022905	rpoN	CDS	RNA polymerase factor sigma-54	mnmE-WT	-0.27943	1.47459e-05	9.28305e-05
CP037923.1	QCC33987.1	EKN05_022770	yhcB	CDS	DUF1043 family protein	mnmE-WT	0.535415	1.48999e-05	9.35265e-05
CP037923.1	QCC32159.1	EKN05_011560	fabA	CDS	bifunctional 3-hydroxydecanoyl-ACP dehydratase/trans-2-decenoyl-ACP isomerase	mnmE-WT	0.446674	1.52444e-05	9.53648e-05
CP037923.1	QCC32596.1	EKN05_014365	acrA	CDS	multidrug efflux RND transporter periplasmic adaptor subunit AcrA	mnmE-WT	0.230087	1.52814e-05	9.53648e-05
CP037923.1	QCC33951.1	EKN05_022545	tsaC	CDS	L-threonylcarbamoyladenylate synthase type 1 TsaC	mnmE-WT	0.594448	1.56609e-05	9.74507e-05
CP037923.1	QCC31027.1	EKN05_004075	nuoB	CDS	NADH-quinone oxidoreductase subunit B	mnmE-WT	0.342468	1.57866e-05	9.79499e-05
CP037923.1	QCC33003.1	EKN05_016755	sltY	CDS	murein transglycosylase	mnmE-WT	-0.309848	1.58825e-05	9.82614e-05
CP037923.1	QCC34004.1	EKN05_022865	arcB	CDS	aerobic respiration two-component sensor histidine kinase ArcB	mnmE-WT	-0.352921	1.60225e-05	9.84555e-05
CP037923.1	QCC31438.1	EKN05_006805	EKN05_006805	CDS	integrase	mnmE-WT	0.319005	1.60241e-05	9.84555e-05
CP037923.1	QCC30879.1	EKN05_003200	purC	CDS	phosphoribosylaminoimidazolesuccinocarboxamide synthase	mnmE-WT	-0.43872	1.6051e-05	9.84555e-05
CP037923.1	QCC32932.1	EKN05_016355	leuB	CDS	3-isopropylmalate dehydrogenase	mnmE-WT	-0.429346	1.62611e-05	9.94607e-05
CP037924.1	QCC34388.1	EKN05_024505	virA	CDS	cysteine protease	mnmE-WT	-0.411394	1.64183e-05	0.000100138
CP037923.1	QCC31692.1	EKN05_008595	pheT	CDS	phenylalanine--tRNA ligase subunit beta	mnmE-WT	-0.35428	1.66015e-05	0.000100969
CP037923.1	QCC31470.1	EKN05_007095	aldA	CDS	aldehyde dehydrogenase	mnmE-WT	-0.820134	5.46005e-05	0.000234173
CP037923.1	QCC31237.1	EKN05_005380	galF	CDS	UTP--glucose-1-phosphate uridylyltransferase GalF	mnmE-WT	0.229452	1.67687e-05	0.000101698
CP037923.1	QCC33419.1	EKN05_019400	waaJ	CDS	UDP-glucose--(galactosyl) LPS alpha1	mnmE-WT	-0.783447	5.52229e-05	0.000235903
CP037923.1	QCC34048.1	EKN05_023120	EKN05_023120	CDS	LLM class flavin-dependent oxidoreductase	mnmE-WT	-0.359653	1.70935e-05	0.000103054
CP037923.1	QCC33130.1	EKN05_017565	tamB	CDS	autotransporter assembly complex protein TamB	mnmE-WT	-0.280795	1.71219e-05	0.000103054
CP037923.1	QCC32566.1	EKN05_014210	ybbO	CDS	NADP(+)-dependent aldehyde reductase	mnmE-WT	0.238738	1.71825e-05	0.000103054
CP037923.1	QCC32986.1	EKN05_016655	mogA	CDS	molybdopterin adenylyltransferase	mnmE-WT	0.211367	1.72523e-05	0.000103054
CP037923.1	QCC32042.1	EKN05_010790	rluC	CDS	23S rRNA pseudouridine(955/2504/2580) synthase RluC	mnmE-WT	0.300281	1.728e-05	0.000103054
CP037923.1	QCC34062.1	EKN05_023190	rsmI	CDS	16S rRNA (cytidine(1402)-2'-O)-methyltransferase	mnmE-WT	0.254812	1.7306e-05	0.000103054
CP037923.1	QCC33696.1	EKN05_021105	EKN05_021105	CDS	DUF1454 family protein	mnmE-WT	-0.459009	1.73272e-05	0.000103054
CP037923.1	QCC30930.1	EKN05_003510	ligA	CDS	NAD-dependent DNA ligase LigA	mnmE-WT	0.254554	1.77704e-05	0.000105367
CP037923.1	QCC33588.1	EKN05_020460	hemY	CDS	protoheme IX biogenesis protein HemY	mnmE-WT	-0.243826	1.7814e-05	0.000105367
CP037923.1	QCC33335.1	EKN05_018870	metF	CDS	methylenetetrahydrofolate reductase	mnmE-WT	-0.28195	1.79022e-05	0.000105599
CP037923.1	QCC33811.1	EKN05_021815	gntR	CDS	HTH-type transcriptional regulator GntR	mnmE-WT	-0.216438	1.80133e-05	0.000105964
CP037924.1	QCC34318.1	EKN05_023785	virF	CDS	AraC family invasion system transcriptional regulator VirF	mnmE-WT	-0.298535	1.82149e-05	0.000106857
CP037923.1	QCC32835.1	EKN05_015800	EKN05_015800	CDS	YaeQ family protein	mnmE-WT	0.224468	1.8421e-05	0.000107773
CP037923.1	QCC31248.1	EKN05_005450	gndA	CDS	NADP-dependent phosphogluconate dehydrogenase	mnmE-WT	-0.296872	1.85667e-05	0.000108038
CP037923.1	QCC31162.1	EKN05_004840	yehX	CDS	glycine betaine ABC transporter ATP binding protein YehX	mnmE-WT	-0.828415	1.86694e-05	0.000108343
CP037923.1	QCC30545.1	EKN05_001135	lysA	CDS	diaminopimelate decarboxylase	mnmE-WT	-0.662959	1.87251e-05	0.000108374
CP037923.1	QCC32427.1	EKN05_013240	ybfE	CDS	LexA regulated protein	mnmE-WT	0.592238	1.89895e-05	0.00010961
CP037923.1	QCC33927.1	EKN05_022425	rpsH	CDS	30S ribosomal protein S8	mnmE-WT	0.268726	1.90935e-05	0.000109915
CP037924.1	QCC34396.1	EKN05_024625	spa-orf10	CDS	hypothetical protein	mnmE-WT	-0.731715	1.92068e-05	0.000110273
CP037923.1	QCC34008.1	EKN05_022895	ptsN	CDS	PTS IIA-like nitrogen regulatory protein PtsN	mnmE-WT	0.261047	1.93384e-05	0.000110733
CP037923.1	QCC30421.1	EKN05_000350	ygiW	CDS	OB fold stress tolerance protein YgiW	mnmE-WT	-0.39605	1.94153e-05	0.000110878
CP037923.1	QCC32581.1	EKN05_014290	ybaL	CDS	Kef family K(+) transporter	mnmE-WT	-0.252731	1.95715e-05	0.000111254
CP037923.1	QCC33500.1	EKN05_019915	yidC	CDS	membrane protein insertase YidC	mnmE-WT	0.272859	1.95845e-05	0.000111254
CP037923.1	QCC33722.1	EKN05_021285	dppD	CDS	dipeptide ABC transporter ATP-binding protein	mnmE-WT	-0.334325	1.97239e-05	0.000111752
CP037923.1	QCC31219.1	EKN05_005255	dcd	CDS	dCTP deaminase	mnmE-WT	0.239331	2.00726e-05	0.000113222
CP037923.1	QCC32884.1	EKN05_016070	panD	CDS	aspartate 1-decarboxylase	mnmE-WT	0.35769	2.00887e-05	0.000113222
CP037923.1	QCC33316.1	EKN05_018745	udhA	CDS	Si-specific NAD(P)(+) transhydrogenase	mnmE-WT	0.231637	2.01893e-05	0.000113375
CP037923.1	QCC31483.1	EKN05_007190	EKN05_007190	CDS	DUF3313 domain-containing protein	mnmE-WT	-0.336023	2.02211e-05	0.000113375
CP037923.1	QCC34198.1	EKN05_011035	mdoG	CDS	glucans biosynthesis protein MdoG	mnmE-WT	0.226442	2.03787e-05	0.000113962
CP037923.1	QCC33312.1	EKN05_018720	murI	CDS	glutamate racemase	mnmE-WT	0.313391	2.13271e-05	0.000118649
CP037923.1	QCC33058.1	EKN05_017105	rpsF	CDS	30S ribosomal protein S6	mnmE-WT	0.326496	2.14818e-05	0.000119202
CP037923.1	QCC32279.1	EKN05_012300	EKN05_012300	CDS	GGDEF domain-containing protein	mnmE-WT	0.227443	2.18564e-05	0.000120906
CP037923.1	QCC33651.1	EKN05_020835	typA	CDS	ribosome-dependent GTPase TypA	mnmE-WT	0.33015	2.19013e-05	0.000120906
CP037923.1	QCC33192.1	EKN05_017960	lysC	CDS	lysine-sensitive aspartokinase 3	mnmE-WT	-0.295542	2.20618e-05	0.000121481
CP037923.1	QCC30389.1	EKN05_000160	dnaG	CDS	DNA primase	mnmE-WT	0.214337	2.23278e-05	0.000122632
CP037923.1	QCC30763.1	EKN05_002495	clpB	CDS	ATP-dependent chaperone ClpB	mnmE-WT	-0.213282	2.24678e-05	0.000123087
CP037923.1	QCC30398.1	EKN05_000215	ygiM	CDS	SH3 domain-containing protein	mnmE-WT	0.255917	2.25442e-05	0.000123192
CP037923.1	QCC33694.1	EKN05_021095	cdh	CDS	CDP-diacylglycerol diphosphatase	mnmE-WT	0.231016	2.27175e-05	0.000123825
CP037923.1	QCC33630.1	EKN05_020685	fadA	CDS	acetyl-CoA C-acyltransferase FadA	mnmE-WT	-0.234367	2.29728e-05	0.0001249
CP037923.1	QCC30471.1	EKN05_000665	yggS	CDS	pyridoxal phosphate homeostasis protein	mnmE-WT	0.306094	2.30972e-05	0.00012526
CP037923.1	QCC32473.1	EKN05_013510	tolB	CDS	Tol-Pal system protein TolB	mnmE-WT	-0.334427	2.32624e-05	0.000125523
CP037923.1	QCC30397.1	EKN05_000210	cca	CDS	fused tRNA nucleotidyltransferase/2'	mnmE-WT	-0.360509	2.3493e-05	0.000126389
CP037923.1	QCC33324.1	EKN05_018800	ppc	CDS	phosphoenolpyruvate carboxylase	mnmE-WT	-0.233186	2.35401e-05	0.000126389
CP037923.1	QCC31380.1	EKN05_006430	cmoA	CDS	carboxy-S-adenosyl-L-methionine synthase CmoA	mnmE-WT	0.233767	2.36076e-05	0.000126435
CP037924.1	QCC34462.1	EKN05_024710	mxiK	CDS	type III secretion apparatus protein OrgA/MxiK	mnmE-WT	-0.275604	2.39614e-05	0.000127935
CP037923.1	QCC30568.1	EKN05_001270	csdE	CDS	cysteine desulfurase sulfur acceptor subunit CsdE	mnmE-WT	0.262293	2.40063e-05	0.000127935
CP037923.1	QCC34271.1	EKN05_020830	glnA	CDS	glutamate--ammonia ligase	mnmE-WT	-0.227881	2.44401e-05	0.000129925
CP037923.1	QCC33493.1	EKN05_019875	gyrB	CDS	DNA gyrase subunit B	mnmE-WT	0.208772	2.47563e-05	0.000131033
CP037923.1	QCC33094.1	EKN05_017330	frdB	CDS	succinate dehydrogenase/fumarate reductase iron-sulfur subunit	mnmE-WT	-0.597077	2.47702e-05	0.000131033
CP037923.1	QCC33118.1	EKN05_017500	cycA	CDS	D-serine/D-alanine/glycine transporter	mnmE-WT	0.363231	2.50884e-05	0.00013239
CP037923.1	QCC30991.1	EKN05_003885	fabB	CDS	beta-ketoacyl-ACP synthase I	mnmE-WT	0.217861	2.52639e-05	0.000132581
CP037923.1	QCC33233.1	EKN05_018205	acs	CDS	acetate--CoA ligase	mnmE-WT	0.27524	2.52954e-05	0.000132581
CP037923.1	QCC33812.1	EKN05_021820	gntK	CDS	gluconokinase	mnmE-WT	0.728583	8.47364e-05	0.00031839
CP037923.1	QCC30846.1	EKN05_003000	hisS	CDS	histidine--tRNA ligase	mnmE-WT	0.21098	2.55861e-05	0.000133706
CP037923.1	QCC30606.1	EKN05_001480	intA	CDS	integrase	mnmE-WT	-0.601644	2.58319e-05	0.000134664
CP037923.1	QCC32057.1	EKN05_010885	EKN05_010885	CDS	DUF480 domain-containing protein	mnmE-WT	0.26497	2.6006e-05	0.000135244
CP037923.1	QCC31503.1	EKN05_007335	EKN05_007335	CDS	sulfate ABC transporter substrate-binding protein	mnmE-WT	-1.05612	2.62307e-05	0.000136083
CP037923.1	QCC32564.1	EKN05_014195	ybbP	CDS	ABC transporter permease	mnmE-WT	-0.362462	2.67004e-05	0.000138105
CP037923.1	QCC30749.1	EKN05_002425	mazG	CDS	nucleoside triphosphate pyrophosphohydrolase	mnmE-WT	0.249207	2.68335e-05	0.000138105
CP037923.1	QCC30672.1	EKN05_001875	flhA	CDS	formate hydrogenlyase transcriptional activator FlhA	mnmE-WT	-0.991562	2.68418e-05	0.000138105
CP037923.1	QCC31467.1	EKN05_007065	acpD	CDS	FMN-dependent NADH-azoreductase	mnmE-WT	-0.274655	2.68768e-05	0.000138105
CP037923.1	QCC31845.1	EKN05_009640	puuR	CDS	HTH-type transcriptional regulator PuuR	mnmE-WT	0.366745	2.74219e-05	0.00014057
CP037923.1	QCC32579.1	EKN05_014280	ushA	CDS	bifunctional UDP-sugar hydrolase/5'-nucleotidase	mnmE-WT	-0.28307	2.77444e-05	0.000141885
CP037923.1	QCC32194.1	EKN05_011765	EKN05_011765	CDS	hypothetical protein	mnmE-WT	-0.426065	2.79898e-05	0.000142801
CP037924.1	QCC34408.1	EKN05_024685	mxiD	CDS	EscC/YscC/HrcC family type III secretion system outer membrane ring protein	mnmE-WT	-0.252716	2.82115e-05	0.000143312
CP037923.1	QCC32026.1	EKN05_010710	fhuE	CDS	ferric-rhodotorulic acid/ferric-coprogen receptor FhuE	mnmE-WT	-0.231679	2.82231e-05	0.000143312
CP037923.1	QCC33066.1	EKN05_017150	ulaR	CDS	HTH-type transcriptional regulator UlaR	mnmE-WT	0.226252	2.8836e-05	0.000145509
CP037923.1	QCC33311.1	EKN05_018695	murB	CDS	UDP-N-acetylenolpyruvoylglucosamine reductase	mnmE-WT	0.242099	2.89126e-05	0.000145509
CP037924.1	QCC34401.1	EKN05_024650	spa33	CDS	surface presentation of antigens protein SpaO	mnmE-WT	-0.632922	2.89261e-05	0.000145509
CP037923.1	QCC30891.1	EKN05_003280	EKN05_003280	CDS	NADP-dependent oxaloacetate-decarboxylating malate dehydrogenase	mnmE-WT	0.312491	2.90261e-05	0.000145672
CP037923.1	QCC33912.1	EKN05_022350	rpsJ	CDS	30S ribosomal protein S10	mnmE-WT	0.280536	2.92489e-05	0.000146449
CP037923.1	QCC34267.1	EKN05_020220	rbsK	CDS	ribokinase	mnmE-WT	0.237685	2.93867e-05	0.000146496
CP037923.1	QCC34005.1	EKN05_022870	elbB	CDS	isoprenoid biosynthesis glyoxalase ElbB	mnmE-WT	-0.326801	2.93944e-05	0.000146496
CP037923.1	QCC30863.1	EKN05_003105	arsC	CDS	arsenate reductase (glutaredoxin)	mnmE-WT	-0.433937	3.01222e-05	0.000149776
CP037923.1	QCC30972.1	EKN05_003780	fadL	CDS	long-chain fatty acid transporter FadL	mnmE-WT	0.267974	3.03333e-05	0.000150478
CP037923.1	QCC33305.1	EKN05_018640	rplA	CDS	50S ribosomal protein L1	mnmE-WT	0.211885	3.07917e-05	0.000152401
CP037923.1	QCC30591.1	EKN05_001400	rplS	CDS	50S ribosomal protein L19	mnmE-WT	0.204941	3.09362e-05	0.000152631
CP037923.1	QCC34032.1	EKN05_023020	rlmE	CDS	23S rRNA (uridine(2552)-2'-O)-methyltransferase RlmE	mnmE-WT	-0.704033	3.10119e-05	0.000152631
CP037923.1	QCC33747.1	EKN05_021450	arsC	CDS	arsenate reductase	mnmE-WT	0.36632	3.10508e-05	0.000152631
CP037923.1	QCC31356.1	EKN05_006255	otsB	CDS	trehalose-phosphatase	mnmE-WT	-0.536126	3.1193e-05	0.000152981
CP037923.1	QCC30613.1	EKN05_001535	kbp	CDS	potassium binding protein Kbp	mnmE-WT	-0.740568	3.13992e-05	0.000153642
CP037923.1	QCC33010.1	EKN05_016795	deoD	CDS	purine-nucleoside phosphorylase	mnmE-WT	0.235017	3.15698e-05	0.000153829
CP037923.1	QCC32291.1	EKN05_012375	ybiT	CDS	ABC-F family ATPase	mnmE-WT	0.226535	3.15803e-05	0.000153829
CP037923.1	QCC33990.1	EKN05_022785	rpsI	CDS	30S ribosomal protein S9	mnmE-WT	0.262255	3.16951e-05	0.000154039
CP037923.1	QCC30943.1	EKN05_003600	glk	CDS	glucokinase	mnmE-WT	-0.353399	3.20068e-05	0.000154997
CP037923.1	QCC30771.1	EKN05_002555	pat	CDS	protein lysine acetyltransferase	mnmE-WT	-0.471121	3.20362e-05	0.000154997
CP037923.1	QCC30937.1	EKN05_003565	EKN05_003565	CDS	putative DNA-binding transcriptional regulator	mnmE-WT	0.41981	3.25707e-05	0.00015723
CP037923.1	QCC30603.1	EKN05_001460	EKN05_001460	CDS	RnfH family protein	mnmE-WT	0.285896	3.34234e-05	0.000160709
CP037923.1	QCC32582.1	EKN05_014295	gsk	CDS	inosine/guanosine kinase	mnmE-WT	-0.206159	3.34524e-05	0.000160709
CP037923.1	QCC34009.1	EKN05_022900	yhbH	CDS	ribosome hibernation promoting factor	mnmE-WT	-1.39214	3.35153e-05	0.000160709
CP037924.1	QCC34337.1	EKN05_024005	ospD2	CDS	ShET2/EspL2 family type III secretion system effector toxin	mnmE-WT	-0.672927	3.37806e-05	0.000161313
CP037923.1	QCC30765.1	EKN05_002505	rluD	CDS	23S rRNA pseudouridine(1911/1915/1917) synthase RluD	mnmE-WT	0.232352	3.37911e-05	0.000161313
CP037923.1	QCC30973.1	EKN05_003785	EKN05_003785	CDS	DUF406 family protein	mnmE-WT	-0.271256	3.41144e-05	0.000162279
CP037924.1	QCC34400.1	EKN05_024645	spa24	CDS	EscR/YscR/HrcR family type III secretion system export apparatus protein	mnmE-WT	-0.754854	3.41442e-05	0.000162279
CP037923.1	QCC31701.1	EKN05_008665	EKN05_008665	CDS	fructosamine kinase family protein	mnmE-WT	-0.296297	3.51452e-05	0.000166669
CP037923.1	QCC30912.1	EKN05_003410	EKN05_003410	CDS	RpoE-regulated lipoprotein	mnmE-WT	0.315741	3.56478e-05	0.000168681
CP037923.1	QCC32484.1	EKN05_013590	galT	CDS	galactose-1-phosphate uridylyltransferase	mnmE-WT	0.203626	3.67077e-05	0.000173315
CP037923.1	QCC31768.1	EKN05_009095	manZ	CDS	PTS mannose transporter subunit IID	mnmE-WT	-0.55339	3.68618e-05	0.000173662
CP037923.1	QCC32535.1	EKN05_013925	pheP	CDS	aromatic amino acid transporter AroP	mnmE-WT	0.201246	3.72641e-05	0.000175174
CP037923.1	QCC34077.1	EKN05_023290	tdcD	CDS	propionate kinase	mnmE-WT	-1.09614	3.73711e-05	0.000175294
CP037923.1	QCC33852.1	EKN05_022030	nudE	CDS	ADP compounds hydrolase NudE	mnmE-WT	0.288519	3.79865e-05	0.000177793
CP037923.1	QCC33495.1	EKN05_019885	dnaN	CDS	DNA polymerase III subunit beta	mnmE-WT	0.277249	3.87235e-05	0.00018085
CP037923.1	QCC30839.1	EKN05_002960	sseB	CDS	enhanced serine sensitivity protein SseB	mnmE-WT	0.318324	3.91738e-05	0.000182557
CP037923.1	QCC33608.1	EKN05_020570	EKN05_020570	CDS	thioesterase family protein	mnmE-WT	0.401567	4.01433e-05	0.000186671
CP037923.1	QCC31348.1	EKN05_006205	tyrP	CDS	tyrosine transporter TyrP	mnmE-WT	0.313343	4.089e-05	0.000189733
CP037923.1	QCC33946.1	EKN05_022520	fmt	CDS	methionyl-tRNA formyltransferase	mnmE-WT	0.248808	4.17611e-05	0.000193358
CP037923.1	QCC32501.1	EKN05_013685	rnk	CDS	nucleoside diphosphate kinase regulator	mnmE-WT	0.197185	4.25883e-05	0.000196765
CP037923.1	QCC33807.1	EKN05_021795	ggt	CDS	gamma-glutamyltransferase	mnmE-WT	-0.196809	4.2706e-05	0.000196886
CP037923.1	QCC31568.1	EKN05_007800	slyB	CDS	outer membrane lipoprotein SlyB	mnmE-WT	0.209516	4.31495e-05	0.000197906
CP037923.1	QCC31693.1	EKN05_008600	pheS	CDS	phenylalanine--tRNA ligase subunit alpha	mnmE-WT	-0.246635	4.32195e-05	0.000197906
CP037923.1	QCC31827.1	EKN05_009515	EKN05_009515	CDS	TIGR01620 family protein	mnmE-WT	-0.251756	4.33159e-05	0.000197906
CP037924.1	QCC34355.1	EKN05_024195	yigA	CDS	ANR family transcriptional regulator	mnmE-WT	0.289875	4.33866e-05	0.000197906
CP037923.1	QCC33989.1	EKN05_022780	rplM	CDS	50S ribosomal protein L13	mnmE-WT	0.218408	4.3543e-05	0.000198199
CP037924.1	QCC34403.1	EKN05_024660	spa13	CDS	surface presentation of antigens protein SpaM	mnmE-WT	-0.620368	0.000145926	0.000482608
CP037924.1	QCC34366.1	EKN05_024255	rfbU	CDS	glycosyltransferase family 1 protein	mnmE-WT	0.188653	4.37898e-05	0.000198902
CP037923.1	QCC32417.1	EKN05_013185	nagD	CDS	ribonucleotide monophosphatase NagD	mnmE-WT	0.21589	4.40611e-05	0.000199386
CP037923.1	QCC30588.1	EKN05_001380	EKN05_001380	CDS	DUF2799 domain-containing protein	mnmE-WT	-0.754864	4.40817e-05	0.000199386
CP037923.1	QCC33644.1	EKN05_020795	engB	CDS	YihA family ribosome biogenesis GTP-binding protein	mnmE-WT	0.253511	4.52979e-05	0.000204458
CP037923.1	QCC31921.1	EKN05_010085	chaA	CDS	sodium-potassium/proton antiporter ChaA	mnmE-WT	-0.433922	4.62705e-05	0.000208069
CP037923.1	QCC32015.1	EKN05_010650	mfd	CDS	transcription-repair coupling factor	mnmE-WT	-0.185115	4.62912e-05	0.000208069
CP037923.1	QCC32970.1	EKN05_016565	rihC	CDS	ribonucleoside hydrolase RihC	mnmE-WT	0.760228	0.000155608	0.000505314
CP037923.1	QCC32454.1	EKN05_013405	gltA	CDS	citrate (Si)-synthase	mnmE-WT	0.320416	4.70585e-05	0.000211077
CP037923.1	QCC32003.1	EKN05_010590	EKN05_010590	CDS	cupin domain-containing protein	mnmE-WT	-0.239152	4.73526e-05	0.000211955
CP037923.1	QCC32710.1	EKN05_015040	yafV	CDS	2-oxoglutaramate amidase	mnmE-WT	-0.422375	4.79138e-05	0.000214022
CP037923.1	QCC32853.1	EKN05_015890	ispC	CDS	1-deoxy-D-xylulose-5-phosphate reductoisomerase	mnmE-WT	0.209476	4.95115e-05	0.000220544
CP037923.1	QCC33706.1	EKN05_021170	EKN05_021170	CDS	insulinase family protein	mnmE-WT	0.197798	4.96587e-05	0.000220544
CP037923.1	QCC30415.1	EKN05_000320	parE	CDS	DNA topoisomerase IV subunit B	mnmE-WT	0.234655	4.97547e-05	0.000220544
CP037923.1	QCC31783.1	EKN05_009190	EKN05_009190	CDS	DUF1480 family protein	mnmE-WT	-1.02401	4.98312e-05	0.000220544
CP037923.1	QCC31564.1	EKN05_007775	sodC	CDS	superoxide dismutase [Cu-Zn] SodC2	mnmE-WT	-0.368335	4.99799e-05	0.000220544
CP037923.1	QCC34019.1	EKN05_022950	mlaD	CDS	outer membrane lipid asymmetry maintenance protein MlaD	mnmE-WT	0.335282	4.99886e-05	0.000220544
CP037923.1	QCC32971.1	EKN05_016570	ispH	CDS	4-hydroxy-3-methylbut-2-enyl diphosphate reductase	mnmE-WT	0.181729	5.04733e-05	0.000222227
CP037923.1	QCC33843.1	EKN05_021985	greB	CDS	transcription elongation factor GreB	mnmE-WT	0.229486	5.08455e-05	0.000223038
CP037923.1	QCC32190.1	EKN05_011745	mukE	CDS	chromosome partition protein MukE	mnmE-WT	0.288443	5.09028e-05	0.000223038
CP037923.1	QCC30563.1	EKN05_001235	recD	CDS	exodeoxyribonuclease V subunit alpha	mnmE-WT	-0.267266	5.09684e-05	0.000223038
CP037923.1	QCC32671.1	EKN05_014790	ppnP	CDS	pyrimidine/purine nucleoside phosphorylase	mnmE-WT	-0.268418	5.11215e-05	0.000223255
CP037923.1	QCC33561.1	EKN05_020305	ilvE	CDS	branched-chain-amino-acid transaminase	mnmE-WT	-0.516962	5.15631e-05	0.000224728
CP037923.1	QCC30410.1	EKN05_000295	tolC	CDS	outer membrane channel protein TolC	mnmE-WT	-0.194218	5.18078e-05	0.000225338
CP037923.1	QCC33321.1	EKN05_018785	argB	CDS	acetylglutamate kinase	mnmE-WT	-0.353251	5.24493e-05	0.00022748
CP037923.1	QCC30385.1	EKN05_000130	EKN05_000130	CDS	PadR family transcriptional regulator	mnmE-WT	-0.262713	5.25117e-05	0.00022748
CP037923.1	QCC30849.1	EKN05_003015	der	CDS	ribosome biogenesis GTPase Der	mnmE-WT	0.178372	5.26844e-05	0.00022777
CP037923.1	QCC32412.1	EKN05_013125	ybeY	CDS	rRNA maturation RNase YbeY	mnmE-WT	-0.248536	5.33832e-05	0.000230329
CP037923.1	QCC30882.1	EKN05_003215	ypfH	CDS	esterase	mnmE-WT	-0.304439	5.38117e-05	0.000231713
CP037923.1	QCC32556.1	EKN05_014135	purK	CDS	5-(carboxyamino)imidazole ribonucleotide synthase	mnmE-WT	-0.27962	5.45227e-05	0.000234173
CP037923.1	QCC32669.1	EKN05_014770	yajF	CDS	fructokinase	mnmE-WT	-0.505783	5.51203e-05	0.000235903
CP037923.1	QCC31819.1	EKN05_009475	EKN05_009475	CDS	alpha/beta hydrolase	mnmE-WT	-0.497768	5.61445e-05	0.000239364
CP037924.1	QCC34423.1	EKN05_024770	ipgC	CDS	type III secretion system translocator chaperone SicA	mnmE-WT	-0.429696	5.66439e-05	0.000240967
CP037923.1	QCC33926.1	EKN05_022420	rpsN	CDS	30S ribosomal protein S14	mnmE-WT	0.203139	5.67442e-05	0.000240967
CP037923.1	QCC32336.1	EKN05_012630	ybhC	CDS	putative acyl-CoA thioester hydrolase	mnmE-WT	0.197072	5.77372e-05	0.000244701
CP037923.1	QCC32709.1	EKN05_015030	EKN05_015030	CDS	hypothetical protein	mnmE-WT	0.215186	5.83996e-05	0.000246553
CP037923.1	QCC31024.1	EKN05_004060	EKN05_004060	CDS	pyridoxal phosphate-dependent aminotransferase	mnmE-WT	-0.306767	5.84358e-05	0.000246553
CP037923.1	QCC34210.1	EKN05_012515	hlyD	CDS	secretion protein HlyD	mnmE-WT	-0.285951	5.85177e-05	0.000246553
CP037923.1	QCC34070.1	EKN05_023245	garR	CDS	2-hydroxy-3-oxopropionate reductase	mnmE-WT	0.263523	5.87351e-05	0.000246558
CP037923.1	QCC33129.1	EKN05_017560	tamA	CDS	autotransporter assembly complex protein TamA	mnmE-WT	-0.269607	5.8748e-05	0.000246558
CP037924.1	QCC34410.1	EKN05_024695	mxiM	CDS	AraC family transcriptional activator MxiE	mnmE-WT	-0.22272	5.88671e-05	0.000246578
CP037923.1	QCC30446.1	EKN05_000490	hybG	CDS	hydrogenase 2 maturation protein	mnmE-WT	0.558302	5.9239e-05	0.000247309
CP037923.1	QCC30473.1	EKN05_000675	ruvX	CDS	Holliday junction resolvase RuvX	mnmE-WT	0.209925	5.92714e-05	0.000247309
CP037923.1	QCC33219.1	EKN05_018115	alr	CDS	alanine racemase	mnmE-WT	0.235431	5.95081e-05	0.000247816
CP037923.1	QCC32422.1	EKN05_013210	glnS	CDS	glutamine--tRNA ligase	mnmE-WT	0.197831	6.01943e-05	0.00025019
CP037923.1	QCC30440.1	EKN05_000460	hybA	CDS	hydrogenase 2 operon protein HybA	mnmE-WT	0.618297	6.04889e-05	0.00025093
CP037924.1	QCC34386.1	EKN05_024485	ushA	CDS	bifunctional UDP-sugar hydrolase/5'-nucleotidase	mnmE-WT	0.175912	6.16325e-05	0.000255182
CP037923.1	QCC31205.1	EKN05_005165	EKN05_005165	CDS	DUF1508 domain-containing protein	mnmE-WT	-0.373562	6.35826e-05	0.000262751
CP037923.1	QCC32749.1	EKN05_015265	EKN05_015265	CDS	LexA family transcriptional regulator	mnmE-WT	0.195131	6.3906e-05	0.000263582
CP037923.1	QCC33109.1	EKN05_017420	aspA	CDS	aspartate ammonia-lyase	mnmE-WT	0.252863	6.43082e-05	0.000264733
CP037923.1	QCC30875.1	EKN05_003180	bcp	CDS	thioredoxin-dependent thiol peroxidase	mnmE-WT	-0.310167	6.45195e-05	0.000265096
CP037923.1	QCC33325.1	EKN05_018805	cptA	CDS	phosphoethanolamine transferase CptA	mnmE-WT	0.447123	6.49331e-05	0.000266288
CP037923.1	QCC31767.1	EKN05_009090	manY	CDS	PTS mannose/fructose/sorbose transporter subunit IIC	mnmE-WT	-0.629363	0.000215827	0.000653553
CP037923.1	QCC31927.1	EKN05_010125	prfA	CDS	peptide chain release factor 1	mnmE-WT	0.238092	6.56663e-05	0.000268782
CP037923.1	QCC32931.1	EKN05_016350	leuA	CDS	2-isopropylmalate synthase	mnmE-WT	-0.377921	6.58208e-05	0.000268904
CP037923.1	QCC31056.1	EKN05_004230	arnB	CDS	UDP-4-amino-4-deoxy-L-arabinose aminotransferase	mnmE-WT	-0.614232	0.000220331	0.000663458
CP037923.1	QCC32300.1	EKN05_012425	glnH	CDS	glutamine ABC transporter substrate-binding protein GlnH	mnmE-WT	0.260269	6.69778e-05	0.000273112
CP037923.1	QCC30573.1	EKN05_001295	rlmM	CDS	23S rRNA (cytidine(2498)-2'-O)-methyltransferase RlmM	mnmE-WT	-0.834868	6.73121e-05	0.000273957
CP037923.1	QCC33250.1	EKN05_018300	EKN05_018300	CDS	phnA family protein	mnmE-WT	0.210486	6.7722e-05	0.000274792
CP037923.1	QCC34142.1	EKN05_005460	wzzB	CDS	LPS O-antigen chain length determinant protein WzzB	mnmE-WT	0.292735	6.77727e-05	0.000274792
CP037923.1	QCC31243.1	EKN05_005410	rfbF	CDS	rhamnosyltransferase	mnmE-WT	0.253079	6.80822e-05	0.000275528
CP037923.1	QCC32165.1	EKN05_011590	rlmL	CDS	bifunctional 23S rRNA (guanine(2069)-N(7))-methyltransferase RlmK/23S rRNA (guanine(2445)-N(2))-methyltransferase RlmL	mnmE-WT	0.183434	6.86335e-05	0.000276858
CP037923.1	QCC31338.1	EKN05_006140	dcyD	CDS	D-cysteine desulfhydrase	mnmE-WT	-0.192407	6.87709e-05	0.000276858
CP037923.1	QCC31970.1	EKN05_010375	minE	CDS	cell division topological specificity factor MinE	mnmE-WT	-0.282441	6.88977e-05	0.000276858
CP037923.1	QCC32860.1	EKN05_015925	dapD	CDS	2	mnmE-WT	-0.19507	6.89251e-05	0.000276858
CP037923.1	QCC31031.1	EKN05_004095	nuoG	CDS	NADH-quinone oxidoreductase subunit NuoG	mnmE-WT	0.211668	6.95924e-05	0.000279017
CP037923.1	QCC32698.1	EKN05_014970	ykgG	CDS	lactate utilization protein C	mnmE-WT	0.257126	6.97679e-05	0.000279201
CP037923.1	QCC33302.1	EKN05_018625	rpoB	CDS	DNA-directed RNA polymerase subunit beta	mnmE-WT	-0.18377	7.02551e-05	0.000280293
CP037923.1	QCC33954.1	EKN05_022560	yrdA	CDS	gamma carbonic anhydrase family protein	mnmE-WT	-0.227819	7.05508e-05	0.000280293
CP037923.1	QCC30747.1	EKN05_002415	eno	CDS	phosphopyruvate hydratase	mnmE-WT	-0.26567	7.05531e-05	0.000280293
CP037923.1	QCC33350.1	EKN05_018955	fpr	CDS	ferredoxin--NADP(+) reductase	mnmE-WT	-0.374864	7.05805e-05	0.000280293
CP037923.1	QCC32856.1	EKN05_015905	tsf	CDS	elongation factor Ts	mnmE-WT	0.22677	7.06916e-05	0.000280293
CP037923.1	QCC32285.1	EKN05_012335	iaaA	CDS	beta-aspartyl-peptidase	mnmE-WT	-0.2116	7.10689e-05	0.000280974
CP037924.1	QCC34365.1	EKN05_024250	virK	CDS	virulence factor VirK	mnmE-WT	0.195214	7.11243e-05	0.000280974
CP037923.1	QCC33757.1	EKN05_021515	EKN05_021515	CDS	NAD(P)/FAD-dependent oxidoreductase	mnmE-WT	0.183003	7.16583e-05	0.000282565
CP037923.1	QCC33782.1	EKN05_021670	dcrB	CDS	phage sensitivity protein DcrB	mnmE-WT	0.329344	7.20551e-05	0.00028361
CP037923.1	QCC33326.1	EKN05_018810	yijO	CDS	AraC family transcriptional regulator	mnmE-WT	-0.389483	7.26761e-05	0.000285433
CP037923.1	QCC30384.1	EKN05_000120	ygjG	CDS	putrescine aminotransferase	mnmE-WT	-0.505536	7.27835e-05	0.000285433
CP037923.1	QCC30484.1	EKN05_000730	speA	CDS	biosynthetic arginine decarboxylase	mnmE-WT	-0.200958	7.2937e-05	0.000285515
CP037923.1	QCC31041.1	EKN05_004155	EKN05_004155	CDS	GNAT family N-acetyltransferase	mnmE-WT	-0.205723	7.36973e-05	0.000287968
CP037923.1	QCC33080.1	EKN05_017230	hflX	CDS	GTPase HflX	mnmE-WT	-0.172484	7.43767e-05	0.000290096
CP037923.1	QCC31653.1	EKN05_008350	ydfG	CDS	bifunctional NADP-dependent 3-hydroxy acid dehydrogenase/3-hydroxypropionate dehydrogenase YdfG	mnmE-WT	-0.263678	7.47683e-05	0.000291096
CP037923.1	QCC33301.1	EKN05_018620	rpoC	CDS	DNA-directed RNA polymerase subunit beta'	mnmE-WT	-0.174539	7.52073e-05	0.000292277
CP037923.1	QCC31850.1	EKN05_009670	sapA	CDS	peptide ABC transporter substrate-binding protein SapA	mnmE-WT	0.257949	7.59342e-05	0.000294245
CP037923.1	QCC34174.1	EKN05_009045	EKN05_009045	CDS	RidA family protein	mnmE-WT	0.246097	7.5987e-05	0.000294245
CP037923.1	QCC30857.1	EKN05_003075	ppk1	CDS	polyphosphate kinase 1	mnmE-WT	-0.252086	7.67642e-05	0.000296721
CP037923.1	QCC32901.1	EKN05_016155	aceE	CDS	pyruvate dehydrogenase (acetyl-transferring)	mnmE-WT	-0.202971	7.70155e-05	0.000297158
CP037923.1	QCC33938.1	EKN05_022480	rpoA	CDS	DNA-directed RNA polymerase subunit alpha	mnmE-WT	-0.174397	7.77229e-05	0.000299352
CP037923.1	QCC33821.1	EKN05_021875	glpD	CDS	glycerol-3-phosphate dehydrogenase	mnmE-WT	-0.50304	7.78762e-05	0.000299406
CP037923.1	QCC31030.1	EKN05_004090	nuoF	CDS	NADH-quinone oxidoreductase subunit NuoF	mnmE-WT	0.198883	7.87894e-05	0.000302377
CP037923.1	QCC31083.1	EKN05_004405	ompC	CDS	porin OmpC	mnmE-WT	0.203049	7.95237e-05	0.000304335
CP037923.1	QCC33149.1	EKN05_017675	pyrB	CDS	aspartate carbamoyltransferase	mnmE-WT	-0.29696	7.95822e-05	0.000304335
CP037923.1	QCC32725.1	EKN05_015120	pepD	CDS	cytosol nonspecific dipeptidase	mnmE-WT	-0.217581	7.98644e-05	0.000304872
CP037923.1	QCC33531.1	EKN05_020090	ravA	CDS	ATPase RavA	mnmE-WT	-0.166915	8.06448e-05	0.000307307
CP037923.1	QCC33016.1	EKN05_016825	yjjV	CDS	metal-dependent hydrolase	mnmE-WT	-0.380414	8.09608e-05	0.000307427
CP037923.1	QCC31340.1	EKN05_006150	yecC	CDS	L-cystine ABC transporter ATP-binding protein YecC	mnmE-WT	-0.282281	8.0962e-05	0.000307427
CP037923.1	QCC33145.1	EKN05_017650	treR	CDS	HTH-type transcriptional regulator TreR	mnmE-WT	-0.219714	8.1897e-05	0.00031043
CP037923.1	QCC32519.1	EKN05_013795	fepB	CDS	Fe2+-enterobactin ABC transporter substrate-binding protein	mnmE-WT	-0.245292	8.28323e-05	0.000313424
CP037923.1	QCC33639.1	EKN05_020755	yihE	CDS	serine/threonine protein kinase	mnmE-WT	-0.198121	8.3424e-05	0.000315109
CP037923.1	QCC30853.1	EKN05_003035	guaA	CDS	glutamine-hydrolyzing GMP synthase	mnmE-WT	-0.205865	8.42515e-05	0.000317677
CP037924.1	QCC34424.1	EKN05_024775	ipaB	CDS	type III secretion system needle tip complex protein SipB	mnmE-WT	-0.779823	8.44472e-05	0.000317858
CP037923.1	QCC33592.1	EKN05_020480	cyaA	CDS	class I adenylate cyclase	mnmE-WT	-0.309923	8.73311e-05	0.000326677
CP037923.1	QCC32920.1	EKN05_016260	murC	CDS	UDP-N-acetylmuramate--L-alanine ligase	mnmE-WT	0.238239	8.73694e-05	0.000326677
CP037923.1	QCC31528.1	EKN05_007570	sufB	CDS	Fe-S cluster assembly protein SufB	mnmE-WT	-0.205409	8.7397e-05	0.000326677
CP037923.1	QCC33322.1	EKN05_018790	argC	CDS	N-acetyl-gamma-glutamyl-phosphate reductase	mnmE-WT	-0.83732	0.000289503	0.000840026
CP037923.1	QCC33916.1	EKN05_022370	rplB	CDS	50S ribosomal protein L2	mnmE-WT	0.201469	8.80991e-05	0.00032873
CP037923.1	QCC32583.1	EKN05_014300	ybaC	CDS	acetyl esterase	mnmE-WT	-0.487863	0.000290642	0.000841066
CP037923.1	QCC32822.1	EKN05_015700	EKN05_015700	CDS	endonuclease/exonuclease/phosphatase family protein	mnmE-WT	-0.237407	8.89352e-05	0.000331276
CP037923.1	QCC32928.1	EKN05_016305	rsmH	CDS	16S rRNA (cytosine(1402)-N(4))-methyltransferase	mnmE-WT	0.167959	8.92587e-05	0.000331907
CP037923.1	QCC33974.1	EKN05_022705	cafA	CDS	ribonuclease G	mnmE-WT	-0.174544	8.97823e-05	0.000333278
CP037923.1	QCC33945.1	EKN05_022515	rsmB	CDS	16S rRNA (cytosine(967)-C(5))-methyltransferase RsmB	mnmE-WT	0.216591	9.09775e-05	0.000337133
CP037923.1	QCC33148.1	EKN05_017670	pyrI	CDS	aspartate carbamoyltransferase regulatory subunit	mnmE-WT	-0.650292	9.14515e-05	0.000338308
CP037923.1	QCC31002.1	EKN05_003940	purF	CDS	amidophosphoribosyltransferase	mnmE-WT	-0.318467	9.20579e-05	0.000339967
CP037923.1	QCC31017.1	EKN05_004025	pta	CDS	phosphate acetyltransferase	mnmE-WT	0.194953	9.29069e-05	0.000341573
CP037923.1	QCC30921.1	EKN05_003460	cysM	CDS	cysteine synthase B	mnmE-WT	0.230855	9.29393e-05	0.000341573
CP037923.1	QCC31739.1	EKN05_008910	pncA	CDS	bifunctional nicotinamidase/pyrazinamidase	mnmE-WT	-0.192305	9.29689e-05	0.000341573
CP037923.1	QCC31175.1	EKN05_004950	EKN05_004950	CDS	damage-inducible protein DinI	mnmE-WT	0.480988	0.00030513	0.000875926
CP037923.1	QCC31022.1	EKN05_004050	yfbS	CDS	SLC13 family permease	mnmE-WT	-0.232629	9.35433e-05	0.000343098
CP037923.1	QCC33347.1	EKN05_018935	zapB	CDS	septal ring assembly protein ZapB	mnmE-WT	0.827568	9.38821e-05	0.000343755
CP037923.1	QCC33540.1	EKN05_020140	atpF	CDS	F0F1 ATP synthase subunit B	mnmE-WT	0.40233	9.42568e-05	0.000344541
CP037923.1	QCC32688.1	EKN05_014900	hemB	CDS	porphobilinogen synthase	mnmE-WT	-0.172521	9.46239e-05	0.000344868
CP037923.1	QCC30585.1	EKN05_001365	pheA	CDS	bifunctional chorismate mutase/prephenate dehydratase	mnmE-WT	-0.6156	9.46666e-05	0.000344868
CP037923.1	QCC31458.1	EKN05_006980	nifJ	CDS	pyruvate:ferredoxin (flavodoxin) oxidoreductase	mnmE-WT	-0.24262	9.48617e-05	0.000344965
CP037923.1	QCC33399.1	EKN05_019285	lldR	CDS	transcriptional regulator LldR	mnmE-WT	0.273446	9.50136e-05	0.000344965
CP037923.1	QCC30960.1	EKN05_003700	evgA	CDS	acid-sensing system DNA-binding response regulator EvgA	mnmE-WT	0.170525	9.59784e-05	0.000347881
CP037923.1	QCC32062.1	EKN05_010910	pyrC	CDS	dihydroorotase	mnmE-WT	-0.254269	9.66872e-05	0.000349862
CP037923.1	QCC30936.1	EKN05_003560	EKN05_003560	CDS	putative DNA-binding transcriptional regulator	mnmE-WT	0.208111	9.83268e-05	0.000355197
CP037923.1	QCC32397.1	EKN05_013050	EKN05_013050	CDS	zinc ribbon-containing protein	mnmE-WT	-0.396469	9.93745e-05	0.000358015
CP037923.1	QCC31602.1	EKN05_008020	EKN05_008020	CDS	DUF1471 domain-containing protein	mnmE-WT	-0.235641	9.94393e-05	0.000358015
CP037923.1	QCC30401.1	EKN05_000230	hldE	CDS	bifunctional D-glycero-beta-D-manno-heptose-7-phosphate kinase/D-glycero-beta-D-manno-heptose 1-phosphate adenylyltransferase HldE	mnmE-WT	-0.182618	9.98992e-05	0.00035907
CP037923.1	QCC30810.1	EKN05_002795	qseG	CDS	two-component system QseEF-associated lipoprotein QseG	mnmE-WT	0.497138	0.000326966	0.00093116
CP037923.1	QCC33919.1	EKN05_022385	rpsC	CDS	30S ribosomal protein S3	mnmE-WT	0.243977	0.000100361	0.000360127
CP037923.1	QCC33841.1	EKN05_021975	feoA	CDS	ferrous iron transporter A	mnmE-WT	-0.411356	0.00010079	0.000361065
CP037923.1	QCC31415.1	EKN05_006660	aspS	CDS	aspartate--tRNA ligase	mnmE-WT	0.183338	0.000101201	0.000361936
CP037923.1	QCC33881.1	EKN05_022180	nirD	CDS	nitrite reductase small subunit NirD	mnmE-WT	-1.00267	0.000101975	0.000364098
CP037923.1	QCC30804.1	EKN05_002765	yfhH	CDS	MurR/RpiR family transcriptional regulator	mnmE-WT	0.20664	0.000103014	0.0003672
CP037923.1	QCC32039.1	EKN05_010775	rpmF	CDS	50S ribosomal protein L32	mnmE-WT	0.198669	0.000103638	0.000368815
CP037923.1	QCC30601.1	EKN05_001450	recN	CDS	DNA repair protein RecN	mnmE-WT	0.246062	0.000105078	0.000373321
CP037923.1	QCC32726.1	EKN05_015125	gpt	CDS	xanthine phosphoribosyltransferase	mnmE-WT	0.208856	0.000106009	0.000376009
CP037923.1	QCC32232.1	EKN05_012025	macB	CDS	macrolide ABC transporter ATP-binding protein/permease MacB	mnmE-WT	-0.398651	0.000106485	0.000377074
CP037923.1	QCC33554.1	EKN05_020235	EKN05_020235	CDS	FadR family transcriptional regulator	mnmE-WT	0.251928	0.000106953	0.000378111
CP037923.1	QCC32405.1	EKN05_013090	rihA	CDS	pyrimidine-specific ribonucleoside hydrolase RihA	mnmE-WT	0.240802	0.00010724	0.000378505
CP037923.1	QCC32340.1	EKN05_012655	ybhE	CDS	6-phosphogluconolactonase	mnmE-WT	-0.297953	0.000107568	0.00037904
CP037923.1	QCC30687.1	EKN05_001985	ispF	CDS	2-C-methyl-D-erythritol 2	mnmE-WT	0.19258	0.000108192	0.000380618
CP037923.1	QCC32202.1	EKN05_011810	cmk	CDS	(d)CMP kinase	mnmE-WT	0.186498	0.000109958	0.000386197
CP037923.1	QCC32827.1	EKN05_015755	metN	CDS	methionine ABC transporter ATP-binding protein MetN	mnmE-WT	0.278905	0.000111086	0.000389525
CP037923.1	QCC34025.1	EKN05_022985	rplU	CDS	50S ribosomal protein L21	mnmE-WT	0.254126	0.000111668	0.000390588
CP037923.1	QCC33582.1	EKN05_020410	rffT	CDS	TDP-N-acetylfucosamine:lipid II N-acetylfucosaminyltransferase	mnmE-WT	0.171975	0.000111752	0.000390588
CP037923.1	QCC32991.1	EKN05_016685	thrB	CDS	homoserine kinase	mnmE-WT	-0.337754	0.000112323	0.000391948
CP037923.1	QCC31136.1	EKN05_004695	EKN05_004695	CDS	YeiH family protein	mnmE-WT	-0.341761	0.000112801	0.000392977
CP037923.1	QCC32425.1	EKN05_013225	fur	CDS	ferric iron uptake transcriptional regulator	mnmE-WT	0.183044	0.000113727	0.000395564
CP037923.1	QCC31652.1	EKN05_008345	dcp	CDS	peptidyl-dipeptidase Dcp	mnmE-WT	-0.176623	0.000114299	0.000396913
CP037923.1	QCC32206.1	EKN05_011830	serC	CDS	3-phosphoserine/phosphohydroxythreonine transaminase	mnmE-WT	-0.391676	0.000114652	0.000397414
CP037923.1	QCC33429.1	EKN05_019455	rpmB	CDS	50S ribosomal protein L28	mnmE-WT	0.24475	0.000114967	0.000397414
CP037923.1	QCC33818.1	EKN05_021855	glgA	CDS	glycogen synthase GlgA	mnmE-WT	-0.47639	0.000114997	0.000397414
CP037924.1	QCC34383.1	EKN05_024445	pWR501_0205	CDS	type II toxin-antitoxin system RelB/DinJ family antitoxin	mnmE-WT	-0.795085	0.000376305	0.0010454
CP037923.1	QCC30850.1	EKN05_003020	EKN05_003020	CDS	hypothetical protein	mnmE-WT	0.265366	0.000116841	0.000403137
CP037923.1	QCC31531.1	EKN05_007585	sufS	CDS	cysteine desulfurase SufS	mnmE-WT	-0.288462	0.00011826	0.000407383
CP037923.1	QCC33572.1	EKN05_020360	rho	CDS	transcription termination factor Rho	mnmE-WT	0.159175	0.000119187	0.00040992
CP037923.1	QCC33914.1	EKN05_022360	rplD	CDS	50S ribosomal protein L4	mnmE-WT	0.212983	0.000119893	0.000411691
CP037923.1	QCC31569.1	EKN05_007805	anmK	CDS	anhydro-N-acetylmuramic acid kinase	mnmE-WT	-0.162526	0.000120298	0.000412422
CP037923.1	QCC30503.1	EKN05_000850	EKN05_000850	CDS	oxidative stress defense protein	mnmE-WT	-0.221794	0.00012256	0.00041951
CP037923.1	QCC31590.1	EKN05_007945	uidR	CDS	TetR/AcrR family transcriptional regulator	mnmE-WT	0.229838	0.000123242	0.000421175
CP037923.1	QCC32005.1	EKN05_010600	potA	CDS	spermidine/putrescine ABC transporter ATP-binding protein PotA	mnmE-WT	0.160204	0.000124365	0.00042434
CP037923.1	QCC33334.1	EKN05_018865	katG	CDS	catalase/peroxidase HPI	mnmE-WT	-0.312044	0.000124989	0.000425709
CP037923.1	QCC31446.1	EKN05_006895	uspE	CDS	universal stress protein UspE	mnmE-WT	-0.208336	0.000125162	0.000425709
CP037923.1	QCC32228.1	EKN05_011995	infA	CDS	translation initiation factor IF-1	mnmE-WT	0.22711	0.00012619	0.000428528
CP037923.1	QCC33731.1	EKN05_021340	bisC	CDS	molybdopterin guanine dinucleotide-containing S/N-oxide reductase	mnmE-WT	-0.171799	0.000127395	0.000431938
CP037923.1	QCC31598.1	EKN05_008000	rstA	CDS	two-component system response regulator RstA	mnmE-WT	0.195477	0.000128342	0.000434465
CP037923.1	QCC33146.1	EKN05_017660	mgtA	CDS	magnesium-translocating P-type ATPase	mnmE-WT	-0.245741	0.000128569	0.000434552
CP037923.1	QCC31866.1	EKN05_009765	ribA	CDS	GTP cyclohydrolase II	mnmE-WT	0.19165	0.000129669	0.000437581
CP037923.1	QCC31422.1	EKN05_006705	znuC	CDS	zinc ABC transporter ATP-binding protein ZnuC	mnmE-WT	0.267436	0.000129883	0.00043762
CP037923.1	QCC31898.1	EKN05_009955	oppC	CDS	oligopeptide ABC transporter permease OppC	mnmE-WT	-0.205641	0.000131014	0.00044074
CP037923.1	QCC34061.1	EKN05_023185	yraM	CDS	penicillin-binding protein activator	mnmE-WT	0.176905	0.00013144	0.000441483
CP037923.1	QCC32670.1	EKN05_014775	rdgC	CDS	recombination-associated protein RdgC	mnmE-WT	0.192051	0.000132955	0.000445876
CP037923.1	QCC31238.1	EKN05_005385	rfbB	CDS	dTDP-glucose 4	mnmE-WT	0.182059	0.000133875	0.000448261
CP037923.1	QCC34215.1	EKN05_013045	leuS	CDS	leucine--tRNA ligase	mnmE-WT	-0.162521	0.000134143	0.000448462
CP037923.1	QCC31699.1	EKN05_008650	EKN05_008650	CDS	DUF481 domain-containing protein	mnmE-WT	0.414449	0.000136719	0.000456367
CP037923.1	QCC33886.1	EKN05_022210	fic	CDS	putative adenosine monophosphate-protein transferase Fic	mnmE-WT	-0.494094	0.000138034	0.000459489
CP037923.1	QCC30923.1	EKN05_003475	pdxK	CDS	pyridoxine/pyridoxal/pyridoxamine kinase	mnmE-WT	-0.297563	0.000138081	0.000459489
CP037923.1	QCC31211.1	EKN05_005210	alkA	CDS	DNA-3-methyladenine glycosylase 2	mnmE-WT	-0.548782	0.000445288	0.00119539
CP037923.1	QCC33507.1	EKN05_019960	EKN05_019960	CDS	hypothetical protein	mnmE-WT	0.224276	0.000140731	0.000467582
CP037923.1	QCC31035.1	EKN05_004115	nuoK	CDS	NADH-quinone oxidoreductase subunit NuoK	mnmE-WT	0.207667	0.000141953	0.000470915
CP037923.1	QCC32145.1	EKN05_011485	rlmI	CDS	23S rRNA (cytosine(1962)-C(5))-methyltransferase RlmI	mnmE-WT	0.170516	0.000142668	0.00047256
CP037923.1	QCC31840.1	EKN05_009615	pspA	CDS	phage shock protein PspA	mnmE-WT	0.229447	0.000146698	0.000484419
CP037923.1	QCC32660.1	EKN05_014715	tgt	CDS	tRNA guanosine(34) transglycosylase Tgt	mnmE-WT	0.194327	0.000147347	0.000485815
CP037923.1	QCC32833.1	EKN05_015790	nlpE	CDS	envelope stress response activation lipoprotein NlpE	mnmE-WT	0.188212	0.0001489	0.000490186
CP037923.1	QCC31728.1	EKN05_008845	EKN05_008845	CDS	sulfurtransferase	mnmE-WT	-0.554411	0.000479972	0.00127107
CP037923.1	QCC33754.1	EKN05_021500	uspA	CDS	universal stress protein UspA	mnmE-WT	-0.211579	0.000150048	0.000493212
CP037923.1	QCC32845.1	EKN05_015850	lpxA	CDS	acyl-ACP--UDP-N-acetylglucosamine O-acyltransferase	mnmE-WT	-0.164233	0.000150759	0.000494794
CP037923.1	QCC33114.1	EKN05_017475	EKN05_017475	CDS	3-ketoacyl-ACP reductase	mnmE-WT	0.543165	0.000483478	0.00127721
CP037923.1	QCC32020.1	EKN05_010675	ndh	CDS	NAD(P)/FAD-dependent oxidoreductase	mnmE-WT	-0.220455	0.000151097	0.000495146
CP037923.1	QCC31863.1	EKN05_009750	lapB	CDS	lipopolysaccharide assembly protein LapB	mnmE-WT	-0.226514	0.0001523	0.000498331
CP037923.1	QCC31328.1	EKN05_006085	yedF	CDS	putative sulfurtransferase YedF	mnmE-WT	1.46239	0.000489125	0.00129055
CP037923.1	QCC33394.1	EKN05_019240	mtlD	CDS	mannitol-1-phosphate 5-dehydrogenase	mnmE-WT	-0.165745	0.000153058	0.000500052
CP037923.1	QCC32621.1	EKN05_014500	clpP	CDS	streptothricin N-acetyltransferase	mnmE-WT	0.162616	0.000153553	0.000500799
CP037923.1	QCC32602.1	EKN05_014395	pdeB	CDS	cyclic-guanylate-specific phosphodiesterase PdeB	mnmE-WT	-0.417516	0.000153752	0.000500799
CP037923.1	QCC30546.1	EKN05_001140	galR	CDS	HTH-type transcriptional regulator GalR	mnmE-WT	0.163743	0.000154895	0.000503759
CP037923.1	QCC32900.1	EKN05_016150	aceF	CDS	pyruvate dehydrogenase complex dihydrolipoyllysine-residue acetyltransferase	mnmE-WT	-0.213186	0.000156249	0.000506121
CP037923.1	QCC33976.1	EKN05_022715	tldD	CDS	metalloprotease TldD	mnmE-WT	-0.159585	0.000156326	0.000506121
CP037923.1	QCC32320.1	EKN05_012545	clsB	CDS	cardiolipin synthase ClsB	mnmE-WT	-0.63954	0.00015714	0.000507991
CP037923.1	QCC32275.1	EKN05_012275	yliJ	CDS	glutathione S-transferase family protein	mnmE-WT	-0.283499	0.000157812	0.000509399
CP037923.1	QCC33756.1	EKN05_021510	pitA	CDS	inorganic phosphate transporter PitA	mnmE-WT	0.246343	0.000159611	0.000514434
CP037923.1	QCC31732.1	EKN05_008865	gdhA	CDS	NADP-specific glutamate dehydrogenase	mnmE-WT	-0.705439	0.000510011	0.00133421
CP037923.1	QCC32226.1	EKN05_011985	cydC	CDS	cysteine/glutathione ABC transporter ATP-binding protein/permease CydC	mnmE-WT	-0.247013	0.000163298	0.000525532
CP037923.1	QCC33932.1	EKN05_022450	rplO	CDS	50S ribosomal protein L15	mnmE-WT	0.255144	0.000168937	0.000542223
CP037923.1	QCC33556.1	EKN05_020275	maoP	CDS	macrodomain Ori organization protein MaoP	mnmE-WT	0.283873	0.000168988	0.000542223
CP037923.1	QCC31350.1	EKN05_006215	ftnA	CDS	non-heme ferritin	mnmE-WT	0.917961	0.000170053	0.000544828
CP037923.1	QCC33638.1	EKN05_020750	EKN05_020750	CDS	DUF1040 family protein	mnmE-WT	0.166308	0.000170828	0.000546498
CP037923.1	QCC32640.1	EKN05_014615	yajQ	CDS	YajQ family cyclic di-GMP-binding protein	mnmE-WT	0.246341	0.000171973	0.000549153
CP037923.1	QCC32160.1	EKN05_011565	EKN05_011565	CDS	ribosome modulation factor	mnmE-WT	-0.459679	0.000172168	0.000549153
CP037923.1	QCC32191.1	EKN05_011750	mukF	CDS	chromosome partition protein MukF	mnmE-WT	0.235391	0.000173962	0.000554053
CP037923.1	QCC34040.1	EKN05_023075	infB	CDS	translation initiation factor IF-2	mnmE-WT	0.153333	0.000174681	0.000555522
CP037923.1	QCC33809.1	EKN05_021805	yhhX	CDS	oxidoreductase	mnmE-WT	-0.186996	0.000175848	0.000558408
CP037923.1	QCC30569.1	EKN05_001275	csdA	CDS	cysteine desulfurase CsdA	mnmE-WT	0.241371	0.000177635	0.000563251
CP037923.1	QCC32167.1	EKN05_011600	zapC	CDS	cell division protein ZapC	mnmE-WT	0.25685	0.000178052	0.000563744
CP037923.1	QCC31141.1	EKN05_004720	folE	CDS	GTP cyclohydrolase I FolE	mnmE-WT	-0.156745	0.000178602	0.000564655
CP037923.1	QCC31487.1	EKN05_007230	EKN05_007230	CDS	CatB-related O-acetyltransferase	mnmE-WT	-0.43464	0.000573448	0.00146631
CP037923.1	QCC32294.1	EKN05_012390	mntR	CDS	manganese-binding transcriptional regulator MntR	mnmE-WT	0.19373	0.000183356	0.000578834
CP037923.1	QCC34030.1	EKN05_023010	greA	CDS	transcription elongation factor GreA	mnmE-WT	0.192072	0.000183776	0.000578961
CP037923.1	QCC33646.1	EKN05_020805	hemN	CDS	oxygen-independent coproporphyrinogen III oxidase	mnmE-WT	0.160858	0.000183934	0.000578961
CP037923.1	QCC33106.1	EKN05_017400	groL	CDS	chaperonin GroEL	mnmE-WT	-0.16031	0.000184571	0.000580119
CP037923.1	QCC33096.1	EKN05_017340	frdD	CDS	fumarate reductase subunit FrdD	mnmE-WT	-0.592523	0.000586576	0.00149455
CP037923.1	QCC34093.1	EKN05_023380	exuR	CDS	transcriptional regulator ExuR	mnmE-WT	0.257511	0.000185899	0.000583441
CP037923.1	QCC32930.1	EKN05_016335	ilvI	CDS	acetolactate synthase 3 large subunit	mnmE-WT	-0.37444	0.000186947	0.000585878
CP037923.1	QCC33021.1	EKN05_016855	rimI	CDS	ribosomal-protein-alanine N-acetyltransferase	mnmE-WT	0.311929	0.000187593	0.000587046
CP037923.1	QCC31945.1	EKN05_010220	EKN05_010220	CDS	methyltransferase domain-containing protein	mnmE-WT	0.205985	0.000188246	0.000588234
CP037923.1	QCC31533.1	EKN05_007595	ldtE	CDS	L	mnmE-WT	-0.271119	0.000188943	0.000589558
CP037923.1	QCC32594.1	EKN05_014355	mscK	CDS	mechanosensitive channel MscK	mnmE-WT	0.162804	0.000189645	0.00059089
CP037923.1	QCC31659.1	EKN05_008385	relB	CDS	type II toxin-antitoxin system antitoxin RelB	mnmE-WT	0.798119	0.000600489	0.00151743
CP037923.1	QCC31018.1	EKN05_004030	ackA	CDS	acetate kinase	mnmE-WT	0.210319	0.000192623	0.000599302
CP037923.1	QCC31454.1	EKN05_006955	zntB	CDS	zinc transporter ZntB	mnmE-WT	-0.290282	0.000194405	0.000603973
CP037923.1	QCC31249.1	EKN05_005465	hisI	CDS	bifunctional phosphoribosyl-AMP cyclohydrolase/phosphoribosyl-ATP diphosphatase HisIE	mnmE-WT	0.166209	0.000195846	0.000607573
CP037923.1	QCC32603.1	EKN05_014400	EKN05_014400	CDS	DUF1428 domain-containing protein	mnmE-WT	-0.479016	0.000198847	0.000615998
CP037924.1	QCC34416.1	EKN05_024730	mxiG	CDS	protein MxiG	mnmE-WT	-0.316321	0.000200999	0.000621767
CP037923.1	QCC32923.1	EKN05_016280	mraY	CDS	phospho-N-acetylmuramoyl-pentapeptide-transferase	mnmE-WT	0.271675	0.000202251	0.000624742
CP037923.1	QCC33007.1	EKN05_016775	serB	CDS	phosphoserine phosphatase	mnmE-WT	-0.23462	0.000203961	0.000628255
CP037923.1	QCC33533.1	EKN05_020100	asnA	CDS	aspartate--ammonia ligase	mnmE-WT	-0.267805	0.000203971	0.000628255
CP037923.1	QCC32297.1	EKN05_012405	ompX	CDS	outer membrane protein OmpX	mnmE-WT	0.168839	0.000204449	0.000628776
CP037923.1	QCC32461.1	EKN05_013445	sucC	CDS	ADP-forming succinate--CoA ligase subunit beta	mnmE-WT	0.370259	0.000204725	0.000628776
CP037923.1	QCC31353.1	EKN05_006235	yecI	CDS	non-heme ferritin-like protein	mnmE-WT	0.360544	0.00020559	0.000630533
CP037923.1	QCC32549.1	EKN05_014100	folD	CDS	bifunctional methylenetetrahydrofolate dehydrogenase/methenyltetrahydrofolate cyclohydrolase FolD	mnmE-WT	-0.215986	0.000206141	0.000631053
CP037923.1	QCC34038.1	EKN05_023065	rimP	CDS	ribosome maturation factor RimP	mnmE-WT	0.19365	0.000206345	0.000631053
CP037924.1	QCC34422.1	EKN05_024765	ipgB1	CDS	protein IpgB	mnmE-WT	-0.262101	0.00020799	0.000635182
CP037923.1	QCC30776.1	EKN05_002580	grcA	CDS	autonomous glycyl radical cofactor GrcA	mnmE-WT	-0.288185	0.000208932	0.000637155
CP037923.1	QCC33232.1	EKN05_018200	EKN05_018200	CDS	DUF485 domain-containing protein	mnmE-WT	0.889156	0.000661459	0.00163836
CP037923.1	QCC33676.1	EKN05_020980	fdhD	CDS	sulfurtransferase FdhD	mnmE-WT	0.164695	0.000212695	0.000647254
CP037923.1	QCC32610.1	EKN05_014445	mdlA	CDS	SmdA family multidrug ABC transporter permease/ATP-binding protein	mnmE-WT	-0.240407	0.000212958	0.000647254
CP037923.1	QCC33207.1	EKN05_018055	plsB	CDS	glycerol-3-phosphate 1-O-acyltransferase PlsB	mnmE-WT	0.173679	0.000213146	0.000647254
CP037923.1	QCC30636.1	EKN05_001685	alaS	CDS	alanine--tRNA ligase	mnmE-WT	-0.155103	0.000214906	0.000651679
CP037923.1	QCC33346.1	EKN05_018930	rraA	CDS	ribonuclease E activity regulator RraA	mnmE-WT	-0.244907	0.000217368	0.000656542
CP037923.1	QCC31575.1	EKN05_007855	nth	CDS	endonuclease III	mnmE-WT	0.23947	0.000217424	0.000656542
CP037923.1	QCC32221.1	EKN05_011960	lolA	CDS	outer membrane lipoprotein chaperone LolA	mnmE-WT	-0.153469	0.000218113	0.000657699
CP037923.1	QCC33674.1	EKN05_020970	fdxH	CDS	formate dehydrogenase subunit beta	mnmE-WT	-0.161394	0.000223118	0.000670748
CP037923.1	QCC33269.1	EKN05_018415	rluF	CDS	23S rRNA pseudouridine(2604) synthase RluF	mnmE-WT	0.172256	0.000223375	0.000670748
CP037923.1	QCC32730.1	EKN05_015150	proB	CDS	glutamate 5-kinase	mnmE-WT	0.147545	0.000225562	0.000676372
CP037923.1	QCC30443.1	EKN05_000475	hybD	CDS	HyaD/HybD family hydrogenase maturation endopeptidase	mnmE-WT	0.499466	0.000227346	0.000680772
CP037923.1	QCC30851.1	EKN05_003025	xseA	CDS	exodeoxyribonuclease VII large subunit	mnmE-WT	0.156037	0.000233103	0.000697042
CP037923.1	QCC33931.1	EKN05_022445	rpmD	CDS	50S ribosomal protein L30	mnmE-WT	0.15253	0.000236617	0.000706569
CP037923.1	QCC33102.1	EKN05_017375	epmB	CDS	EF-P beta-lysylation protein EpmB	mnmE-WT	0.163675	0.000241034	0.000718552
CP037923.1	QCC30413.1	EKN05_000310	cpdA	CDS	3'	mnmE-WT	-0.235486	0.000241297	0.000718552
CP037923.1	QCC33920.1	EKN05_022390	rplP	CDS	50S ribosomal protein L16	mnmE-WT	0.197511	0.00024447	0.000726996
CP037923.1	QCC33751.1	EKN05_021475	EKN05_021475	CDS	23S rRNA (adenine(2030)-N(6))-methyltransferase RlmJ	mnmE-WT	0.171825	0.000246763	0.000732802
CP037923.1	QCC30432.1	EKN05_000420	exbB	CDS	biopolymer transporter ExbB	mnmE-WT	-0.192681	0.000248645	0.000737374
CP037923.1	QCC32080.1	EKN05_011050	EKN05_011050	CDS	O-acetyl-ADP-ribose deacetylase	mnmE-WT	-0.316812	0.000254022	0.000751973
CP037923.1	QCC31680.1	EKN05_008535	ppsA	CDS	phosphoenolpyruvate synthase	mnmE-WT	0.216443	0.000254267	0.000751973
CP037923.1	QCC33510.1	EKN05_019975	yieH	CDS	6-phosphogluconate phosphatase	mnmE-WT	-0.631129	0.00079677	0.00189552
CP037923.1	QCC30574.1	EKN05_001300	fucR	CDS	L-fucose operon activator	mnmE-WT	0.257466	0.000259904	0.000767591
CP037923.1	QCC32654.1	EKN05_014685	EKN05_014685	CDS	DUF3251 domain-containing protein	mnmE-WT	-0.449269	0.000807013	0.00191566
CP037923.1	QCC31667.1	EKN05_008440	EKN05_008440	CDS	hypothetical protein	mnmE-WT	0.287542	0.000264285	0.000779461
CP037923.1	QCC34017.1	EKN05_022940	mlaF	CDS	phospholipid ABC transporter ATP-binding protein MlaF	mnmE-WT	0.174688	0.000266893	0.000786073
CP037923.1	QCC33537.1	EKN05_020120	rsmG	CDS	16S rRNA (guanine(527)-N(7))-methyltransferase RsmG	mnmE-WT	0.380388	0.000267323	0.000786265
CP037923.1	QCC30805.1	EKN05_002770	yfhb	CDS	phosphatidylglycerophosphatase C	mnmE-WT	-0.364153	0.000826467	0.00195322
CP037923.1	QCC32303.1	EKN05_012445	rlmF	CDS	23S rRNA (adenine(1618)-N(6))-methyltransferase RlmF	mnmE-WT	0.157484	0.000271489	0.000797428
CP037923.1	QCC33863.1	EKN05_022085	rpe	CDS	ribulose-phosphate 3-epimerase	mnmE-WT	-0.237776	0.000273898	0.000803409
CP037923.1	QCC30694.1	EKN05_002020	iap	CDS	aminopeptidase	mnmE-WT	0.38437	0.000847653	0.00199671
CP037923.1	QCC32446.1	EKN05_013355	ybgI	CDS	Nif3-like dinuclear metal center hexameric protein	mnmE-WT	-0.181287	0.000275498	0.000807002
CP037923.1	QCC32799.1	EKN05_015555	EKN05_015555	CDS	coat protein	mnmE-WT	0.301045	0.000277121	0.000810653
CP037923.1	QCC33769.1	EKN05_021600	EKN05_021600	CDS	HlyD family secretion protein	mnmE-WT	-0.188838	0.000278176	0.000812636
CP037923.1	QCC33866.1	EKN05_022100	EKN05_022100	CDS	hypothetical protein	mnmE-WT	0.239903	0.000278676	0.000812994
CP037923.1	QCC30670.1	EKN05_001865	hypD	CDS	hydrogenase formation protein HypD	mnmE-WT	-0.362406	0.000867816	0.00203752
CP037923.1	QCC32586.1	EKN05_014315	htpG	CDS	molecular chaperone HtpG	mnmE-WT	-0.34586	0.000283905	0.000827127
CP037923.1	QCC32426.1	EKN05_013235	fldA	CDS	flavodoxin FldA	mnmE-WT	0.293992	0.000284737	0.000828429
CP037923.1	QCC33045.1	EKN05_017020	yjiY	CDS	carbon starvation protein A	mnmE-WT	0.17193	0.000286722	0.00083308
CP037923.1	QCC33152.1	EKN05_017690	bdcA	CDS	SDR family oxidoreductase	mnmE-WT	0.358745	0.000885635	0.00207258
CP037923.1	QCC32888.1	EKN05_016090	yadG	CDS	ABC transporter ATP-binding protein	mnmE-WT	0.159466	0.00029039	0.000841066
CP037923.1	QCC33991.1	EKN05_022790	sspA	CDS	stringent starvation protein A	mnmE-WT	0.184608	0.000295501	0.000853979
CP037923.1	QCC31937.1	EKN05_010175	dhaR	CDS	PTS-dependent dihydroxyacetone kinase operon transcriptional regulator DhaR	mnmE-WT	-0.573668	0.000298047	0.000860181
CP037923.1	QCC31923.1	EKN05_010105	kdsA	CDS	3-deoxy-8-phosphooctulonate synthase	mnmE-WT	0.167883	0.000299252	0.000862501
CP037923.1	QCC30779.1	EKN05_002595	srmB	CDS	ATP-dependent RNA helicase SrmB	mnmE-WT	0.163497	0.000301606	0.000867415
CP037923.1	QCC30877.1	EKN05_003190	dapA	CDS	4-hydroxy-tetrahydrodipicolinate synthase	mnmE-WT	-0.157721	0.000301762	0.000867415
CP037923.1	QCC33879.1	EKN05_022170	cobA	CDS	uroporphyrinogen-III C-methyltransferase	mnmE-WT	-0.238249	0.000306102	0.000877545
CP037923.1	QCC33928.1	EKN05_022430	rplF	CDS	50S ribosomal protein L6	mnmE-WT	0.159528	0.000311154	0.000890843
CP037923.1	QCC32462.1	EKN05_013450	sucD	CDS	succinate--CoA ligase subunit alpha	mnmE-WT	0.268414	0.000313438	0.000896191
CP037923.1	QCC33221.1	EKN05_018135	EKN05_018135	CDS	YjbQ family protein	mnmE-WT	-0.412552	0.000956914	0.00221293
CP037923.1	QCC33337.1	EKN05_018880	metB	CDS	cystathionine gamma-synthase	mnmE-WT	-0.447656	0.000960214	0.0022158
CP037923.1	QCC32502.1	EKN05_013690	ybdR	CDS	glutathione-dependent formaldehyde dehydrogenase	mnmE-WT	-0.54219	0.000966147	0.00222417
CP037923.1	QCC31613.1	EKN05_008085	bioD	CDS	ATP-dependent dethiobiotin synthetase BioD	mnmE-WT	-0.511799	0.00096689	0.00222417
CP037923.1	QCC30513.1	EKN05_000910	ygfA	CDS	5-formyltetrahydrofolate cyclo-ligase	mnmE-WT	0.305083	0.000318253	0.000908752
CP037923.1	QCC33323.1	EKN05_018795	argE	CDS	acetylornithine deacetylase	mnmE-WT	-0.485097	0.00032066	0.000914413
CP037923.1	QCC30637.1	EKN05_001690	recX	CDS	recombination regulator RecX	mnmE-WT	0.37555	0.000989771	0.00226301
CP037923.1	QCC33097.1	EKN05_017350	blc	CDS	outer membrane lipoprotein Blc	mnmE-WT	-0.171849	0.000328083	0.000933108
CP037923.1	QCC32841.1	EKN05_015830	accA	CDS	acetyl-CoA carboxylase carboxyl transferase subunit alpha	mnmE-WT	0.154448	0.000329852	0.000936902
CP037923.1	QCC33805.1	EKN05_021785	ugpQ	CDS	glycerophosphodiester phosphodiesterase	mnmE-WT	0.183708	0.000330747	0.00093749
CP037924.1	QCC34327.1	EKN05_023875	pWR501_0034	CDS	IS4-like element ISSfl1 family transposase	mnmE-WT	0.369501	0.00033093	0.00093749
CP037923.1	QCC32292.1	EKN05_012380	ldtB	CDS	L	mnmE-WT	0.133084	0.000332498	0.000940695
CP037923.1	QCC30733.1	EKN05_002325	EKN05_002325	CDS	type II toxin-antitoxin system RelE/ParE family toxin	mnmE-WT	0.498047	0.00102577	0.00232961
CP037923.1	QCC33427.1	EKN05_019445	mutM	CDS	bifunctional DNA-formamidopyrimidine glycosylase/DNA-(apurinic or apyrimidinic site) lyase	mnmE-WT	-0.264693	0.000338881	0.000957494
CP037923.1	QCC30775.1	EKN05_002575	ung	CDS	uracil-DNA glycosylase	mnmE-WT	-0.217382	0.000344452	0.000971961
CP037923.1	QCC33390.1	EKN05_019220	yibF	CDS	glutathione S-transferase	mnmE-WT	-0.256265	0.000345289	0.000973047
CP037923.1	QCC32882.1	EKN05_016060	panC	CDS	pantoate--beta-alanine ligase	mnmE-WT	-0.345326	0.000350651	0.000986864
CP037923.1	QCC32225.1	EKN05_011980	cydD	CDS	cysteine/glutathione ABC transporter permease/ATP-binding protein CydD	mnmE-WT	-0.143813	0.000352184	0.000989885
CP037923.1	QCC34088.1	EKN05_023350	EKN05_023350	CDS	hypothetical protein	mnmE-WT	-0.165569	0.000354379	0.000994757
CP037923.1	QCC32441.1	EKN05_013330	EKN05_013330	CDS	hypothetical protein	mnmE-WT	-0.364259	0.00109208	0.00245946
CP037923.1	QCC31934.1	EKN05_010160	pth	CDS	aminoacyl-tRNA hydrolase	mnmE-WT	0.228685	0.000363807	0.00101989
CP037923.1	QCC31544.1	EKN05_007670	EKN05_007670	CDS	hypothetical protein	mnmE-WT	-0.195648	0.000365254	0.00102262
CP037923.1	QCC30470.1	EKN05_000660	yggT	CDS	osmotic shock tolerance protein YggT	mnmE-WT	0.392239	0.00111275	0.00248779
CP037923.1	QCC33223.1	EKN05_018145	uvrA	CDS	excinuclease ABC subunit UvrA	mnmE-WT	-0.140537	0.000369689	0.00103129
CP037923.1	QCC32192.1	EKN05_011755	cmoM	CDS	tRNA uridine 5-oxyacetic acid(34) methyltransferase CmoM	mnmE-WT	0.135097	0.00036973	0.00103129
CP037923.1	QCC34086.1	EKN05_023340	yqjG	CDS	glutathione S-transferase family protein	mnmE-WT	-0.163054	0.00036979	0.00103129
CP037923.1	QCC31696.1	EKN05_008620	infC	CDS	translation initiation factor IF-3	mnmE-WT	0.289291	0.000373635	0.00104067
CP037923.1	QCC33446.1	EKN05_019550	EKN05_019550	CDS	AsmA family protein	mnmE-WT	-0.154778	0.000375903	0.0010454
CP037923.1	QCC32933.1	EKN05_016360	leuC	CDS	3-isopropylmalate dehydratase large subunit	mnmE-WT	-0.374362	0.000377261	0.0010467
CP037923.1	QCC33628.1	EKN05_020675	ubiD	CDS	4-hydroxy-3-polyprenylbenzoate decarboxylase	mnmE-WT	0.167045	0.00038424	0.00106357
CP037923.1	QCC33547.1	EKN05_020175	glmS	CDS	glutamine--fructose-6-phosphate transaminase (isomerizing)	mnmE-WT	0.166415	0.000384327	0.00106357
CP037923.1	QCC30792.1	EKN05_002665	acpS	CDS	holo-ACP synthase	mnmE-WT	-0.162558	0.000385001	0.00106407
CP037923.1	QCC32342.1	EKN05_012665	ipaH_6	CDS	invasion protein	mnmE-WT	-0.140341	0.000388549	0.0010725
CP037923.1	QCC32891.1	EKN05_016105	gcd	CDS	pyrroloquinoline quinone-dependent dehydrogenase	mnmE-WT	0.158954	0.000393582	0.00108477
CP037923.1	QCC34034.1	EKN05_023030	folP	CDS	dihydropteroate synthase	mnmE-WT	0.157471	0.000394004	0.00108477
CP037923.1	QCC33457.1	EKN05_019655	iucB	CDS	N-acetyltransferase	mnmE-WT	-0.288424	0.000396881	0.0010913
CP037923.1	QCC32590.1	EKN05_014335	apt	CDS	adenine phosphoribosyltransferase	mnmE-WT	0.140881	0.000400862	0.00110084
CP037923.1	QCC31858.1	EKN05_009710	rnb	CDS	exoribonuclease II	mnmE-WT	0.144319	0.000403078	0.00110551
CP037923.1	QCC32649.1	EKN05_014660	thiL	CDS	thiamine-phosphate kinase	mnmE-WT	0.126728	0.000404832	0.00110891
CP037923.1	QCC32589.1	EKN05_014330	dnaX	CDS	DNA polymerase III subunit gamma/tau	mnmE-WT	0.161448	0.000405914	0.00110945
CP037923.1	QCC30975.1	EKN05_003795	fadJ	CDS	fatty acid oxidation complex subunit alpha FadJ	mnmE-WT	0.19728	0.000406059	0.00110945
CP037923.1	QCC32686.1	EKN05_014870	ampH	CDS	D-alanyl-D-alanine-carboxypeptidase/endopeptidase AmpH	mnmE-WT	-0.47628	0.00121716	0.00268223
CP037923.1	QCC32418.1	EKN05_013190	nagC	CDS	DNA-binding transcriptional regulator NagC	mnmE-WT	-0.156541	0.000408388	0.0011144
CP037923.1	QCC33832.1	EKN05_021930	nfuA	CDS	iron-sulfur cluster biogenesis protein NfuA	mnmE-WT	-0.155464	0.000410105	0.00111766
CP037923.1	QCC33794.1	EKN05_021730	livJ	CDS	branched-chain amino acid ABC transporter substrate-binding protein	mnmE-WT	0.293622	0.000421586	0.0011454
CP037923.1	QCC31423.1	EKN05_006715	mepM	CDS	murein DD-endopeptidase MepM	mnmE-WT	-0.28887	0.000421758	0.0011454
CP037923.1	QCC31264.1	EKN05_005560	sbcB	CDS	exodeoxyribonuclease I	mnmE-WT	-0.125424	0.000421878	0.0011454
CP037923.1	QCC30442.1	EKN05_000470	hybC	CDS	hydrogenase 2 large subunit	mnmE-WT	0.528482	0.000425873	0.00115416
CP037923.1	QCC33078.1	EKN05_017220	hflC	CDS	protease modulator HflC	mnmE-WT	-0.128373	0.000426175	0.00115416
CP037923.1	QCC32526.1	EKN05_013845	fepA	CDS	siderophore enterobactin receptor FepA	mnmE-WT	-0.155475	0.000428285	0.00115842
CP037923.1	QCC32661.1	EKN05_014720	queA	CDS	tRNA preQ1(34) S-adenosylmethionine ribosyltransferase-isomerase QueA	mnmE-WT	0.192947	0.000432093	0.00116725
CP037923.1	QCC30429.1	EKN05_000400	yqhD	CDS	alcohol dehydrogenase	mnmE-WT	-0.230529	0.000436511	0.0011777
CP037923.1	QCC32311.1	EKN05_012490	ybiB	CDS	DNA-binding protein YbiB	mnmE-WT	-0.214258	0.000439629	0.00118463
CP037923.1	QCC31010.1	EKN05_003990	EKN05_003990	CDS	TIGR01777 family protein	mnmE-WT	-0.24788	0.000441799	0.00118899
CP037923.1	QCC31015.1	EKN05_004015	yfcD	CDS	NUDIX hydrolase YfcD	mnmE-WT	0.142584	0.000443373	0.00119174
CP037923.1	QCC33494.1	EKN05_019880	recF	CDS	DNA replication/repair protein RecF	mnmE-WT	0.143648	0.000449012	0.00120389
CP037923.1	QCC33338.1	EKN05_018885	metJ	CDS	met regulon transcriptional regulator MetJ	mnmE-WT	0.194634	0.000451571	0.00120924
CP037923.1	QCC31913.1	EKN05_010045	narG	CDS	nitrate reductase subunit alpha	mnmE-WT	-0.510567	0.000457012	0.0012223
CP037923.1	QCC30447.1	EKN05_000495	yghU	CDS	glutathione-dependent disulfide-bond oxidoreductase	mnmE-WT	-0.479739	0.000461399	0.0012325
CP037923.1	QCC32672.1	EKN05_014795	EKN05_014795	CDS	AroM family protein	mnmE-WT	0.418117	0.00137057	0.00297763
CP037923.1	QCC33030.1	EKN05_016920	dnaT	CDS	primosomal protein DnaT	mnmE-WT	0.48094	0.000463568	0.00123676
CP037923.1	QCC32261.1	EKN05_012200	nfsA	CDS	nitroreductase NfsA	mnmE-WT	0.161437	0.000467696	0.00124622
CP037923.1	QCC33093.1	EKN05_017325	frdA	CDS	fumarate reductase (quinol) flavoprotein subunit	mnmE-WT	-0.34143	0.00046914	0.00124812
CP037923.1	QCC31061.1	EKN05_004265	glpC	CDS	anaerobic glycerol-3-phosphate dehydrogenase subunit C	mnmE-WT	-0.923995	0.000469568	0.00124812
CP037923.1	QCC33947.1	EKN05_022525	def	CDS	peptide deformylase	mnmE-WT	0.174592	0.000474235	0.00125897
CP037923.1	QCC31757.1	EKN05_009035	tsaB	CDS	tRNA (adenosine(37)-N6)-threonylcarbamoyltransferase complex dimerization subunit type 1 TsaB	mnmE-WT	0.17919	0.000477567	0.00126626
CP037923.1	QCC32530.1	EKN05_013900	ybdK	CDS	glutamate--cysteine ligase	mnmE-WT	-0.407313	0.000482022	0.00127493
CP037923.1	QCC31758.1	EKN05_009040	EKN05_009040	CDS	ATP-dependent DNA helicase	mnmE-WT	-0.181747	0.000490127	0.00129161
CP037923.1	QCC33468.1	EKN05_019725	uhpA	CDS	transcriptional regulator UhpA	mnmE-WT	0.21501	0.000492143	0.00129533
CP037923.1	QCC32615.1	EKN05_014470	EKN05_014470	CDS	YbgC/FadM family acyl-CoA thioesterase	mnmE-WT	-0.341508	0.00146525	0.00316101
CP037923.1	QCC33123.1	EKN05_017530	cysQ	CDS	3'(2')	mnmE-WT	-0.145114	0.000498589	0.0013107
CP037923.1	QCC32903.1	EKN05_016170	ampE	CDS	beta-lactamase regulator AmpE	mnmE-WT	-0.318373	0.00147053	0.00316288
CP037923.1	QCC31563.1	EKN05_007770	EKN05_007770	CDS	aldo/keto reductase family oxidoreductase	mnmE-WT	-0.202688	0.000506286	0.00132931
CP037923.1	QCC34035.1	EKN05_023035	glmM	CDS	phosphoglucosamine mutase	mnmE-WT	0.143196	0.000509176	0.00133421
CP037923.1	QCC33048.1	EKN05_017045	EKN05_017045	CDS	DEAD/DEAH box helicase	mnmE-WT	-0.141997	0.000509684	0.00133421
CP037923.1	QCC32140.1	EKN05_011455	hyaB	CDS	Ni/Fe-hydrogenase large subunit	mnmE-WT	-0.524832	0.000513009	0.00134042
CP037923.1	QCC33936.1	EKN05_022470	rpsK	CDS	30S ribosomal protein S11	mnmE-WT	0.13546	0.000514833	0.00134356
CP037923.1	QCC32964.1	EKN05_016535	caiD	CDS	carnitinyl-CoA dehydratase	mnmE-WT	0.436699	0.000518232	0.00135079
CP037923.1	QCC30864.1	EKN05_003110	EKN05_003110	CDS	beta-barrel assembly-enhancing protease	mnmE-WT	-0.124802	0.000521043	0.00135647
CP037923.1	QCC32071.1	EKN05_010960	EKN05_010960	CDS	recombinase family protein	mnmE-WT	0.566843	0.00152933	0.00325361
CP037923.1	QCC33975.1	EKN05_022710	EKN05_022710	CDS	AsmA2 domain-containing protein	mnmE-WT	-0.152421	0.000524252	0.00136318
CP037923.1	QCC30753.1	EKN05_002445	gudD	CDS	glucarate dehydratase	mnmE-WT	-0.168331	0.000525025	0.00136354
CP037923.1	QCC33167.1	EKN05_017820	yjhT	CDS	N-acetylneuraminate epimerase	mnmE-WT	0.467619	0.0015462	0.00327575
CP037923.1	QCC33206.1	EKN05_018050	ubiA	CDS	4-hydroxybenzoate octaprenyltransferase	mnmE-WT	0.304946	0.00155315	0.0032848
CP037923.1	QCC31337.1	EKN05_006135	tcyJ	CDS	cystine ABC transporter substrate-binding protein	mnmE-WT	-0.149461	0.000532534	0.00138138
CP037923.1	QCC30829.1	EKN05_002910	trmJ	CDS	tRNA (cytosine(32)/uridine(32)-2'-O)-methyltransferase TrmJ	mnmE-WT	0.267171	0.000537385	0.00139229
CP037923.1	QCC32031.1	EKN05_010735	yceG	CDS	cell division protein YceG	mnmE-WT	0.158039	0.000543316	0.00140444
CP037923.1	QCC30579.1	EKN05_001330	fucO	CDS	lactaldehyde reductase	mnmE-WT	0.167923	0.000543379	0.00140444
CP037923.1	QCC31656.1	EKN05_008365	ydfI	CDS	mannitol dehydrogenase family protein	mnmE-WT	0.273131	0.000552529	0.00142637
CP037923.1	QCC32135.1	EKN05_011430	appC	CDS	cytochrome bd-II oxidase subunit 1	mnmE-WT	-0.341064	0.00161544	0.00339653
CP037923.1	QCC34020.1	EKN05_022955	mlaC	CDS	phospholipid-binding protein MlaC	mnmE-WT	-0.225235	0.000554228	0.00142905
CP037923.1	QCC30647.1	EKN05_001745	norR	CDS	nitric oxide reductase transcriptional regulator NorR	mnmE-WT	0.163592	0.00055578	0.00143133
CP037923.1	QCC32848.1	EKN05_015865	skp	CDS	molecular chaperone Skp	mnmE-WT	-0.274382	0.000559602	0.00143946
CP037923.1	QCC31750.1	EKN05_008990	EKN05_008990	CDS	MltA-interacting protein	mnmE-WT	0.204459	0.000560424	0.00143985
CP037923.1	QCC30815.1	EKN05_002830	yphF	CDS	sugar ABC transporter substrate-binding protein	mnmE-WT	0.300867	0.00164146	0.00344116
CP037923.1	QCC33178.1	EKN05_017885	uxuA	CDS	mannonate dehydratase	mnmE-WT	0.211803	0.000564546	0.00144741
CP037923.1	QCC32162.1	EKN05_011575	pqiB	CDS	intermembrane transport protein PqiB	mnmE-WT	0.134469	0.000564714	0.00144741
CP037923.1	QCC30913.1	EKN05_003415	yfeX	CDS	porphyrinogen peroxidase	mnmE-WT	-0.225813	0.000567964	0.00145401
CP037923.1	QCC33292.1	EKN05_018570	nfi	CDS	deoxyribonuclease V	mnmE-WT	-0.236335	0.000574805	0.00146804
CP037923.1	QCC30399.1	EKN05_000220	EKN05_000220	CDS	inorganic triphosphatase	mnmE-WT	-0.142786	0.000578099	0.0014747
CP037923.1	QCC33967.1	EKN05_022670	yhdH	CDS	oxidoreductase	mnmE-WT	-0.268303	0.000588113	0.00149516
CP037923.1	QCC30750.1	EKN05_002430	relA	CDS	GTP pyrophosphokinase	mnmE-WT	0.152093	0.000588204	0.00149516
CP037924.1	QCC34324.1	EKN05_023845	parB	CDS	ParB/RepB/Spo0J family partition protein	mnmE-WT	0.138497	0.000589064	0.00149558
CP037923.1	QCC30520.1	EKN05_000955	gcvH	CDS	glycine cleavage system protein GcvH	mnmE-WT	-0.444136	0.000594501	0.00150761
CP037923.1	QCC31959.1	EKN05_010300	dsbB	CDS	disulfide bond formation protein DsbB	mnmE-WT	0.292639	0.000596595	0.00151114
CP037923.1	QCC34011.1	EKN05_022910	lptB	CDS	lipopolysaccharide ABC transporter ATP-binding protein	mnmE-WT	-0.172843	0.000598811	0.00151497
CP037923.1	QCC31825.1	EKN05_009505	tpx	CDS	thiol peroxidase	mnmE-WT	0.192918	0.000602825	0.00152155
CP037923.1	QCC31138.1	EKN05_004705	lysP	CDS	lysine-specific permease	mnmE-WT	-0.304483	0.00174661	0.00363121
CP037923.1	QCC32131.1	EKN05_011410	yccC	CDS	tyrosine-protein kinase	mnmE-WT	0.608655	0.0017473	0.00363121
CP037923.1	QCC32319.1	EKN05_012540	EKN05_012540	CDS	endonuclease/exonuclease/phosphatase family protein	mnmE-WT	-0.445315	0.0017533	0.00363852
CP037923.1	QCC30515.1	EKN05_000925	ygfB	CDS	UPF0149 family protein YgfB	mnmE-WT	0.296064	0.0017542	0.00363852
CP037923.1	QCC31182.1	EKN05_005015	apbC	CDS	iron-sulfur cluster carrier protein ApbC	mnmE-WT	0.176758	0.000612558	0.00154431
CP037923.1	QCC32864.1	EKN05_015950	mtnN	CDS	5'-methylthioadenosine/S-adenosylhomocysteine nucleosidase	mnmE-WT	0.157131	0.000622969	0.00156872
CP037923.1	QCC32060.1	EKN05_010900	grxB	CDS	glutaredoxin 2	mnmE-WT	-0.195959	0.0006248	0.00157149
CP037923.1	QCC31379.1	EKN05_006425	cmoB	CDS	tRNA 5-methoxyuridine(34)/uridine 5-oxyacetic acid(34) synthase CmoB	mnmE-WT	0.159022	0.000630134	0.00158305
CP037923.1	QCC32727.1	EKN05_015130	frsA	CDS	esterase FrsA	mnmE-WT	-0.18533	0.000633771	0.00159034
CP037923.1	QCC34227.1	EKN05_015780	proS	CDS	proline--tRNA ligase	mnmE-WT	0.143767	0.000636225	0.00159464
CP037923.1	QCC32443.1	EKN05_013340	EKN05_013340	CDS	DUF1722 domain-containing protein	mnmE-WT	-0.292892	0.00183603	0.00377552
CP037923.1	QCC30963.1	EKN05_003715	dsdA	CDS	D-serine ammonia-lyase	mnmE-WT	0.133209	0.00063728	0.00159542
CP037923.1	QCC33998.1	EKN05_022830	yhcI	CDS	N-acetylmannosamine kinase	mnmE-WT	0.286875	0.000638948	0.00159774
CP037923.1	QCC31648.1	EKN05_008315	EKN05_008315	CDS	DUF1161 domain-containing protein	mnmE-WT	-1.28157	0.000640661	0.00160017
CP037923.1	QCC33205.1	EKN05_018045	ubiC	CDS	chorismate--pyruvate lyase	mnmE-WT	0.153813	0.000643169	0.00160457
CP037923.1	QCC31911.1	EKN05_010035	narJ	CDS	nitrate reductase molybdenum cofactor assembly chaperone	mnmE-WT	-0.612521	0.000646026	0.00160983
CP037923.1	QCC34283.1	EKN05_022965	ibaG	CDS	BolA family iron metabolism protein IbaG	mnmE-WT	0.248782	0.00064695	0.00161027
CP037923.1	QCC30684.1	EKN05_001970	pcm	CDS	protein-L-isoaspartate O-methyltransferase	mnmE-WT	0.15782	0.000649173	0.00161394
CP037923.1	QCC31592.1	EKN05_007965	EKN05_007965	CDS	DUF945 domain-containing protein	mnmE-WT	-0.134788	0.000657433	0.00163108
CP037923.1	QCC34113.1	EKN05_001940	EKN05_001940	CDS	hypothetical protein	mnmE-WT	0.149445	0.000657584	0.00163108
CP037923.1	QCC33005.1	EKN05_016765	nadR	CDS	multifunctional transcriptional regulator/nicotinamide-nucleotide adenylyltransferase/ribosylnicotinamide kinase NadR	mnmE-WT	-0.163348	0.000662042	0.00163836
CP037923.1	QCC32189.1	EKN05_011740	mukB	CDS	chromosome partition protein MukB	mnmE-WT	0.118087	0.000662808	0.00163838
CP037923.1	QCC32944.1	EKN05_016425	polB	CDS	DNA polymerase II	mnmE-WT	-0.254353	0.000666063	0.00164453
CP037923.1	QCC33810.1	EKN05_021810	EKN05_021810	CDS	pirin family protein	mnmE-WT	-0.215263	0.000667914	0.00164721
CP037923.1	QCC30787.1	EKN05_002640	lepB	CDS	signal peptidase I	mnmE-WT	-0.132833	0.000675917	0.00166504
CP037923.1	QCC32182.1	EKN05_011705	asnS	CDS	asparagine--tRNA ligase	mnmE-WT	0.148604	0.000678373	0.00166918
CP037923.1	QCC32129.1	EKN05_011400	yccZ	CDS	polysaccharide export protein	mnmE-WT	0.288564	0.001947	0.00395462
CP037923.1	QCC31958.1	EKN05_010295	nhaB	CDS	Na(+)/H(+) antiporter NhaB	mnmE-WT	0.13738	0.000682958	0.00167855
CP037923.1	QCC32915.1	EKN05_016235	lpxC	CDS	UDP-3-O-acyl-N-acetylglucosamine deacetylase	mnmE-WT	-0.138798	0.000687798	0.00168852
CP037923.1	QCC31919.1	EKN05_010075	chaC	CDS	gamma-glutamylcyclotransferase	mnmE-WT	-0.215446	0.000693825	0.00170137
CP037923.1	QCC32500.1	EKN05_013680	rna	CDS	ribonuclease I	mnmE-WT	0.160388	0.000695663	0.0017034
CP037923.1	QCC30844.1	EKN05_002990	rodZ	CDS	cytoskeleton protein RodZ	mnmE-WT	0.117167	0.000696233	0.0017034
CP037923.1	QCC31918.1	EKN05_010070	ychN	CDS	DsrE/F sulfur relay family protein YchN	mnmE-WT	0.299053	0.00199882	0.0040484
CP037923.1	QCC32161.1	EKN05_011570	pqiC	CDS	membrane integrity-associated transporter subunit PqiC	mnmE-WT	-0.263186	0.000699289	0.00170893
CP037923.1	QCC31579.1	EKN05_007875	rsxC	CDS	electron transport complex subunit RsxC	mnmE-WT	0.194527	0.000707643	0.00172739
CP037923.1	QCC32089.1	EKN05_011110	ycdY	CDS	molecular chaperone	mnmE-WT	0.14556	0.000708606	0.00172778
CP037923.1	QCC33110.1	EKN05_017425	dcuA	CDS	anaerobic C4-dicarboxylate transporter	mnmE-WT	-0.224319	0.000712629	0.00173562
CP037923.1	QCC32465.1	EKN05_013470	cydA	CDS	cytochrome bd-I ubiquinol oxidase subunit CydA	mnmE-WT	-0.204988	0.000714394	0.00173796
CP037923.1	QCC32505.1	EKN05_013705	ahpC	CDS	alkyl hydroperoxide reductase subunit C	mnmE-WT	-0.1446	0.000716899	0.00174208
CP037923.1	QCC33423.1	EKN05_019420	waaG	CDS	glycosyltransferase family 1 protein	mnmE-WT	-0.151882	0.000718802	0.00174474
CP037923.1	QCC30529.1	EKN05_001015	recJ	CDS	single-stranded-DNA-specific exonuclease RecJ	mnmE-WT	0.123037	0.000719832	0.00174527
CP037923.1	QCC33935.1	EKN05_022465	rpsM	CDS	30S ribosomal protein S13	mnmE-WT	0.13745	0.000724026	0.00175346
CP037923.1	QCC32195.1	EKN05_011770	kdsB	CDS	3-deoxy-manno-octulosonate cytidylyltransferase	mnmE-WT	0.134138	0.000746143	0.001805
CP037923.1	QCC33957.1	EKN05_022615	yhdW	CDS	amino acid ABC transporter substrate-binding protein	mnmE-WT	-0.429668	0.00074864	0.001809
CP037923.1	QCC30760.1	EKN05_002480	queF	CDS	NADPH-dependent 7-cyano-7-deazaguanine reductase QueF	mnmE-WT	0.143652	0.00075243	0.00181508
CP037923.1	QCC33425.1	EKN05_019435	kdtA	CDS	3-deoxy-D-manno-octulosonic acid transferase	mnmE-WT	0.224361	0.000752842	0.00181508
CP037923.1	QCC30391.1	EKN05_000170	tsaD	CDS	tRNA (adenosine(37)-N6)-threonylcarbamoyltransferase complex transferase subunit TsaD	mnmE-WT	0.119529	0.000755528	0.00181952
CP037923.1	QCC31432.1	EKN05_006770	ptrB	CDS	oligopeptidase B	mnmE-WT	-0.160807	0.000762555	0.00183402
CP037923.1	QCC32323.1	EKN05_012560	EKN05_012560	CDS	Bax inhibitor-1/YccA family protein	mnmE-WT	-0.738562	0.000763251	0.00183402
CP037923.1	QCC33864.1	EKN05_022090	gph	CDS	phosphoglycolate phosphatase	mnmE-WT	-0.126046	0.00076478	0.00183418
CP037923.1	QCC30395.1	EKN05_000200	folB	CDS	bifunctional dihydroneopterin aldolase/7	mnmE-WT	0.170124	0.000765023	0.00183418
CP037923.1	QCC32001.1	EKN05_010580	EKN05_010580	CDS	DUF4102 domain-containing protein	mnmE-WT	-0.220728	0.000772976	0.00185119
CP037923.1	QCC33224.1	EKN05_018150	ssb	CDS	single-stranded DNA-binding protein SSB1	mnmE-WT	-0.221367	0.000775708	0.00185567
CP037924.1	QCC34457.1	EKN05_024260	shf	CDS	carbohydrate transporter	mnmE-WT	0.170654	0.000779748	0.00186326
CP037923.1	QCC32389.1	EKN05_013000	rlpA	CDS	endolytic peptidoglycan transglycosylase RlpA	mnmE-WT	-0.12532	0.000781671	0.00186578
CP037923.1	QCC33006.1	EKN05_016770	radA	CDS	DNA repair protein RadA	mnmE-WT	-0.158052	0.00078435	0.00187011
CP037923.1	QCC32209.1	EKN05_011855	pflA	CDS	pyruvate formate lyase 1-activating protein	mnmE-WT	0.294447	0.000796147	0.00189552
CP037924.1	QCC34451.1	EKN05_023740	pWR501_0063	CDS	DUF1778 domain-containing protein	mnmE-WT	0.468646	0.000800317	0.00190186
CP037923.1	QCC32951.1	EKN05_016460	rsmA	CDS	16S rRNA (adenine(1518)-N(6)/adenine(1519)-N(6))-dimethyltransferase RsmA	mnmE-WT	0.165402	0.000809967	0.00192055
CP037923.1	QCC31766.1	EKN05_009085	manX	CDS	PTS mannose transporter subunit IIAB	mnmE-WT	-0.406387	0.000812301	0.00192396
CP037923.1	QCC32869.1	EKN05_015980	hemL	CDS	glutamate-1-semialdehyde 2	mnmE-WT	0.121955	0.000821301	0.00194314
CP037923.1	QCC33360.1	EKN05_019020	glyQ	CDS	glycine--tRNA ligase subunit alpha	mnmE-WT	0.16739	0.000829131	0.00195737
CP037923.1	QCC31900.1	EKN05_009965	oppA	CDS	oligopeptide ABC transporter substrate-binding protein OppA	mnmE-WT	-0.248282	0.000832647	0.00196351
CP037923.1	QCC32945.1	EKN05_016430	rapA	CDS	RNA polymerase-associated protein RapA	mnmE-WT	0.134649	0.000854107	0.00200972
CP037923.1	QCC31896.1	EKN05_009940	EKN05_009940	CDS	DUF440 family protein	mnmE-WT	0.173065	0.000867419	0.00203752
CP037923.1	QCC33265.1	EKN05_018390	dcuR	CDS	two-component system response regulator DcuR	mnmE-WT	0.181444	0.000869595	0.00203948
CP037923.1	QCC31643.1	EKN05_008275	lsrR	CDS	transcriptional regulator LsrR	mnmE-WT	0.224384	0.000872916	0.00204504
CP037923.1	QCC33126.1	EKN05_017545	EKN05_017545	CDS	DUF1107 domain-containing protein	mnmE-WT	0.27245	0.00247781	0.00483656
CP037923.1	QCC33122.1	EKN05_017525	cpdB	CDS	2'	mnmE-WT	0.120079	0.000888814	0.00207755
CP037923.1	QCC31069.1	EKN05_004310	nrdA	CDS	ribonucleoside-diphosphate reductase subunit alpha	mnmE-WT	-0.120879	0.00088969	0.00207755
CP037923.1	QCC33036.1	EKN05_016960	hpcR	CDS	homoprotocatechuate degradative operon repressor	mnmE-WT	0.275219	0.000894219	0.00208586
CP037923.1	QCC31694.1	EKN05_008610	rplT	CDS	50S ribosomal protein L20	mnmE-WT	0.163479	0.000901156	0.00209977
CP037923.1	QCC34230.1	EKN05_016165	aroP	CDS	aromatic amino acid transporter AroP	mnmE-WT	-0.312749	0.0025373	0.00492588
CP037923.1	QCC30910.1	EKN05_003400	EKN05_003400	CDS	acetyltransferase YpeA	mnmE-WT	-0.206607	0.000909003	0.00211577
CP037923.1	QCC32675.1	EKN05_014810	EKN05_014810	CDS	YaiI/YqxD family protein	mnmE-WT	0.138207	0.000916947	0.00213195
CP037923.1	QCC30788.1	EKN05_002645	rnc	CDS	ribonuclease III	mnmE-WT	0.118898	0.000919069	0.00213458
CP037923.1	QCC32180.1	EKN05_011695	pepN	CDS	aminopeptidase N	mnmE-WT	-0.10909	0.000921901	0.00213885
CP037923.1	QCC31080.1	EKN05_004390	rcsC	CDS	two-component system sensor histidine kinase RcsC	mnmE-WT	-0.17137	0.000929744	0.00215348
CP037923.1	QCC32584.1	EKN05_014305	hemH	CDS	ferrochelatase	mnmE-WT	-0.116688	0.000930206	0.00215348
CP037923.1	QCC32312.1	EKN05_012495	dinG	CDS	ATP-dependent DNA helicase DinG	mnmE-WT	-0.165434	0.000959923	0.0022158
CP037923.1	QCC33566.1	EKN05_020330	ppiC	CDS	peptidylprolyl isomerase C	mnmE-WT	0.110955	0.000966942	0.00222417
CP037923.1	QCC31000.1	EKN05_003930	dedD	CDS	cell division protein DedD	mnmE-WT	0.154437	0.000973291	0.00223611
CP037923.1	QCC31547.1	EKN05_007685	cfa	CDS	cyclopropane fatty acyl phospholipid synthase	mnmE-WT	0.145927	0.000974208	0.00223611
CP037923.1	QCC30908.1	EKN05_003390	hemF	CDS	oxygen-dependent coproporphyrinogen oxidase	mnmE-WT	-0.24984	0.000976131	0.00223814
CP037923.1	QCC33543.1	EKN05_020155	atpG	CDS	F0F1 ATP synthase subunit gamma	mnmE-WT	-0.132424	0.00098716	0.00226102
CP037923.1	QCC30789.1	EKN05_002650	era	CDS	GTPase Era	mnmE-WT	0.179974	0.000990131	0.00226301
CP037923.1	QCC33056.1	EKN05_017095	rpsR	CDS	30S ribosomal protein S18	mnmE-WT	0.157181	0.000992066	0.00226503
CP037923.1	QCC31062.1	EKN05_004270	glpB	CDS	glycerol-3-phosphate dehydrogenase subunit GlpB	mnmE-WT	-0.840255	0.00099511	0.00226957
CP037923.1	QCC31489.1	EKN05_007245	ydcY	CDS	DUF2526 domain-containing protein	mnmE-WT	0.33808	0.00100677	0.00229374
CP037923.1	QCC32880.1	EKN05_016040	folK	CDS	2-amino-4-hydroxy-6-hydroxymethyldihydropteridine diphosphokinase	mnmE-WT	-0.256976	0.00281294	0.00537856
CP037923.1	QCC32652.1	EKN05_014675	ribD	CDS	bifunctional diaminohydroxyphosphoribosylaminopyrimidine deaminase/5-amino-6-(5-phosphoribosylamino)uracil reductase RibD	mnmE-WT	-0.157972	0.0010178	0.0023152
CP037923.1	QCC33535.1	EKN05_020110	mioC	CDS	FMN-binding protein MioC	mnmE-WT	0.287766	0.00101834	0.0023152
CP037923.1	QCC31158.1	EKN05_004820	dld	CDS	D-lactate dehydrogenase	mnmE-WT	-0.175066	0.00103021	0.00233724
CP037923.1	QCC32481.1	EKN05_013575	gpmA	CDS	2	mnmE-WT	-0.10775	0.00103221	0.00233931
CP037923.1	QCC32382.1	EKN05_012965	ybeM	CDS	deaminated glutathione amidase	mnmE-WT	-0.253982	0.00295527	0.00559113
CP037923.1	QCC33147.1	EKN05_017665	EKN05_017665	CDS	2-iminobutanoate/2-iminopropanoate deaminase	mnmE-WT	0.21292	0.00107988	0.00244443
CP037923.1	QCC30702.1	EKN05_002080	ipaH_7	CDS	E3 ubiquitin--protein ligase	mnmE-WT	-0.119824	0.00108119	0.00244443
CP037923.1	QCC32482.1	EKN05_013580	galM	CDS	galactose-1-epimerase	mnmE-WT	-0.17294	0.001082	0.00244443
CP037923.1	QCC31600.1	EKN05_008010	folM	CDS	dihydromonapterin reductase	mnmE-WT	-0.4117	0.00297808	0.00562933
CP037923.1	QCC30688.1	EKN05_001990	ispD	CDS	2-C-methyl-D-erythritol 4-phosphate cytidylyltransferase	mnmE-WT	0.137096	0.00108402	0.00244644
CP037923.1	QCC34075.1	EKN05_023280	tdcB	CDS	bifunctional threonine ammonia-lyase/L-serine ammonia-lyase TdcB	mnmE-WT	-0.281977	0.00109045	0.00245836
CP037923.1	QCC33287.1	EKN05_018540	zraR	CDS	sigma-54-dependent response regulator transcription factor ZraR	mnmE-WT	0.244465	0.00109966	0.00246885
CP037923.1	QCC33428.1	EKN05_019450	rpmG	CDS	50S ribosomal protein L33	mnmE-WT	0.200928	0.00109989	0.00246885
CP037923.1	QCC32712.1	EKN05_015050	fadE	CDS	acyl-CoA dehydrogenase	mnmE-WT	0.287789	0.00110029	0.00246885
CP037923.1	QCC33343.1	EKN05_018915	hslV	CDS	ATP-dependent protease subunit HslV	mnmE-WT	-0.143517	0.00110083	0.00246885
CP037924.1	QCC34301.1	EKN05_023640	ipaH7.8	CDS	T3SS effector E3 ubiquitin-protein ligase IpaH7.8	mnmE-WT	-0.123453	0.00110693	0.00247993
CP037923.1	QCC31109.1	EKN05_004550	rplY	CDS	50S ribosomal protein L25	mnmE-WT	0.142134	0.00111057	0.0024855
CP037923.1	QCC31036.1	EKN05_004120	nuoL	CDS	NADH-quinone oxidoreductase subunit L	mnmE-WT	0.113313	0.00111542	0.00249119
CP037923.1	QCC32463.1	EKN05_013455	farR	CDS	GntR family transcriptional regulator	mnmE-WT	0.192175	0.00111956	0.00249784
CP037923.1	QCC33824.1	EKN05_021890	glpR	CDS	DeoR/GlpR family transcriptional regulator	mnmE-WT	-0.127993	0.00112755	0.00251252
CP037923.1	QCC32744.1	EKN05_015240	EKN05_015240	CDS	helicase DnaB	mnmE-WT	0.401693	0.00112848	0.00251252
CP037923.1	QCC30768.1	EKN05_002540	kgtP	CDS	alpha-ketoglutarate permease	mnmE-WT	0.471298	0.00114501	0.0025467
CP037923.1	QCC33569.1	EKN05_020345	rhlB	CDS	ATP-dependent RNA helicase RhlB	mnmE-WT	-0.117648	0.00115509	0.00256646
CP037923.1	QCC31887.1	EKN05_009880	EKN05_009880	CDS	ferritin-like domain-containing protein	mnmE-WT	-0.259538	0.00116427	0.00258421
CP037923.1	QCC32130.1	EKN05_011405	etp	CDS	protein-tyrosine-phosphatase Etp	mnmE-WT	0.335362	0.00116785	0.00258947
CP037923.1	QCC33370.1	EKN05_019085	avtA	CDS	valine--pyruvate transaminase	mnmE-WT	0.129708	0.0011771	0.0026073
CP037923.1	QCC33037.1	EKN05_016965	hpaG	CDS	4-hydroxyphenylacetate degradation bifunctional isomerase/decarboxylase	mnmE-WT	0.165367	0.00117999	0.00261102
CP037923.1	QCC32969.1	EKN05_016560	dapB	CDS	4-hydroxy-tetrahydrodipicolinate reductase	mnmE-WT	-0.152123	0.00118554	0.0026206
CP037923.1	QCC31660.1	EKN05_008390	relE	CDS	type II toxin-antitoxin system mRNA interferase RelE	mnmE-WT	-0.455899	0.00323851	0.00604727
CP037923.1	QCC33523.1	EKN05_020045	pstA	CDS	phosphate ABC transporter permease PstA	mnmE-WT	0.245952	0.00329533	0.0061321
CP037923.1	QCC31240.1	EKN05_005395	rfbA	CDS	glucose-1-phosphate thymidylyltransferase RfbA	mnmE-WT	0.116995	0.0012131	0.00267688
CP037923.1	QCC32184.1	EKN05_011715	aspC	CDS	aspartate/tyrosine/aromatic aminotransferase	mnmE-WT	-0.1766	0.00121348	0.00267688
CP037923.1	QCC30477.1	EKN05_000695	endA	CDS	deoxyribonuclease I	mnmE-WT	-0.210011	0.00121892	0.00268336
CP037923.1	QCC33001.1	EKN05_016740	gpmB	CDS	phosphoglycerate mutase GpmB	mnmE-WT	0.171252	0.00122031	0.00268369
CP037923.1	QCC32219.1	EKN05_011950	serS	CDS	serine--tRNA ligase	mnmE-WT	0.132164	0.00122703	0.00269571
CP037923.1	QCC32723.1	EKN05_015105	EKN05_015105	CDS	GNAT family N-acetyltransferase	mnmE-WT	0.247489	0.00334121	0.00620676
CP037923.1	QCC31585.1	EKN05_007910	add	CDS	adenosine deaminase	mnmE-WT	-0.157941	0.00122977	0.00269898
CP037923.1	QCC31457.1	EKN05_006970	uspF	CDS	universal stress protein UspF	mnmE-WT	0.222098	0.00124295	0.00272513
CP037923.1	QCC33575.1	EKN05_020375	wecB	CDS	UDP-N-acetylglucosamine 2-epimerase (non-hydrolyzing)	mnmE-WT	0.207265	0.00124988	0.00273752
CP037924.1	QCC34370.1	EKN05_024305	ospG	CDS	protein kinase OspG	mnmE-WT	0.353037	0.00341098	0.00632544
CP037923.1	QCC31272.1	EKN05_005645	EKN05_005645	CDS	YebC/PmpR family DNA-binding transcriptional regulator	mnmE-WT	-0.200685	0.00126621	0.00277047
CP037923.1	QCC30537.1	EKN05_001075	EKN05_001075	CDS	LysM peptidoglycan-binding domain-containing protein	mnmE-WT	0.117322	0.00127416	0.00278505
CP037923.1	QCC31910.1	EKN05_010030	narI	CDS	respiratory nitrate reductase subunit gamma	mnmE-WT	-0.232125	0.0012811	0.00279737
CP037923.1	QCC31745.1	EKN05_008965	EKN05_008965	CDS	DUF1315 family protein	mnmE-WT	0.360003	0.00351391	0.00646067
CP037923.1	QCC32806.1	EKN05_015595	EKN05_015595	CDS	hypothetical protein	mnmE-WT	-0.199829	0.00131534	0.00286923
CP037923.1	QCC32656.1	EKN05_014695	EKN05_014695	CDS	HNH nuclease family protein	mnmE-WT	-0.148059	0.00133272	0.0029042
CP037923.1	QCC31296.1	EKN05_005855	hiuH	CDS	hydroxyisourate hydrolase	mnmE-WT	-0.284192	0.00359804	0.00657605
CP037923.1	QCC33924.1	EKN05_022410	rplX	CDS	50S ribosomal protein L24	mnmE-WT	0.177223	0.00134346	0.00292464
CP037923.1	QCC32248.1	EKN05_012130	ybjP	CDS	lipoprotein	mnmE-WT	-0.311128	0.00134509	0.00292523
CP037923.1	QCC33973.1	EKN05_022700	yhdE	CDS	nucleoside triphosphate pyrophosphatase YhdE	mnmE-WT	0.115268	0.00140154	0.00304185
CP037923.1	QCC33120.1	EKN05_017515	qorB	CDS	NAD(P)H:quinone oxidoreductase	mnmE-WT	-0.249569	0.00140566	0.00304771
CP037923.1	QCC33888.1	EKN05_022220	argD	CDS	aspartate aminotransferase family protein	mnmE-WT	-0.319089	0.00142372	0.00308378
CP037923.1	QCC32157.1	EKN05_011550	matP	CDS	macrodomain Ter protein MatP	mnmE-WT	0.224322	0.00143169	0.00309791
CP037924.1	QCC34349.1	EKN05_024155	copB	CDS	replication regulatory protein RepA	mnmE-WT	0.268319	0.00144156	0.00311361
CP037923.1	QCC32203.1	EKN05_011815	ycaL	CDS	metalloprotease	mnmE-WT	0.31279	0.00144183	0.00311361
CP037923.1	QCC33366.1	EKN05_019055	xylF	CDS	D-xylose ABC transporter substrate-binding protein	mnmE-WT	-0.236344	0.00386593	0.00699002
CP037923.1	QCC33721.1	EKN05_021280	dppF	CDS	dipeptide ABC transporter ATP binding subunit DppF	mnmE-WT	-0.291229	0.00387432	0.00699782
CP037923.1	QCC31455.1	EKN05_006960	dbpA	CDS	ATP-dependent RNA helicase DbpA	mnmE-WT	-0.188855	0.00146724	0.00316213
CP037923.1	QCC31974.1	EKN05_010395	EKN05_010395	CDS	glycine zipper family protein	mnmE-WT	0.314004	0.00146917	0.00316288
CP037923.1	QCC32886.1	EKN05_016080	EKN05_016080	CDS	PTS sugar transporter subunit IIA	mnmE-WT	-0.338956	0.00395179	0.00713177
CP037923.1	QCC32472.1	EKN05_013505	tolA	CDS	cell envelope integrity protein TolA	mnmE-WT	-0.235619	0.00148358	0.00318777
CP037923.1	QCC34044.1	EKN05_023095	pnp	CDS	polyribonucleotide nucleotidyltransferase	mnmE-WT	0.103301	0.00148512	0.00318789
CP037923.1	QCC30806.1	EKN05_002775	tadA	CDS	tRNA adenosine(34) deaminase TadA	mnmE-WT	0.137523	0.0014904	0.00319605
CP037923.1	QCC31886.1	EKN05_009875	yciF	CDS	ferritin-like domain-containing protein	mnmE-WT	-0.138997	0.00150282	0.00321947
CP037923.1	QCC33861.1	EKN05_022075	damX	CDS	cell division protein DamX	mnmE-WT	0.122048	0.00150458	0.00322005
CP037923.1	QCC32199.1	EKN05_011790	msbA	CDS	lipid A export ATP-binding/permease MsbA	mnmE-WT	0.186723	0.00150905	0.00322641
CP037923.1	QCC32879.1	EKN05_016035	pcnB	CDS	polynucleotide adenylyltransferase PcnB	mnmE-WT	0.140525	0.00151604	0.00323565
CP037923.1	QCC32830.1	EKN05_015770	rcsF	CDS	Rcs stress response system protein RcsF	mnmE-WT	0.250525	0.00151638	0.00323565
CP037923.1	QCC31687.1	EKN05_008570	nlpC	CDS	lipoprotein	mnmE-WT	-0.295463	0.00405357	0.00729711
CP037923.1	QCC31114.1	EKN05_004580	yejE	CDS	ABC transporter permease	mnmE-WT	-0.167698	0.00152095	0.00324218
CP037923.1	QCC32280.1	EKN05_012305	EKN05_012305	CDS	EAL domain-containing protein	mnmE-WT	0.140092	0.00152713	0.00325214
CP037923.1	QCC31909.1	EKN05_010015	purU	CDS	formyltetrahydrofolate deformylase	mnmE-WT	-0.139034	0.00153556	0.00326069
CP037923.1	QCC33891.1	EKN05_022235	EKN05_022235	CDS	OsmC family protein	mnmE-WT	-0.253151	0.00153569	0.00326069
CP037923.1	QCC33801.1	EKN05_021765	ugpB	CDS	sn-glycerol-3-phosphate ABC transporter substrate-binding protein UgpB	mnmE-WT	-0.139934	0.00153883	0.00326413
CP037923.1	QCC31587.1	EKN05_007920	malX	CDS	PTS maltose transporter subunit IICB	mnmE-WT	-0.255056	0.00411448	0.00738821
CP037923.1	QCC33489.1	EKN05_019855	EKN05_019855	CDS	FadR family transcriptional regulator	mnmE-WT	0.180205	0.00154734	0.00327575
CP037923.1	QCC32302.1	EKN05_012435	glnQ	CDS	glutamine ABC transporter ATP-binding protein GlnQ	mnmE-WT	0.176216	0.00155468	0.00328481
CP037923.1	QCC33828.1	EKN05_021910	malT	CDS	HTH-type transcriptional regulator MalT	mnmE-WT	-0.122526	0.00158017	0.0033354
CP037923.1	QCC32947.1	EKN05_016440	djlA	CDS	co-chaperone DjlA	mnmE-WT	0.17887	0.00158175	0.00333546
CP037923.1	QCC32487.1	EKN05_013605	modE	CDS	molybdenum-dependent transcriptional regulator	mnmE-WT	0.113736	0.00159122	0.00335214
CP037923.1	QCC32355.1	EKN05_012755	EKN05_012755	CDS	epoxyqueuosine reductase QueH	mnmE-WT	-0.246081	0.001604	0.00337577
CP037923.1	QCC32503.1	EKN05_013695	uspG	CDS	universal stress protein UspG	mnmE-WT	-0.19511	0.00162602	0.00341543
CP037923.1	QCC33599.1	EKN05_020525	yigB	CDS	5-amino-6-(5-phospho-D-ribitylamino)uracil phosphatase YigB	mnmE-WT	0.17823	0.0016363	0.00343367
CP037923.1	QCC34273.1	EKN05_021075	cpxP	CDS	cell-envelope stress modulator CpxP	mnmE-WT	-0.340392	0.00435513	0.00774285
CP037923.1	QCC33055.1	EKN05_017090	rplI	CDS	50S ribosomal protein L9	mnmE-WT	0.163868	0.00164769	0.00345085
CP037923.1	QCC34013.1	EKN05_022920	lptC	CDS	LPS export ABC transporter periplasmic protein LptC	mnmE-WT	0.191446	0.00166508	0.00348388
CP037923.1	QCC32040.1	EKN05_010780	yceD	CDS	23S rRNA accumulation protein YceD	mnmE-WT	0.179281	0.00167139	0.00349088
CP037923.1	QCC33525.1	EKN05_020055	pstS	CDS	phosphate ABC transporter substrate-binding protein PstS	mnmE-WT	-0.110072	0.00167167	0.00349088
CP037923.1	QCC33011.1	EKN05_016800	deoB	CDS	phosphopentomutase	mnmE-WT	-0.137801	0.00168801	0.00352159
CP037923.1	QCC33629.1	EKN05_020680	fre	CDS	NAD(P)H-flavin reductase	mnmE-WT	0.153041	0.00174377	0.00363121
CP037923.1	QCC34012.1	EKN05_022915	lptA	CDS	lipopolysaccharide ABC transporter substrate-binding protein LptA	mnmE-WT	0.123463	0.00174709	0.00363121
CP037923.1	QCC30939.1	EKN05_003580	nupC	CDS	nucleoside permease NupC	mnmE-WT	0.202347	0.00175888	0.00364473
CP037923.1	QCC33372.1	EKN05_019095	yiaJ	CDS	IclR family transcriptional regulator YiaJ	mnmE-WT	-0.215003	0.00176389	0.00365159
CP037923.1	QCC30929.1	EKN05_003505	zipA	CDS	cell division protein ZipA	mnmE-WT	0.23935	0.0017744	0.00366983
CP037923.1	QCC31139.1	EKN05_004710	cirA	CDS	catecholate siderophore receptor CirA	mnmE-WT	0.247449	0.00466666	0.00822203
CP037923.1	QCC33057.1	EKN05_017100	priB	CDS	primosomal replication protein N	mnmE-WT	0.254525	0.00467361	0.00822754
CP037923.1	QCC32855.1	EKN05_015900	pyrH	CDS	UMP kinase	mnmE-WT	-0.350443	0.00179448	0.00370779
CP037923.1	QCC33201.1	EKN05_018020	malE	CDS	maltose/maltodextrin ABC transporter substrate-binding protein MalE	mnmE-WT	-0.322662	0.00474228	0.00832799
CP037923.1	QCC32378.1	EKN05_012935	EKN05_012935	CDS	DNA-binding protein	mnmE-WT	0.15709	0.00181393	0.00374438
CP037923.1	QCC31883.1	EKN05_009860	trpB	CDS	tryptophan synthase subunit beta	mnmE-WT	-0.110866	0.00181585	0.00374476
CP037923.1	QCC33584.1	EKN05_020420	rffM	CDS	lipopolysaccharide N-acetylmannosaminouronosyltransferase	mnmE-WT	0.12554	0.00183169	0.00377381
CP037923.1	QCC31063.1	EKN05_004275	glpA	CDS	anaerobic glycerol-3-phosphate dehydrogenase subunit A	mnmE-WT	-0.440056	0.00183553	0.00377552
CP037923.1	QCC31897.1	EKN05_009950	oppD	CDS	murein tripeptide/oligopeptide ABC transporter ATP binding protein OppD	mnmE-WT	-0.113594	0.00183891	0.00377784
CP037923.1	QCC31064.1	EKN05_004280	glpT	CDS	glycerol-3-phosphate transporter	mnmE-WT	0.253005	0.00186456	0.00382687
CP037923.1	QCC33574.1	EKN05_020370	wzzE	CDS	ECA polysaccharide chain length modulation protein	mnmE-WT	0.132914	0.00188015	0.00385426
CP037923.1	QCC30587.1	EKN05_001375	aroF	CDS	3-deoxy-7-phosphoheptulonate synthase AroF	mnmE-WT	-0.126423	0.00188148	0.00385426
CP037923.1	QCC30904.1	EKN05_003365	EKN05_003365	CDS	hypothetical protein	mnmE-WT	0.328996	0.00492129	0.00860027
CP037923.1	QCC32643.1	EKN05_014630	thiI	CDS	tRNA 4-thiouridine(8) synthase ThiI	mnmE-WT	0.179101	0.0019137	0.00391654
CP037923.1	QCC33691.1	EKN05_021080	fieF	CDS	cation-efflux pump FieF	mnmE-WT	-0.156059	0.00191663	0.00391881
CP037923.1	QCC32896.1	EKN05_016130	EKN05_016130	CDS	UPF0231 family protein	mnmE-WT	-0.128244	0.0019302	0.0039418
CP037923.1	QCC32187.1	EKN05_011730	ldtD	CDS	L	mnmE-WT	-0.173753	0.00193216	0.0039418
CP037923.1	QCC32995.1	EKN05_016710	arcA	CDS	two-component system response regulator ArcA	mnmE-WT	0.170326	0.00193337	0.0039418
CP037923.1	QCC30553.1	EKN05_001180	rppH	CDS	RNA pyrophosphohydrolase	mnmE-WT	0.110094	0.00193665	0.00394476
CP037923.1	QCC33966.1	EKN05_022665	accB	CDS	acetyl-CoA carboxylase biotin carboxyl carrier protein	mnmE-WT	-0.14491	0.00194488	0.00395462
CP037923.1	QCC33083.1	EKN05_017245	mutL	CDS	DNA mismatch repair endonuclease MutL	mnmE-WT	-0.129552	0.00194627	0.00395462
CP037923.1	QCC30965.1	EKN05_003730	EKN05_003730	CDS	glycoside hydrolase family 32 protein	mnmE-WT	0.143319	0.00196321	0.00398379
CP037923.1	QCC30584.1	EKN05_001355	raiA	CDS	ribosome-associated translation inhibitor RaiA	mnmE-WT	0.204501	0.00197692	0.00400782
CP037923.1	QCC31385.1	EKN05_006460	EKN05_006460	CDS	hypothetical protein	mnmE-WT	0.411691	0.00204647	0.00414102
CP037923.1	QCC31683.1	EKN05_008550	hemP	CDS	hemin uptake protein HemP	mnmE-WT	0.427991	0.00530413	0.00914314
CP037923.1	QCC31905.1	EKN05_009995	galU	CDS	UTP--glucose-1-phosphate uridylyltransferase GalU	mnmE-WT	0.141001	0.00205352	0.00415138
CP037923.1	QCC33141.1	EKN05_017630	nrdG	CDS	anaerobic ribonucleoside-triphosphate reductase-activating protein	mnmE-WT	0.365748	0.00205837	0.00415729
CP037923.1	QCC32905.1	EKN05_016180	nadC	CDS	carboxylating nicotinate-nucleotide diphosphorylase	mnmE-WT	-0.160145	0.00206109	0.00415888
CP037923.1	QCC33796.1	EKN05_021740	livk	CDS	high-affinity branched-chain amino acid ABC transporter substrate-binding protein LivK	mnmE-WT	0.344625	0.00534152	0.00918553
CP037923.1	QCC33787.1	EKN05_021695	yhhM	CDS	DUF2500 domain-containing protein	mnmE-WT	0.119927	0.0020748	0.00418263
CP037923.1	QCC33923.1	EKN05_022405	rplN	CDS	50S ribosomal protein L14	mnmE-WT	0.164924	0.0020839	0.0041954
CP037923.1	QCC32948.1	EKN05_016445	lptD	CDS	LPS assembly protein LptD	mnmE-WT	0.103289	0.00208503	0.0041954
CP037923.1	QCC31713.1	EKN05_008750	cho	CDS	excinuclease Cho	mnmE-WT	0.20125	0.00209137	0.00420336
CP037923.1	QCC33906.1	EKN05_022315	rpsG	CDS	30S ribosomal protein S7	mnmE-WT	0.133072	0.00209339	0.00420336
CP037923.1	QCC31872.1	EKN05_009800	topA	CDS	type I DNA topoisomerase	mnmE-WT	-0.130223	0.00209485	0.00420336
CP037923.1	QCC30561.1	EKN05_001225	ptr	CDS	pitrilysin	mnmE-WT	-0.11783	0.00210689	0.00422358
CP037923.1	QCC31513.1	EKN05_007410	EKN05_007410	CDS	glycoside hydrolase family 10 protein	mnmE-WT	0.105257	0.0021146	0.00423511
CP037923.1	QCC31950.1	EKN05_010255	ldcA	CDS	muramoyltetrapeptide carboxypeptidase	mnmE-WT	-0.108081	0.00211855	0.00423906
CP037923.1	QCC31092.1	EKN05_004455	napA	CDS	periplasmic nitrate reductase subunit alpha	mnmE-WT	0.330777	0.0021345	0.00426702
CP037923.1	QCC31207.1	EKN05_005175	baeS	CDS	two-component system sensor histidine kinase BaeS	mnmE-WT	-0.293826	0.0055217	0.00947268
CP037923.1	QCC32641.1	EKN05_014620	panE	CDS	2-dehydropantoate 2-reductase	mnmE-WT	0.128276	0.00214733	0.00428869
CP037923.1	QCC32249.1	EKN05_012135	artP	CDS	arginine ABC transporter ATP-binding protein ArtP	mnmE-WT	-0.225722	0.0021636	0.00431718
CP037923.1	QCC32894.1	EKN05_016120	speE	CDS	polyamine aminopropyltransferase	mnmE-WT	0.130824	0.00216647	0.00431889
CP037923.1	QCC32711.1	EKN05_015045	ykfE	CDS	C-lysozyme inhibitor	mnmE-WT	-0.157557	0.00218438	0.00434894
CP037923.1	QCC31791.1	EKN05_009265	sitA	CDS	iron/manganese ABC transporter substrate-binding protein SitA	mnmE-WT	-0.199625	0.00218558	0.00434894
CP037923.1	QCC33793.1	EKN05_021725	rpoH	CDS	RNA polymerase sigma factor RpoH	mnmE-WT	-0.223397	0.00220445	0.00438244
CP037923.1	QCC32383.1	EKN05_012970	tatE	CDS	twin-arginine translocase subunit TatE	mnmE-WT	0.236654	0.00221686	0.00440305
CP037923.1	QCC30808.1	EKN05_002785	purL	CDS	phosphoribosylformylglycinamidine synthase	mnmE-WT	-0.107993	0.00222358	0.00441233
CP037923.1	QCC30548.1	EKN05_001155	tas	CDS	NADP(H)-dependent aldo-keto reductase	mnmE-WT	-0.0944455	0.00224564	0.00445199
CP037923.1	QCC30408.1	EKN05_000285	ygiC	CDS	glutathionylspermidine synthase family protein	mnmE-WT	-0.103313	0.0022734	0.00450287
CP037923.1	QCC33521.1	EKN05_020035	phoU	CDS	phosphate signaling complex protein PhoU	mnmE-WT	-0.147755	0.00229656	0.00454457
CP037923.1	QCC33925.1	EKN05_022415	rplE	CDS	50S ribosomal protein L5	mnmE-WT	0.109673	0.00229897	0.00454515
CP037923.1	QCC33915.1	EKN05_022365	rplW	CDS	50S ribosomal protein L23	mnmE-WT	0.215194	0.00230858	0.00455998
CP037923.1	QCC33416.1	EKN05_019385	rfaC	CDS	lipopolysaccharide heptosyltransferase RfaC	mnmE-WT	-0.131132	0.00231345	0.0045654
CP037923.1	QCC33848.1	EKN05_022010	hslO	CDS	Hsp33 family molecular chaperone HslO	mnmE-WT	0.144237	0.0023208	0.00457572
CP037923.1	QCC32606.1	EKN05_014425	tesB	CDS	acyl-CoA thioesterase II	mnmE-WT	-0.130214	0.00232897	0.00458589
CP037923.1	QCC31736.1	EKN05_008895	EKN05_008895	CDS	NAD(P)H nitroreductase	mnmE-WT	0.131729	0.00233022	0.00458589
CP037923.1	QCC32954.1	EKN05_016475	folA	CDS	type 3 dihydrofolate reductase	mnmE-WT	0.17347	0.00233837	0.00459773
CP037923.1	QCC31889.1	EKN05_009895	EKN05_009895	CDS	UPF0259 family protein	mnmE-WT	0.217712	0.00234494	0.00460643
CP037923.1	QCC33541.1	EKN05_020145	atpH	CDS	F0F1 ATP synthase subunit delta	mnmE-WT	0.116455	0.00236668	0.0046449
CP037923.1	QCC32327.1	EKN05_012580	moaB	CDS	molybdenum cofactor biosynthesis protein B	mnmE-WT	-0.282867	0.00238095	0.00466866
CP037923.1	QCC30523.1	EKN05_000985	ygfZ	CDS	tRNA-modifying protein YgfZ	mnmE-WT	-0.133452	0.00240781	0.00471703
CP037923.1	QCC32390.1	EKN05_013005	mrdB	CDS	peptidoglycan glycosyltransferase MrdB	mnmE-WT	0.177397	0.00241284	0.00471866
CP037923.1	QCC30959.1	EKN05_003695	evgS	CDS	acid-sensing system histidine kinase EvgS	mnmE-WT	-0.232466	0.00241302	0.00471866
CP037923.1	QCC30592.1	EKN05_001405	trmD	CDS	tRNA (guanosine(37)-N1)-methyltransferase TrmD	mnmE-WT	0.138904	0.00242343	0.0047347
CP037923.1	QCC31647.1	EKN05_008310	EKN05_008310	CDS	YnfC family lipoprotein	mnmE-WT	-0.301667	0.0062922	0.0106168
CP037923.1	QCC30640.1	EKN05_001705	mltB	CDS	murein transglycosylase B	mnmE-WT	-0.193305	0.00248665	0.00484942
CP037924.1	QCC34409.1	EKN05_024690	mxiE	CDS	helix-turn-helix domain-containing protein	mnmE-WT	-0.116108	0.00249059	0.00485271
CP037923.1	QCC33900.1	EKN05_022285	fkpA	CDS	FKBP-type peptidyl-prolyl cis-trans isomerase	mnmE-WT	0.121174	0.00249717	0.00486113
CP037923.1	QCC33104.1	EKN05_017390	EKN05_017390	CDS	hypothetical protein	mnmE-WT	-0.100752	0.00250468	0.00487134
CP037923.1	QCC32027.1	EKN05_010715	ptsG	CDS	PTS glucose transporter subunit IIBC	mnmE-WT	0.120124	0.00252789	0.00491204
CP037923.1	QCC33336.1	EKN05_018875	metL	CDS	bifunctional aspartate kinase/homoserine dehydrogenase II	mnmE-WT	-0.100975	0.00258078	0.00500577
CP037923.1	QCC32168.1	EKN05_011605	pyrD	CDS	quinone-dependent dihydroorotate dehydrogenase	mnmE-WT	-0.088468	0.00258799	0.00501393
CP037923.1	QCC33095.1	EKN05_017335	frdC	CDS	fumarate reductase subunit FrdC	mnmE-WT	-0.296201	0.00258964	0.00501393
CP037923.1	QCC32314.1	EKN05_012510	cecR	CDS	DNA-binding transcriptional regulator CecR	mnmE-WT	-0.108171	0.00260485	0.00503886
CP037923.1	QCC33132.1	EKN05_017575	ppa	CDS	inorganic diphosphatase	mnmE-WT	0.116086	0.00260905	0.00504245
CP037923.1	QCC31066.1	EKN05_004295	inaA	CDS	lipopolysaccharide kinase InaA	mnmE-WT	-0.310828	0.00662402	0.0111244
CP037923.1	QCC32121.1	EKN05_011350	gnsA	CDS	addiction module toxin	mnmE-WT	0.297163	0.00261899	0.00505712
CP037923.1	QCC30581.1	EKN05_001340	sdaB	CDS	L-serine ammonia-lyase	mnmE-WT	0.104672	0.00263826	0.00508976
CP037923.1	QCC33850.1	EKN05_022020	yrfG	CDS	GMP/IMP nucleotidase	mnmE-WT	0.200382	0.00265949	0.00512612
CP037923.1	QCC30388.1	EKN05_000155	rpoD	CDS	RNA polymerase sigma factor RpoD	mnmE-WT	0.109866	0.00267993	0.00516091
CP037923.1	QCC31931.1	EKN05_010145	prsA	CDS	ribose-phosphate pyrophosphokinase	mnmE-WT	-0.122224	0.00269013	0.00517591
CP037923.1	QCC32912.1	EKN05_016220	mutT	CDS	8-oxo-dGTP diphosphatase MutT	mnmE-WT	-0.100937	0.00277053	0.00532585
CP037923.1	QCC32260.1	EKN05_012195	rimK	CDS	30S ribosomal protein S6--L-glutamate ligase	mnmE-WT	-0.106974	0.00277517	0.00533001
CP037923.1	QCC32326.1	EKN05_012575	moaC	CDS	cyclic pyranopterin monophosphate synthase MoaC	mnmE-WT	-0.190672	0.00278885	0.00535151
CP037923.1	QCC30700.1	EKN05_002060	EKN05_002060	CDS	FAD-dependent oxidoreductase	mnmE-WT	-0.330077	0.00702306	0.0117488
CP037923.1	QCC30683.1	EKN05_001965	nlpD	CDS	murein hydrolase activator NlpD	mnmE-WT	0.0974669	0.00279469	0.00535794
CP037923.1	QCC33307.1	EKN05_018650	nusG	CDS	transcription termination/antitermination protein NusG	mnmE-WT	0.155835	0.0028019	0.00536262
CP037923.1	QCC32982.1	EKN05_016635	dnaK	CDS	molecular chaperone DnaK	mnmE-WT	-0.103379	0.00280211	0.00536262
CP037923.1	QCC32384.1	EKN05_012975	lipA	CDS	lipoyl synthase	mnmE-WT	0.157727	0.00282557	0.00539791
CP037923.1	QCC32470.1	EKN05_013495	tolQ	CDS	Tol-Pal system protein TolQ	mnmE-WT	0.135769	0.00287507	0.0054876
CP037923.1	QCC32284.1	EKN05_012330	gsiA	CDS	glutathione ABC transporter ATP-binding protein GsiA	mnmE-WT	-0.12986	0.0028836	0.00549902
CP037923.1	QCC33539.1	EKN05_020135	atpE	CDS	F0F1 ATP synthase subunit C	mnmE-WT	0.209316	0.00289098	0.00550821
CP037923.1	QCC32623.1	EKN05_014510	bolA	CDS	transcriptional regulator BolA	mnmE-WT	-0.219784	0.00290034	0.00552115
CP037923.1	QCC33355.1	EKN05_018985	gadX	CDS	DNA-binding transcriptional regulator GadX	mnmE-WT	-0.486853	0.00291355	0.00553658
CP037923.1	QCC33282.1	EKN05_018490	aceA	CDS	isocitrate lyase	mnmE-WT	-0.290982	0.00291358	0.00553658
CP037923.1	QCC31969.1	EKN05_010370	minD	CDS	septum site-determining protein MinD	mnmE-WT	-0.121856	0.00292086	0.00554551
CP037924.1	QCC34306.1	EKN05_023685	sepA	CDS	serine protease autotransporter toxin SepA	mnmE-WT	-0.195942	0.00293389	0.00556176
CP037923.1	QCC32185.1	EKN05_011720	gloC	CDS	hydroxyacylglutathione hydrolase GloC	mnmE-WT	0.109458	0.00293458	0.00556176
CP037923.1	QCC34007.1	EKN05_022890	rapZ	CDS	RNase adapter RapZ	mnmE-WT	0.116027	0.00295348	0.00559113
CP037923.1	QCC31588.1	EKN05_007925	malI	CDS	Mal regulon transcriptional regulator MalI	mnmE-WT	0.0897286	0.00298908	0.00564204
CP037923.1	QCC32972.1	EKN05_016575	fkpB	CDS	FKBP-type peptidyl-prolyl cis-trans isomerase	mnmE-WT	0.280944	0.00299004	0.00564204
CP037923.1	QCC30924.1	EKN05_003480	crr	CDS	PTS glucose transporter subunit IIA	mnmE-WT	-0.142128	0.00302398	0.00570108
CP037923.1	QCC32916.1	EKN05_016240	ftsZ	CDS	cell division protein FtsZ	mnmE-WT	0.109956	0.00303544	0.00571439
CP037923.1	QCC33491.1	EKN05_019865	yidA	CDS	sugar-phosphatase	mnmE-WT	-0.135841	0.00303635	0.00571439
CP037923.1	QCC33156.1	EKN05_017720	rraB	CDS	ribonuclease E inhibitor RraB	mnmE-WT	-0.476755	0.00305188	0.00573859
CP037923.1	QCC32395.1	EKN05_013035	holA	CDS	DNA polymerase III subunit delta	mnmE-WT	0.168562	0.00305571	0.00574079
CP037923.1	QCC33742.1	EKN05_021410	hdeB	CDS	acid-activated periplasmic chaperone HdeB	mnmE-WT	-0.570801	0.00305993	0.0057437
CP037923.1	QCC34236.1	EKN05_016405	araC	CDS	arabinose operon transcriptional regulator AraC	mnmE-WT	0.197339	0.00307158	0.00576054
CP037923.1	QCC31058.1	EKN05_004245	EKN05_004245	CDS	hypothetical protein	mnmE-WT	0.341971	0.00767104	0.012724
CP037923.1	QCC31084.1	EKN05_004410	apbE	CDS	FAD:protein FMN transferase ApbE	mnmE-WT	0.263181	0.00775235	0.0128391
CP037923.1	QCC30855.1	EKN05_003045	EKN05_003045	CDS	glycine zipper 2TM domain-containing protein	mnmE-WT	-0.192236	0.00781269	0.0129012
CP037923.1	QCC32863.1	EKN05_015945	dgt	CDS	dGTPase	mnmE-WT	-0.106258	0.00318686	0.00596644
CP037923.1	QCC31113.1	EKN05_004575	yejF	CDS	microcin C ABC transporter ATP-binding protein YejF	mnmE-WT	-0.114676	0.00318691	0.00596644
CP037923.1	QCC31033.1	EKN05_004105	nuoI	CDS	NADH-quinone oxidoreductase subunit NuoI	mnmE-WT	0.184903	0.00319555	0.00597743
CP037923.1	QCC30424.1	EKN05_000365	plsC	CDS	1-acylglycerol-3-phosphate O-acyltransferase	mnmE-WT	0.235873	0.00320563	0.00599107
CP037923.1	QCC30632.1	EKN05_001645	gshA	CDS	glutamate--cysteine ligase	mnmE-WT	-0.0914534	0.00325745	0.00607738
CP037923.1	QCC33469.1	EKN05_019730	ilvN	CDS	acetolactate synthase 1 small subunit	mnmE-WT	0.206507	0.0080668	0.0132478
CP037923.1	QCC33241.1	EKN05_018245	gltP	CDS	glutamate/aspartate:proton symporter GltP	mnmE-WT	0.1124	0.00327287	0.00610086
CP037923.1	QCC33154.1	EKN05_017700	EKN05_017700	CDS	YhcH/YjgK/YiaL family protein	mnmE-WT	-0.337395	0.00328087	0.00611048
CP037923.1	QCC33808.1	EKN05_021800	yhhY	CDS	N-acetyltransferase	mnmE-WT	-0.195717	0.00816057	0.0133915
CP037923.1	QCC34033.1	EKN05_023025	ftsH	CDS	ATP-dependent zinc metalloprotease FtsH	mnmE-WT	-0.0860447	0.00332708	0.00618585
CP037923.1	QCC32254.1	EKN05_012160	rlmC	CDS	23S rRNA (uracil(747)-C(5))-methyltransferase RlmC	mnmE-WT	0.195626	0.00339675	0.00630448
CP037923.1	QCC31761.1	EKN05_009060	pabB	CDS	aminodeoxychorismate synthase component 1	mnmE-WT	-0.102544	0.00341926	0.00633535
CP037923.1	QCC33666.1	EKN05_020910	yihX	CDS	glucose-1-phosphatase	mnmE-WT	-0.144284	0.00343198	0.00634871
CP037923.1	QCC33497.1	EKN05_019900	rpmH	CDS	50S ribosomal protein L34	mnmE-WT	0.218605	0.00343237	0.00634871
CP037924.1	QCC34456.1	EKN05_024220	mvpT	CDS	antitoxin	mnmE-WT	0.129786	0.00343546	0.00634896
CP037923.1	QCC32844.1	EKN05_015845	lpxB	CDS	lipid-A-disaccharide synthase	mnmE-WT	-0.193545	0.00344092	0.00635361
CP037923.1	QCC33845.1	EKN05_021995	envZ	CDS	two-component system sensor histidine kinase EnvZ	mnmE-WT	-0.108417	0.0034654	0.00639332
CP037923.1	QCC33218.1	EKN05_018110	dnaB	CDS	replicative DNA helicase DnaB	mnmE-WT	0.0891329	0.00347272	0.00640135
CP037923.1	QCC30780.1	EKN05_002600	EKN05_002600	CDS	tRNA(1)(Val) (adenine(37)-N(6))-methyltransferase	mnmE-WT	0.142701	0.00349658	0.00643981
CP037923.1	QCC30836.1	EKN05_002945	fdx	CDS	ISC system 2Fe-2S type ferredoxin	mnmE-WT	0.163989	0.00351377	0.00646067
CP037923.1	QCC33082.1	EKN05_017240	miaA	CDS	tRNA (adenosine(37)-N6)-dimethylallyltransferase MiaA	mnmE-WT	0.103521	0.00352018	0.00646281
CP037923.1	QCC30631.1	EKN05_001640	luxS	CDS	S-ribosylhomocysteine lyase	mnmE-WT	-0.0997912	0.00352108	0.00646281
CP037923.1	QCC33340.1	EKN05_018895	rpmE	CDS	50S ribosomal protein L31	mnmE-WT	0.156201	0.00354518	0.00650151
CP037923.1	QCC31042.1	EKN05_004160	elaB	CDS	stress response protein ElaB	mnmE-WT	0.238015	0.00355689	0.00651743
CP037923.1	QCC31477.1	EKN05_007155	EKN05_007155	CDS	VOC family protein	mnmE-WT	-0.660546	0.00357783	0.0065498
CP037923.1	QCC31646.1	EKN05_008300	EKN05_008300	CDS	DUF1283 family protein	mnmE-WT	0.150173	0.00358064	0.0065498
CP037923.1	QCC33393.1	EKN05_019235	mtlA	CDS	PTS mannitol transporter subunit IICBA	mnmE-WT	0.147815	0.00361032	0.00659289
CP037923.1	QCC31468.1	EKN05_007070	hrpA	CDS	ATP-dependent RNA helicase HrpA	mnmE-WT	-0.106215	0.00362984	0.00662249
CP037923.1	QCC30597.1	EKN05_001430	EKN05_001430	CDS	DUF21 domain-containing protein	mnmE-WT	0.305145	0.00889433	0.0143765
CP037923.1	QCC33591.1	EKN05_020475	hemC	CDS	hydroxymethylbilane synthase	mnmE-WT	0.113065	0.00363268	0.00662249
CP037923.1	QCC31157.1	EKN05_004815	pbpG	CDS	D-alanyl-D-alanine endopeptidase	mnmE-WT	0.155513	0.00364275	0.00663524
CP037923.1	QCC30439.1	EKN05_000455	hybO	CDS	hydrogenase 2 small subunit	mnmE-WT	0.4927	0.00364703	0.0066374
CP037923.1	QCC33142.1	EKN05_017635	nrdD	CDS	anaerobic ribonucleoside-triphosphate reductase	mnmE-WT	0.262035	0.00366322	0.00666125
CP037923.1	QCC33293.1	EKN05_018575	hemE	CDS	uroporphyrinogen decarboxylase	mnmE-WT	-0.0882244	0.00370965	0.00673998
CP037923.1	QCC33203.1	EKN05_018030	lamB	CDS	maltoporin LamB	mnmE-WT	0.181538	0.0090683	0.0146029
CP037923.1	QCC31012.1	EKN05_004000	yfcG	CDS	GSH-dependent disulfide bond oxidoreductase	mnmE-WT	-0.163672	0.003733	0.00677659
CP037923.1	QCC31985.1	EKN05_010455	phoQ	CDS	Virulence sensor protein PhoQ	mnmE-WT	0.0975518	0.00373872	0.00677659
CP037924.1	QCC34415.1	EKN05_024725	mxiH	CDS	type III secretion system needle complex protein	mnmE-WT	-1.40236	0.00373924	0.00677659
CP037923.1	QCC34014.1	EKN05_022925	kdsC	CDS	3-deoxy-manno-octulosonate-8-phosphatase KdsC	mnmE-WT	0.408939	0.00376867	0.00682417
CP037923.1	QCC31857.1	EKN05_009705	yciW	CDS	CMD domain-containing protein	mnmE-WT	-0.195886	0.00386675	0.00699002
CP037923.1	QCC34043.1	EKN05_023090	rpsO	CDS	30S ribosomal protein S15	mnmE-WT	0.11593	0.00395543	0.00713235
CP037923.1	QCC33534.1	EKN05_020105	asnC	CDS	transcriptional regulator AsnC	mnmE-WT	0.160255	0.00404728	0.00729188
CP037923.1	QCC32220.1	EKN05_011955	ycaJ	CDS	replication-associated recombination protein A	mnmE-WT	0.0896672	0.00406938	0.00731944
CP037923.1	QCC32419.1	EKN05_013195	nagA	CDS	N-acetylglucosamine-6-phosphate deacetylase	mnmE-WT	0.11873	0.00411198	0.00738821
CP037923.1	QCC33701.1	EKN05_021145	yhjD	CDS	inner membrane protein YhjD	mnmE-WT	-0.435991	0.00412581	0.0074024
CP037923.1	QCC30974.1	EKN05_003790	fadI	CDS	acetyl-CoA C-acyltransferase FadI	mnmE-WT	0.173421	0.00417616	0.00748649
CP037923.1	QCC33086.1	EKN05_017260	EKN05_017260	CDS	bifunctional ADP-dependent NAD(P)H-hydrate dehydratase/NAD(P)H-hydrate epimerase	mnmE-WT	-0.216712	0.00418118	0.00748925
CP037923.1	QCC30450.1	EKN05_000540	EKN05_000540	CDS	protein GlcG	mnmE-WT	-0.148737	0.00421651	0.00754014
CP037923.1	QCC31073.1	EKN05_004340	gyrA	CDS	DNA gyrase subunit A	mnmE-WT	-0.105723	0.0042166	0.00754014
CP037923.1	QCC33365.1	EKN05_019045	xylB	CDS	xylulokinase	mnmE-WT	-0.134685	0.00422371	0.0075466
CP037923.1	QCC33597.1	EKN05_020515	EKN05_020515	CDS	DUF484 domain-containing protein	mnmE-WT	-0.215614	0.00426066	0.0076063
CP037924.1	QCC34356.1	EKN05_024200	finO	CDS	fertility inhibition protein FinO	mnmE-WT	-0.15236	0.00428415	0.0076419
CP037923.1	QCC32849.1	EKN05_015870	bamA	CDS	outer membrane protein assembly factor BamA	mnmE-WT	0.115584	0.00428856	0.00764344
CP037923.1	QCC32411.1	EKN05_013120	corC	CDS	magnesium/cobalt transporter CorC	mnmE-WT	0.0869421	0.00431519	0.00768453
CP037923.1	QCC30794.1	EKN05_002685	EKN05_002685	CDS	recombinase	mnmE-WT	0.197625	0.0104114	0.0165309
CP037923.1	QCC32055.1	EKN05_010875	mviN	CDS	lipid II flippase MurJ	mnmE-WT	0.205277	0.0104336	0.0165539
CP037923.1	QCC31419.1	EKN05_006690	ruvA	CDS	Holliday junction branch migration protein RuvA	mnmE-WT	0.104089	0.00434879	0.00773798
CP037923.1	QCC32476.1	EKN05_013550	nadA	CDS	quinolinate synthase NadA	mnmE-WT	-0.1839	0.0104894	0.0166056
CP037923.1	QCC32301.1	EKN05_012430	glnP	CDS	glutamine ABC transporter permease	mnmE-WT	0.151492	0.0043795	0.00777976
CP037923.1	QCC32222.1	EKN05_011965	ftsK	CDS	DNA translocase FtsK	mnmE-WT	-0.09603	0.00442639	0.00785657
CP037923.1	QCC30396.1	EKN05_000205	bacA	CDS	undecaprenyl-diphosphate phosphatase	mnmE-WT	0.173209	0.0106374	0.0168276
CP037923.1	QCC32552.1	EKN05_014115	cysS	CDS	cysteine--tRNA ligase	mnmE-WT	-0.0918737	0.00446184	0.00791296
CP037923.1	QCC33406.1	EKN05_019320	EKN05_019320	CDS	rhodanese-like domain-containing protein	mnmE-WT	0.113995	0.00447734	0.00793392
CP037923.1	QCC31704.1	EKN05_008695	cedA	CDS	cell division activator CedA	mnmE-WT	0.199394	0.0107358	0.0169458
CP037923.1	QCC32720.1	EKN05_015090	dinB	CDS	DNA polymerase IV	mnmE-WT	-0.108348	0.00449648	0.00796098
CP037923.1	QCC33090.1	EKN05_017305	psd	CDS	phosphatidylserine decarboxylase	mnmE-WT	0.0989456	0.00450001	0.00796098
CP037923.1	QCC30865.1	EKN05_003115	perM	CDS	AI-2E family transporter	mnmE-WT	0.223602	0.0108455	0.0170565
CP037923.1	QCC32013.1	EKN05_010640	lolC	CDS	lipoprotein-releasing ABC transporter permease subunit LolC	mnmE-WT	0.0899902	0.00453415	0.0080148
CP037923.1	QCC33215.1	EKN05_018095	dusA	CDS	tRNA dihydrouridine(20/20a) synthase DusA	mnmE-WT	0.165162	0.00455503	0.0080451
CP037923.1	QCC33675.1	EKN05_020975	fdnG	CDS	formate dehydrogenase-N subunit alpha	mnmE-WT	-0.11726	0.00463018	0.00817113
CP037923.1	QCC30379.1	EKN05_000080	ygjL	CDS	NADPH-dependent 2	mnmE-WT	-0.126639	0.00465484	0.00820793
CP037923.1	QCC33567.1	EKN05_020335	rep	CDS	ATP-dependent DNA helicase Rep	mnmE-WT	0.107761	0.00468408	0.00823924
CP037923.1	QCC32287.1	EKN05_012345	moeB	CDS	molybdopterin-synthase adenylyltransferase MoeB	mnmE-WT	-0.0900828	0.00470642	0.00827178
CP037923.1	QCC32650.1	EKN05_014665	nusB	CDS	transcription antitermination factor NusB	mnmE-WT	0.241033	0.00475085	0.00833624
CP037923.1	QCC33433.1	EKN05_019485	rph	CDS	ribonuclease PH	mnmE-WT	0.0880322	0.00475669	0.0083397
CP037923.1	QCC32415.1	EKN05_013140	ubiF	CDS	2-octaprenyl-3-methyl-6-methoxy-1	mnmE-WT	-0.0841008	0.00480206	0.0084124
CP037923.1	QCC32921.1	EKN05_016265	murG	CDS	undecaprenyldiphospho-muramoylpentapeptide beta-N-acetylglucosaminyltransferase	mnmE-WT	-0.090654	0.00488756	0.00855522
CP037923.1	QCC30586.1	EKN05_001370	tyrA	CDS	bifunctional chorismate mutase/prephenate dehydrogenase	mnmE-WT	-0.170215	0.004903	0.00857528
CP037923.1	QCC31717.1	EKN05_008775	astD	CDS	succinylglutamate-semialdehyde dehydrogenase	mnmE-WT	-0.208369	0.0116699	0.0182596
CP037923.1	QCC31479.1	EKN05_007165	EKN05_007165	CDS	DUF465 domain-containing protein	mnmE-WT	0.260839	0.00498662	0.00870738
CP037923.1	QCC33131.1	EKN05_017570	EKN05_017570	CDS	gamma-glutamylcyclotransferase	mnmE-WT	0.0881984	0.00499376	0.00871278
CP037923.1	QCC33253.1	EKN05_018315	proP	CDS	proline/glycine betaine transporter ProP	mnmE-WT	-0.178774	0.00500965	0.00873343
CP037923.1	QCC33968.1	EKN05_022675	csrD	CDS	RNase E specificity factor CsrD	mnmE-WT	-0.0918762	0.00504332	0.008785
CP037923.1	QCC34051.1	EKN05_023135	EKN05_023135	CDS	SCP2 domain-containing protein	mnmE-WT	-0.128577	0.00505063	0.00879062
CP037923.1	QCC33079.1	EKN05_017225	hflK	CDS	FtsH protease activity modulator HflK	mnmE-WT	-0.0879548	0.00511096	0.00888845
CP037923.1	QCC33180.1	EKN05_017895	uxuR	CDS	Uxu operon transcriptional regulator	mnmE-WT	0.126957	0.00512115	0.00889898
CP037923.1	QCC33294.1	EKN05_018580	nudC	CDS	NAD(+) diphosphatase	mnmE-WT	-0.1463	0.00512557	0.00889947
CP037923.1	QCC32038.1	EKN05_010770	plsX	CDS	phosphate acyltransferase PlsX	mnmE-WT	-0.246944	0.012184	0.0189951
CP037923.1	QCC30756.1	EKN05_002460	EKN05_002460	CDS	flavodoxin	mnmE-WT	-0.140894	0.00515922	0.00895068
CP037923.1	QCC30689.1	EKN05_001995	ftsB	CDS	cell division protein FtsB	mnmE-WT	0.331533	0.00519295	0.00900196
CP037923.1	QCC31824.1	EKN05_009500	ycjG	CDS	L-Ala-D/L-Glu epimerase	mnmE-WT	-0.14405	0.00520041	0.00900594
CP037923.1	QCC30463.1	EKN05_000620	ansB	CDS	L-asparaginase 2	mnmE-WT	-0.395208	0.00520362	0.00900594
CP037923.1	QCC32550.1	EKN05_014105	ybcJ	CDS	ribosome-associated protein YbcJ	mnmE-WT	-0.143972	0.00521833	0.00901595
CP037923.1	QCC32307.1	EKN05_012470	ybiX	CDS	PKHD-type hydroxylase YbiX	mnmE-WT	-0.161067	0.00521997	0.00901595
CP037923.1	QCC31005.1	EKN05_003965	hisJ	CDS	histidine ABC transporter substrate-binding protein HisJ	mnmE-WT	0.117776	0.00522197	0.00901595
CP037923.1	QCC32609.1	EKN05_014440	mdlB	CDS	SmdB family multidrug efflux ABC transporter permease/ATP-binding protein	mnmE-WT	-0.139464	0.00522654	0.00901662
CP037923.1	QCC31847.1	EKN05_009650	EKN05_009650	CDS	glutamine synthetase	mnmE-WT	0.430785	0.0124477	0.0193641
CP037923.1	QCC34001.1	EKN05_022850	gltD	CDS	glutamate synthase small subunit	mnmE-WT	-0.134589	0.00532069	0.00916436
CP037923.1	QCC31527.1	EKN05_007565	sufA	CDS	Fe-S cluster assembly scaffold SufA	mnmE-WT	-0.299071	0.00533865	0.00918553
CP037923.1	QCC31520.1	EKN05_007495	aroD	CDS	type I 3-dehydroquinate dehydratase	mnmE-WT	-0.112574	0.00545873	0.00937961
CP037924.1	QCC34417.1	EKN05_024735	ipgF	CDS	protein IpgF	mnmE-WT	0.109779	0.00551978	0.00947268
CP037923.1	QCC31903.1	EKN05_009985	tdk	CDS	thymidine kinase	mnmE-WT	0.101119	0.00553417	0.00948653
CP037923.1	QCC32617.1	EKN05_014480	ppiD	CDS	peptidylprolyl isomerase	mnmE-WT	-0.0964422	0.00555332	0.00951177
CP037923.1	QCC33000.1	EKN05_016735	robA	CDS	MDR efflux pump AcrAB transcriptional activator RobA	mnmE-WT	-0.0983532	0.0055701	0.00953293
CP037923.1	QCC30862.1	EKN05_003100	hda	CDS	DnaA inactivator Hda	mnmE-WT	0.125291	0.00558477	0.00955045
CP037923.1	QCC30983.1	EKN05_003845	smrB	CDS	endonuclease SmrB	mnmE-WT	0.118668	0.00565144	0.00965679
CP037923.1	QCC33464.1	EKN05_019695	EKN05_019695	CDS	DUF1198 domain-containing protein	mnmE-WT	0.222321	0.0133331	0.0206222
CP037923.1	QCC32955.1	EKN05_016480	kefC	CDS	glutathione-regulated potassium-efflux system protein KefC	mnmE-WT	-0.177244	0.00571514	0.00975789
CP037923.1	QCC32956.1	EKN05_016485	kefF	CDS	glutathione-regulated potassium-efflux system oxidoreductase KefF	mnmE-WT	-0.0803523	0.00577864	0.0098585
CP037923.1	QCC30997.1	EKN05_003915	EKN05_003915	CDS	DedA family protein	mnmE-WT	0.21318	0.0136133	0.0209952
CP037923.1	QCC30996.1	EKN05_003910	truA	CDS	tRNA pseudouridine(38-40) synthase TruA	mnmE-WT	0.0940168	0.00583303	0.00994339
CP037923.1	QCC31873.1	EKN05_009805	EKN05_009805	CDS	DUF2498 family protein	mnmE-WT	0.233544	0.00593941	0.0101167
CP037923.1	QCC31908.1	EKN05_010010	EKN05_010010	CDS	YchJ family protein	mnmE-WT	0.105862	0.00597034	0.0101614
CP037923.1	QCC33038.1	EKN05_016970	hpaE	CDS	5-carboxymethyl-2-hydroxymuconate semialdehyde dehydrogenase	mnmE-WT	0.206145	0.00600542	0.010213
CP037923.1	QCC34182.1	EKN05_009910	tonB	CDS	TonB system transport protein TonB	mnmE-WT	-0.14782	0.00601039	0.0102134
CP037923.1	QCC33544.1	EKN05_020160	atpD	CDS	F0F1 ATP synthase subunit beta	mnmE-WT	-0.0985694	0.00602865	0.0102364
CP037923.1	QCC34244.1	EKN05_017755	lptG	CDS	lipopolysaccharide ABC transporter permease LptG	mnmE-WT	0.111082	0.00603729	0.0102429
CP037923.1	QCC32925.1	EKN05_016290	murE	CDS	UDP-N-acetylmuramoyl-L-alanyl-D-glutamate--2	mnmE-WT	0.0832268	0.00605249	0.0102606
CP037923.1	QCC33020.1	EKN05_016850	yjjG	CDS	pyrimidine 5'-nucleotidase	mnmE-WT	-0.158966	0.0141425	0.0217182
CP037923.1	QCC33593.1	EKN05_020485	cyaY	CDS	iron donor protein CyaY	mnmE-WT	0.168251	0.006116	0.0103601
CP037923.1	QCC30999.1	EKN05_003925	folC	CDS	bifunctional tetrahydrofolate synthase/dihydrofolate synthase	mnmE-WT	0.129932	0.00612882	0.0103737
CP037923.1	QCC30462.1	EKN05_000615	EKN05_000615	CDS	DUF2884 family protein	mnmE-WT	0.162536	0.00621228	0.0105067
CP037923.1	QCC30390.1	EKN05_000165	rpsU	CDS	30S ribosomal protein S21	mnmE-WT	0.0827671	0.00623017	0.0105287
CP037923.1	QCC30759.1	EKN05_002475	syd	CDS	SecY-interacting protein	mnmE-WT	0.16661	0.0144942	0.0222107
CP037923.1	QCC30888.1	EKN05_003260	nudK	CDS	GDP-mannose pyrophosphatase NudK	mnmE-WT	0.286956	0.00628723	0.0106168
CP037923.1	QCC32874.1	EKN05_016010	hrpB	CDS	ATP-dependent helicase HrpB	mnmE-WT	-0.114886	0.00639727	0.0107811
CP037923.1	QCC31376.1	EKN05_006400	cutC	CDS	copper homeostasis protein CutC	mnmE-WT	-0.122862	0.00639954	0.0107811
CP037923.1	QCC32143.1	EKN05_011475	tusE	CDS	sulfurtransferase TusE	mnmE-WT	0.148653	0.00651792	0.0109719
CP037923.1	QCC33396.1	EKN05_019250	EKN05_019250	CDS	hypothetical protein	mnmE-WT	1.1146	0.006524	0.0109736
CP037923.1	QCC33961.1	EKN05_022640	dusB	CDS	tRNA dihydrouridine synthase DusB	mnmE-WT	0.243731	0.0065795	0.0110583
CP037923.1	QCC31968.1	EKN05_010365	minC	CDS	septum site-determining protein MinC	mnmE-WT	0.0990216	0.00665462	0.0111671
CP037923.1	QCC30876.1	EKN05_003185	gcvR	CDS	glycine cleavage system transcriptional repressor	mnmE-WT	-0.156236	0.0154437	0.0235818
CP037923.1	QCC31206.1	EKN05_005170	baeR	CDS	two-component system response regulator BaeR	mnmE-WT	-0.137026	0.00672601	0.0112781
CP037923.1	QCC30809.1	EKN05_002790	qseE	CDS	two component system sensor histidine kinase QseE/GlrK	mnmE-WT	0.136389	0.00675858	0.0113239
CP037923.1	QCC30543.1	EKN05_001125	ygeA	CDS	aspartate/glutamate racemase	mnmE-WT	-0.313284	0.0157448	0.0240075
CP037923.1	QCC33649.1	EKN05_020820	ntrB	CDS	nitrogen regulation protein NR(II)	mnmE-WT	0.0896743	0.0068871	0.0115303
CP037923.1	QCC32867.1	EKN05_015965	erpA	CDS	iron-sulfur cluster insertion protein ErpA	mnmE-WT	0.11304	0.0070406	0.0117604
CP037923.1	QCC33137.1	EKN05_017610	mpl	CDS	UDP-N-acetylmuramate:L-alanyl-gamma-D-glutamyl-meso-diaminopimelate ligase	mnmE-WT	0.200128	0.00704096	0.0117604
CP037923.1	QCC31636.1	EKN05_008235	EKN05_008235	CDS	trans-aconitate 2-methyltransferase	mnmE-WT	-0.202921	0.00707758	0.0118124
CP037923.1	QCC32999.1	EKN05_016730	creA	CDS	protein CreA	mnmE-WT	-0.101936	0.00713904	0.0119058
CP037923.1	QCC31890.1	EKN05_009900	yciB	CDS	septation protein A	mnmE-WT	0.158058	0.016756	0.0253518
CP037923.1	QCC30831.1	EKN05_002920	yfhO	CDS	IscS subfamily cysteine desulfurase	mnmE-WT	0.0935061	0.00738402	0.0123048
CP037923.1	QCC30761.1	EKN05_002485	ppnN	CDS	nucleotide 5'-monophosphate nucleosidase	mnmE-WT	-0.0924674	0.00743075	0.0123731
CP037923.1	QCC32078.1	EKN05_011030	mdoH	CDS	glucans biosynthesis glucosyltransferase MdoH	mnmE-WT	-0.081045	0.00748088	0.0124469
CP037923.1	QCC30566.1	EKN05_001260	mltA	CDS	murein transglycosylase A	mnmE-WT	-0.105094	0.00750966	0.0124852
CP037923.1	QCC32642.1	EKN05_014625	yajL	CDS	protein deglycase YajL	mnmE-WT	-0.200483	0.0076212	0.0126608
CP037923.1	QCC32846.1	EKN05_015855	fabZ	CDS	3-hydroxyacyl-ACP dehydratase FabZ	mnmE-WT	0.175538	0.00764542	0.0126913
CP037923.1	QCC33895.1	EKN05_022255	yheS	CDS	ABC transporter ATP-binding protein	mnmE-WT	0.0829388	0.00769143	0.012748
CP037923.1	QCC32662.1	EKN05_014730	malZ	CDS	maltodextrin glucosidase	mnmE-WT	-0.271059	0.0175542	0.0264111
CP037923.1	QCC31417.1	EKN05_006675	ruvC	CDS	crossover junction endodeoxyribonuclease RuvC	mnmE-WT	0.101832	0.00779412	0.0128983
CP037923.1	QCC32619.1	EKN05_014490	lon	CDS	endopeptidase La	mnmE-WT	0.0774166	0.00780946	0.0129012
CP037923.1	QCC31723.1	EKN05_008810	EKN05_008810	CDS	carboxymuconolactone decarboxylase family protein	mnmE-WT	0.196287	0.00781383	0.0129012
CP037923.1	QCC30547.1	EKN05_001145	aas	CDS	bifunctional acyl-ACP--phospholipid O-acyltransferase/long-chain-fatty-acid--ACP ligase	mnmE-WT	0.0798939	0.0078969	0.0130284
CP037923.1	QCC34248.1	EKN05_018325	pmrB	CDS	two-component system sensor histidine kinase PmrB	mnmE-WT	0.159271	0.0178806	0.0268645
CP037924.1	QCC34300.1	EKN05_023635	ipaH4.5	CDS	T3SS effector E3 ubiquitin-protein ligase IpaH4.5	mnmE-WT	-0.163422	0.0179011	0.0268765
CP037923.1	QCC33415.1	EKN05_019380	rfaF	CDS	ADP-heptose--LPS heptosyltransferase RfaF	mnmE-WT	-0.124862	0.00793115	0.0130661
CP037923.1	QCC30812.1	EKN05_002805	glnB	CDS	nitrogen regulatory protein P-II	mnmE-WT	-0.286064	0.00793724	0.0130661
CP037923.1	QCC33508.1	EKN05_019965	yieF	CDS	NAD(P)H-dependent chromate oxidoreductase YieF	mnmE-WT	0.104668	0.00793796	0.0130661
CP037923.1	QCC31915.1	EKN05_010055	narX	CDS	nitrate/nitrite two-component system sensor histidine kinase NarX	mnmE-WT	-0.0956048	0.0079942	0.0131486
CP037923.1	QCC33589.1	EKN05_020465	hemX	CDS	uroporphyrinogen-III C-methyltransferase	mnmE-WT	-0.0978917	0.00801486	0.0131725
CP037923.1	QCC33420.1	EKN05_019405	rfaY	CDS	lipopolysaccharide core heptose(II) kinase RfaY	mnmE-WT	-0.118458	0.00827428	0.0135597
CP037923.1	QCC31779.1	EKN05_009160	prc	CDS	carboxy terminal-processing peptidase	mnmE-WT	-0.128862	0.00827566	0.0135597
CP037923.1	QCC32713.1	EKN05_015055	lpcA	CDS	D-sedoheptulose 7-phosphate isomerase	mnmE-WT	0.0810709	0.00829681	0.0135741
CP037923.1	QCC31181.1	EKN05_005010	metG	CDS	methionine--tRNA ligase	mnmE-WT	-0.0790904	0.00829703	0.0135741
CP037923.1	QCC30885.1	EKN05_003230	EKN05_003230	CDS	ArsC family reductase	mnmE-WT	0.113741	0.00832112	0.0136032
CP037923.1	QCC31559.1	EKN05_007750	gloA	CDS	lactoylglutathione lyase	mnmE-WT	-0.0821628	0.00838152	0.0136915
CP037923.1	QCC30838.1	EKN05_002955	pepB	CDS	aminopeptidase PepB	mnmE-WT	0.0752458	0.00842607	0.0137538
CP037923.1	QCC32491.1	EKN05_013625	modC	CDS	molybdenum ABC transporter ATP-binding protein ModC	mnmE-WT	-0.205254	0.0084354	0.0137587
CP037923.1	QCC30567.1	EKN05_001265	tcdA	CDS	tRNA cyclic N6-threonylcarbamoyladenosine(37) synthase TcdA	mnmE-WT	-0.0827352	0.00844319	0.0137609
CP037923.1	QCC32056.1	EKN05_010880	mviM	CDS	Gfo/Idh/MocA family oxidoreductase	mnmE-WT	-0.14712	0.0189734	0.0283482
CP037923.1	QCC30925.1	EKN05_003485	ptsI	CDS	phosphoenolpyruvate-protein phosphotransferase PtsI	mnmE-WT	-0.11601	0.00846231	0.0137817
CP037923.1	QCC33853.1	EKN05_022035	mrcA	CDS	peptidoglycan glycosyltransferase/peptidoglycan DD-transpeptidase MrcA	mnmE-WT	-0.0923074	0.00848251	0.0138041
CP037923.1	QCC31741.1	EKN05_008935	ydjG	CDS	NADH-dependent methylglyoxal reductase	mnmE-WT	-0.145669	0.0192308	0.028673
CP037923.1	QCC33092.1	EKN05_017320	epmA	CDS	elongation factor P--(R)-beta-lysine ligase	mnmE-WT	-0.142903	0.00859434	0.0139755
CP037923.1	QCC30783.1	EKN05_002620	rseA	CDS	anti-sigma-E factor RseA	mnmE-WT	-0.205407	0.00860603	0.013984
CP037923.1	QCC31612.1	EKN05_008080	mlc	CDS	DNA-binding transcriptional repressor Mlc	mnmE-WT	0.092921	0.00866591	0.0140707
CP037923.1	QCC33689.1	EKN05_021065	cpxA	CDS	envelope stress sensor histidine kinase CpxA	mnmE-WT	-0.0747594	0.00872987	0.0141638
CP037923.1	QCC32823.1	EKN05_015705	yafC	CDS	LysR family transcriptional regulator	mnmE-WT	0.0848017	0.00880502	0.014275
CP037923.1	QCC33308.1	EKN05_018655	secE	CDS	preprotein translocase subunit SecE	mnmE-WT	0.12436	0.00883643	0.0143067
CP037923.1	QCC33023.1	EKN05_016865	rsmC	CDS	16S rRNA (guanine(1207)-N(2))-methyltransferase RsmC	mnmE-WT	0.0893027	0.00883784	0.0143067
CP037923.1	QCC32819.1	EKN05_015685	gloB	CDS	hydroxyacylglutathione hydrolase	mnmE-WT	0.122263	0.00887626	0.0143581
CP037923.1	QCC30848.1	EKN05_003010	bamB	CDS	outer membrane protein assembly factor BamB	mnmE-WT	-0.0748883	0.00892917	0.014422
CP037923.1	QCC33618.1	EKN05_020625	udp	CDS	uridine phosphorylase	mnmE-WT	0.110539	0.00895617	0.0144441
CP037923.1	QCC31776.1	EKN05_009145	kdgR	CDS	DNA-binding transcriptional regulator KdgR	mnmE-WT	0.157988	0.00895628	0.0144441
CP037923.1	QCC34234.1	EKN05_016330	ilvN	CDS	acetolactate synthase small subunit	mnmE-WT	-0.376479	0.0200918	0.0298535
CP037923.1	QCC33662.1	EKN05_020890	yihT	CDS	sulfofructosephosphate aldolase	mnmE-WT	0.141781	0.0201098	0.0298596
CP037923.1	QCC33297.1	EKN05_018600	thiF	CDS	thiazole biosynthesis adenylyltransferase ThiF	mnmE-WT	-0.360492	0.0201531	0.0299033
CP037923.1	QCC31935.1	EKN05_010165	ychF	CDS	redox-regulated ATPase YchF	mnmE-WT	0.0987972	0.00904358	0.014574
CP037923.1	QCC32731.1	EKN05_015155	proA	CDS	glutamate-5-semialdehyde dehydrogenase	mnmE-WT	-0.0900304	0.00907672	0.0146055
CP037923.1	QCC32242.1	EKN05_012085	ybjT	CDS	SDR family oxidoreductase	mnmE-WT	0.144535	0.0203664	0.030199
CP037923.1	QCC32444.1	EKN05_013345	phrB	CDS	deoxyribodipyrimidine photo-lyase	mnmE-WT	-0.34686	0.0091576	0.0147247
CP037923.1	QCC33580.1	EKN05_020400	wecE	CDS	dTDP-4-amino-4	mnmE-WT	0.0789364	0.00936449	0.0150461
CP037923.1	QCC31530.1	EKN05_007580	sufD	CDS	Fe-S cluster assembly protein SufD	mnmE-WT	-0.428672	0.00947431	0.0152063
CP037923.1	QCC30887.1	EKN05_003255	yffG	CDS	oxidoreductase FeS-binding subunit	mnmE-WT	-0.194158	0.00948229	0.0152063
CP037923.1	QCC32028.1	EKN05_010720	ycfH	CDS	metal-dependent hydrolase	mnmE-WT	0.0895553	0.0094854	0.0152063
CP037923.1	QCC32196.1	EKN05_011775	EKN05_011775	CDS	protein YcaR	mnmE-WT	0.412561	0.00972605	0.0155805
CP037923.1	QCC34112.1	EKN05_001510	lhgO	CDS	L-2-hydroxyglutarate oxidase	mnmE-WT	-0.0817435	0.0097876	0.0156674
CP037923.1	QCC33573.1	EKN05_020365	wecA	CDS	UDP-N-acetylglucosamine--undecaprenyl-phosphate N-acetylglucosaminephosphotransferase	mnmE-WT	0.0810266	0.00986167	0.0157743
CP037923.1	QCC31476.1	EKN05_007150	EKN05_007150	CDS	LysR family transcriptional regulator	mnmE-WT	0.18938	0.0218474	0.0322175
CP037923.1	QCC33210.1	EKN05_018070	dinF	CDS	MATE family efflux transporter DinF	mnmE-WT	0.256263	0.021876	0.0322376
CP037923.1	QCC30752.1	EKN05_002440	barA	CDS	two-component sensor histidine kinase BarA	mnmE-WT	0.0824199	0.00993652	0.0158822
CP037923.1	QCC32006.1	EKN05_010605	potB	CDS	spermidine/putrescine ABC transporter permease PotB	mnmE-WT	0.150906	0.0219885	0.0323369
CP037923.1	QCC31159.1	EKN05_004825	bglX	CDS	beta-glucosidase BglX	mnmE-WT	0.0863356	0.0100422	0.0160392
CP037923.1	QCC32331.1	EKN05_012600	bioD	CDS	ATP-dependent dethiobiotin synthetase BioD	mnmE-WT	-0.171348	0.0222105	0.0325744
CP037923.1	QCC31093.1	EKN05_004460	napG	CDS	ferredoxin-type protein NapG	mnmE-WT	0.173691	0.010072	0.0160749
CP037923.1	QCC34172.1	EKN05_008655	pfkB	CDS	6-phosphofructokinase II	mnmE-WT	-0.0843389	0.0100977	0.0161039
CP037923.1	QCC32068.1	EKN05_010945	EKN05_010945	CDS	rhodanese-related sulfurtransferase	mnmE-WT	-0.101714	0.0101209	0.016129
CP037923.1	QCC32274.1	EKN05_012270	EKN05_012270	CDS	serine-type D-Ala-D-Ala carboxypeptidase	mnmE-WT	-0.174498	0.010141	0.0161491
CP037923.1	QCC30697.1	EKN05_002045	cysI	CDS	assimilatory sulfite reductase (NADPH) hemoprotein subunit	mnmE-WT	-0.0834314	0.0101635	0.016173
CP037923.1	QCC30766.1	EKN05_002510	bamD	CDS	outer membrane protein assembly factor BamD	mnmE-WT	0.179878	0.0101778	0.0161838
CP037923.1	QCC34024.1	EKN05_022980	ispB	CDS	octaprenyl-diphosphate synthase	mnmE-WT	0.171341	0.0103846	0.0165004
CP037923.1	QCC32058.1	EKN05_010890	rimJ	CDS	30S ribosomal protein S5 alanine N-acetyltransferase	mnmE-WT	0.102985	0.010466	0.0165854
CP037923.1	QCC31562.1	EKN05_007765	EKN05_007765	CDS	DUF1289 domain-containing protein	mnmE-WT	-0.313549	0.0229975	0.0335686
CP037923.1	QCC34140.1	EKN05_005415	rfbG	CDS	glycosyltransferase	mnmE-WT	0.109535	0.0104689	0.0165854
CP037923.1	QCC32030.1	EKN05_010730	tmk	CDS	dTMP kinase	mnmE-WT	0.125448	0.0106527	0.0168394
CP037923.1	QCC30970.1	EKN05_003770	mlaA	CDS	phospholipid-binding lipoprotein MlaA	mnmE-WT	0.0706988	0.0106629	0.0168432
CP037923.1	QCC33622.1	EKN05_020645	ubiB	CDS	ubiquinone biosynthesis regulatory protein kinase UbiB	mnmE-WT	-0.117229	0.0107494	0.016955
CP037923.1	QCC30995.1	EKN05_003905	usg	CDS	aspartate-semialdehyde dehydrogenase	mnmE-WT	0.152878	0.0107611	0.016961
CP037923.1	QCC32644.1	EKN05_014635	xseB	CDS	exodeoxyribonuclease VII small subunit	mnmE-WT	1.07255	0.0108162	0.0170254
CP037923.1	QCC33073.1	EKN05_017195	rlmB	CDS	23S rRNA (guanosine(2251)-2'-O)-methyltransferase RlmB	mnmE-WT	0.174515	0.0108178	0.0170254
CP037923.1	QCC30811.1	EKN05_002800	glrR	CDS	two-component system response regulator GlrR	mnmE-WT	0.127762	0.0108746	0.0170898
CP037923.1	QCC31250.1	EKN05_005470	hisF	CDS	imidazole glycerol phosphate synthase subunit HisF	mnmE-WT	-0.11113	0.0108865	0.017096
CP037923.1	QCC33279.1	EKN05_018465	yjbB	CDS	Na/Pi cotransporter family protein	mnmE-WT	-0.356758	0.0238751	0.0347084
CP037923.1	QCC30649.1	EKN05_001760	hypF	CDS	carbamoyltransferase HypF	mnmE-WT	-0.152208	0.0110477	0.0173365
CP037923.1	QCC30835.1	EKN05_002940	hscA	CDS	Fe-S protein assembly chaperone HscA	mnmE-WT	0.118197	0.0111231	0.0174421
CP037923.1	QCC32198.1	EKN05_011785	lpxK	CDS	tetraacyldisaccharide 4'-kinase	mnmE-WT	0.0889336	0.0113453	0.0177776
CP037923.1	QCC31447.1	EKN05_006905	ogt	CDS	methylated-DNA--[protein]-cysteine S-methyltransferase	mnmE-WT	0.176878	0.011367	0.0177986
CP037923.1	QCC30655.1	EKN05_001790	EKN05_001790	CDS	cytoplasmic protein	mnmE-WT	-0.13229	0.0248257	0.0359446
CP037923.1	QCC31914.1	EKN05_010050	narK	CDS	nitrate transporter NarK	mnmE-WT	-0.208478	0.0117033	0.0182987
CP037923.1	QCC32438.1	EKN05_013310	EKN05_013310	CDS	DUF2517 family protein	mnmE-WT	-0.210718	0.0254355	0.0367781
CP037923.1	QCC33431.1	EKN05_019475	slmA	CDS	nucleoid occlusion factor SlmA	mnmE-WT	0.0796588	0.0117307	0.0183281
CP037923.1	QCC31578.1	EKN05_007870	rsxD	CDS	electron transport complex subunit RsxD	mnmE-WT	0.169568	0.0254802	0.036818
CP037923.1	QCC32166.1	EKN05_011595	ycbX	CDS	6-N-hydroxylaminopurine resistance protein YcbX	mnmE-WT	-0.0968227	0.0119104	0.0185954
CP037923.1	QCC31635.1	EKN05_008230	EKN05_008230	CDS	hypothetical protein	mnmE-WT	0.223046	0.0258438	0.0372434
CP037923.1	QCC30790.1	EKN05_002655	recO	CDS	DNA repair protein RecO	mnmE-WT	-0.132073	0.0259177	0.0373
CP037923.1	QCC32387.1	EKN05_012990	EKN05_012990	CDS	DUF493 family protein	mnmE-WT	0.173163	0.0120159	0.0187465
CP037923.1	QCC31375.1	EKN05_006395	EKN05_006395	CDS	VOC family protein	mnmE-WT	0.129595	0.0262923	0.0377886
CP037923.1	QCC32229.1	EKN05_012010	clpA	CDS	ATP-dependent Clp protease ATP-binding subunit ClpA	mnmE-WT	0.0853841	0.0121986	0.0190041
CP037923.1	QCC33230.1	EKN05_018185	EKN05_018185	CDS	Na+/H+ antiporter	mnmE-WT	0.119476	0.0122123	0.0190117
CP037923.1	QCC30478.1	EKN05_000700	EKN05_000700	CDS	SprT family zinc-dependent metalloprotease	mnmE-WT	0.150581	0.0269059	0.0385932
CP037923.1	QCC31780.1	EKN05_009165	proQ	CDS	RNA chaperone ProQ	mnmE-WT	0.0942912	0.0124863	0.0194101
CP037923.1	QCC31917.1	EKN05_010065	ychO	CDS	inverse autotransporter invasin YchO	mnmE-WT	-0.131688	0.0269577	0.0386417
CP037923.1	QCC33668.1	EKN05_020920	dtd	CDS	D-tyrosyl-tRNA(Tyr) deacylase	mnmE-WT	-0.0818477	0.0126726	0.0196855
CP037923.1	QCC33426.1	EKN05_019440	coaD	CDS	pantetheine-phosphate adenylyltransferase	mnmE-WT	0.143649	0.0272956	0.0390742
CP037923.1	QCC33284.1	EKN05_018505	EKN05_018505	CDS	acetyltransferase	mnmE-WT	-0.174873	0.0275153	0.0393625
CP037923.1	QCC32258.1	EKN05_012185	potF	CDS	spermidine/putrescine ABC transporter substrate-binding protein PotF	mnmE-WT	-0.224938	0.0128691	0.0199763
CP037923.1	QCC31416.1	EKN05_006670	EKN05_006670	CDS	YebC/PmpR family DNA-binding transcriptional regulator	mnmE-WT	-0.109713	0.0129411	0.0200736
CP037923.1	QCC33612.1	EKN05_020595	pldB	CDS	lysophospholipase L2	mnmE-WT	-0.218352	0.0281752	0.0401075
CP037923.1	QCC31626.1	EKN05_008175	marC	CDS	NAAT family transporter MarC	mnmE-WT	-0.168483	0.0281962	0.0401075
CP037923.1	QCC31065.1	EKN05_004285	glpQ	CDS	glycerophosphodiester phosphodiesterase	mnmE-WT	-0.187389	0.0131443	0.0203742
CP037923.1	QCC34281.1	EKN05_021610	yhhJ	CDS	ABC-2 transporter permease	mnmE-WT	-0.197478	0.0131991	0.0204443
CP037923.1	QCC30828.1	EKN05_002905	suhB	CDS	inositol-1-monophosphatase	mnmE-WT	0.0768157	0.0132315	0.0204798
CP037923.1	QCC33690.1	EKN05_021070	cpxR	CDS	envelope stress response regulator transcription factor CpxR	mnmE-WT	-0.0770415	0.0133793	0.0206789
CP037923.1	QCC30845.1	EKN05_002995	ispG	CDS	flavodoxin-dependent (E)-4-hydroxy-3-methylbut-2-enyl-diphosphate synthase	mnmE-WT	0.0850681	0.0134302	0.0207427
CP037923.1	QCC32553.1	EKN05_014120	ppiB	CDS	peptidylprolyl isomerase B	mnmE-WT	0.110059	0.0134723	0.0207927
CP037923.1	QCC31032.1	EKN05_004100	nuoH	CDS	NADH-quinone oxidoreductase subunit NuoH	mnmE-WT	0.140864	0.0289557	0.0409873
CP037923.1	QCC33615.1	EKN05_020610	metR	CDS	HTH-type transcriptional regulator MetR	mnmE-WT	-0.134794	0.0291342	0.0412128
CP037923.1	QCC32674.1	EKN05_014805	aroL	CDS	shikimate kinase AroL	mnmE-WT	0.142291	0.0136481	0.0210339
CP037923.1	QCC32334.1	EKN05_012620	bioA	CDS	adenosylmethionine--8-amino-7-oxononanoate transaminase	mnmE-WT	0.137427	0.0293767	0.0415286
CP037923.1	QCC33917.1	EKN05_022375	rpsS	CDS	30S ribosomal protein S19	mnmE-WT	0.0972651	0.0137716	0.0212091
CP037923.1	QCC33621.1	EKN05_020640	ubiJ	CDS	ubiquinone biosynthesis protein UbiJ	mnmE-WT	0.125411	0.02942	0.0415588
CP037923.1	QCC32838.1	EKN05_015815	tilS	CDS	tRNA lysidine(34) synthetase TilS	mnmE-WT	0.090425	0.0138305	0.0212846
CP037923.1	QCC32310.1	EKN05_012485	EKN05_012485	CDS	malate/lactate/ureidoglycolate dehydrogenase	mnmE-WT	-0.161509	0.013902	0.0213793
CP037923.1	QCC33050.1	EKN05_017055	EKN05_017055	CDS	restriction endonuclease subunit S	mnmE-WT	-0.193101	0.014023	0.02155
CP037923.1	QCC31265.1	EKN05_005580	EKN05_005580	CDS	hypothetical protein	mnmE-WT	0.142989	0.0298878	0.042168
CP037923.1	QCC30544.1	EKN05_001130	lysR	CDS	LysR family transcriptional regulator	mnmE-WT	-0.126068	0.0300154	0.0423203
CP037923.1	QCC33785.1	EKN05_021685	zntA	CDS	Zn(II)/Cd(II)/Pb(II) translocating P-type ATPase ZntA	mnmE-WT	-0.13723	0.0141925	0.0217794
CP037923.1	QCC30615.1	EKN05_001545	EKN05_001545	CDS	transcriptional regulator	mnmE-WT	0.353571	0.0303733	0.0427409
CP037923.1	QCC33922.1	EKN05_022400	rpsQ	CDS	30S ribosomal protein S17	mnmE-WT	0.112485	0.0143228	0.0219637
CP037923.1	QCC33648.1	EKN05_020815	glnG	CDS	nitrogen regulation protein NR(I)	mnmE-WT	-0.0890647	0.014627	0.0223982
CP037923.1	QCC32878.1	EKN05_016030	gluQRS	CDS	tRNA glutamyl-Q(34) synthetase GluQRS	mnmE-WT	0.107354	0.0147691	0.0225998
CP037923.1	QCC31016.1	EKN05_004020	yfcC	CDS	putative basic amino acid antiporter YfcC	mnmE-WT	0.265936	0.015039	0.0229964
CP037923.1	QCC31085.1	EKN05_004415	ada	CDS	bifunctional DNA-binding transcriptional regulator/O6-methylguanine-DNA methyltransferase Ada	mnmE-WT	-0.143493	0.0153624	0.0234743
CP037923.1	QCC33626.1	EKN05_020665	tatD	CDS	3'-5' ssDNA/RNA exonuclease TatD	mnmE-WT	0.249213	0.0156656	0.0239036
CP037923.1	QCC32569.1	EKN05_014225	fetA	CDS	iron ABC transporter ATP-binding protein FetA	mnmE-WT	0.0838085	0.0158004	0.0240752
CP037923.1	QCC32904.1	EKN05_016175	ampD	CDS	1	mnmE-WT	-0.141842	0.0333728	0.0464157
CP037923.1	QCC32873.1	EKN05_016005	mrcB	CDS	bifunctional glycosyl transferase/transpeptidase	mnmE-WT	0.0835735	0.015966	0.0243103
CP037923.1	QCC33823.1	EKN05_021885	glpG	CDS	rhomboid family intramembrane serine protease GlpG	mnmE-WT	0.123197	0.0336114	0.0467174
CP037923.1	QCC33113.1	EKN05_017440	yjdC	CDS	transcriptional regulator	mnmE-WT	-0.13272	0.0160036	0.0243504
CP037923.1	QCC32007.1	EKN05_010610	potC	CDS	spermidine/putrescine ABC transporter permease PotC	mnmE-WT	0.0820371	0.0161751	0.0245939
CP037923.1	QCC33613.1	EKN05_020600	yigL	CDS	sugar/pyridoxal phosphate phosphatase YigL	mnmE-WT	0.116119	0.0162787	0.0247339
CP037923.1	QCC33019.1	EKN05_016845	prfC	CDS	peptide chain release factor 3	mnmE-WT	0.0904098	0.0163757	0.0248638
CP037923.1	QCC33944.1	EKN05_022510	trkA	CDS	Trk system potassium transporter TrkA	mnmE-WT	0.0868116	0.0165152	0.0250543
CP037923.1	QCC31294.1	EKN05_005840	zinT	CDS	metal-binding protein ZinT	mnmE-WT	-0.0934161	0.0165244	0.0250543
CP037923.1	QCC31756.1	EKN05_009030	yeaY	CDS	Slp family lipoprotein YeaY	mnmE-WT	0.109947	0.0165977	0.0251476
CP037923.1	QCC33559.1	EKN05_020295	ilvG	CDS	acetolactate synthase 2 catalytic subunit	mnmE-WT	-0.14641	0.0166785	0.0252523
CP037923.1	QCC31122.1	EKN05_004620	yeiP	CDS	elongation factor P-like protein YeiP	mnmE-WT	-0.0810782	0.0167858	0.0253792
CP037923.1	QCC32244.1	EKN05_012100	EKN05_012100	CDS	heavy metal-binding domain-containing protein	mnmE-WT	-0.159378	0.0353916	0.0489077
CP037923.1	QCC32859.1	EKN05_015920	glnD	CDS	bifunctional uridylyltransferase/uridylyl-removing protein GlnD	mnmE-WT	0.0724918	0.0169928	0.025674
CP037923.1	QCC31841.1	EKN05_009620	pspF	CDS	phage shock protein operon transcriptional activator	mnmE-WT	-0.0859429	0.0170702	0.0257729
CP037923.1	QCC33496.1	EKN05_019890	dnaA	CDS	chromosomal replication initiator protein DnaA	mnmE-WT	0.0714589	0.0171497	0.0258748
CP037923.1	QCC31596.1	EKN05_007985	tus	CDS	DNA replication terminus site-binding protein	mnmE-WT	0.184097	0.0357977	0.0494055
CP037923.1	QCC34256.1	EKN05_019470	dut	CDS	dUTP diphosphatase	mnmE-WT	-0.0897358	0.0172827	0.0260571
CP037923.1	QCC31593.1	EKN05_007970	manA	CDS	mannose-6-phosphate isomerase	mnmE-WT	0.0781429	0.0173726	0.0261744
CP037923.1	QCC30920.1	EKN05_003455	cysA	CDS	sulfate/thiosulfate ABC transporter ATP-binding protein CysA	mnmE-WT	-0.134276	0.0175175	0.0263742
CP037923.1	QCC33004.1	EKN05_016760	ettA	CDS	energy-dependent translational throttle protein EttA	mnmE-WT	-0.0865519	0.0178741	0.0268645
CP037923.1	QCC33310.1	EKN05_018690	birA	CDS	bifunctional biotin--[acetyl-CoA-carboxylase] ligase/biotin operon repressor BirA	mnmE-WT	-0.22937	0.0180048	0.0270135
CP037923.1	QCC34118.1	EKN05_002285	EKN05_002285	CDS	antitermination protein	mnmE-WT	-0.190463	0.0374569	0.0515961
CP037923.1	QCC33623.1	EKN05_020650	tatA	CDS	Sec-independent protein translocase subunit TatA	mnmE-WT	0.44875	0.0181307	0.0271834
CP037923.1	QCC30625.1	EKN05_001595	proV	CDS	proline/glycine betaine ABC transporter ATP-binding protein ProV	mnmE-WT	0.0900597	0.018288	0.0274002
CP037923.1	QCC33834.1	EKN05_021940	bioH	CDS	pimeloyl-ACP methyl ester esterase BioH	mnmE-WT	0.113723	0.0384519	0.0528315
CP037923.1	QCC31984.1	EKN05_010450	phoP	CDS	two-component system response regulator PhoP	mnmE-WT	-0.0700694	0.0186882	0.0279803
CP037923.1	QCC30602.1	EKN05_001455	bamE	CDS	outer membrane protein assembly factor BamE	mnmE-WT	0.131265	0.0388579	0.0532873
CP037923.1	QCC33792.1	EKN05_021720	ftsX	CDS	cell division protein FtsX	mnmE-WT	-0.0716238	0.0188852	0.0282557
CP037923.1	QCC32893.1	EKN05_016115	EKN05_016115	CDS	hypothetical protein	mnmE-WT	-0.19834	0.0189687	0.0283482
CP037923.1	QCC34015.1	EKN05_022930	kdsD	CDS	arabinose-5-phosphate isomerase KdsD	mnmE-WT	-0.0702771	0.0190157	0.0283917
CP037923.1	QCC33884.1	EKN05_022200	ppiA	CDS	peptidylprolyl isomerase A	mnmE-WT	0.093225	0.0192253	0.028673
CP037923.1	QCC30411.1	EKN05_000300	nudF	CDS	ADP-ribose diphosphatase	mnmE-WT	-0.184624	0.0192903	0.0287419
CP037923.1	QCC32278.1	EKN05_012295	rimO	CDS	30S ribosomal protein S12 methylthiotransferase RimO	mnmE-WT	0.0806085	0.0195607	0.0291246
CP037923.1	QCC33617.1	EKN05_020620	ysgA	CDS	dienelactone hydrolase family protein	mnmE-WT	-0.144682	0.0405605	0.0554456
CP037923.1	QCC32680.1	EKN05_014840	iraP	CDS	anti-adapter protein IraP	mnmE-WT	0.250606	0.0198789	0.0295779
CP037923.1	QCC34018.1	EKN05_022945	mlaE	CDS	lipid asymmetry maintenance ABC transporter permease subunit MlaE	mnmE-WT	0.13014	0.0408653	0.0557547
CP037923.1	QCC30550.1	EKN05_001165	EKN05_001165	CDS	TerC family protein	mnmE-WT	0.229523	0.0408902	0.0557547
CP037923.1	QCC33068.1	EKN05_017160	bsmA	CDS	biofilm peroxide resistance protein BsmA	mnmE-WT	-0.15482	0.019898	0.0295859
CP037923.1	QCC30782.1	EKN05_002615	rpoE	CDS	RNA polymerase sigma factor RpoE	mnmE-WT	-0.180314	0.0206974	0.0306686
CP037923.1	QCC33693.1	EKN05_021090	sbp	CDS	sulfate ABC transporter substrate-binding protein	mnmE-WT	-0.0761857	0.0212662	0.0314897
CP037923.1	QCC32645.1	EKN05_014640	ispA	CDS	(2E	mnmE-WT	0.103797	0.0213216	0.03155
CP037923.1	QCC32447.1	EKN05_013360	pxpB	CDS	5-oxoprolinase subunit PxpB	mnmE-WT	-0.111821	0.043619	0.0590269
CP037923.1	QCC31420.1	EKN05_006695	ruvB	CDS	Holliday junction branch migration DNA helicase RuvB	mnmE-WT	-0.0818549	0.0215124	0.0318106
CP037923.1	QCC33889.1	EKN05_022225	EKN05_022225	CDS	hypothetical protein	mnmE-WT	-0.0608294	0.0215743	0.0318733
CP037923.1	QCC30571.1	EKN05_001285	gcvA	CDS	transcriptional regulator GcvA	mnmE-WT	0.0818343	0.0215844	0.0318733
CP037923.1	QCC31839.1	EKN05_009610	pspB	CDS	envelope stress response membrane protein PspB	mnmE-WT	0.140977	0.0440338	0.0595133
CP037923.1	QCC32012.1	EKN05_010635	lolD	CDS	lipoprotein-releasing ABC transporter ATP-binding protein LolD	mnmE-WT	-0.0819494	0.0217022	0.0320253
CP037923.1	QCC34237.1	EKN05_016530	caiC	CDS	crotonobetaine/carnitine-CoA ligase	mnmE-WT	0.249108	0.0219103	0.032266
CP037923.1	QCC33641.1	EKN05_020780	yihG	CDS	acyltransferase	mnmE-WT	0.215596	0.0446251	0.0602369
CP037923.1	QCC33402.1	EKN05_019300	cysE	CDS	serine O-acetyltransferase	mnmE-WT	0.119837	0.0219442	0.0322938
CP037923.1	QCC31644.1	EKN05_008290	rspA	CDS	starvation-sensing protein RspA	mnmE-WT	0.100903	0.022046	0.0323993
CP037923.1	QCC33249.1	EKN05_018295	yjdN	CDS	VOC family metalloprotein YjdN	mnmE-WT	-0.100505	0.0221049	0.0324638
CP037923.1	QCC34052.1	EKN05_023140	EKN05_023140	CDS	N-acetyltransferase	mnmE-WT	0.0714073	0.0221394	0.0324923
CP037923.1	QCC31045.1	EKN05_004175	menH	CDS	2-succinyl-6-hydroxy-2	mnmE-WT	0.233895	0.0452085	0.0609861
CP037923.1	QCC31916.1	EKN05_010060	narL	CDS	two-component system response regulator NarL	mnmE-WT	-0.0880027	0.0223207	0.0327138
CP037923.1	QCC32570.1	EKN05_014230	ybbK	CDS	SPFH/Band 7/PHB domain protein	mnmE-WT	0.0765411	0.0223412	0.0327215
CP037923.1	QCC33860.1	EKN05_022070	aroB	CDS	3-dehydroquinate synthase	mnmE-WT	0.0922476	0.0223945	0.0327711
CP037923.1	QCC30919.1	EKN05_003450	cysW	CDS	sulfate ABC transporter permease	mnmE-WT	-0.0711981	0.0224055	0.0327711
CP037923.1	QCC31525.1	EKN05_007555	menI	CDS	1	mnmE-WT	0.107045	0.0455294	0.0612654
CP037923.1	QCC33555.1	EKN05_020270	hdfR	CDS	HTH-type transcriptional regulator HdfR	mnmE-WT	0.117642	0.0225175	0.0329125
CP037923.1	QCC30511.1	EKN05_000890	rpiA	CDS	ribose-5-phosphate isomerase RpiA	mnmE-WT	-0.0796402	0.0227903	0.0332886
CP037923.1	QCC33918.1	EKN05_022380	rplV	CDS	50S ribosomal protein L22	mnmE-WT	0.0830468	0.0231121	0.033713
CP037923.1	QCC32388.1	EKN05_012995	dacA	CDS	serine-type D-Ala-D-Ala carboxypeptidase	mnmE-WT	-0.0671076	0.0232242	0.0338536
CP037923.1	QCC32147.1	EKN05_011495	EKN05_011495	CDS	CoA-binding protein	mnmE-WT	-0.0609674	0.0232752	0.033901
CP037923.1	QCC33897.1	EKN05_022270	EKN05_022270	CDS	YheV family putative metal-binding protein	mnmE-WT	0.153067	0.0232883	0.033901
CP037923.1	QCC32575.1	EKN05_014255	copA	CDS	copper-exporting P-type ATPase CopA	mnmE-WT	0.104245	0.0237634	0.0345693
CP037923.1	QCC30634.1	EKN05_001655	yqaB	CDS	fructose-1-phosphate/6-phosphogluconate phosphatase	mnmE-WT	-0.109982	0.0485577	0.0648943
CP037923.1	QCC30886.1	EKN05_003245	acrD	CDS	multidrug efflux RND transporter permease AcrD	mnmE-WT	0.0916108	0.0241413	0.0350716
CP037923.1	QCC31586.1	EKN05_007915	malY	CDS	bifunctional maltose regulon transcriptional repressor/cystathionine beta-lyase MalY	mnmE-WT	-0.107139	0.0486514	0.0649792
CP037923.1	QCC30699.1	EKN05_002055	queD	CDS	6-carboxytetrahydropterin synthase QueD	mnmE-WT	-0.0861063	0.0243048	0.0352854
CP037923.1	QCC30745.1	EKN05_002400	queE	CDS	7-carboxy-7-deazaguanine synthase QueE	mnmE-WT	-0.0856941	0.0244877	0.035527
CP037923.1	QCC32936.1	EKN05_016380	sgrR	CDS	HTH-type transcriptional regulator SgrR	mnmE-WT	0.0689767	0.0245167	0.0355451
CP037923.1	QCC32852.1	EKN05_015885	ispU	CDS	(2E	mnmE-WT	0.0857242	0.0245816	0.0356153
CP037923.1	QCC32618.1	EKN05_014485	hupB	CDS	DNA-binding protein HU-beta	mnmE-WT	0.277636	0.0251381	0.0363726
CP037923.1	QCC32572.1	EKN05_014240	cueR	CDS	HTH-type transcriptional regulator CueR	mnmE-WT	0.10405	0.0256972	0.0371067
CP037923.1	QCC32022.1	EKN05_010685	nagZ	CDS	beta-N-acetylhexosaminidase	mnmE-WT	-0.0721871	0.0257507	0.0371504
CP037923.1	QCC30646.1	EKN05_001740	gutQ	CDS	arabinose-5-phosphate isomerase GutQ	mnmE-WT	0.0621025	0.025762	0.0371504
CP037923.1	QCC32876.1	EKN05_016020	sfsA	CDS	DNA/RNA nuclease SfsA	mnmE-WT	0.0913288	0.025911	0.0373
CP037923.1	QCC31688.1	EKN05_008575	btuD	CDS	vitamin B12 ABC transporter ATP-binding protein BtuD	mnmE-WT	-0.100371	0.0259606	0.0373367
CP037923.1	QCC33635.1	EKN05_020710	hemG	CDS	menaquinone-dependent protoporphyrinogen IX dehydrogenase	mnmE-WT	-0.069512	0.0263125	0.0377924
CP037923.1	QCC30772.1	EKN05_002560	EKN05_002560	CDS	DTW domain-containing protein	mnmE-WT	0.101544	0.0528149	0.0698897
CP037923.1	QCC30989.1	EKN05_003875	EKN05_003875	CDS	YfcL family protein	mnmE-WT	0.205528	0.0264938	0.0380274
CP037923.1	QCC32207.1	EKN05_011840	EKN05_011840	CDS	30S ribosomal protein S12 methylthiotransferase accessory protein YcaO	mnmE-WT	-0.0967598	0.0269766	0.0386431
CP037923.1	QCC32927.1	EKN05_016300	ftsL	CDS	cell division protein FtsL	mnmE-WT	0.120256	0.0275775	0.039401
CP037923.1	QCC33136.1	EKN05_017605	fbp	CDS	class 1 fructose-bisphosphatase	mnmE-WT	-0.0709036	0.0275789	0.039401
CP037923.1	QCC31497.1	EKN05_007295	narZ	CDS	nitrate reductase subunit alpha	mnmE-WT	-0.4217	0.0276943	0.0395397
CP037923.1	QCC30423.1	EKN05_000360	parC	CDS	DNA topoisomerase 4 subunit A	mnmE-WT	0.0747374	0.0278598	0.0397495
CP037923.1	QCC33827.1	EKN05_021905	rtcA	CDS	RNA 3'-terminal phosphate cyclase	mnmE-WT	0.137027	0.0556414	0.0731356
CP037923.1	QCC31737.1	EKN05_008900	sppA	CDS	signal peptide peptidase SppA	mnmE-WT	-0.0983049	0.0280702	0.0400225
CP037923.1	QCC31120.1	EKN05_004610	EKN05_004610	CDS	GTP-binding protein	mnmE-WT	0.0881688	0.0280882	0.0400225
CP037923.1	QCC31719.1	EKN05_008790	xthA	CDS	exodeoxyribonuclease III	mnmE-WT	-0.0987376	0.0282038	0.0401075
CP037923.1	QCC30457.1	EKN05_000590	mltC	CDS	membrane-bound lytic murein transglycosylase MltC	mnmE-WT	-0.120923	0.0283222	0.0402493
CP037923.1	QCC32953.1	EKN05_016470	apaH	CDS	bis(5'-nucleosyl)-tetraphosphatase (symmetrical)	mnmE-WT	0.064964	0.0283494	0.0402589
CP037923.1	QCC34050.1	EKN05_023130	yhbU	CDS	U32 family peptidase	mnmE-WT	-0.237113	0.0283663	0.0402589
CP037923.1	QCC31944.1	EKN05_010215	EKN05_010215	CDS	ABC transporter ATP-binding protein	mnmE-WT	0.122156	0.028473	0.0403836
CP037924.1	QCC34430.1	EKN05_024805	ipaJ	CDS	type III secretion system effector cysteine protease IpaJ	mnmE-WT	-0.100554	0.0284945	0.0403875
CP037923.1	QCC33140.1	EKN05_017625	cybC	CDS	cytochrome b562	mnmE-WT	0.367407	0.0287418	0.0407112
CP037923.1	QCC33604.1	EKN05_020550	corA	CDS	magnesium/cobalt transporter CorA	mnmE-WT	-0.0789898	0.0294367	0.0415588
CP037923.1	QCC33087.1	EKN05_017265	queG	CDS	tRNA epoxyqueuosine(34) reductase QueG	mnmE-WT	-0.129523	0.0582696	0.0761862
CP037923.1	QCC31137.1	EKN05_004700	yeiE	CDS	LysR family transcriptional regulator	mnmE-WT	-0.123663	0.059099	0.077162
CP037923.1	QCC31642.1	EKN05_008270	lsrA	CDS	autoinducer 2 ABC transporter ATP-binding protein LsrA	mnmE-WT	-0.132988	0.0301263	0.0424489
CP037923.1	QCC33770.1	EKN05_021605	rbbA	CDS	ribosome-associated ATPase	mnmE-WT	-0.376968	0.0303196	0.0426933
CP037923.1	QCC31352.1	EKN05_006230	EKN05_006230	CDS	DUF2766 domain-containing protein	mnmE-WT	0.335872	0.0599552	0.0781851
CP037923.1	QCC33901.1	EKN05_022290	EKN05_022290	CDS	transcriptional regulator	mnmE-WT	-0.100363	0.030544	0.0429532
CP037923.1	QCC31682.1	EKN05_008545	aroH	CDS	3-deoxy-7-phosphoheptulonate synthase AroH	mnmE-WT	-0.217426	0.0308437	0.0433463
CP037923.1	QCC31955.1	EKN05_010280	dadA	CDS	D-amino acid dehydrogenase	mnmE-WT	0.13636	0.0310447	0.0436002
CP037923.1	QCC31980.1	EKN05_010430	nudJ	CDS	phosphatase NudJ	mnmE-WT	0.0871924	0.0311878	0.0437478
CP037923.1	QCC32857.1	EKN05_015910	rpsB	CDS	30S ribosomal protein S2	mnmE-WT	0.0740021	0.0312076	0.0437478
CP037923.1	QCC33950.1	EKN05_022540	EKN05_022540	CDS	DNA topoisomerase	mnmE-WT	0.124722	0.0312107	0.0437478
CP037923.1	QCC31930.1	EKN05_010140	ispE	CDS	4-(cytidine 5'-diphospho)-2-C-methyl-D-erythritol kinase	mnmE-WT	-0.0686182	0.0312397	0.04376
CP037923.1	QCC33442.1	EKN05_019530	trmH	CDS	tRNA (guanosine(18)-2'-O)-methyltransferase TrmH	mnmE-WT	0.0709389	0.0312702	0.0437743
CP037923.1	QCC30461.1	EKN05_000610	EKN05_000610	CDS	DUF469 domain-containing protein	mnmE-WT	-0.146699	0.0314089	0.0439397
CP037923.1	QCC33088.1	EKN05_017295	yjeR	CDS	oligoribonuclease	mnmE-WT	0.0650853	0.031432	0.0439436
CP037923.1	QCC30638.1	EKN05_001695	recA	CDS	recombinase RecA	mnmE-WT	-0.112536	0.0317076	0.0443001
CP037923.1	QCC31654.1	EKN05_008355	EKN05_008355	CDS	GntR family transcriptional regulator	mnmE-WT	0.0925407	0.0318423	0.0444595
CP037923.1	QCC34056.1	EKN05_023160	EKN05_023160	CDS	NAD-dependent epimerase/dehydratase family protein	mnmE-WT	-0.0985024	0.0628602	0.0816272
CP037923.1	QCC31928.1	EKN05_010130	hemA	CDS	glutamyl-tRNA reductase	mnmE-WT	0.0872456	0.0321617	0.0448763
CP037923.1	QCC30562.1	EKN05_001230	recB	CDS	exodeoxyribonuclease V subunit beta	mnmE-WT	-0.124327	0.0323127	0.0450579
CP037923.1	QCC33669.1	EKN05_020925	yiiD	CDS	GNAT family N-acetyltransferase	mnmE-WT	-0.0883545	0.0325625	0.0453505
CP037923.1	QCC31951.1	EKN05_010260	EKN05_010260	CDS	potassium/proton antiporter	mnmE-WT	0.0776611	0.0325647	0.0453505
CP037923.1	QCC33984.1	EKN05_022755	mdh	CDS	malate dehydrogenase	mnmE-WT	-0.0629486	0.0328052	0.0456558
CP037923.1	QCC32296.1	EKN05_012400	EKN05_012400	CDS	phosphoethanolamine transferase	mnmE-WT	0.106008	0.0648583	0.0840697
CP037924.1	QCC34458.1	EKN05_024320	ipaH9.8	CDS	T3SS effector E3 ubiquitin-protein ligase IpaH9.8	mnmE-WT	-0.0950901	0.0655222	0.0848282
CP037923.1	QCC31425.1	EKN05_006725	pyk	CDS	pyruvate kinase	mnmE-WT	-0.130517	0.0336884	0.0467943
CP037923.1	QCC31983.1	EKN05_010445	purB	CDS	adenylosuccinate lyase	mnmE-WT	0.0631753	0.0337759	0.0468856
CP037923.1	QCC32238.1	EKN05_012065	priS	CDS	hydroxylamine reductase	mnmE-WT	0.336762	0.034328	0.0476213
CP037923.1	QCC31239.1	EKN05_005390	rfbD	CDS	dTDP-4-dehydrorhamnose reductase	mnmE-WT	0.107409	0.0345045	0.0478352
CP037923.1	QCC32471.1	EKN05_013500	tolR	CDS	colicin uptake protein TolR	mnmE-WT	0.1242	0.067064	0.0867722
CP037923.1	QCC32858.1	EKN05_015915	map	CDS	type I methionyl aminopeptidase	mnmE-WT	-0.0963808	0.0347764	0.0481811
CP037923.1	QCC34059.1	EKN05_023175	diaA	CDS	DnaA initiator-associating protein DiaA	mnmE-WT	0.106899	0.0350044	0.0484441
CP037923.1	QCC32624.1	EKN05_014515	EKN05_014515	CDS	hypothetical protein	mnmE-WT	0.0668532	0.0350112	0.0484441
CP037923.1	QCC30383.1	EKN05_000110	ebgR	CDS	transcriptional regulator EbgR	mnmE-WT	0.124893	0.0352093	0.0486869
CP037923.1	QCC32854.1	EKN05_015895	frr	CDS	ribosome recycling factor	mnmE-WT	0.0795271	0.0355705	0.0491233
CP037923.1	QCC34250.1	EKN05_018555	EKN05_018555	CDS	DUF1481 domain-containing protein	mnmE-WT	0.0958586	0.0688762	0.0886905
CP037923.1	QCC33075.1	EKN05_017205	nsrR	CDS	HTH-type transcriptional repressor NsrR	mnmE-WT	0.093498	0.0367165	0.050641
CP037923.1	QCC31013.1	EKN05_004005	EKN05_004005	CDS	glutathione transferase	mnmE-WT	-0.0648872	0.0369345	0.050909
CP037923.1	QCC33183.1	EKN05_017915	hypT	CDS	hypochlorite stress DNA-binding transcriptional regulator HypT	mnmE-WT	-0.10707	0.0718241	0.0921008
CP037923.1	QCC33892.1	EKN05_022240	prkB	CDS	phosphoribulokinase	mnmE-WT	-0.29597	0.0375726	0.0517224
CP037923.1	QCC32646.1	EKN05_014645	dxs	CDS	1-deoxy-D-xylulose-5-phosphate synthase	mnmE-WT	0.0563831	0.0379726	0.0522396
CP037923.1	QCC30420.1	EKN05_000345	qseB	CDS	two-component system response regulator QseB	mnmE-WT	0.0711242	0.0381289	0.0524212
CP037923.1	QCC32111.1	EKN05_011280	EKN05_011280	CDS	hypothetical protein	mnmE-WT	-0.126349	0.03873	0.0531796
CP037923.1	QCC32728.1	EKN05_015135	crl	CDS	sigma factor-binding protein Crl	mnmE-WT	-0.0616952	0.0388118	0.053258
CP037923.1	QCC32657.1	EKN05_014700	secF	CDS	protein translocase subunit SecF	mnmE-WT	0.0579618	0.0394547	0.0540713
CP037923.1	QCC31108.1	EKN05_004545	yejK	CDS	nucleoid-associated protein YejK	mnmE-WT	-0.0611759	0.040225	0.0550822
CP037923.1	QCC32555.1	EKN05_014130	purE	CDS	5-(carboxyamino)imidazole ribonucleotide mutase	mnmE-WT	-0.0918824	0.07692	0.0981094
CP037923.1	QCC32420.1	EKN05_013200	nagB	CDS	glucosamine-6-phosphate deaminase	mnmE-WT	-0.0647495	0.0402435	0.0550822
CP037923.1	QCC33222.1	EKN05_018140	EKN05_018140	CDS	MmcQ/YjbR family DNA-binding protein	mnmE-WT	-0.105523	0.0405007	0.055399
CP037923.1	QCC34253.1	EKN05_018740	fabR	CDS	HTH-type transcriptional repressor FabR	mnmE-WT	0.0711698	0.0406834	0.0555783
CP037923.1	QCC33910.1	EKN05_022335	bfr	CDS	bacterioferritin	mnmE-WT	-0.139537	0.0407577	0.0556444
CP037923.1	QCC30404.1	EKN05_000265	EKN05_000265	CDS	accessory factor UbiK family protein	mnmE-WT	0.131627	0.040927	0.0557695
CP037923.1	QCC30682.1	EKN05_001960	rpoS	CDS	RNA polymerase sigma factor RpoS	mnmE-WT	-0.102051	0.0410214	0.0558628
CP037923.1	QCC31190.1	EKN05_005070	thiM	CDS	hydroxyethylthiazole kinase	mnmE-WT	0.144827	0.0783508	0.0997571
CP037923.1	QCC32924.1	EKN05_016285	murF	CDS	UDP-N-acetylmuramoyl-tripeptide--D-alanyl-D-alanine ligase	mnmE-WT	-0.0771605	0.041448	0.056408
CP037923.1	QCC30595.1	EKN05_001420	ffh	CDS	signal recognition particle protein	mnmE-WT	0.0658609	0.0416847	0.0566944
CP037923.1	QCC31460.1	EKN05_007005	EKN05_007005	CDS	YnbE family lipoprotein	mnmE-WT	0.199207	0.0418987	0.0569146
CP037923.1	QCC33643.1	EKN05_020790	polA	CDS	DNA polymerase I	mnmE-WT	0.0527431	0.0418995	0.0569146
CP037923.1	QCC33303.1	EKN05_018630	rplL	CDS	50S ribosomal protein L7/L12	mnmE-WT	0.415035	0.0429126	0.058254
CP037923.1	QCC32668.1	EKN05_014760	sbcC	CDS	exonuclease subunit SbcC	mnmE-WT	-0.067096	0.0431495	0.0585387
CP037923.1	QCC31023.1	EKN05_004055	EKN05_004055	CDS	5'-deoxynucleotidase	mnmE-WT	-0.0846557	0.0433036	0.0586823
CP037923.1	QCC33930.1	EKN05_022440	rpsE	CDS	30S ribosomal protein S5	mnmE-WT	0.0582593	0.0433293	0.0586823
CP037923.1	QCC32224.1	EKN05_011975	trxB	CDS	thioredoxin-disulfide reductase	mnmE-WT	0.0629407	0.0433371	0.0586823
CP037923.1	QCC30728.1	EKN05_002290	EKN05_002290	CDS	protein ninH	mnmE-WT	0.128029	0.0827623	0.105063
CP037923.1	QCC30985.1	EKN05_003855	aroC	CDS	chorismate synthase	mnmE-WT	-0.0708167	0.0437318	0.0591423
CP037923.1	QCC32025.1	EKN05_010705	hinT	CDS	purine nucleoside phosphoramidase	mnmE-WT	0.0924255	0.0441868	0.0596827
CP037923.1	QCC30639.1	EKN05_001700	pncC	CDS	nicotinamide-nucleotide amidase	mnmE-WT	0.0998078	0.0452637	0.0610224
CP037923.1	QCC30510.1	EKN05_000885	iciA	CDS	LysR family transcriptional regulator ArgP	mnmE-WT	0.0560249	0.0454683	0.0612598
CP037923.1	QCC31875.1	EKN05_009815	yciK	CDS	YciK family oxidoreductase	mnmE-WT	0.0726387	0.0455018	0.0612654
CP037923.1	QCC31609.1	EKN05_008055	EKN05_008055	CDS	serine protease	mnmE-WT	-0.0532632	0.0456839	0.061435
CP037923.1	QCC31330.1	EKN05_006095	EKN05_006095	CDS	lipoprotein	mnmE-WT	0.0809998	0.0457499	0.0614853
CP037923.1	QCC34071.1	EKN05_023250	garK	CDS	glycerate 2-kinase	mnmE-WT	-0.230214	0.0873768	0.110336
CP037923.1	QCC33285.1	EKN05_018530	purH	CDS	bifunctional phosphoribosylaminoimidazolecarboxamide formyltransferase/IMP cyclohydrolase	mnmE-WT	-0.060551	0.0464035	0.0623248
CP037923.1	QCC31443.1	EKN05_006860	EKN05_006860	CDS	peptide ABC transporter substrate-binding protein	mnmE-WT	0.0586113	0.0465343	0.0624616
CP037923.1	QCC32578.1	EKN05_014275	ybaK	CDS	Cys-tRNA(Pro)/Cys-tRNA(Cys) deacylase YbaK	mnmE-WT	0.0719681	0.0472042	0.0632944
CP037923.1	QCC30786.1	EKN05_002635	lepA	CDS	elongation factor 4	mnmE-WT	0.0559282	0.0472136	0.0632944
CP037923.1	QCC32696.1	EKN05_014960	betA	CDS	choline dehydrogenase	mnmE-WT	0.128989	0.0474316	0.0635471
CP037923.1	QCC33979.1	EKN05_022730	aaeA	CDS	p-hydroxybenzoic acid efflux pump subunit AaeA	mnmE-WT	0.0977473	0.0893115	0.112515
CP037923.1	QCC32673.1	EKN05_014800	yaiA	CDS	protein YaiA	mnmE-WT	-0.353276	0.0477829	0.063978
CP037923.1	QCC31558.1	EKN05_007745	rnt	CDS	ribonuclease T	mnmE-WT	-0.258161	0.0478347	0.0640075
CP037923.1	QCC32033.1	EKN05_010745	fabF	CDS	beta-ketoacyl-ACP synthase II	mnmE-WT	0.0712727	0.0483042	0.0645957
CP037923.1	QCC30928.1	EKN05_003500	cysZ	CDS	sulfate transporter CysZ	mnmE-WT	-0.0816812	0.0913796	0.114717
CP037923.1	QCC31542.1	EKN05_007650	EKN05_007650	CDS	FAD-NAD(P)-binding protein	mnmE-WT	-0.128642	0.0490859	0.0655189
CP037923.1	QCC31574.1	EKN05_007845	dtpA	CDS	dipeptide/tripeptide permease DtpA	mnmE-WT	0.0740738	0.049246	0.0656919
CP037923.1	QCC31567.1	EKN05_007795	slyA	CDS	transcriptional regulator SlyA	mnmE-WT	0.0789972	0.049335	0.0657698
CP037923.1	QCC30914.1	EKN05_003420	murP	CDS	PTS N-acetylmuramic acid transporter subunits IIBC	mnmE-WT	-0.0543127	0.0497062	0.0662236
CP037923.1	QCC32522.1	EKN05_013815	fepC	CDS	iron-enterobactin ABC transporter ATP-binding protein	mnmE-WT	0.127519	0.0498941	0.0664329
CP037923.1	QCC31193.1	EKN05_005085	yegW	CDS	GntR family transcriptional regulator	mnmE-WT	-0.0532606	0.0499546	0.0664724
CP037923.1	QCC33421.1	EKN05_019410	waaO	CDS	lipopolysaccharide 3-alpha-galactosyltransferase	mnmE-WT	0.0517005	0.0500449	0.0665513
CP037923.1	QCC31576.1	EKN05_007860	ydgQ	CDS	electron transport complex subunit E	mnmE-WT	0.300611	0.0511274	0.0679489
CP037923.1	QCC30852.1	EKN05_003030	guaB	CDS	IMP dehydrogenase	mnmE-WT	0.0540647	0.0512613	0.0680596
CP037923.1	QCC33545.1	EKN05_020165	atpC	CDS	F0F1 ATP synthase subunit epsilon	mnmE-WT	0.208049	0.0512739	0.0680596
CP037923.1	QCC31577.1	EKN05_007865	rsxG	CDS	electron transport complex subunit RsxG	mnmE-WT	0.112672	0.051792	0.068705
CP037923.1	QCC32967.1	EKN05_016550	carB	CDS	carbamoyl-phosphate synthase large subunit	mnmE-WT	-0.0535229	0.0521745	0.0691697
CP037923.1	QCC32600.1	EKN05_014385	ylaD	CDS	maltose O-acetyltransferase	mnmE-WT	0.056846	0.0524469	0.0694881
CP037923.1	QCC33665.1	EKN05_020905	yihW	CDS	DeoR/GlpR transcriptional regulator	mnmE-WT	0.0539102	0.0525666	0.0696038
CP037923.1	QCC33404.1	EKN05_019310	secB	CDS	protein-export chaperone SecB	mnmE-WT	0.0619497	0.0534115	0.0705699
CP037923.1	QCC31140.1	EKN05_004715	yeiG	CDS	S-formylglutathione hydrolase YeiG	mnmE-WT	-0.0961756	0.0534233	0.0705699
CP037923.1	QCC30456.1	EKN05_000585	nupG	CDS	nucleoside permease	mnmE-WT	0.0729979	0.0534273	0.0705699
CP037923.1	QCC32902.1	EKN05_016160	pdhR	CDS	pyruvate dehydrogenase complex transcriptional repressor PdhR	mnmE-WT	0.122845	0.0538452	0.0710783
CP037923.1	QCC32919.1	EKN05_016255	ddl	CDS	D-alanine--D-alanine ligase B	mnmE-WT	-0.0500677	0.0542136	0.0715207
CP037923.1	QCC30847.1	EKN05_003005	EKN05_003005	CDS	tetratricopeptide repeat protein	mnmE-WT	-0.0631231	0.0543833	0.0717007
CP037923.1	QCC30791.1	EKN05_002660	pdxJ	CDS	pyridoxine 5'-phosphate synthase	mnmE-WT	0.0575107	0.0545682	0.0718572
CP037923.1	QCC32993.1	EKN05_016700	lasT	CDS	tRNA/rRNA methyltransferase	mnmE-WT	-0.0660033	0.0545688	0.0718572
CP037923.1	QCC32021.1	EKN05_010680	EKN05_010680	CDS	alpha/beta hydrolase	mnmE-WT	-0.0644838	0.0548374	0.0721668
CP037923.1	QCC31546.1	EKN05_007680	ribE	CDS	riboflavin synthase	mnmE-WT	-0.125515	0.101864	0.126918
CP037923.1	QCC30498.1	EKN05_000825	epd	CDS	erythrose-4-phosphate dehydrogenase	mnmE-WT	-0.0701176	0.0550932	0.0724591
CP037923.1	QCC31434.1	EKN05_006785	holE	CDS	DNA polymerase III subunit theta	mnmE-WT	0.0895504	0.102158	0.12721
CP037923.1	QCC32449.1	EKN05_013375	nei	CDS	endonuclease VIII	mnmE-WT	0.101045	0.103632	0.128971
CP037923.1	QCC33735.1	EKN05_021360	yiaG	CDS	HTH-type transcriptional regulator	mnmE-WT	-0.152266	0.0559953	0.0735558
CP037923.1	QCC30858.1	EKN05_003080	purN	CDS	phosphoribosylglycinamide formyltransferase	mnmE-WT	0.141461	0.057214	0.0751108
CP037924.1	QCC34314.1	EKN05_023745	pWR501_0062	CDS	GNAT family N-acetyltransferase	mnmE-WT	0.0710704	0.0573355	0.0752244
CP037923.1	QCC34026.1	EKN05_022990	rpmA	CDS	50S ribosomal protein L27	mnmE-WT	0.0807961	0.0575446	0.0754528
CP037923.1	QCC30832.1	EKN05_002925	iscU	CDS	Fe-S cluster assembly scaffold IscU	mnmE-WT	0.0633853	0.0576625	0.0755614
CP037923.1	QCC31978.1	EKN05_010420	icdA	CDS	NADP-dependent isocitrate dehydrogenase	mnmE-WT	-0.0741087	0.057939	0.0758775
CP037923.1	QCC32620.1	EKN05_014495	clpX	CDS	ATP-dependent Clp protease ATP-binding subunit ClpX	mnmE-WT	0.0502963	0.0580465	0.0759721
CP037923.1	QCC31826.1	EKN05_009510	tyrR	CDS	TyrR family transcriptional regulator	mnmE-WT	0.0467007	0.0582808	0.0761862
CP037923.1	QCC34159.1	EKN05_006900	fnr	CDS	fumarate/nitrate reduction transcriptional regulator Fnr	mnmE-WT	-0.0979207	0.0584732	0.0763912
CP037923.1	QCC31906.1	EKN05_010000	rssB	CDS	two-component system response regulator RssB	mnmE-WT	-0.27351	0.108673	0.134777
CP037923.1	QCC32144.1	EKN05_011480	EKN05_011480	CDS	acylphosphatase	mnmE-WT	0.107097	0.109501	0.135726
CP037923.1	QCC33242.1	EKN05_018250	EKN05_018250	CDS	sel1 repeat family protein	mnmE-WT	-0.06897	0.0594997	0.0776381
CP037923.1	QCC31102.1	EKN05_004510	dsbE	CDS	thiol:disulfide interchange protein DsbE	mnmE-WT	-0.0844364	0.109842	0.136071
CP037923.1	QCC33234.1	EKN05_018210	nrfA	CDS	ammonia-forming nitrite reductase cytochrome c552 subunit	mnmE-WT	-0.175936	0.0607086	0.0791196
CP037923.1	QCC32489.1	EKN05_013615	modA	CDS	molybdate ABC transporter substrate-binding protein	mnmE-WT	0.0509829	0.0615212	0.0801018
CP037923.1	QCC32599.1	EKN05_014380	hha	CDS	hemolysin expression modulator Hha	mnmE-WT	-0.0614348	0.0615367	0.0801018
CP037923.1	QCC33280.1	EKN05_018470	metH	CDS	methionine synthase	mnmE-WT	-0.113196	0.0626265	0.0814383
CP037923.1	QCC32286.1	EKN05_012340	moeA	CDS	molybdopterin molybdotransferase MoeA	mnmE-WT	-0.0600507	0.062639	0.0814383
CP037923.1	QCC33971.1	EKN05_022690	mreC	CDS	rod shape-determining protein MreC	mnmE-WT	0.0431143	0.0627219	0.0814969
CP037923.1	QCC30541.1	EKN05_001115	kduD	CDS	2-dehydro-3-deoxy-D-gluconate 5-dehydrogenase KduD	mnmE-WT	-0.144526	0.0629296	0.0816681
CP037923.1	QCC31094.1	EKN05_004465	napH	CDS	quinol dehydrogenase ferredoxin subunit NapH	mnmE-WT	0.176121	0.0631517	0.081907
CP037923.1	QCC31008.1	EKN05_003980	hisP	CDS	histidine ABC transporter ATP-binding protein HisP	mnmE-WT	-0.0816052	0.117284	0.144541
CP037923.1	QCC30909.1	EKN05_003395	amiA	CDS	N-acetylmuramoyl-L-alanine amidase AmiA	mnmE-WT	0.0432529	0.0650326	0.0842451
CP037923.1	QCC32386.1	EKN05_012985	lipB	CDS	lipoyl(octanoyl) transferase LipB	mnmE-WT	0.0883101	0.0673447	0.087083
CP037923.1	QCC32486.1	EKN05_013600	modF	CDS	molybdate ABC transporter ATP-binding protein ModF	mnmE-WT	0.0570185	0.0677517	0.0875566
CP037924.1	QCC34418.1	EKN05_024740	ipgE	CDS	type III secretion system chaperone	mnmE-WT	0.0827633	0.0679414	0.0877491
CP037923.1	QCC30860.1	EKN05_003090	upp	CDS	uracil phosphoribosyltransferase	mnmE-WT	0.0550487	0.0679942	0.0877646
CP037923.1	QCC30580.1	EKN05_001335	xni	CDS	flap endonuclease Xni	mnmE-WT	-0.0802568	0.0683229	0.0881362
CP037923.1	QCC30616.1	EKN05_001550	ygaP	CDS	thiosulfate sulfurtransferase YgaP	mnmE-WT	0.0554148	0.0683735	0.0881485
CP037923.1	QCC33342.1	EKN05_018910	ftsN	CDS	cell division protein FtsN	mnmE-WT	0.0475651	0.0687409	0.0885692
CP037923.1	QCC30593.1	EKN05_001410	rimM	CDS	ribosome maturation factor RimM	mnmE-WT	-0.0656213	0.0697651	0.0897814
CP037923.1	QCC34183.1	EKN05_009915	yciI	CDS	YciI family protein	mnmE-WT	-0.0843683	0.127191	0.155769
CP037923.1	QCC30668.1	EKN05_001855	hypB	CDS	hydrogenase nickel incorporation protein HypB	mnmE-WT	-0.193099	0.0702316	0.0903277
CP037923.1	QCC30514.1	EKN05_000920	zapA	CDS	cell division protein ZapA	mnmE-WT	0.245487	0.070701	0.0908772
CP037923.1	QCC31603.1	EKN05_008025	pntA	CDS	Re/Si-specific NAD(P)(+) transhydrogenase subunit alpha	mnmE-WT	0.0523127	0.0707478	0.0908831
CP037923.1	QCC33049.1	EKN05_017050	EKN05_017050	CDS	SAM-dependent DNA methyltransferase	mnmE-WT	-0.0457203	0.0714512	0.0917319
CP037923.1	QCC32413.1	EKN05_013130	ybeZ	CDS	PhoH family protein	mnmE-WT	-0.0909255	0.0716563	0.0919405
CP037923.1	QCC33251.1	EKN05_018305	crfC	CDS	clamp-binding protein CrfC	mnmE-WT	0.0755213	0.12998	0.158914
CP037923.1	QCC31429.1	EKN05_006750	purT	CDS	formate-dependent phosphoribosylglycinamide formyltransferase	mnmE-WT	-0.0511754	0.0720632	0.0923524
CP037923.1	QCC31853.1	EKN05_009685	sapD	CDS	peptide ABC transporter ATP-binding protein SapD	mnmE-WT	0.0553187	0.0724518	0.0927952
CP037923.1	QCC34085.1	EKN05_023330	yhaJ	CDS	LysR family transcriptional regulator	mnmE-WT	-0.0492444	0.0753451	0.0964435
CP037923.1	QCC34252.1	EKN05_018685	coaA	CDS	type I pantothenate kinase	mnmE-WT	0.0867382	0.0756289	0.0967493
CP037923.1	QCC33441.1	EKN05_019525	spoT	CDS	bifunctional GTP diphosphokinase/guanosine-3'	mnmE-WT	-0.108156	0.0759438	0.0970944
CP037923.1	QCC31735.1	EKN05_008890	selD	CDS	selenide	mnmE-WT	-0.0471454	0.0761249	0.0972681
CP037923.1	QCC32988.1	EKN05_016670	yaaA	CDS	peroxide stress protein YaaA	mnmE-WT	-0.0956718	0.0762248	0.0973217
CP037923.1	QCC33609.1	EKN05_020575	pldA	CDS	phospholipase A	mnmE-WT	0.0652909	0.0762572	0.0973217
CP037923.1	QCC31257.1	EKN05_005515	yefM	CDS	YoeB-YefM toxin-antitoxin system antitoxin YefM	mnmE-WT	0.109115	0.0770213	0.0981805
CP037923.1	QCC32483.1	EKN05_013585	galK	CDS	galactokinase	mnmE-WT	0.0535848	0.0776215	0.0988871
CP037923.1	QCC31021.1	EKN05_004045	hxpA	CDS	hexitol phosphatase HpxA	mnmE-WT	-0.0498041	0.0797627	0.101495
CP037923.1	QCC32350.1	EKN05_012715	EKN05_012715	CDS	helix-turn-helix domain-containing protein	mnmE-WT	0.105746	0.142985	0.173142
CP037923.1	QCC33826.1	EKN05_021900	EKN05_021900	CDS	RtcB family protein	mnmE-WT	0.115874	0.0815784	0.103744
CP037923.1	QCC31763.1	EKN05_009070	sdaA	CDS	L-serine ammonia-lyase	mnmE-WT	0.0442712	0.0820899	0.104333
CP037923.1	QCC33653.1	EKN05_020845	yihL	CDS	UTRA domain-containing protein	mnmE-WT	0.0662083	0.0826933	0.105038
CP037923.1	QCC30501.1	EKN05_000840	mscS	CDS	small-conductance mechanosensitive channel MscS	mnmE-WT	0.0664076	0.149648	0.1806
CP037923.1	QCC34231.1	EKN05_016270	ftsW	CDS	cell division protein FtsW	mnmE-WT	0.1139	0.0840442	0.106628
CP037923.1	QCC34060.1	EKN05_023180	EKN05_023180	CDS	YraN family protein	mnmE-WT	-0.077358	0.150646	0.181602
CP037923.1	QCC33089.1	EKN05_017300	rsgA	CDS	small ribosomal subunit biogenesis GTPase RsgA	mnmE-WT	-0.054476	0.0850092	0.107737
CP037923.1	QCC33414.1	EKN05_019375	rfaD	CDS	ADP-glyceromanno-heptose 6-epimerase	mnmE-WT	-0.049104	0.0850184	0.107737
CP037923.1	QCC30582.1	EKN05_001345	sdaC	CDS	HAAAP family serine/threonine permease	mnmE-WT	0.0721714	0.0856384	0.108459
CP037923.1	QCC33160.1	EKN05_017740	holC	CDS	DNA polymerase III subunit chi	mnmE-WT	0.0765328	0.0859095	0.108738
CP037923.1	QCC32008.1	EKN05_010615	potD	CDS	spermidine/putrescine ABC transporter substrate-binding protein PotD	mnmE-WT	0.0440021	0.0865749	0.109516
CP037923.1	QCC33352.1	EKN05_018965	EKN05_018965	CDS	DUF406 domain-containing protein	mnmE-WT	-0.102377	0.0866951	0.109603
CP037923.1	QCC33345.1	EKN05_018925	menA	CDS	1	mnmE-WT	0.0463028	0.0869083	0.109808
CP037923.1	QCC34036.1	EKN05_023040	secG	CDS	preprotein translocase subunit SecG	mnmE-WT	0.114106	0.0878674	0.11089
CP037923.1	QCC33209.1	EKN05_018065	lexA	CDS	repressor LexA	mnmE-WT	0.056742	0.0887787	0.111975
CP037923.1	QCC33632.1	EKN05_020695	pepQ	CDS	Xaa-Pro dipeptidase	mnmE-WT	-0.0563915	0.0891363	0.11236
CP037923.1	QCC32861.1	EKN05_015930	EKN05_015930	CDS	DUF3461 family protein	mnmE-WT	-0.0456722	0.0895368	0.112733
CP037923.1	QCC33084.1	EKN05_017250	amiB	CDS	N-acetylmuramoyl-L-alanine amidase AmiB	mnmE-WT	0.0513158	0.0904692	0.11384
CP037923.1	QCC33851.1	EKN05_022025	igaA	CDS	intracellular growth attenuator protein IgaA	mnmE-WT	0.0455536	0.0906958	0.114058
CP037923.1	QCC33985.1	EKN05_022760	degS	CDS	serine endoprotease DegS	mnmE-WT	0.0735729	0.0911455	0.114557
CP037923.1	QCC33992.1	EKN05_022795	sspB	CDS	ClpXP protease specificity-enhancing factor	mnmE-WT	0.138147	0.0913522	0.114717
CP037923.1	QCC31189.1	EKN05_005065	rcnR	CDS	Ni(II)/Co(II)-binding transcriptional repressor RcnR	mnmE-WT	-0.0625588	0.163183	0.195402
CP037923.1	QCC31456.1	EKN05_006965	ttcA	CDS	tRNA 2-thiocytidine(32) synthetase TtcA	mnmE-WT	-0.0429496	0.0924794	0.11603
CP037923.1	QCC33317.1	EKN05_018750	oxyR	CDS	DNA-binding transcriptional regulator OxyR	mnmE-WT	0.0620943	0.0931134	0.116758
CP037923.1	QCC32950.1	EKN05_016455	pdxA	CDS	4-hydroxythreonine-4-phosphate dehydrogenase	mnmE-WT	0.0674221	0.164627	0.196843
CP037923.1	QCC33413.1	EKN05_019370	yibB	CDS	protein YibB	mnmE-WT	-0.08857	0.0939672	0.11776
CP037923.1	QCC31884.1	EKN05_009865	trpA	CDS	tryptophan synthase subunit alpha	mnmE-WT	0.0443095	0.0953298	0.119398
CP037923.1	QCC32466.1	EKN05_013475	cydB	CDS	cytochrome d ubiquinol oxidase subunit II	mnmE-WT	-0.132371	0.095871	0.120006
CP037923.1	QCC33937.1	EKN05_022475	rpsD	CDS	30S ribosomal protein S4	mnmE-WT	0.0467944	0.0967884	0.121084
CP037923.1	QCC30416.1	EKN05_000325	EKN05_000325	CDS	antibiotic biosynthesis monooxygenase	mnmE-WT	-0.0458517	0.097497	0.1219
CP037923.1	QCC31253.1	EKN05_005485	hisB	CDS	bifunctional histidinol-phosphatase/imidazoleglycerol-phosphate dehydratase HisB	mnmE-WT	-0.0371032	0.098203	0.122711
CP037923.1	QCC31561.1	EKN05_007760	EKN05_007760	CDS	TetR/AcrR family transcriptional regulator	mnmE-WT	-0.0735468	0.173962	0.206472
CP037923.1	QCC31907.1	EKN05_010005	rssA	CDS	patatin-like phospholipase RssA	mnmE-WT	0.066586	0.174382	0.206857
CP037923.1	QCC32283.1	EKN05_012325	gsiB	CDS	glutathione ABC transporter substrate-binding protein GsiB	mnmE-WT	-0.0505564	0.0998805	0.124735
CP037923.1	QCC32149.1	EKN05_011505	mgsA	CDS	methylglyoxal synthase	mnmE-WT	0.102813	0.100143	0.124945
CP037923.1	QCC33994.1	EKN05_022810	nanR	CDS	transcriptional regulator NanR	mnmE-WT	0.0747855	0.100165	0.124945
CP037923.1	QCC31047.1	EKN05_004185	menC	CDS	o-succinylbenzoate synthase	mnmE-WT	-0.0618603	0.177477	0.210412
CP037923.1	QCC32658.1	EKN05_014705	secD	CDS	protein translocase subunit SecD	mnmE-WT	-0.046181	0.101861	0.126918
CP037923.1	QCC33620.1	EKN05_020635	ubiE	CDS	bifunctional demethylmenaquinone methyltransferase/2-methoxy-6-polyprenyl-1	mnmE-WT	-0.0475039	0.104246	0.12966
CP037923.1	QCC33933.1	EKN05_022455	secY	CDS	preprotein translocase subunit SecY	mnmE-WT	-0.0563194	0.105149	0.130707
CP037923.1	QCC30419.1	EKN05_000340	qseC	CDS	two-component system sensor histidine kinase QseC	mnmE-WT	0.0707382	0.105881	0.131542
CP037923.1	QCC31734.1	EKN05_008885	topB	CDS	DNA topoisomerase III	mnmE-WT	-0.103903	0.106102	0.13174
CP037923.1	QCC34022.1	EKN05_022970	murA	CDS	UDP-N-acetylglucosamine 1-carboxyvinyltransferase	mnmE-WT	0.0432966	0.107359	0.133224
CP037923.1	QCC32681.1	EKN05_014845	ddl	CDS	D-alanine--D-alanine ligase A	mnmE-WT	0.0446396	0.110463	0.136761
CP037923.1	QCC33746.1	EKN05_021445	EKN05_021445	CDS	ArsR family transcriptional regulator	mnmE-WT	0.110822	0.110615	0.13687
CP037923.1	QCC33965.1	EKN05_022660	accC	CDS	acetyl-CoA carboxylase biotin carboxylase subunit	mnmE-WT	0.0423535	0.110802	0.137023
CP037923.1	QCC33411.1	EKN05_019360	tdh	CDS	L-threonine 3-dehydrogenase	mnmE-WT	-0.0652138	0.111889	0.138288
CP037923.1	QCC30751.1	EKN05_002435	rlmD	CDS	23S rRNA (uracil(1939)-C(5))-methyltransferase RlmD	mnmE-WT	0.130694	0.112334	0.138758
CP037924.1	QCC34373.1	EKN05_024335	ccdA	CDS	type II toxin-antitoxin system antitoxin CcdA	mnmE-WT	0.120394	0.195697	0.229735
CP037923.1	QCC33849.1	EKN05_022015	hslR	CDS	ribosome-associated heat shock protein Hsp15	mnmE-WT	0.0424922	0.113028	0.139536
CP037923.1	QCC31534.1	EKN05_007600	lpp	CDS	major outer membrane lipoprotein	mnmE-WT	-0.11927	0.114911	0.141779
CP037923.1	QCC32554.1	EKN05_014125	lpxH	CDS	UDP-2	mnmE-WT	0.0784874	0.116681	0.143879
CP037923.1	QCC34039.1	EKN05_023070	nusA	CDS	transcription termination/antitermination protein NusA	mnmE-WT	-0.0400529	0.117497	0.14472
CP037923.1	QCC31100.1	EKN05_004500	ccmE	CDS	cytochrome c maturation protein CcmE	mnmE-WT	0.0889644	0.119094	0.146604
CP037923.1	QCC31878.1	EKN05_009830	EKN05_009830	CDS	threonylcarbamoyl-AMP synthase	mnmE-WT	0.0563186	0.119926	0.147544
CP037923.1	QCC34168.1	EKN05_007950	uidA	CDS	beta-glucuronidase	mnmE-WT	0.0683389	0.21053	0.245675
CP037923.1	QCC30856.1	EKN05_003070	ppx	CDS	exopolyphosphatase	mnmE-WT	-0.0384176	0.121788	0.149749
CP037923.1	QCC33482.1	EKN05_019805	EKN05_019805	CDS	putative transporter	mnmE-WT	-0.0576907	0.211516	0.246425
CP037923.1	QCC30998.1	EKN05_003920	accD	CDS	acetyl-CoA carboxylase	mnmE-WT	0.0406938	0.122825	0.150937
CP037923.1	QCC31963.1	EKN05_010325	EKN05_010325	CDS	fumarylacetoacetate hydrolase family protein	mnmE-WT	0.0744681	0.123222	0.151339
CP037923.1	QCC32281.1	EKN05_012315	gsiD	CDS	glutathione ABC transporter permease GsiD	mnmE-WT	0.0567812	0.214186	0.249267
CP037923.1	QCC33790.1	EKN05_021710	ftsY	CDS	signal recognition particle-docking protein FtsY	mnmE-WT	-0.0612142	0.124171	0.152417
CP037923.1	QCC34045.1	EKN05_023100	nlpI	CDS	lipoprotein NlpI	mnmE-WT	-0.0530455	0.125824	0.154334
CP037923.1	QCC30859.1	EKN05_003085	purM	CDS	phosphoribosylformylglycinamidine cyclo-ligase	mnmE-WT	0.064925	0.125876	0.154334
CP037923.1	QCC31254.1	EKN05_005490	hisC	CDS	histidinol-phosphate transaminase	mnmE-WT	0.0371949	0.125988	0.154384
CP037923.1	QCC32063.1	EKN05_010915	dinI	CDS	DNA damage-inducible protein I	mnmE-WT	-0.114182	0.219992	0.255608
CP037923.1	QCC31040.1	EKN05_004150	rbn	CDS	ribonuclease BN	mnmE-WT	-0.0393058	0.127658	0.156253
CP037923.1	QCC32665.1	EKN05_014745	phoR	CDS	phosphate regulon sensor histidine kinase PhoR	mnmE-WT	0.0557968	0.222575	0.25847
CP037923.1	QCC30926.1	EKN05_003490	ptsH	CDS	phosphocarrier protein Hpr	mnmE-WT	0.0966959	0.129206	0.158058
CP037923.1	QCC31251.1	EKN05_005475	hisA	CDS	1-(5-phosphoribosyl)-5-((5-phosphoribosylamino)methylideneamino)imidazole-4-carboxamide isomerase	mnmE-WT	0.0476583	0.130788	0.159757
CP037923.1	QCC32922.1	EKN05_016275	murD	CDS	UDP-N-acetylmuramoyl-L-alanine--D-glutamate ligase	mnmE-WT	0.0375055	0.130818	0.159757
CP037923.1	QCC31691.1	EKN05_008590	ihfA	CDS	integration host factor subunit alpha	mnmE-WT	-0.0585503	0.131003	0.159892
CP037923.1	QCC33637.1	EKN05_020745	mobA	CDS	molybdenum cofactor guanylyltransferase MobA	mnmE-WT	0.0844377	0.132174	0.16123
CP037923.1	QCC32272.1	EKN05_012255	deoR	CDS	DNA-binding transcriptional repressor DeoR	mnmE-WT	0.0547761	0.232188	0.268815
CP037923.1	QCC32112.1	EKN05_011285	agp	CDS	bifunctional glucose-1-phosphatase/inositol phosphatase	mnmE-WT	0.047368	0.135232	0.164867
CP037923.1	QCC32243.1	EKN05_012095	EKN05_012095	CDS	N-acetylmuramoyl-L-alanine amidase	mnmE-WT	-0.0412127	0.135913	0.165603
CP037923.1	QCC32695.1	EKN05_014950	betI	CDS	transcriptional regulator BetI	mnmE-WT	0.0896338	0.136212	0.165874
CP037923.1	QCC30757.1	EKN05_002465	truC	CDS	tRNA pseudouridine(65) synthase TruC	mnmE-WT	0.128134	0.136713	0.16639
CP037923.1	QCC32939.1	EKN05_016395	thiQ	CDS	thiamine ABC transporter ATP-binding protein ThiQ	mnmE-WT	0.0507161	0.237641	0.274339
CP037923.1	QCC30576.1	EKN05_001315	fucI	CDS	L-fucose isomerase	mnmE-WT	-0.0506297	0.139029	0.169113
CP037924.1	QCC34371.1	EKN05_024315	yacA	CDS	hypothetical protein	mnmE-WT	0.0686078	0.139746	0.169889
CP037923.1	QCC34029.1	EKN05_023005	dacB	CDS	serine-type D-Ala-D-Ala carboxypeptidase	mnmE-WT	0.0658758	0.139902	0.169983
CP037923.1	QCC32918.1	EKN05_016250	ftsQ	CDS	cell division protein FtsQ	mnmE-WT	0.0386209	0.140377	0.170464
CP037923.1	QCC31044.1	EKN05_004170	menD	CDS	2-succinyl-5-enolpyruvyl-6-hydroxy-3-cyclohexene-1-carboxylic-acid synthase	mnmE-WT	0.0455222	0.140801	0.170882
CP037923.1	QCC31481.1	EKN05_007175	EKN05_007175	CDS	LbetaH domain-containing protein	mnmE-WT	-0.053706	0.243478	0.280325
CP037923.1	QCC30556.1	EKN05_001195	thyA	CDS	thymidylate synthase	mnmE-WT	-0.0490248	0.142722	0.173085
CP037923.1	QCC30433.1	EKN05_000425	exbD	CDS	TonB system transport protein ExbD	mnmE-WT	-0.0464015	0.142777	0.173085
CP037923.1	QCC32315.1	EKN05_012520	ybhF	CDS	ABC transporter ATP-binding protein	mnmE-WT	-0.106445	0.142875	0.173106
CP037923.1	QCC32837.1	EKN05_015810	rof	CDS	Rho-binding antiterminator	mnmE-WT	-0.255425	0.143511	0.173681
CP037923.1	QCC33836.1	EKN05_021950	EKN05_021950	CDS	AbrB/MazE/SpoVT family DNA-binding domain-containing protein	mnmE-WT	0.0873642	0.145048	0.175443
CP037923.1	QCC33542.1	EKN05_020150	atpA	CDS	F0F1 ATP synthase subunit alpha	mnmE-WT	-0.0393625	0.145798	0.176251
CP037923.1	QCC30954.1	EKN05_003670	EKN05_003670	CDS	YfdX family protein	mnmE-WT	0.559128	0.249911	0.287118
CP037923.1	QCC31461.1	EKN05_007010	EKN05_007010	CDS	YdbH family protein	mnmE-WT	0.0891545	0.146779	0.177337
CP037923.1	QCC30826.1	EKN05_002895	csiE	CDS	stationary phase inducible protein CsiE	mnmE-WT	-0.0469227	0.147582	0.178208
CP037923.1	QCC31087.1	EKN05_004425	yojI	CDS	microcin J25 efflux ABC transporter YojI	mnmE-WT	0.0926013	0.149867	0.180763
CP037923.1	QCC33436.1	EKN05_019500	dinD	CDS	DNA damage-inducible protein D	mnmE-WT	-0.0475991	0.151191	0.182157
CP037923.1	QCC32926.1	EKN05_016295	ftsI	CDS	peptidoglycan glycosyltransferase FtsI	mnmE-WT	0.0337561	0.15331	0.184607
CP037923.1	QCC32475.1	EKN05_013520	cpoB	CDS	cell division protein CpoB	mnmE-WT	0.264443	0.154627	0.186088
CP037923.1	QCC31852.1	EKN05_009680	sapC	CDS	peptide ABC transporter permease SapC	mnmE-WT	0.0391024	0.155957	0.187584
CP037923.1	QCC33970.1	EKN05_022685	mreB	CDS	rod shape-determining protein	mnmE-WT	0.0306151	0.156314	0.187892
CP037923.1	QCC32974.1	EKN05_016585	ileS	CDS	isoleucine--tRNA ligase	mnmE-WT	0.0351557	0.156387	0.187892
CP037923.1	QCC32010.1	EKN05_010625	nagK	CDS	N-acetylglucosamine kinase	mnmE-WT	-0.0712178	0.156851	0.188344
CP037923.1	QCC32836.1	EKN05_015805	EKN05_015805	CDS	YaeP family protein	mnmE-WT	0.0903994	0.269994	0.309365
CP037923.1	QCC33631.1	EKN05_020690	fadB	CDS	fatty acid oxidation complex subunit alpha FadB	mnmE-WT	-0.0732931	0.1596	0.191537
CP037923.1	QCC32714.1	EKN05_015060	yafJ	CDS	class II glutamine amidotransferase	mnmE-WT	-0.0466854	0.273231	0.312741
CP037923.1	QCC33125.1	EKN05_017540	EKN05_017540	CDS	YtfJ family protein	mnmE-WT	0.145441	0.161861	0.194138
CP037923.1	QCC33091.1	EKN05_017310	mscM	CDS	miniconductance mechanosensitive channel MscM	mnmE-WT	-0.0922095	0.161947	0.194138
CP037923.1	QCC33546.1	EKN05_020170	glmU	CDS	bifunctional UDP-N-acetylglucosamine diphosphorylase/glucosamine-1-phosphate N-acetyltransferase GlmU	mnmE-WT	0.0378756	0.162958	0.195241
CP037923.1	QCC34241.1	EKN05_017345	blaEC	CDS	BlaEC family class C beta-lactamase	mnmE-WT	0.0483981	0.164175	0.19648
CP037923.1	QCC30480.1	EKN05_000710	metK	CDS	methionine adenosyltransferase	mnmE-WT	0.0346068	0.16466	0.196843
CP037923.1	QCC30917.1	EKN05_003440	cysP	CDS	sulfate ABC transporter substrate-binding protein	mnmE-WT	-0.0479874	0.165839	0.198142
CP037923.1	QCC33341.1	EKN05_018900	priA	CDS	primosomal protein N'	mnmE-WT	0.180685	0.1661	0.198343
CP037923.1	QCC33570.1	EKN05_020350	trxA	CDS	thioredoxin TrxA	mnmE-WT	0.0458809	0.16722	0.19957
CP037923.1	QCC30716.1	EKN05_002165	EKN05_002165	CDS	major capsid protein	mnmE-WT	-0.0779658	0.168001	0.200391
CP037923.1	QCC31426.1	EKN05_006735	zwf	CDS	glucose-6-phosphate dehydrogenase	mnmE-WT	-0.0347618	0.169244	0.201704
CP037923.1	QCC33734.1	EKN05_021355	EKN05_021355	CDS	DUF3053 domain-containing protein	mnmE-WT	-0.0462325	0.169289	0.201704
CP037923.1	QCC33778.1	EKN05_021650	nikA	CDS	nickel ABC transporter	mnmE-WT	0.104448	0.16977	0.202165
CP037923.1	QCC31255.1	EKN05_005495	hisD	CDS	histidinol dehydrogenase	mnmE-WT	0.0715877	0.170364	0.202761
CP037923.1	QCC32434.1	EKN05_013280	kdpE	CDS	two-component system response regulator KdpE	mnmE-WT	0.0543725	0.170935	0.203327
CP037923.1	QCC33498.1	EKN05_019905	rnpA	CDS	ribonuclease P protein component	mnmE-WT	0.0358225	0.171643	0.204027
CP037923.1	QCC31681.1	EKN05_008540	ppsR	CDS	posphoenolpyruvate synthetase regulatory kinase/phosphorylase PpsR	mnmE-WT	0.0448661	0.171713	0.204027
CP037923.1	QCC32480.1	EKN05_013570	aroG	CDS	3-deoxy-7-phosphoheptulonate synthase AroG	mnmE-WT	-0.037838	0.172294	0.204605
CP037923.1	QCC31523.1	EKN05_007545	ydiK	CDS	AI-2E family transporter YdiK	mnmE-WT	0.0436034	0.299238	0.339262
CP037923.1	QCC34192.1	EKN05_010695	lpoB	CDS	penicillin-binding protein activator LpoB	mnmE-WT	0.0462726	0.177997	0.210913
CP037923.1	QCC32119.1	EKN05_011335	torT	CDS	TMAO reductase system periplasmic protein TorT	mnmE-WT	0.127215	0.17939	0.212446
CP037923.1	QCC30516.1	EKN05_000930	pepP	CDS	Xaa-Pro aminopeptidase	mnmE-WT	-0.0404378	0.181568	0.214907
CP037923.1	QCC31261.1	EKN05_005545	plaP	CDS	putrescine/proton symporter PlaP	mnmE-WT	0.121443	0.182816	0.216265
CP037923.1	QCC33162.1	EKN05_017750	lptF	CDS	lipopolysaccharide ABC transporter permease LptF	mnmE-WT	0.0366406	0.183013	0.216355
CP037923.1	QCC31655.1	EKN05_008360	ydfZ	CDS	putative selenium delivery protein YdfZ	mnmE-WT	-0.099429	0.183093	0.216355
CP037923.1	QCC32567.1	EKN05_014215	cnoX	CDS	chaperedoxin	mnmE-WT	-0.0338992	0.18406	0.217379
CP037923.1	QCC30565.1	EKN05_001245	EKN05_001245	CDS	N-acetylmuramoyl-L-alanine amidase	mnmE-WT	-0.0405398	0.184344	0.217594
CP037923.1	QCC30778.1	EKN05_002590	yfiE	CDS	LysR family transcriptional regulator	mnmE-WT	-0.319991	0.311665	0.352239
CP037923.1	QCC32842.1	EKN05_015835	dnaE	CDS	DNA polymerase III subunit alpha	mnmE-WT	0.0486154	0.184986	0.218233
CP037923.1	QCC32263.1	EKN05_012210	grxA	CDS	GrxA family glutaredoxin	mnmE-WT	-0.168505	0.185795	0.219068
CP037923.1	QCC32428.1	EKN05_013245	EKN05_013245	CDS	esterase	mnmE-WT	-0.0437629	0.186043	0.219239
CP037923.1	QCC31508.1	EKN05_007365	sfcA	CDS	NAD-dependent malic enzyme	mnmE-WT	-0.0362014	0.186644	0.219725
CP037923.1	QCC33485.1	EKN05_019820	EKN05_019820	CDS	YceK/YidQ family lipoprotein	mnmE-WT	0.131368	0.186659	0.219725
CP037923.1	QCC32410.1	EKN05_013115	lnt	CDS	apolipoprotein N-acyltransferase	mnmE-WT	0.0651929	0.190417	0.223922
CP037923.1	QCC32897.1	EKN05_016135	acnB	CDS	bifunctional aconitate hydratase 2/2-methylisocitrate dehydratase	mnmE-WT	-0.0658706	0.190433	0.223922
CP037923.1	QCC31431.1	EKN05_006765	EKN05_006765	CDS	tellurite resistance TerB family protein	mnmE-WT	0.0476656	0.322259	0.36364
CP037923.1	QCC30884.1	EKN05_003225	dapE	CDS	succinyl-diaminopimelate desuccinylase	mnmE-WT	0.03138	0.192363	0.226069
CP037923.1	QCC33047.1	EKN05_017030	yjiA	CDS	GTPase	mnmE-WT	0.0380163	0.194969	0.229006
CP037923.1	QCC32132.1	EKN05_011415	appA	CDS	AppA family phytase/histidine-type acid phosphatase	mnmE-WT	0.103679	0.329928	0.371708
CP037923.1	QCC31964.1	EKN05_010330	EKN05_010330	CDS	hypothetical protein	mnmE-WT	0.0641637	0.196247	0.230256
CP037923.1	QCC32034.1	EKN05_010750	acpP	CDS	acyl carrier protein	mnmE-WT	-0.173508	0.197782	0.231931
CP037923.1	QCC32653.1	EKN05_014680	nrdR	CDS	transcriptional regulator NrdR	mnmE-WT	-0.0428108	0.199154	0.233412
CP037923.1	QCC32064.1	EKN05_010925	solA	CDS	N-methyl-L-tryptophan oxidase	mnmE-WT	-0.0377886	0.201701	0.236269
CP037923.1	QCC32946.1	EKN05_016435	rluA	CDS	bifunctional tRNA pseudouridine(32) synthase/23S rRNA pseudouridine(746) synthase RluA	mnmE-WT	-0.106608	0.340736	0.383484
CP037923.1	QCC33977.1	EKN05_022720	aaeR	CDS	HTH-type transcriptional activator AaeR	mnmE-WT	-0.0576811	0.202481	0.237053
CP037923.1	QCC31043.1	EKN05_004165	menF	CDS	isochorismate synthase MenF	mnmE-WT	-0.0440377	0.20391	0.238596
CP037923.1	QCC34133.1	EKN05_004335	ubiG	CDS	bifunctional 3-demethylubiquinone 3-O-methyltransferase/2-octaprenyl-6-hydroxy phenol methylase	mnmE-WT	0.0559695	0.204107	0.238697
CP037923.1	QCC30486.1	EKN05_000750	EKN05_000750	CDS	metalloprotease	mnmE-WT	0.0605506	0.206377	0.24117
CP037923.1	QCC31178.1	EKN05_004970	yehT	CDS	two-component system response regulator BtsR	mnmE-WT	0.0761033	0.206445	0.24117
CP037923.1	QCC32868.1	EKN05_015975	clcA	CDS	H(+)/Cl(-) exchange transporter ClcA	mnmE-WT	-0.0383486	0.20812	0.242995
CP037923.1	QCC33295.1	EKN05_018585	yjaE	CDS	sigma D regulator	mnmE-WT	0.0410864	0.353604	0.396928
CP037923.1	QCC32911.1	EKN05_016215	yacG	CDS	DNA gyrase inhibitor YacG	mnmE-WT	0.0864811	0.354077	0.397252
CP037923.1	QCC33290.1	EKN05_018560	hupA	CDS	DNA-binding protein HU-alpha	mnmE-WT	0.155254	0.210644	0.245675
CP037923.1	QCC32913.1	EKN05_016225	secA	CDS	preprotein translocase subunit SecA	mnmE-WT	0.0293323	0.210886	0.245825
CP037923.1	QCC32029.1	EKN05_010725	holB	CDS	DNA polymerase III subunit delta'	mnmE-WT	0.0385598	0.358154	0.4012
CP037923.1	QCC33988.1	EKN05_022775	EKN05_022775	CDS	cell division protein ZapE	mnmE-WT	0.0618942	0.213519	0.248624
CP037923.1	QCC33705.1	EKN05_021165	kdgK	CDS	sugar kinase	mnmE-WT	0.056654	0.214424	0.249408
CP037923.1	QCC31046.1	EKN05_004180	menB	CDS	1	mnmE-WT	0.0440194	0.216151	0.251281
CP037923.1	QCC30635.1	EKN05_001680	csrA	CDS	carbon storage regulator	mnmE-WT	0.0364444	0.372093	0.415732
CP037923.1	QCC31101.1	EKN05_004505	ccmF	CDS	heme lyase CcmF/NrfE family subunit	mnmE-WT	0.05387	0.224784	0.260895
CP037923.1	QCC30830.1	EKN05_002915	iscR	CDS	Fe-S cluster assembly transcriptional regulator IscR	mnmE-WT	-0.06373	0.225128	0.261153
CP037923.1	QCC31252.1	EKN05_005480	hisH	CDS	imidazole glycerol phosphate synthase subunit HisH	mnmE-WT	-0.0465783	0.226473	0.262572
CP037923.1	QCC30691.1	EKN05_002005	cysC	CDS	adenylyl-sulfate kinase	mnmE-WT	0.0382964	0.381801	0.425916
CP037923.1	QCC31003.1	EKN05_003945	ubiX	CDS	UbiX family flavin prenyltransferase	mnmE-WT	0.0600642	0.231081	0.26777
CP037923.1	QCC32525.1	EKN05_013840	fes	CDS	enterochelin esterase	mnmE-WT	-0.0747636	0.232232	0.268815
CP037923.1	QCC33409.1	EKN05_019340	EKN05_019340	CDS	divergent polysaccharide deacetylase family protein	mnmE-WT	0.042335	0.233004	0.269563
CP037923.1	QCC32611.1	EKN05_014450	ybaO	CDS	Lrp/AsnC family transcriptional regulator	mnmE-WT	0.0348384	0.391587	0.435478
CP037923.1	QCC30376.1	EKN05_000065	rlmG	CDS	23S rRNA (guanine(1835)-N(2))-methyltransferase RlmG	mnmE-WT	-0.0280847	0.235101	0.271844
CP037923.1	QCC33314.1	EKN05_018730	trmA	CDS	tRNA (uridine(54)-C5)-methyltransferase TrmA	mnmE-WT	0.0327855	0.236304	0.273088
CP037923.1	QCC34031.1	EKN05_023015	yhbY	CDS	ribosome assembly RNA-binding protein YhbY	mnmE-WT	0.118098	0.23736	0.274161
CP037923.1	QCC32024.1	EKN05_010700	EKN05_010700	CDS	DUF1425 domain-containing protein	mnmE-WT	0.0375756	0.399893	0.44357
CP037923.1	QCC31560.1	EKN05_007755	nemA	CDS	N-ethylmaleimide reductase	mnmE-WT	0.0280678	0.238565	0.275258
CP037923.1	QCC32767.1	EKN05_015375	gtrB	CDS	glycosyltransferase	mnmE-WT	-0.0340909	0.239791	0.276524
CP037923.1	QCC31668.1	EKN05_008450	iraM	CDS	anti-adapter protein IraM	mnmE-WT	-0.0717266	0.241243	0.278049
CP037923.1	QCC30528.1	EKN05_001010	dsbC	CDS	bifunctional protein-disulfide isomerase/oxidoreductase DsbC	mnmE-WT	0.0293112	0.243015	0.279942
CP037923.1	QCC32011.1	EKN05_010630	lolE	CDS	lipoprotein-releasing ABC transporter permease subunit LolE	mnmE-WT	-0.0262474	0.245868	0.282926
CP037923.1	QCC33349.1	EKN05_018950	glpX	CDS	class II fructose-bisphosphatase	mnmE-WT	-0.20971	0.248603	0.28592
CP037923.1	QCC34156.1	EKN05_006710	znuA	CDS	zinc ABC transporter substrate-binding protein ZnuA	mnmE-WT	0.0451805	0.249546	0.286852
CP037923.1	QCC33894.1	EKN05_022250	yheT	CDS	hydrolase	mnmE-WT	0.0415319	0.253128	0.290658
CP037923.1	QCC32430.1	EKN05_013255	pgm	CDS	alpha-D-glucose phosphate-specific phosphoglucomutase	mnmE-WT	0.0244892	0.258964	0.297201
CP037923.1	QCC31153.1	EKN05_004785	dusC	CDS	tRNA dihydrouridine(16) synthase DusC	mnmE-WT	0.0373741	0.441164	0.485596
CP037923.1	QCC31882.1	EKN05_009855	trpF	CDS	bifunctional indole-3-glycerol-phosphate synthase TrpC/phosphoribosylanthranilate isomerase TrpF	mnmE-WT	-0.0803723	0.267386	0.306703
CP037923.1	QCC31424.1	EKN05_006720	msbB	CDS	lauroyl-Kdo(2)-lipid IV(A) myristoyltransferase	mnmE-WT	-0.0809788	0.26843	0.307736
CP037923.1	QCC33532.1	EKN05_020095	viaA	CDS	ATPase RavA stimulator ViaA	mnmE-WT	-0.0929778	0.27268	0.312276
CP037923.1	QCC30696.1	EKN05_002040	cysH	CDS	phosphoadenosine phosphosulfate reductase	mnmE-WT	0.027791	0.275106	0.314594
CP037923.1	QCC31543.1	EKN05_007655	EKN05_007655	CDS	monooxygenase	mnmE-WT	-0.0954693	0.275142	0.314594
CP037923.1	QCC33579.1	EKN05_020395	rffC	CDS	dTDP-4-amino-4	mnmE-WT	0.0319262	0.463458	0.507283
CP037923.1	QCC32963.1	EKN05_016525	caiB	CDS	L-carnitine CoA-transferase	mnmE-WT	0.0302264	0.464084	0.507709
CP037923.1	QCC31201.1	EKN05_005145	yegS	CDS	lipid kinase YegS	mnmE-WT	-0.15502	0.27675	0.316265
CP037923.1	QCC33585.1	EKN05_020425	yifK	CDS	amino acid permease	mnmE-WT	-0.0354128	0.277613	0.317083
CP037923.1	QCC30842.1	EKN05_002980	ndk	CDS	nucleoside-diphosphate kinase	mnmE-WT	0.046772	0.278155	0.317534
CP037923.1	QCC32268.1	EKN05_012235	ybjI	CDS	5-amino-6-(5-phospho-D-ribitylamino)uracil phosphatase	mnmE-WT	-0.025733	0.281381	0.321046
CP037924.1	QCC34360.1	EKN05_024225	mvpA	CDS	tRNA(fMet)-specific endonuclease VapC	mnmE-WT	-0.0335224	0.281646	0.321177
CP037923.1	QCC33552.1	EKN05_020225	rbsR	CDS	transcriptional regulator RbsR	mnmE-WT	0.0782175	0.282322	0.321778
CP037923.1	QCC34148.1	EKN05_005860	hprR	CDS	DNA-binding response regulator HprR	mnmE-WT	0.0461163	0.28345	0.322893
CP037923.1	QCC31651.1	EKN05_008340	ydeJ	CDS	2-oxo-tetronate isomerase	mnmE-WT	0.0316802	0.28383	0.323155
CP037923.1	QCC33791.1	EKN05_021715	ftsE	CDS	cell division ATP-binding protein FtsE	mnmE-WT	-0.0379614	0.285409	0.324781
CP037923.1	QCC33905.1	EKN05_022310	rpsL	CDS	30S ribosomal protein S12	mnmE-WT	0.0343098	0.285795	0.325048
CP037923.1	QCC33283.1	EKN05_018500	metA	CDS	homoserine O-succinyltransferase	mnmE-WT	0.0834005	0.288761	0.328249
CP037923.1	QCC31957.1	EKN05_010290	fadR	CDS	fatty acid metabolism transcriptional regulator FadR	mnmE-WT	0.086378	0.290556	0.330114
CP037923.1	QCC33033.1	EKN05_016935	opgB	CDS	phosphatidylglycerol--membrane-oligosaccharide glycerophosphotransferase	mnmE-WT	0.0369891	0.292753	0.332435
CP037923.1	QCC30600.1	EKN05_001445	nadK	CDS	NAD(+) kinase	mnmE-WT	-0.0288738	0.497585	0.541061
CP037923.1	QCC32563.1	EKN05_014190	mnmH	CDS	tRNA 2-selenouridine(34) synthase MnmH	mnmE-WT	0.0413096	0.294613	0.334371
CP037923.1	QCC32587.1	EKN05_014320	recR	CDS	recombination protein RecR	mnmE-WT	0.0247523	0.295232	0.334897
CP037923.1	QCC32200.1	EKN05_011800	ihfB	CDS	integration host factor subunit beta	mnmE-WT	-0.0338311	0.301075	0.341166
CP037923.1	QCC32689.1	EKN05_014905	tauD	CDS	taurine dioxygenase	mnmE-WT	-0.0582637	0.510703	0.553648
CP037923.1	QCC33986.1	EKN05_022765	degQ	CDS	serine endoprotease DegQ	mnmE-WT	0.0376815	0.301595	0.341286
CP037923.1	QCC31926.1	EKN05_010120	prmC	CDS	peptide chain release factor N(5)-glutamine methyltransferase	mnmE-WT	0.0589502	0.301599	0.341286
CP037923.1	QCC31082.1	EKN05_004400	rcsD	CDS	phosphotransferase RcsD	mnmE-WT	-0.0354383	0.301657	0.341286
CP037923.1	QCC31962.1	EKN05_010320	EKN05_010320	CDS	YcgN family cysteine cluster protein	mnmE-WT	-0.0320796	0.51432	0.557288
CP037923.1	QCC31096.1	EKN05_004475	napC	CDS	cytochrome c-type protein NapC	mnmE-WT	-0.0312353	0.515422	0.558201
CP037923.1	QCC31482.1	EKN05_007185	tehB	CDS	tellurite resistance methyltransferase TehB	mnmE-WT	-0.0301741	0.307575	0.347799
CP037923.1	QCC33598.1	EKN05_020520	xerC	CDS	tyrosine recombinase XerC	mnmE-WT	0.0323316	0.528977	0.571157
CP037923.1	QCC33039.1	EKN05_016975	hpaD	CDS	3	mnmE-WT	0.0423109	0.539266	0.580651
CP037923.1	QCC33750.1	EKN05_021470	gorA	CDS	glutathione-disulfide reductase	mnmE-WT	-0.0274763	0.320997	0.362595
CP037923.1	QCC33329.1	EKN05_018825	pflD	CDS	formate C-acetyltransferase	mnmE-WT	-0.0868341	0.321236	0.362675
CP037923.1	QCC33488.1	EKN05_019850	dgoK	CDS	2-dehydro-3-deoxygalactonokinase	mnmE-WT	0.113477	0.322614	0.36385
CP037923.1	QCC30770.1	EKN05_002550	pssA	CDS	CDP-diacylglycerol--serine O-phosphatidyltransferase	mnmE-WT	-0.0476046	0.327261	0.368897
CP037923.1	QCC32201.1	EKN05_011805	rpsA	CDS	30S ribosomal protein S1	mnmE-WT	0.0241533	0.332394	0.374291
CP037923.1	QCC32637.1	EKN05_014600	yajR	CDS	MFS transporter	mnmE-WT	-0.0218635	0.57846	0.61777
CP037923.1	QCC32614.1	EKN05_014465	queC	CDS	7-cyano-7-deazaguanine synthase QueC	mnmE-WT	-0.0327621	0.343891	0.386832
CP037923.1	QCC33348.1	EKN05_018945	glpK	CDS	glycerol kinase	mnmE-WT	-0.0232111	0.595508	0.633776
CP037923.1	QCC31048.1	EKN05_004190	menE	CDS	o-succinylbenzoate--CoA ligase	mnmE-WT	0.0398924	0.346883	0.389994
CP037923.1	QCC30458.1	EKN05_000595	EKN05_000595	CDS	oxidative damage protection protein	mnmE-WT	-0.0424743	0.351275	0.394726
CP037923.1	QCC31433.1	EKN05_006775	exoX	CDS	exodeoxyribonuclease X	mnmE-WT	0.0211059	0.609568	0.647778
CP037923.1	QCC33259.1	EKN05_018360	melA	CDS	alpha-galactosidase	mnmE-WT	0.0600447	0.352148	0.395501
CP037923.1	QCC32474.1	EKN05_013515	pal	CDS	peptidoglycan-associated lipoprotein Pal	mnmE-WT	-0.0378889	0.356393	0.399643
CP037923.1	QCC31702.1	EKN05_008670	EKN05_008670	CDS	hypothetical protein	mnmE-WT	0.0233555	0.35716	0.400295
CP037923.1	QCC32843.1	EKN05_015840	rnhB	CDS	ribonuclease HII	mnmE-WT	0.0290379	0.36415	0.407704
CP037923.1	QCC32977.1	EKN05_016600	rpsT	CDS	30S ribosomal protein S20	mnmE-WT	-0.0633122	0.367538	0.411283
CP037923.1	QCC32391.1	EKN05_013010	mrdA	CDS	peptidoglycan DD-transpeptidase MrdA	mnmE-WT	-0.020549	0.371003	0.414946
CP037923.1	QCC33723.1	EKN05_021290	dppC	CDS	dipeptide ABC transporter permease DppC	mnmE-WT	-0.0579602	0.371314	0.415077
CP037923.1	QCC30940.1	EKN05_003585	mntH	CDS	Mn(2+) uptake NRAMP transporter MntH	mnmE-WT	-0.0181475	0.655937	0.692271
CP037923.1	QCC33387.1	EKN05_019205	yiaY	CDS	L-threonine dehydrogenase	mnmE-WT	0.0183495	0.660269	0.69616
CP037923.1	QCC33208.1	EKN05_018060	dgkA	CDS	diacylglycerol kinase	mnmE-WT	0.0423207	0.379377	0.423651
CP037923.1	QCC33577.1	EKN05_020385	rffG	CDS	dTDP-glucose 4	mnmE-WT	0.04101	0.381537	0.425842
CP037923.1	QCC33549.1	EKN05_020190	rbsD	CDS	D-ribose pyranase	mnmE-WT	-0.0163314	0.676332	0.711007
CP037923.1	QCC33012.1	EKN05_016805	deoA	CDS	thymidine phosphorylase	mnmE-WT	-0.0291727	0.385256	0.429547
CP037923.1	QCC32101.1	EKN05_011225	rutR	CDS	HTH-type transcriptional regulator RutR	mnmE-WT	0.0455003	0.38564	0.429753
CP037923.1	QCC31347.1	EKN05_006200	yecA	CDS	UPF0149 family protein YecA	mnmE-WT	-0.0164925	0.686318	0.719398
CP037923.1	QCC33359.1	EKN05_019015	glyS	CDS	glycine--tRNA ligase subunit beta	mnmE-WT	0.022678	0.386214	0.430171
CP037923.1	QCC30748.1	EKN05_002420	pyrG	CDS	CTP synthase (glutamine hydrolyzing)	mnmE-WT	0.0207442	0.386643	0.430425
CP037923.1	QCC31885.1	EKN05_009870	EKN05_009870	CDS	hypothetical protein	mnmE-WT	0.242104	0.388771	0.432571
CP037923.1	QCC30417.1	EKN05_000330	mdaB	CDS	NADPH:quinone oxidoreductase MdaB	mnmE-WT	0.0218703	0.697302	0.729845
CP037923.1	QCC33899.1	EKN05_022280	EKN05_022280	CDS	protein SlyX	mnmE-WT	0.276748	0.394884	0.438919
CP037923.1	QCC32151.1	EKN05_011520	yccS	CDS	TIGR01666 family membrane protein	mnmE-WT	0.0185771	0.395368	0.43923
CP037923.1	QCC31187.1	EKN05_005055	rcnB	CDS	Ni(II)/Co(II) efflux transporter accessory subunit RcnB	mnmE-WT	-0.0497147	0.395675	0.439344
CP037923.1	QCC32588.1	EKN05_014325	EKN05_014325	CDS	YbaB/EbfC family nucleoid-associated protein	mnmE-WT	0.0908919	0.396842	0.440413
CP037923.1	QCC30950.1	EKN05_003645	EKN05_003645	CDS	alanine transaminase	mnmE-WT	-0.0296979	0.400937	0.444499
CP037923.1	QCC31865.1	EKN05_009760	pgpB	CDS	phosphatidylglycerophosphatase B	mnmE-WT	0.0255921	0.726628	0.757226
CP037923.1	QCC31011.1	EKN05_003995	folX	CDS	dihydroneopterin triphosphate 2'-epimerase	mnmE-WT	-0.0297603	0.40397	0.447587
CP037923.1	QCC33564.1	EKN05_020320	ilvY	CDS	HTH-type transcriptional activator IlvY	mnmE-WT	0.0132212	0.733172	0.763676
CP037923.1	QCC31584.1	EKN05_007905	EKN05_007905	CDS	oxidoreductase	mnmE-WT	0.0276064	0.404138	0.447587
CP037923.1	QCC33522.1	EKN05_020040	pstB	CDS	phosphate ABC transporter ATP-binding protein PstB	mnmE-WT	0.0239845	0.405173	0.448503
CP037923.1	QCC32414.1	EKN05_013135	miaB	CDS	tRNA (N6-isopentenyl adenosine(37)-C2)-methylthiotransferase MiaB	mnmE-WT	-0.0201811	0.405827	0.448996
CP037923.1	QCC32899.1	EKN05_016145	lpdA	CDS	dihydrolipoyl dehydrogenase	mnmE-WT	-0.0207446	0.409295	0.452599
CP037923.1	QCC32839.1	EKN05_015820	EKN05_015820	CDS	VOC family protein	mnmE-WT	-0.0126825	0.755102	0.785758
CP037923.1	QCC31089.1	EKN05_004440	eco	CDS	ecotin	mnmE-WT	0.0314256	0.413273	0.456764
CP037923.1	QCC34138.1	EKN05_005110	gatY	CDS	tagatose-bisphosphate aldolase subunit GatY	mnmE-WT	-0.0351596	0.770655	0.799625
CP037923.1	QCC30619.1	EKN05_001565	EKN05_001565	CDS	DUF2002 family protein	mnmE-WT	0.0488275	0.417431	0.461123
CP037923.1	QCC31880.1	EKN05_009845	trpE	CDS	anthranilate synthase component I	mnmE-WT	-0.0720377	0.425829	0.470159
CP037923.1	QCC30793.1	EKN05_002680	yfhL	CDS	4Fe-4S dicluster ferredoxin YfhL	mnmE-WT	-0.0104285	0.806673	0.833781
CP037923.1	QCC33467.1	EKN05_019720	uhpB	CDS	signal transduction histidine-protein kinase/phosphatase UhpB	mnmE-WT	-0.0142258	0.822167	0.847355
CP037923.1	QCC32333.1	EKN05_012615	bioB	CDS	biotin synthase	mnmE-WT	-0.00891842	0.823843	0.848271
CP037923.1	QCC33408.1	EKN05_019335	envC	CDS	murein hydrolase activator EnvC	mnmE-WT	-0.0259183	0.433862	0.478782
CP037923.1	QCC32952.1	EKN05_016465	apaG	CDS	Co2+/Mg2+ efflux protein ApaG	mnmE-WT	0.0122686	0.832733	0.854971
CP037923.1	QCC34270.1	EKN05_020580	recQ	CDS	ATP-dependent DNA helicase RecQ	mnmE-WT	-0.0393725	0.434385	0.479114
CP037923.1	QCC30651.1	EKN05_001770	ascG	CDS	LacI family DNA-binding transcriptional regulator	mnmE-WT	-0.0248441	0.436168	0.480835
CP037924.1	QCC34325.1	EKN05_023850	parA	CDS	ParA family protein	mnmE-WT	-0.0242159	0.436737	0.481215
CP037923.1	QCC31879.1	EKN05_009835	EKN05_009835	CDS	5'-3' exoribonuclease	mnmE-WT	0.0404441	0.440716	0.485351
CP037923.1	QCC30784.1	EKN05_002625	rseB	CDS	sigma-E factor regulatory protein RseB	mnmE-WT	0.029208	0.442055	0.486303
CP037923.1	QCC30685.1	EKN05_001975	surE	CDS	5'/3'-nucleotidase SurE	mnmE-WT	0.0960451	0.442258	0.486303
CP037923.1	QCC33278.1	EKN05_018460	pepE	CDS	dipeptidase PepE	mnmE-WT	0.0100363	0.877388	0.893997
CP037923.1	QCC31573.1	EKN05_007840	gstA	CDS	glutathione transferase GstA	mnmE-WT	-0.0269417	0.445616	0.489745
CP037923.1	QCC33874.1	EKN05_022140	phoB	CDS	transcriptional regulator PhoB	mnmE-WT	-0.00542477	0.891286	0.906015
CP037923.1	QCC31759.1	EKN05_009050	EKN05_009050	CDS	DUF1889 family protein	mnmE-WT	-0.0344508	0.894414	0.908765
CP037923.1	QCC33111.1	EKN05_017430	cutA	CDS	divalent cation tolerance protein CutA	mnmE-WT	-0.00724037	0.912017	0.925267
CP037923.1	QCC30932.1	EKN05_003520	yfeH	CDS	bile acid:sodium symporter	mnmE-WT	-0.00542184	0.920132	0.931379
CP037923.1	QCC33440.1	EKN05_019520	rpoZ	CDS	DNA-directed RNA polymerase subunit omega	mnmE-WT	0.127739	0.450818	0.495209
CP037923.1	QCC34091.1	EKN05_023370	mzrA	CDS	EnvZ/OmpR regulon moderator MzrA	mnmE-WT	0.00305045	0.936869	0.945654
CP037923.1	QCC31746.1	EKN05_008970	msrB	CDS	peptide-methionine (R)-S-oxide reductase	mnmE-WT	-0.00268623	0.949956	0.95662
CP037923.1	QCC32831.1	EKN05_015775	tsaA	CDS	tRNA (N6-threonylcarbamoyladenosine(37)-N6)-methyltransferase TrmO	mnmE-WT	-0.00315359	0.950907	0.95713
CP037923.1	QCC30949.1	EKN05_003635	EKN05_003635	CDS	response regulator transcription factor	mnmE-WT	-0.0419513	0.452892	0.49715
CP037923.1	QCC33085.1	EKN05_017255	tsaE	CDS	tRNA (adenosine(37)-N6)-threonylcarbamoyltransferase complex ATPase subunit type 1 TsaE	mnmE-WT	-0.0238284	0.453046	0.49715
CP037923.1	QCC31323.1	EKN05_006045	ybcL	CDS	Raf kinase inhibitor-like protein YbcL	mnmE-WT	-0.0041482	0.95824	0.96361
CP037923.1	QCC31854.1	EKN05_009690	sapF	CDS	peptide ABC transporter ATP-binding protein SapF	mnmE-WT	-0.0167179	0.457343	0.50157
CP037923.1	QCC31014.1	EKN05_004010	yfcE	CDS	phosphodiesterase	mnmE-WT	-0.0253069	0.45754	0.50157
CP037923.1	QCC31344.1	EKN05_006170	uvrY	CDS	two-component system response regulator UvrY	mnmE-WT	0.028317	0.459253	0.503191
CP037923.1	QCC33664.1	EKN05_020900	yihV	CDS	sulfofructose kinase	mnmE-WT	-0.0656492	0.460234	0.504011
[truncated: 2,307 more rows]
