# Supplementary material for: A scalable gut epithelial organoid model reveals the genome-wide colonization landscape of a human-adapted pathogen
Source: Nat Genet. 2025 Jun 12;57(7):1730–41. doi: 10.1038/s41588-025-02218-x (PMC12283395; doi:10.1038/s41588-025-02218-x)
Supplement: Supplementary file 9 — Table 1, Bacterial strains used in this study. Table 2, Plasmids used in this study. Table 3, Oligonucleotides used in this study. [file 41588_2025_2218_MOESM9_ESM.xlsx]

## Sheet: Suppl. Table 1
Supplementary Table 1. Bacterial strains used in this study.
Strain	Genotype	Reference
M90T	S.flexneri 5a, wt	1
M90T ΔmxiD	S.flexneri 5a, ΔmxiD	2
M90T ΔvirF	S.flexneri 5a, ΔvirF	3
S.Tmwt-tagA	SL1344, wt, WITS1-tag	4
S.Tmwt-tagB	SL1344, wt, WITS2-tag	4
S.Tmwt-tagC	SL1344, wt, WITS11-tag	4
S.Tmwt-tagD	SL1344, wt, WITS13-tag	4
S.Tmwt-tagE	SL1344, wt, WITS17-tag	4
S.Tmwt-tagF	SL1344, wt, WITS19-tag	4
S.Tmwt-tagG	SL1344, wt, WITS21-tag	4
M90T-tagA	S.flexneri 5a, wt, WITS1-tag	This study
M90T-tagB	S.flexneri 5a, wt, WITS2-tag	This study
M90T-tagC	S.flexneri 5a, wt, WITS11-tag	This study
M90T-tagD	S.flexneri 5a, wt, WITS13-tag	This study
M90T-tagE	S.flexneri 5a, wt, WITS17-tag	This study
M90T-tagF	S.flexneri 5a, wt, WITS19-tag	This study
M90T-tagG	S.flexneri 5a, wt, WITS21-tag	This study
M90T ΔmxiD-tagA	S.flexneri 5a, ΔmxiD, WITS1-tag	This study
M90T ΔmxiD tagB	S.flexneri 5a, ΔmxiD, WITS2-tag	This study
M90T ΔmxiD tagC	S.flexneri 5a, ΔmxiD, WITS11-tag	This study
M90T ΔmxiD tagD	S.flexneri 5a, ΔmxiD, WITS13-tag	This study
M90T ΔmxiD tagE	S.flexneri 5a, ΔmxiD, WITS17-tag	This study
M90T ΔmxiD tagF	S.flexneri 5a, ΔmxiD, WITS19-tag	This study
M90T ΔmxiD tagG	S.flexneri 5a, ΔmxiD, WITS21-tag	This study
M90T ΔvirF tagF	S.flexneri 5a, ΔvirF, WITS19-tag	This study
M90T ΔvirF tagG	S.flexneri 5a, ΔvirF, WITS21-tag	This study
M90T ΔvirB tagF	S.flexneri 5a, ΔvirB, WITS19-tag	This study
M90T ΔvirB tagG	S.flexneri 5a, ΔvirB, WITS21-tag	This study
M90T ΔipgB1 tagE	S.flexneri 5a, ΔipgB1, WITS17-tag	This study
M90T ΔipgB1 tagF	S.flexneri 5a, ΔipgB1, WITS19-tag	This study
M90T ΔipgB2 tagE	S.flexneri 5a, ΔipgB2, WITS17-tag	This study
M90T ΔipgB2 tagF	S.flexneri 5a, ΔipgB2, WITS19-tag	This study
M90T ΔipgD tagE	S.flexneri 5a, ΔipgD, WITS17-tag	This study
M90T ΔipgD tagF	S.flexneri 5a, ΔipgD, WITS19-tag	This study
M90T ΔicsB tagE	S.flexneri 5a, ΔicsB, WITS17-tag	This study
M90T ΔicsB tagF	S.flexneri 5a, ΔicsB, WITS19-tag	This study
M90T ΔipaA tagE	S.flexneri 5a, ΔipaA, WITS17-tag	This study
M90T ΔipaA tagF	S.flexneri 5a, ΔipaA, WITS19-tag	This study
M90T ΔvirA tagE	S.flexneri 5a, ΔvirA, WITS17-tag	This study
M90T ΔvirA tagF	S.flexneri 5a, ΔvirA, WITS19-tag	This study
M90T ΔmnmE	S.flexneri 5a, ΔmnmE	This study
M90T ΔmnmG	S.flexneri 5a, ΔmnmG	This study
M90T ΔmnmE tagE	S.flexneri 5a, ΔmnmE, WITS17-tag	This study
M90T ΔmnmE tagF	S.flexneri 5a, ΔmnmE, WITS19-tag	This study
M90T ΔmnmG tagE	S.flexneri 5a, ΔmnmG, WITS17-tag	This study
M90T ΔmnmG tagF	S.flexneri 5a, ΔmnmG, WITS19-tag	This study
M90T ΔacrA tagE	S.flexneri 5a, ΔacrA, WITS17-tag	This study
M90T ΔacrA tagF	S.flexneri 5a, ΔacrA, WITS19-tag	This study
M90T ΔacrB tagE	S.flexneri 5a, ΔacrB, WITS17-tag	This study
M90T ΔacrB tagF	S.flexneri 5a, ΔacrB, WITS19-tag	This study
M90T ΔacrAB tagE	S.flexneri 5a, ΔacrAB, WITS17-tag	This study
M90T ΔacrAB tagF	S.flexneri 5a, ΔacrAB, WITS19-tag	This study
M90T ΔtolC tagE	S.flexneri 5a, ΔtolC, WITS17-tag	This study
M90T ΔtolC tagF	S.flexneri 5a, ΔtolC, WITS19-tag	This study
M90T ΔyfeH tagE	S.flexneri 5a, ΔyfeH, WITS17-tag	This study
M90T ΔyfeH tagF	S.flexneri 5a, ΔyfeH, WITS19-tag	This study
M90T ΔyejB tagE	S.flexneri 5a, ΔyejB, WITS17-tag	This study
M90T ΔyejB tagF	S.flexneri 5a, ΔyejB, WITS19-tag	This study
M90T ΔfabF tagE	S.flexneri 5a, ΔfabF, WITS17-tag	This study
M90T ΔfabF tagF	S.flexneri 5a, ΔfabF, WITS19-tag	This study
M90T ΔcysK tagE	S.flexneri 5a, ΔcysK, WITS17-tag	This study
M90T ΔcysK tagF	S.flexneri 5a, ΔcysK, WITS19-tag	This study
M90T ΔflgA tagE	S.flexneri 5a, ΔflgA, WITS17-tag	This study
M90T ΔflgA tagF	S.flexneri 5a, ΔflgA, WITS19-tag	This study
M90T ΔfliM tagE	S.flexneri 5a, ΔfliM, WITS17-tag	This study
M90T ΔfliM tagF	S.flexneri 5a, ΔfliM, WITS19-tag	This study
M90T ΔfliH tagE	S.flexneri 5a, ΔfliH, WITS17-tag	This study
M90T ΔfliH tagF	S.flexneri 5a, ΔfliH, WITS19-tag	This study
References:
1. Sansonetti PJ, Kopecko DJ, Formal SB. 1982. Involvement of a plasmid in the invasive ability of Shigella flexneri. Infect Immun 35:852–60.
2. Skovajsová E, Colonna B, Prosseda G, Sellin ME, Di Martino ML. 2022. The VirF21:VirF30 protein ratio is affected by temperature and impacts Shigella flexneri host cell invasion. FEMS Microbiol Lett 369.
3. Leuzzi A, Di Martino ML, Campilongo R, Falconi M, Barbagallo M, Marcocci L, Pietrangeli P, Casalino M, Grossi M, Micheli G, Colonna B, Prosseda G. 2015. Multifactor Regulation of the MdtJI Polyamine Transporter in Shigella. PLoS One 10:e0136744.
4. Grant AJ, Restif O, McKinley TJ, Sheppard M, Maskell DJ, Mastroeni P. 2008. Modelling within-Host Spatiotemporal Dynamics of Invasive Bacterial Disease. PLoS Biol 6:e74.

## Sheet: Suppl. Table 2
Supplementary Table 2. Plasmids used in this study
Plasmid	Description	Reference
pUhpT-GFP	Glc6P induced GFP expression as a reporter for cytosolic localization, AmpR	1, 2
pFPV-mCherry	rpsM promoter driving constitutive mCherry expression	3
pKD13	Template plasmid for λ Red recombination	4
pKD4	Template plasmid for λ Red recombination	4
pSIM5-tet	Plasmid for temperature-inducible λ-Red gene expression	5
p-Empty	Cloning vector, p15A ori, AmpR (Synthesized by GenScript)	This study
p-mnmE	p-Empty derivative carrying mnmE gene with native promoter in BamHI (Constructed by GenScript)	This study
p-mnmG	p-Empty derivative carrying mnmG gene with native promoter in BamHI (Constructed by GenScript)	This study
pTac-28	Inducible expression plasmid carrying lacI gene and Ptac; pMB1 ori, rop, CmR (Synthesized by GenScript)	This study
pTac-ipaA-3xFT	pTaq-28 derivative carrying ipaA-3xFT cloned downstream of Ptac (Constructed by GenScript)	This study
References:
1. Hausmann, A., Böck, D., Geiser, P., Berthold, D.L., Fattinger, S.A., Furter, M., Bouman, J.A., Barthel-Scherrer, M., Lang, C.M., Bakkeren, E., et al. 2020. Intestinal epithelial NAIP/NLRC4 restricts systemic dissemination of the adapted pathogen Salmonella Typhimurium due to site-specific bacterial PAMP expression. Mucosal Immunol. 13, 530–544. 10.1038/s41385-019-0247-0.
2. Geiser P, Di Martino ML, Samperio Ventayol P, Eriksson J, Sima E, Al-Saffar AK, Ahl D, Phillipson M, Webb DL, Sundbom M, Hellström PM, Sellin ME. 2021. Salmonella enterica Serovar Typhimurium Exploits Cycling through Epithelial Cells To Colonize Human and Murine Enteroids. MBio 12, 1–18.
3. Drecktrah D, Levine-Wilkinson S, Dam T, Winfree S, Knodler LA, Schroer TA, Steele-Mortimer O. 2008. Dynamic behavior of Salmonella-induced membrane tubules in epithelial cells. Traffic 9:2117–2129.
4. Datsenko KA, Wanner BL. 2000. One-step inactivation of chromosomal genes in Escherichia coli K-12 using PCR products. Proc Natl Acad Sci U S A 97:6640–6645.
5. Koskiniemi S, Pränting M, Gullberg E, Näsvall J, Andersson DI. 2011. Activation of cryptic aminoglycoside resistance in Salmonella enterica. Mol Microbiol 80:1464–1478.

## Sheet: Suppl. Table 3
Supplementary Table 3. Oligonucleotides used in this study.
Primer	Sequence (5’-3’)	Used for
insWITS_attB F	tctgccagatggcgcaatgccatctggtatcacttaaaggcatatgaatatcctccttag	Insertion of tags into Shigella chromosome
insWITS_attB R	aacttgagcgaaacgggaaggtaaaaagacaaaaagttgtaataccgttcaggcataaag	Insertion of tags into Shigella chromosome
scrWITS_attB F	gcagaaaccatcagtaacgg	Screening of tag insertion
scrWITS_attB R	atcgtggtatgcgttacacc	Screening of tag insertion
tagA-WITS1	acgacaccactccacaccta	For detection of tagA
tagB-WITS2	acccgcaataccaacaactc	For detection of tagB
tagC-WITS11	atcccacacactcgatctca	For detection of tagC
tagD-WITS13	gctaaagacacccctcactca	For detection of tagD
tagE-WITS17	tcaccagcccaccccctca	For detection of tagE
tagF-WITS19	gcactatccagccccataac	For detection of tagF
tagG-WITS21	acaaccaccgatcactctcc	For detection of tagG
ybhC	atcgggtggtgttgagctac	Common primer for tags detection
k1	cagtcatagccgaatagcct	Test primer for Km
k2	cggtgccctgaatgaactgc	Test primer for Km
c1	ttatacgcaaggcgacaagg	Test primer for CmI
c2	gatcttccgtcacaggtagg	Test primer for CmI
virB del_F	cttttgtcaatataaatcaatatgaataaacagggtgtgatgtgtaggctggagctgcttc	Deletion of virB
virB del_R	ttattatctgaattgggcagtttacatcagtgttcgatgtattccggggatccgtcgacc	Deletion of virB
virB scr_F	caatatagtaattgataagcatt	Screening of virB deletion
virB scr_R	gaccatcatgccgcatccct	Screening of virB deletion
icsB_delF	ggagagttaataaagtatgagcctcaaaattagcaatttcgtgtaggctggagctgcttc	Deletion of icsB
icsB_delR	cacctgttatttcataaagtttatcatatagtttgcgacacatatgaatatcctcctta	Deletion of icsB
icsB_scr_F	caggctcaagtttctaaatt	Screening of icsB deletion
icsB_scr_R	caggtatttgttcttcgagc	Screening of icsB deletion
ipaA_del_F	atacagataaactttttctccatttctgaggtgcgccatggtgtaggctggagctgcttc	Deletion of ipaA
ipaA_del_R	catagcaaaaggccactattgataatattttttcttttatcatatgaatatcctcctta	Deletion of ipaA
ipaA_scr_F	ctgccgaagatgaaacaatg	Screening of ipaA deletion
ipaA_scr_F	ccagcatttcaatcagagaa	Screening of ipaA deletion
ipgB1_del_F	catcacttcagaagtgaactaacatatagggggtatcatggtgtaggctggagctgcttc	Deletion of ipgB1
ipgB1_del_R	ctgcagtagagatgctttcattttcggtgatatttaaagacatatgaatatcctcctta	Deletion of ipgB1
ipgB1_scr_F	cacctgatgaactcattgaa	Screening of ipgB1 deletion
ipgB1_scr_R	gtcatccatcatatcatcag	Screening of ipgB1 deletion
ipgB2_del_F	tgacaatgttactattttacatgacaaggtgattataatggtgtaggctggagctgcttc	Deletion of ipgB2
ipgB2_del_R	tagtttctttactcgggatgttctgtcatcagaaaggcgaattccggggatccgtcgacc	Deletion of ipgB2
ipgB2_scr_F	gattccagacggtccatcat	Screening of ipgB2 deletion
ipgB2_scr_R	ggacttacttgcgaggagaa	Screening of ipgB2 deletion
ipgD_del_F	tgcaatcaatgccccatttatgactgaggataattaaatggtgtaggctggagctgcttc	Deletion of ipgD
ipgD_del_R	ggatacccaaggctcggcaaataacatctgctaaatcttccatatgaatatcctcctta	Deletion of ipgD
ipgD_scr_F	caggctcggagtgttataga	Screening of ipgD deletion
ipgD_scr_R	ggctcaacgcatatataaga	Screening of ipgD deletion
virA_del_F	attggcattaataggaaaatacatcaggagaaatcaaatggtgtaggctggagctgcttc	Deletion of virA
virA_del_R	acagtctggcagccaatataatattggcttaaacatcaggattccggggatccgtcgacc	Deletion of virA
virA_scr_F	ctccaatgcaataactgcat	Screening of virA deletion
virA_scr_R	ggatgggctgagattctatt	Screening of virA deletion
yfeH_del_F	agaagcacaatagaaccatcgatcatctggagtctttatggtgtaggctggagctgcttc	Deletion of yfeH
yfeH_del_R	aactggtccagcccctgaagcgtccgctttaagctttatcattccggggatccgtcgacc	Deletion of yfeH
yfeH_scr_F	gtgacttactgccgactggc	Screening of yfeH deletion
yfeH_scr_R	gaggagtatctgctgtggtt	Screening of yfeH deletion
yejB_del_F	ggccaaactgccgtcagccagacaacagggagagtagatggtgtaggctggagctgcttc	Deletion of yejB
yejB_del_R	aacgcgcccaacgggcctgattgacggggctgagtcgcgacatatgaatatcctcctta	Deletion of yejB
yejB_scr_F	catgctgccaatgtggtaca	Screening of yejB deletion
yejB_scr_R	ctgccgtcataacgcaccag	Screening of yejB deletion
mnmE_del_F	gcaccgcgcatccgccacacaaagcaacaggaacatcatggtgtaggctggagctgcttc	Deletion of mnmE
mnmE_del_R	cagtcagaatacggcttcgtaagcgcggttacttaccaatattccggggatccgtcgacc	Deletion of mnmE
mnmE_scr_F	ctgcatagccgcgagaagaa	Screening of mnmE deletion
mnmE_scr_R	cgttcggggagcagtattaa	Screening of mnmE deletion
mnmG_del_F	aatccattttcataccgcgttatgcgaggcaatcaccatggtgtaggctggagctgcttc	Deletion of mnmE
mnmG_del_R	aaatacctgcgtctttcagcagtaaggagagtttgttgagcatatgaatatcctcctta	Deletion of mnmE
mnmG_scr_F	ggcagtgcgatcctaataag	Screening of mnmE deletion
mnmG_scr_R	cgaagtcaggttgtacgctt	Screening of mnmE deletion
fliM_del_F	gacgtgctgtataccgcttttattctgcgataacgacatggtgtaggctggagctgcttc	Deletion of fliM
fliM_del_R	ttgcgccgttgttgtcatcggccggattattcatgtcactcatatgaatatcctcctta	Deletion of fliM
fliM_scr_F	ggcgacagaagaaggcaaga	Screening of fliM deletion
fliM_scr_R	gccaaattgctggaacaccg	Screening of fliM deletion
flgA_del_F	ggtacaattcacgttgtagaaatggctgggggcgaaaatggtgtaggctggagctgcttc	Deletion of flgA
flgA_del_R	cggtgcttacaggcttcagaggcgaagtgcgatcaatactcatatgaatatcctcctta	Deletion of flgA
flgA_scr_F	gcaggtatcaaaattctgcc	Screening of flgA deletion
flgA_scr_R	cgcttaacgtcacactggtg	Screening of flgA deletion
fliH_del_F	gtgattggcagcggcgaggatacctatgtctgataatctggtgtaggctggagctgcttc	Deletion of fliH
fliH_del_R	agttatccagcgtgattagccagcgagtcaggcgcgtggtcatatgaatatcctcctta	Deletion of fliH
fliH_scr_F	cgatattctgcgcgacgatc	Screening of fliH deletion
fliH_scr_R	ccgagcggcaattgtaatcc	Screening of fliH deletion
acrA_del_F	attgaccaatttgaaatcggacactcgaggtttacatatggtgtaggctggagctgcttc	Deletion of acrA and acrAB
acrA_del_R	tcacccacgcaaaaatcgggcgatcgataaagaaattaggcatatgaatatcctcctta	Deletion of acrA
acrA_scr_F	ggcgttagatttacatacat	Screening of acrA deletion
acrA_scr_R	cgataacctgtgtcaccgtg	Screening of acrA deletion
acrB_del_F	cagtccaagtcttaacttaaacaggagccgttaagacatggtgtaggctggagctgcttc	Deletion of acrB
acrB_del_R	tacgcggccttagtgattacatgttgtatcaatgatgatcattccggggatccgtcgacc	Deletion of acrB and acrAB
acrB_scr_F	cgtagtaataagtgggcagc	Screening of acrB deletion
acrB_scr_R	cctgagttggtggttcaatt	Screening of acrB deletion
tolC_del_F	gatcgcgctaaatactgcttcaccacaaggaatgcaaatggtgtaggctggagctgcttc	Deletion of tolC
tolC_del_R	agacggggccgaagccccgtcgtcgtcatcagttacggaaattccggggatccgtcgacc	Deletion of tolC
tolC_scr_F	cgtttgactgccgtttgagc	Screening of tolC deletion
tolC_scr_R	cgtatggattttgtccgttt	Screening of tolC deletion
fabF_del_F	cccactagaatcatttttccctccttggaggacaaacgtggtgtaggctggagctgcttc	Deletion of fabF
fabF_del_R	accttttatatgggtggaaaatgacaacttagatctttttattccggggatccgtcgacc	Deletion of fabF
fabF_scr_F	gctgccattgattacatcaa	Screening of fabF deletion
fabF_scr_R	ccatcaccaaactgcgttgc	Screening of fabF deletion
cysK_del_F	ctgttgtatcccaatttcatacagttaaggacaggccatggtgtaggctggagctgcttc	Deletion of cysK
cysK_del_R	ttttttacgcatttttaacaagctggcattactgttgcaaattccggggatccgtcgacc	Deletion of cysK
cysK_scr_F	ccttattccatcttgcatgt	Screening of cysK deletion
cysK_scr_R	cctgtaacgattaatttcgcg	Screening of cysK deletion
nusA_qPCR_F	tgaagccgcacgttatgaag	Quantificat. of nusA transcript
nusA_qPCR_R	tcaacgtaattcgcccaggtt	Quantificat. of nusA transcript
ipaA_qPCR_F	tgtcgcacagtattcggaact	Quantificat. of ipaA transcript
ipaA_qPCR_R	accagatgtgtgttgttgtgc	Quantificat. of ipaA transcript
mnmE_qPCR_F	atcaggggattgcgctatgg	Quantificat. of mnmE transcript
mnmE_qPCR_R	ccgaactggcgtcgataaga	Quantificat. of mnmE transcript
mnmG_qPCR_F	gccagtggtgaagatctgct	Quantificat. of mnmG transcript
mnmG_qPCR_R	agggtgttctcgttacgcag	Quantificat. of mnmG transcript
