# Supplementary material for: A scalable gut epithelial organoid model reveals the genome-wide colonization landscape of a human-adapted pathogen
Source: Nat Genet. 2025 Jun 12;57(7):1730–41. doi: 10.1038/s41588-025-02218-x (PMC12283395; doi:10.1038/s41588-025-02218-x)
Supplement: Supplementary file 12 — Source data for plotted values and exact P values. [file 41588_2025_2218_MOESM12_ESM.xlsx]

## Sheet: Figure_1
c, upper panel				i, left panel									j, left panel
Exp	wt	ΔmxiD		Exp	wt-TagA	wt-TagB	wt-TagC	ΔmxiD-TagD	ΔmxiD-TagE	ΔvirF-TagF	ΔvirF-TagG		Exp	wt-TagA	wt-TagB	wt-TagC	ΔmxiD-TagD	ΔmxiD-TagE	ΔvirB-TagF	ΔvirB-TagG
1	44810	190		1	13.3188	12.5935	14.7829	14.7466	14.9453	14.7888	14.824		1	13.0458	12.2711	15.3169	15.1686	14.9904	13.8244	15.3828
2	116630	2703		1	13.638	13.7867	13.9618	15.1348	14.0549	13.8449	15.579		1	13.2755	12.9178	14.5742	15.5279	14.3062	13.7817	15.6167
2	70235	1365		2	15.0139	14.846	15.0744	19.0462	13.8198	11.466	10.7337		2	14.6196	14.5651	15.0366	13.5386	12.5649	13.2276	16.4477
2	59447	1820
3	118000	1070		i, right panel									j, right panel
3	139000	2690		Exp	wt-TagA	wt-TagB	wt-TagC	ΔmxiD-TagD	ΔmxiD-TagE	ΔvirF-TagF	ΔvirF-TagG		Exp	wt-TagA	wt-TagB	wt-TagC	ΔmxiD-TagD	ΔmxiD-TagE	ΔvirB-TagF	ΔvirB-TagG
3	96400	645		30C - 1	1.64391	1.60405	1.7022	1.76101	1.57295	1.60458	1.6421		30C - 1	2.937	2.78754	2.92413	2.96329	2.80013	2.70597	2.73692
				30C - 1	1.39696	1.39261	1.60128	1.56106	1.43473	1.63915	1.47358		30C - 1	3.8082	4.02764	4.26234	4.2283	3.95322	4.08233	3.90003
Two-sided Mann-Whitney U-test				30C - 2	0.821527	0.850986	0.905874	0.687066	0.966497	1.08354	0.945693		30C - 2	2.93493	2.45655	2.80612	3.18055	2.95096	2.89305	2.79848
		0.0006		37C - 1	0.026768	0.015715	0.026775	0.048137	0.021931	3.69123	3.75221		37C - 1	0.045159	0.027926	0.041541	0.078672	0.037121	3.16296	6.28267
				37C - 1	0.070716	0.037755	0.059487	0.113068	0.050353	3.37154	3.18476		37C - 1	0.061472	0.037625	0.062226	0.116877	0.058724	4.76943	9.93032
				37C - 2	0.41775	0.0558713	0.100551	0.0280881	0.0182417	4.13713	2.85152		37C - 2	0.027155	0.01288	0.016927	0.103436	0.055921	2.68728	6.98103
c, lower panel
Exp	wt	ΔmxiD		Two-sided paired t-test (p-value)									Two-sided paired t-test (p-value)
1	0.551847	0.00222			wt			ΔmxiD		ΔvirF				wt			ΔmxiD		ΔvirB
2	0.85556	0.020455		30C	>0.9999			0.8392		0.1572			30C	>0.9999			0.1963		0.5646
2	0.532729	0.0122575		37C	0.9617			0.9395		0.0405			37C	>0.9999			0.0731		0.0142
2	0.361422	0.010854
3	0.551	0.005
3	0.786	0.011
3	0.424	0.003
Two-sided Mann-Whitney U-test
		0.0006

## Sheet: Figure_3
f, left panel (same as in Fig1c)				g, left panel				h, left panel				i, left panel				j, left panel								k									l, left panel								m
Exp	wt	ΔmxiD		Exp	wt	ΔmxiD		Exp	wt	ΔmxiD		Exp	wt	ΔmxiD		Exp	wt-TagA	wt-TagB	ΔmxiD-TagC	ΔmxiD-TagD	mut-TagE	mut-TagF		Exp	ΔipgB1	ΔipgB2	ΔipgB1/B2	ΔipgD	ΔicsB	ΔipaA	ΔvirA		Exp	wt-TagA	wt-TagB	ΔmxiD-TagC	ΔmxiD-TagD	mut-TagE	mut-TagF		Exp	ΔipgB1	ΔipgB2	ΔipgB1/B2	ΔipgD	ΔicsB	ΔipaA	ΔvirA
1	44810	190		1	19500	140		1	141472	1795		1	7060	40		ΔipgB1_1	0.976857	1.02314	0.00659916	0.00872916	0.492562	0.494141		BO_1	-1.02696	-0.14166	-4.60511	-0.35386	-0.51245	-0.42706	-1.27027		ΔipgB1_1	0.921767	1.07823	0.00462723	0.007156	0.233059	0.247503		BO_1	-3.16556	0.005688	-8.73477	-0.19468	-0.25885	-0.46129	-0.43187
2	116630	2703		1	26700	200		1	108780	1670		1	5080	30		ΔipgB1_2	0.965151	1.03485	0.00590063	0.00288499	0.421849	0.499315		BO_2	-1.18663	0.143221	-3.79752	-0.25958	-0.47215	-0.63892	-0.9125		ΔipgB1_2	0.944481	1.05552	0.00369372	0.00249987	0.173467	0.147739		BO_2	-5.26675	0.042217	-12.1966	-0.02026	0.232946	-0.66416	-0.55652
2	70235	1365		1	18100	140		1	39898	235		1	11200	90		ΔipgB2_1	1.00385	0.996146	0.00660759	0.00375008	0.869812	0.882117		AO_1	-2.65503	-0.26322	-7.96267	-0.13423	-0.59288	-2.99831	-1.74176		ΔipgB2_1	1.04095	0.959052	0.0106375	0.0105885	0.981251	1.03144		AO_1	-3.65578	0.15281	-7.15387	-0.4747	0.029989	-4.56139	-0.83267
2	59447	1820		2	29700	20		1	178000	1710		2	8930	275		ΔipgB2_2	0.991135	1.00887	0.00465967	0.00615515	1.05292	1.30921		AO_2	-3.75748	0.159353	-10.718	-0.38384	-0.21064	-3.48877	-1.1533		ΔipgB2_2	1.03328	0.966718	0.00599519	0.00626074	1.11809	0.979254		AO_2	-2.61087	0.129887	-5.25049	-0.4367	-0.18133	-3.80732	-1.01125
3	118000	1070		2	16900	410		2	195000	1830		2	6370	150		ΔipgB1/2_1	0.961426	1.03857	0.00776803	0.00563968	0.178011	0.178808											ΔipgB1/2_1	0.874213	1.12579	0.00199103	0.00538313	0.105482	0.100107
3	139000	2690		2	15500	130		2	196000	2160		2	12500	310		ΔipgB1/2_2	1.00599	0.994013	0.0053851	0.00543931	0.222587	0.195985											ΔipgB1/2_2	1.03103	0.96897	0.00531143	0.00336413	0.0756642	0.0758899
3	96400	645		2	12500	200		2	89000	1270		2	7210	100		ΔipgD_1	1.07331	0.926688	0.00388891	0.00263108	0.829464	0.665727											ΔipgD_1	1.0283	0.971698	0.00752201	0.00753078	0.795875	0.882712
																ΔipgD_2	0.97606	1.02394	0.00478998	0.00412411	0.749832	0.843501											ΔipgD_2	1.11773	0.882271	0.00535991	0.0080394	0.944573	1.01849
Two-sided Mann-Whitney U-test				Two-sided Mann-Whitney U-test				Two-sided Mann-Whitney U-test				Two-sided Mann-Whitney U-test				ΔicsB_1	1.0609	0.939098	0.00838471	0.00874642	0.683164	0.640561											ΔicsB_1	0.933118	1.06688	0.00549581	0.00697267	1.05856	0.635718
		0.0006				0.0006				0.0006				0.0006		ΔicsB_2	0.976809	1.02319	0.0079513	0.00786902	0.680934	0.677631											ΔicsB_2	1.06578	0.934216	0.00572248	0.00588461	1.14513	1.51322
																ΔipaA_1	0.983038	1.01696	0.0220582	0.0253806	0.731971	0.67207											ΔipaA_1	1.1063	0.893698	0.00575947	0.00594069	0.675006	0.693904
																ΔipaA_2	1.047	0.952998	0.0706144	0.0634636	0.630931	0.590711											ΔipaA_2	1.10017	0.899834	0.00417394	0.00649448	0.581651	0.621476
f, right panel (same as in Fig1c)				g, right panel				h, right panel				i, right panel				ΔvirA_1	1.15928	0.840724	0.0143822	0.00878824	0.451459	0.430014											ΔvirA_1	1.06081	0.939194	0.00495666	0.0058855	0.710091	0.687066
Exp	wt	ΔmxiD		Exp	wt	ΔmxiD		Exp	wt	ΔmxiD		Exp	wt	ΔmxiD		ΔvirA_2	1.0647	0.935295	0.0236806	0.0240165	0.529445	0.516469											ΔvirA_2	1.15502	0.844983	0.00340023	0.00629643	0.618561	0.66828
1	0.551847	0.00222		1	0.091	0.0004		1	1.03779	0.013582		1	0.03288	0.0001211
2	0.85556	0.020455		1	0.11	0.001		1	0.825091	0.0149964		1	0.0208951	0.0001442		Two-sided paired t-test (p-value)																	Two-sided paired t-test (p-value)
2	0.532729	0.0122575		1	0.074	0.0005		1	0.242573	0.00140148		1	0.0454286	0.0003397		wt (all)	0.909782																wt (all)	0.922703
2	0.361422	0.010854		2	0.1952	0.0001		1	0.67373	0.00603		2	0.0702535	0.001469		ΔmxiD (all)	1.45627e-34																ΔmxiD (all)	2.15925e-27
3	0.551	0.005		2	0.0772	0.0024		2	0.85324	0.00802		2	0.0360157	0.000756		ΔipgB1	6.33655e-05																ΔipgB1	4.21726e-05
3	0.786	0.011		2	0.0846	0.0006		2	1.06524	0.00849		2	0.080799	0.0016996		ΔipgB2	0.869412																ΔipgB2	0.427756
3	0.424	0.003		2	0.0637	0.001		2	0.39451	0.00618		2	0.0363826	0.0004529		ΔipgB1/2	0.00722916																ΔipgB1/2	1.42864e-05
																ΔipgD	0.0184279																ΔipgD	0.191494
Two-sided Mann-Whitney U-test				Two-sided Mann-Whitney U-test				Two-sided Mann-Whitney U-test				Two-sided Mann-Whitney U-test				ΔicsB	0.000362208																ΔicsB	0.899325
		0.0006				0.0006				0.0006				0.0006		ΔipaA	0.00506982																ΔipaA	0.000447462
																ΔvirA	8.94129e-05																ΔvirA	3.68043e-05
																j, right panel																	l, right panel
																Exp	wt-TagA	wt-TagB	ΔmxiD-TagC	ΔmxiD-TagD	mut-TagE	mut-TagF											Exp	wt-TagA	wt-TagB	ΔmxiD-TagC	ΔmxiD-TagD	mut-TagE	mut-TagF
																ΔipgB1_1	0.973946	1.02605	0.0145607	0.00761484	0.249069	0.303479											ΔipgB1_1	0.97016	1.02984	0.00188206	0.00246806	0.170158	0.291149
																ΔipgB1_2	0.977904	1.0221	0.00116379	0.00160482	0.183789	0.245463											ΔipgB1_2	1.06611	0.933893	0.0241089	0.0232088	0.360325	0.224897
																ΔipgB2_1	0.930817	1.06918	0.000814143	0.00146517	0.822149	0.763292											ΔipgB2_1	0.844256	1.15574	0.00433862	0.00474756	1.34155	1.05377
																ΔipgB2_2	0.995996	1.004	0.00532982	0.00532202	1.21493	1.16523											ΔipgB2_2	0.991525	1.00848	0.00784756	0.00523511	1.20557	1.098
																ΔipgB1/2_1	1.02067	0.979331	0.00127765	0.000820553	0.122357	0.102537											ΔipgB1/2_1	1.03549	0.964507	0.00173832	0.00215305	0.110284	0.138116
																ΔipgB1/2_2	1.00437	0.995634	0.00195177	0.00113136	0.0798226	0.0916747											ΔipgB1/2_2	0.926935	1.07307	0.002106	0.00203823	0.145622	0.177497
																ΔipgD_1	0.863285	1.13672	0.00472039	0.00244254	0.933639	0.835153											ΔipgD_1	0.975394	1.02461	0.0149962	0.00889357	0.680127	0.676096
																ΔipgD_2	0.777387	1.22261	0.00418645	0.00205902	0.780702	0.672591											ΔipgD_2	0.942753	1.05725	0.0174378	0.00884437	0.701937	0.690245
																ΔicsB_1	0.91658	1.08342	0.000498261	0.000813444	0.703327	0.566909											ΔicsB_1	1.20499	0.79501	0.0118788	0.00629467	0.955411	1.11938
																ΔicsB_2	0.879101	1.1209	0.00545072	0.0063346	0.859387	0.795125											ΔicsB_2	0.925802	1.0742	0.0062702	0.00828085	0.863491	0.830173
																ΔipaA_1	0.886334	1.11367	0.00279775	0.00140488	0.240265	0.260787											ΔipaA_1	1.14675	0.853248	0.00241643	0.00644888	0.183885	0.175914
																ΔipaA_2	0.879736	1.12026	0.00400234	0.0019369	0.257942	0.196052											ΔipaA_2	1.14512	0.854876	0.00304126	0.00303502	0.184021	0.239208
																ΔvirA_1	1.01352	0.986482	0.00127835	0.00196195	0.388389	0.343787											ΔvirA_1	1.09524	0.904756	0.0127071	0.0118468	0.469815	0.650682
																ΔvirA_2	0.923961	1.07604	0.00118409	0.00312832	0.72633	0.341319											ΔvirA_2	0.929741	1.07026	0.027488	0.0271649	0.430283	0.588775
																Two-sided paired t-test (p-value)																	Two-sided paired t-test (p-value)
																wt (all)	0.809269																wt (all)	0.812553
																ΔmxiD (all)	6.30772e-26																ΔmxiD (all)	1.59437e-27
																ΔipgB1	0.000255411																ΔipgB1	0.0023317
																ΔipgB2	0.866049																ΔipgB2	0.0717178
																ΔipgB1/2	0.0025966																ΔipgB1/2	0.000507928
																ΔipgD	0.0547299																ΔipgD	8.88684e-05
																ΔicsB	0.0307789																ΔicsB	0.501674
																ΔipaA	0.000408324																ΔipaA	0.000169487
																ΔvirA	0.0144099																ΔvirA	0.00600445

## Sheet: Figure_4
b, left panel								g								j, left panel						k								l								m							n
Exp	wt-TagA	wt-TagB	ΔmxiD-TagC	ΔmxiD-TagD	mut-TagE	mut-TagF		Repl	wt	wt + ipaA + pEmpty	ΔE + ipaA + pEmpty	ΔE + ipaA + p-mnmE	ΔG + ipaA + pEmpty	ΔG + ipaA + p-mnmG		Exp	wt	wt + ipaA	ΔE + ipaA + pEmpty	ΔE + ipaA + p-mnmE		Exp	wt-TagA	wt-TagB	ΔmxiD-TagC	ΔmxiD-TagD	ΔmnmE-TagE	ΔmnmE-TagF		Exp	wt-TagA	wt-TagB	ΔmxiD-TagC	ΔmxiD-TagD	ΔmnmG-TagE	ΔmnmG-TagF		Exp	wt + pEmpty	ΔE + pEmpty	ΔE + p-mnmE	ΔG+ pEmpty	ΔG + p-mnmG		Exp	wt + pEmpty	ΔE + pEmpty	ΔE + p-mnmE	ΔG+ pEmpty
ΔmnmE_1	1.02319	0.976814	0.003048	0.002554	0.149763	0.128589		1	1.05955	39.6582	31.9309	43.5897	46.7438	55.423		1	0	1	0.221055	0.968661		tagE(pEmpty), tagF(pEmpty)_1	1.09993	0.900071	0.005228	0.003776	0.147331	0.133512		tagE(pEmpty), tagF(pEmpty)_1	1.12039	0.879606	0.005121	0.003696	0.212161	0.211171		1	0.435362	0.000639	2.59005	0.472663	0.548571		1	0.76958	1.62172	1.40454	3.33e-06
ΔmnmE_2	0.959833	1.04017	0.002394	0.002585	0.120834	0.084535		2	1.01868	35.8595	33.4475	34.5172	42.7976	50.3865		2	0	1	0.046854	0.575438		tagE(pEmpty), tagF(pEmpty)_2	1.07389	0.926107	0.005721	0.00545	0.217345	0.162481		tagE(pEmpty), tagF(pEmpty)_2	1.10911	0.890887	0.001621	0.003743	0.146269	0.134525		1	1.39897	0.000783	4.07356	1.26185	1.19362		1	2.06533	2.06187	1.50027	1.54e-05
ΔmnmE_3	1.0987	0.901299	0.006168	0.008949	0.097094	0.107922		3	0.926498	27.1506	44.767	55.3191	42.9875	53.9052		3	0	1	0.102387	0.597268		tagE(p-mnmE), tagF(p-mnmE)_1	1.0062	0.993797	0.005811	0.004235	0.956161	0.743637		tagE(p-mnmG), tagF(p-mnmG)_1	1.10606	0.893938	0.007479	0.004769	0.753122	0.781531		2	1.64188	0.000437	2.44076	1.85951	1.30214		2	0.629155	1.59194	0.622996	nd
ΔmnmG_1	0.973569	1.02643	0.003857	0.003783	0.186667	0.181841																tagE(p-mnmE), tagF(p-mnmE)_2	1.10962	0.890376	0.005497	0.003418	0.990767	0.75118		tagE(p-mnmG), tagF(p-mnmG)_2	1.1608	0.839196	0.003908	0.00458	0.886952	0.721038
ΔmnmG_2	0.992044	1.00796	0.003129	0.002972	0.133277	0.11294		h								j, right panel						tagE(pEmpty), tagF(p-mnmE)_1	1.0092	0.990796	0.004463	0.004652	0.239985	0.713932		tagE(pEmpty), tagF(p-mnmG)_1	1.07109	0.92891	0.006218	0.003797	0.229655	0.815054
ΔmnmG_3	1.07743	0.922567	0.004738	0.005889	0.126488	0.144495		Repl	wt	wt + ipaA + pEmpty	ΔE + ipaA + pEmpty	ΔE + ipaA + p-mnmE	ΔG + ipaA + pEmpty	ΔG + ipaA + p-mnmG		Exp	wt	wt + ipaA	ΔG + ipaA + pEmpty	ΔG + ipaA + p-mnmG		tagE(pEmpty), tagF(p-mnmE)_2	0.973302	1.0267	0.005344	0.003762	0.30539	0.769998		tagE(pEmpty), tagF(p-mnmG)_2	1.14238	0.857624	0.004733	0.00442	0.281419	0.759119
								1	0.96745	0.979803	0.00031	1.2405	1.15094	0.989776		1	0	1	0.164213	0.406831		tagE(p-mnmE), tagF(pEmpty)_1	1.09379	0.906211	0.00557	0.005092	0.762002	0.150179		tagE(p-mnmG), tagF(pEmpty)_1	1.02349	0.976508	0.006605	0.010544	0.770897	0.185112
Two-sided paired t-test (p-value)								2	1.37908	1.38739	0.000565	0.59816	1.00936	0.860656		2	0	1	0.297095	0.540185		tagE(p-mnmE), tagF(pEmpty)_2	1.06814	0.931858	0.004216	0.004064	0.998206	0.189105		tagE(p-mnmG), tagF(pEmpty)_2	1.12295	0.877051	0.004169	0.004774	0.899174	0.117188
wt (all)	0.980238							3	0.749519	0.946837	0.000586	1.10622	0.73979	0.618454		3	0	1	0.125039	0.355927
ΔmxiD (all)	9.6e-12																					Two-sided paired t-test (p-value)								Two-sided paired t-test (p-value)
ΔmnmE	0.00286868							i														wt pEmpty (all)	0.810487							wt pEmpty (all)	0.810487
ΔmnmG	0.00398491							Repl	wt	wt + ipaA + pEmpty	ΔE + ipaA + pEmpty	ΔE + ipaA + p-mnmE	ΔG + ipaA + pEmpty	ΔG + ipaA + p-mnmG								ΔmxiD (all)	1.53e-16							ΔmxiD (all)	1.53e-16
								1	1.0721	0.825237	1.41421	1.10389	8.27e-07	0.212203								ΔmnmE tagE(pEmpty), tagF(pEmpty)	0.000353423							ΔmnmG tagE(pEmpty), tagF(pEmpty)	0.00413918
b, right panel								2	1.20704	1.20264	1.44829	0.625473	1.02e-06	0.198641								ΔmnmE tagE(p-mnmE), tagF(p-mnmE)	0.133911							ΔmnmG tagE(p-mnmG), tagF(p-mnmG)	0.0107704
Exp	ΔmnmE	ΔmnmG						3	0.77276	0.751117	0.733662	1.01829	7.39e-07	0.170951
1	-6.22697	-4.42822
2	-9.0526	-7.17871
3	-8.78261	-6.41326
[truncated: 1 more columns]

## Sheet: ED_Figure_1
b						c						d, left panel				d, right panel
Exp	wt-2h	ΔmxiD-2h	wt-6h	ΔmxiD-6h		Exp	wt-2h	ΔmxiD-2h	wt-6h	ΔmxiD-6h		Exp	Ent	Caco-2		Exp	Ent	Caco-2
1	8853	1400	150000	1650		1	25150	5250	1900000	29500		1	4	6.2		1	59.7	38.8
1	6420	1385	97000	1050		1	15150	4650	1900000	37500		1	3.9	6.9		1	61.7	34.8
1	5075	1020	62000	1300		1	14800	4650	2000000	17000		1	3.6	7		1	66.7	34.2
2	18220	3280	190000	1520		2	45700	12950	3700000	30000		2	3.4	6.3		2	71.4	38.1
2	6088	1535	110000	1170		2	35950	14950	1800000	30000		2	4.2	5.6		2	57.3	43
						2	35600	10250	1900000	18000		2		5.7		2		42.1
						2	50650	16700	1700000	22000		2		5		2		47.6
Two-sided Mann-Whitney U-test						Two-sided Mann-Whitney U-test						Two-sided Mann-Whitney U-test				Two-sided Mann-Whitney U-test
		2h		6h				2h		6h				0.0025				0.0025
		0.0079		0.0079				0.0041		0.0006

## Sheet: ED_Figure_2
j, Ct values
Exp	1	0.1	0.01	0.001	0.0001	1e-05	1e-06
TagA_1	14.69	17.78	21.47	24.58	28.15	32.02	34.43
TagA_2	14.7	17.87	21.26	24.45	28.72	30.91	33.34
TagB_1	13.93	16.99	20.48	23.21	27.19	30.16	33.12
TagB_2	13.99	17.03	20.59	23.06	27.46	30.45	35.59
TagC_1	15.43	18.5	21.91	25.26	29.57	34.32	33.45
TagC_2	15.39	18.34	21.94	25.21	29.31	34.12	35.56
TagD_1	13.93	17.04	20.53	23.8	27.32	31.31	32.86
TagD_2	14	17.12	20.67	23.78	27.29	30.33	33.29
TagE_1	13.4	16.48	20.21	23.18	26.84	29.8	33.65
TagE_2	13.44	16.55	20.13	23.21	26.79	30.43	33.38
TagF_1	13.75	17.05	20.47	23.65	27.38	30.44	33.91
TagF_2	13.78	17.05	20.52	23.53	27.33	30.4	33.04
TagG_1	13.86	16.7	20.24	23.41	26.93	29.8	31.08
TagG_2	13.77	16.64	20.19	23.4	26.86	30.29	32.19

## Sheet: ED_Figure_3
c				d
Exp	Sub-library	nr. mutants		Exp	Sub-library	CFUs/well
1	1	1498		5	1	112000
2	2	3009		1	2	54000
2	3	2957		1	3	93000
2	4	3033		1	4	na
2	5	3161		1	5	na
3	6	2768		1	6	na
3	7	2721		1	7	na
3	8	2736		1	8	na
3	9	2880		1	9	na
3	10	2782		2	10	122000
3	11	1285		2	11	57000
4	12	3034		2	12	48000
4	13	3008		2	13	100000
4	14	3036		2	14	125000
4	15	2843		2	15	80000
4	16	2762		2	16	41000
4	17	2645		2	17	64000
5	18	2442		3	18	82000
5	19	2539		3	19	54000
5	20	2557		3	20	55000
5	21	2424		3	21	94000
5	22	2567		3	22	79000
5	23	2475		3	23	40000
6	24	2909		3	24	38000
6	25	2569		3	25	38000
6	26	2780		4	26	200000
6	27	2690		4	27	156000
6	28	2965		4	28	118000
6	29	2544		4	29	213000
6	30	2400		4	30	152000
6	31	2960		4	31	93000
6	32	2892		4	32	164000
6	33	1982		4	33	80000
6	34	2924		4	34	65000
6	35	2944		5	35	123000
6	36	2644		5	36	62000
6	37	2238		5	37	47000
6	38	2708		5	38	178000
6	39	2478		5	39	174000
6	40	2340		5	40	146000
6	41	2789		5	41	46000
6	42	1498		5	42	57000
6	43	3009		5	43	49000

## Sheet: ED_Figure_4
a, left panel								b, top panel									c, top panel									d, top panel									e, top panel									f, top panel
Exp	wt-TagA	wt-TagB	ΔmxiD-TagC	ΔmxiD-TagD	mut-TagE	mut-TagF		Exp	Condition	wt-TagA	wt-TagB	ΔmxiD-TagC	ΔmxiD-TagD	mut-TagE	mut-TagF		Exp	Conc (%)	wt-TagA	wt-TagB	ΔmxiD-TagC	ΔmxiD-TagD	mut-TagE	mut-TagF		Exp	Conc (%)	wt-TagA	wt-TagB	ΔmxiD-TagC	ΔmxiD-TagD	mut-TagE	mut-TagF		Exp	Gm (µg/ml)	wt-TagA	wt-TagB	ΔmxiD-TagC	ΔmxiD-TagD	mut-TagE	mut-TagF		Exp	LL-37 (µg/ml)	wt-TagA	wt-TagB	ΔmxiD-TagC	ΔmxiD-TagD
ΔacrA_1	20.9912	15.7868	18.3542	19.9592	12.2325	12.6761		ΔacrAB_1	LB	0.953427	1.04885	1.03718	1.29851	1.56132	1.51953		ΔacrAB_1	0	0.790398	1.26519	0.673151	0.847001	0.716581	0.717638		ΔacrAB_1	0	1.03518	0.96602	0.925843	0.983758	0.92831	1.21785		ΔacrAB_1	0	1	1	1	1	1	1		ΔacrAB_1	0	0.974866	1.02578	0.614087	0.975025
ΔacrA_2	19.2533	17.2836	20.328	19.5196	10.6868	12.9286		ΔacrAB_1	OGM	1.03122	0.969727	0.63231	0.706941	7.32e-05	5.44e-05		ΔacrAB_1	0.0125	0.797838	1.25339	0.692854	0.827053	0.393028	0.431896		ΔacrAB_1	0.125	0.909975	1.09893	0.966522	0.878305	0.000118	4.15e-05		ΔacrAB_1	1.5	2.70956	1.31709	1.35873	1.43504	0.794701	0.933864		ΔacrAB_1	12.5	0.987028	1.01314	0.720401	1.14478
ΔacrB_1	19.5406	16.9329	17.9088	18.7785	12.8982	13.941		ΔacrAB_1	DMEM-F12 0.25%BSA	1.61779	0.618129	0.433818	1.33099	0.604337	0.864494		ΔacrAB_1	0.025	0.808299	1.23717	0.74009	0.896526	0.265243	0.29594		ΔacrAB_1	0.25	0.930915	1.07421	1.09617	1.43741	0.000152	5.21e-05		ΔacrAB_1	3	2.59992	1.41711	0.851131	1.60513	1.58962	0.514771		ΔacrAB_1	25	0.972604	1.02817	0.763574	1.15399
ΔacrB_2	18.1331	18.9688	18.8733	19.018	11.6444	13.3623											ΔacrAB_1	0.05	0.810362	1.23402	0.770375	0.807502	0.024611	0.027858		ΔacrAB_1	0.5	0.967696	1.03338	1.06588	1.17047	0.000169	5.73e-05		ΔacrAB_1	6	3.30193	2.62947	0.199923	0.250155	0.001039	0.001142		ΔacrAB_1	50	1.02743	0.973303	0.918361	1.52873
ΔacrAB_1	17.8888	15.5169	16.8381	19.1478	15.3507	15.2578		b, bottom panel									ΔacrAB_1	0.1	0.835644	1.19668	0.747446	0.775783	2.29e-05	1.14e-05		ΔacrAB_1	1	1.03871	0.962735	0.997232	1.1552	0.000157	3.17e-05		ΔacrAB_1	12	0.000977	0.000579	0.000288	0.000485	0.000336	0.000413		ΔacrAB_1	100	1.0528	0.949846	1.40702	2.51439
ΔacrAB_2	17.7091	16.6798	17.7949	16.4437	15.531	15.8415		Exp	Condition	wt-TagA	wt-TagB	ΔmxiD-TagC	ΔmxiD-TagD	mut-TagE	mut-TagF		ΔacrAB_1	0.2	0.826621	1.20975	0.79404	0.773153	0.000287	2.06e-05		ΔacrAB_1	2	1.01538	0.984849	1.10284	1.15931	0.00015	4.47e-05
ΔtolC_1	21.2151	17.2724	19.3726	19.5714	11.8834	10.6852		ΔtolC_1	LB	1.29289	0.773463	0.710271	0.59107	0.519391	0.479289																				e, bottom panel									f, bottom panel
ΔtolC_2	21.0264	17.6721	19.2355	18.6856	11.5894	11.7911		ΔtolC_1	OGM	1.10956	0.901262	1.28073	1.5184	0.000192	0.000102		c, bottom panel									d, bottom panel									Exp	Gm (µg/ml)	wt-TagA	wt-TagB	ΔmxiD-TagC	ΔmxiD-TagD	mut-TagE	mut-TagF		Exp	LL-37 (µg/ml)	wt-TagA	wt-TagB	ΔmxiD-TagC	ΔmxiD-TagD
								ΔtolC_1	DMEM-F12 0.25%BSA	1.1926	0.838502	0.918623	0.72652	0.706757	0.5305		Exp	Conc (%)	wt-TagA	wt-TagB	ΔmxiD-TagC	ΔmxiD-TagD	mut-TagE	mut-TagF		Exp	Conc (%)	wt-TagA	wt-TagB	ΔmxiD-TagC	ΔmxiD-TagD	mut-TagE	mut-TagF		ΔtolC_1	0	1	1	1	1	1	1		ΔtolC_1	0	1.0506	0.951839	0.668267	0.873083
a, middle panel																	ΔtolC_1	0	0.752275	1.3293	0.758416	0.674202	0.431219	0.441624		ΔtolC_1	0	1.10023	0.908903	0.99331	0.885311	0.43586	0.489053		ΔtolC_1	1.5	1.37917	1.21227	1.38076	1.21566	0.248413	0.829919		ΔtolC_1	12.5	1.0528	0.949844	0.854217	1.02507
Exp	wt-TagA	wt-TagB	ΔmxiD-TagC	ΔmxiD-TagD	mut-TagE	mut-TagF											ΔtolC_1	0.0125	0.73954	1.35219	0.803908	0.696159	0.086536	0.089198		ΔtolC_1	0.125	1.22616	0.815557	1.10868	0.862681	0.000109	2.75e-05		ΔtolC_1	3	1.09759	1.58397	0.834064	0.826835	0.070175	0.256016		ΔtolC_1	25	1.00327	0.99674	0.775961	1.02653
ΔacrA_1	0.992448	1.00755	0.004027	0.003294	8.48e-06	4.07e-06											ΔtolC_1	0.025	0.778758	1.2841	0.879933	0.715039	0.030716	0.029052		ΔtolC_1	0.25	0.989767	1.01034	1.02558	0.86856	0.000148	4.3e-05		ΔtolC_1	6	1.65595	3.87143	0.110084	0.141617	0.00019	0.001385		ΔtolC_1	50	1.13198	0.883405	0.955817	1.28647
ΔacrA_2	1.00763	0.992367	0.004096	0.003951	1.23e-05	5.66e-06											ΔtolC_1	0.05	0.809165	1.23584	0.941455	0.730246	0.000851	0.000637		ΔtolC_1	0.5	0.784684	1.2744	0.80513	0.670165	9.8e-05	2.76e-05		ΔtolC_1	12	0.002273	0.003939	0.001126	0.001058	0.001389	0.005288		ΔtolC_1	100	1.17725	0.849435	1.38045	1.93289
ΔacrB_1	1.07514	0.924864	0.003136	0.002755	3.73e-05	3.68e-06											ΔtolC_1	0.1	0.786249	1.27186	0.826498	0.709579	2.54e-05	9.75e-06		ΔtolC_1	1	1.20388	0.830645	1.04217	0.991025	0.000155	3.39e-05
ΔacrB_2	1.07984	0.920161	0.002126	0.002834	2.26e-05	4.27e-06											ΔtolC_1	0.2	0.835211	1.1973	0.708498	0.686702	2.36e-05	8.67e-06		ΔtolC_1	2	1.09996	0.909124	1.27422	1.05814	0.000173	6.72e-05
ΔacrAB_1	1.01974	0.980261	0.004584	0.004365	1.99e-05	3.05e-06
ΔacrAB_2	1.05489	0.945109	0.003244	0.001731	6.02e-06	2.35e-06
ΔtolC_1	1.13973	0.860268	0.003935	0.003927	8.3e-06	4.26e-06
ΔtolC_2	0.958871	1.04113	0.002944	0.002841	2.13e-05	1.81e-06
a, right panel
Exp	ΔacrA	ΔacrB	ΔacrAB	ΔtolC
1	-181749	-149428	-188858	-177594
2	-128982	-139047	-295912	-300065
[truncated: 9 more columns]

## Sheet: ED_Figure_5
a, left panel								b, left panel								c, left panel								d			e, left panel								f
Exp	wt-TagA	wt-TagB	ΔmxiD-TagC	ΔmxiD-TagD	mut-TagE	mut-TagF		Exp	wt-TagA	wt-TagB	ΔmxiD-TagC	ΔmxiD-TagD	mut-TagE	mut-TagF		Repl	wt-TagA	wt-TagB	ΔmxiD-TagC	ΔmxiD-TagD	ΔipaA-TagE	ΔipaA-TagF		Exp	ΔipaA		Repl	wt-TagA	wt-TagB	ΔmxiD-TagC	ΔmxiD-TagD	ΔipaA-TagE	ΔipaA-TagF		Exp	ΔipaA
ΔipgB1_1	15.3855	14.5785	17.5888	18.3693	17.095	16.9829		ΔipgB1_1	16.1402	14.7086	16.8972	17.56	17.2721	17.4219		1	0.955314	1.04469	0.002926	0.003668	0.630523	0.697673		BO_1	-0.50966		1	0.941617	1.05838	0.004223	0.004097	0.687679	0.698897		BO_1	-0.4425
ΔipgB1_2	15.1809	15.1232	17.7636	17.8266	16.9191	17.1865		ΔipgB1_2	16.0246	16.3366	16.4741	15.0619	18.1453	17.9575		2	0.990815	1.00918	0.004692	0.003622	0.612274	0.699197		BO_2	-0.53173		2	0.94433	1.05567	0.00601	0.005861	0.724121	0.641658		BO_2	-0.46972
ΔipgB2_1	14.6493	14.0343	17.4077	17.1083	19.7509	17.0495		ΔipgB2_1	15.728	16.7538	15.7592	17.3496	17.0278	17.3816		3	0.982575	1.01743	0.003576	0.001657	0.648452	0.62201		BO_3	-0.57491		3	0.919838	1.08016	0.005201	0.002032	0.655881	0.58829		BO_3	-0.61225
ΔipgB2_2	15.2957	14.6237	18.4249	18.5094	16.3192	16.827		ΔipgB2_2	16.3709	17.4638	15.624	14.4063	20.224	15.911		4	0.904066	1.09593	0.001564	0.001459	0.587028	0.486747		BO_4	-0.87898		4	0.932215	1.06778	0.002474	0.004604	0.378035	0.461057		BO_4	-1.40709
ΔipgB1/2_1	14.5618	12.386	16.6251	16.2778	20.7935	19.3559		ΔipgB1/2_1	15.9301	16.0138	16.5428	18.2302	16.1632	17.12										AO_1	-1.69099										AO_1	-4.03642
ΔipgB1/2_2	15.8716	17.217	19.2914	17.6094	14.9888	15.0218		ΔipgB1/2_2	15.6794	17.7704	17.5849	15.1227	16.365	17.4777		Two-sided paired t-test (p-value)								AO_2	-1.41989		Two-sided paired t-test (p-value)								AO_2	-6.61993
ΔipgD_1	13.8574	14.2456	18.3112	17.5607	17.4239	18.6012		ΔipgD_1	14.6929	14.4256	15.7396	18.0211	19.3352	17.7856		wt (all)	0.909526							AO_3	-2.86629		wt (all)	0.914997							AO_3	-15.7831
ΔipgD_2	15.5001	14.7784	18.1604	18.0446	16.2621	17.2544		ΔipgD_2	14.4752	16.9576	17.1953	14.4789	17.2253	19.6677		ΔmxiD (all)	3.1897e-10							AO_4	-4.42087		ΔmxiD (all)	3.15016e-10							AO_4	-11.4116
ΔicsB_1	17.5236	16.0969	17.936	18.2339	14.0906	16.119		ΔicsB_1	16.0064	14.6252	16.2647	18.7758	15.8315	18.4965		ΔipaA	6.56229e-06										ΔipaA	0.000174873
ΔicsB_2	16.3337	15.3389	18.4424	18.1742	15.5313	16.1795		ΔicsB_2	17.1141	19.4048	19.7152	16.3279	15.3788	12.0592
ΔipaA_1	16.0635	14.9468	17.3561	18.1082	17.4416	16.0838		ΔipaA_1	16.1959	16.8432	16.475	17.754	15.6478	17.0841		c, right panel											e, right panel
ΔipaA_2	13.5416	14.0925	18.511	19.3337	16.0202	18.501		ΔipaA_2	17.3192	17.9544	16.7408	14.1981	16.2291	17.5584		Repl	wt-TagA	wt-TagB	ΔmxiD-TagC	ΔmxiD-TagD	ΔipaA-TagE	ΔipaA-TagF					Repl	wt-TagA	wt-TagB	ΔmxiD-TagC	ΔmxiD-TagD	ΔipaA-TagE	ΔipaA-TagF
ΔvirA_1	16.1796	16.457	17.6883	16.882	16.982	15.8112		ΔvirA_1	16.2013	14.5995	17.7239	17.2346	18.28	15.9607		1	1.01313	0.986869	0.002205	0.001635	0.326006	0.432051					1	1.03893	0.961071	0.003853	0.004218	0.144551	0.316972
ΔvirA_2	15.6533	14.9481	18.3291	17.7071	15.7462	17.6162		ΔvirA_2	16.4559	17.422	17.4687	13.4413	16.2701	18.9421		2	1.10081	0.899188	0.001692	0.001929	0.42626	0.400995					2	0.844552	1.15545	0.002793	0.001703	0.240441	0.090246
																3	1.09047	0.909532	0.000815	0.001603	0.234371	0.288531					3	0.691798	1.3082	0.003528	0.011578	0.033558	0.575497
a, right panel								b, right panel								4	1.06657	0.933434	0.003294	0.002305	0.171561	0.199486					4	0.966611	1.03339	0.001822	1.4e-05	0.075074	0.423907
Exp	wt-TagA	wt-TagB	ΔmxiD-TagC	ΔmxiD-TagD	mut-TagE	mut-TagF		Exp	wt-TagA	wt-TagB	ΔmxiD-TagC	ΔmxiD-TagD	mut-TagE	mut-TagF
ΔipgB1_1	15.407	17.0482	15.0827	18.1767	14.9854	19.2999		ΔipgB1_1	13.5762	14.6902	18.9504	19.3376	17.8943	15.5513		Two-sided paired t-test (p-value)											Two-sided paired t-test (p-value)
ΔipgB1_2	14.012	15.7954	18.8427	18.7203	15.7846	16.845		ΔipgB1_2	17.118	14.8029	16.5699	17.2397	15.9753	18.2942		wt (all)	0.906474										wt (all)	0.900846
ΔipgB2_1	13.3657	14.476	17.5626	18.9255	18.5733	17.097		ΔipgB2_1	17.72	14.3998	15.7794	16.7999	17.7197	17.5812		ΔmxiD (all)	2.52743e-09										ΔmxiD (all)	4.27375e-08
ΔipgB2_2	16.0952	16.5993	13.4737	17.574	18.4083	17.8496		ΔipgB2_2	16.4605	14.4898	17.3468	18.0308	17.2859	16.3861		ΔipaA	1.9124e-06										ΔipaA	1.23897e-06
ΔipgB1/2_1	13.7753	14.2016	15.6565	15.2857	15.9265	25.1543		ΔipgB1/2_1	16.7206	15.2403	18.2758	15.7652	17.6601	16.338
ΔipgB1/2_2	12.5105	14.6508	17.7185	19.8494	18.6812	16.5896		ΔipgB1/2_2	18.2363	15.6963	16.8909	17.7888	16.2964	15.0913
ΔipgD_1	16.4756	18.0702	15.6569	18.573	14.4719	16.7524		ΔipgD_1	19.0831	16.55	16.8989	15.1495	16.9902	15.3283
ΔipgD_2	18.3802	14.9389	15.0231	18.2086	15.6625	17.7866		ΔipgD_2	18.0441	17.3111	15.9364	17.6696	15.533	15.5058
ΔicsB_1	14.961	15.5819	18.0907	19.2481	16.2166	15.9016		ΔicsB_1	17.1169	16.6248	16.6283	18.4864	15.2007	15.9428
ΔicsB_2	15.7899	17.1254	16.3521	18.8104	15.3409	16.5813		ΔicsB_2	16.9691	15.2408	14.9399	16.3369	14.661	21.8523
ΔipaA_1	14.9901	15.3129	16.4272	17.2599	18.7491	17.2608		ΔipaA_1	17.2395	15.3022	19.0541	16.4232	15.6558	16.3252
ΔipaA_2	14.3049	14.8102	18.038	18.5668	15.6586	18.6216		ΔipaA_2	17.2813	16.5969	16.2044	17.4162	17.1932	15.308
ΔvirA_1	14.6003	15.4428	16.7864	17.4956	16.6538	19.0212		ΔvirA_1	16.9174	16.1763	16.4687	18.8774	18.0613	13.4988
ΔvirA_2	15.3307	15.6122	18.6416	17.8677	15.5145	17.0331		ΔvirA_2	16.4547	15.4472	17.075	17.3782	15.6354	18.0096

## Sheet: ED_Figure_6
a								b								c									d								e						g				h
Exp	wt-TagA	wt-TagB	ΔmxiD-TagC	ΔmxiD-TagD	mut-TagE	mut-TagF		Exp	wt-TagA	wt-TagB	ΔmxiD-TagC	ΔmxiD-TagD	mut-TagE	mut-TagF		Exp	ΔyfeH	ΔyejB	ΔfabF	ΔcysK	ΔfliM	ΔflgA	ΔfliH		Exp	wt-TagA	wt-TagB	ΔmxiD-TagC	ΔmxiD-TagD	mut-TagE	mut-TagF		Exp	wt	ΔmxiD	ΔmnmE	ΔmnmG			ΔmnmE-wt	ΔmnmG-wt			pINV/chr
ΔyfeH_1	18.205	13.6888	16.5913	18.2404	16.2076	17.0669		ΔyfeH_1	0.949472	1.05053	0.003636	0.004725	0.935657	0.802453		1	-0.15747	-0.28238	-1.14361	-0.12345	-0.28378	-0.11894	-0.14202		ΔmnmE_1	28.2732	21.0793	22.0858	23.6399	2.45916	2.46262		1	2.03	0.0435	0.468	0.331		ipaA	-1.50888	-1.53099		GCU	1.23
ΔyfeH_2	16.6832	16.2126	17.1266	16.6793	16.946	16.3522		ΔyfeH_2	0.906804	1.0932	0.002505	0.004576	0.897101	0.894313		2	-0.11644	-0.01607	-1.68403	0.027899	-0.05465	0.047564	-0.13479		ΔmnmE_2	20.4014	20.9099	23.4793	22.8568	5.63324	6.71942		1	0.604	0.0852	0.428	0.239		mxiH	-1.40236	-2.11553		GCC	0.76
ΔyejB_1	17.759	13.438	16.1473	16.6524	18.4586	17.5446		ΔyejB_1	1.00096	0.999043	0.003644	0.003646	0.798297	0.762144											ΔmnmE_3	21.7804	24.653	22.0925	19.8815	6.07329	5.51941		1	0.37	0.0777	0.236	0.173		icsP	-1.34095	-1.36594		GCA	1.06
ΔyejB_2	16.9704	15.3837	17.5663	17.1966	15.5466	17.3364		ΔyejB_2	0.987688	1.01231	0.003938	0.003791	1.14617	0.862317											ΔmnmG_1	28.9026	20.4459	22.9025	22.905	2.65442	2.18962		2	0.905	0.0348	0.593	0.429		ospF	-1.18462	-1.27895		GCG	0.4
ΔfabF_1	19.8189	18.1524	18.0871	19.4632	12.1421	12.3364		ΔfabF_1	1.12591	0.874086	0.010888	0.0101	0.480234	0.453534											ΔmnmG_2	20.2615	19.7291	24.3158	22.6986	6.68176	6.31327		2	1.05	0.027	0.213	0.447		virB	-1.16995	-1.15909		CGU	0.74
ΔfabF_2	18.8159	13.863	15.0997	18.6674	16.9638	16.5903		ΔfabF_2	0.941396	1.0586	0.024317	0.019414	0.370593	0.374576											ΔmnmG_3	21.7308	24.7321	22.9341	19.9392	5.31395	5.34977		2	1.05		0.728	0.326		ipgB2	-1.0699	-1.00332		CGC	0.51
ΔcysK_1	16.5456	16.5966	16.3544	16.8022	16.0793	17.6219		ΔcysK_1	1.13121	0.868792	0.029886	0.025289	0.956404	0.832414																			2			0.807	0.299		phoN2	-1.03991	-1.0666		CGA	1.72
ΔcysK_2	17.6232	15.3392	12.9858	16.8655	17.8804	19.3059		ΔcysK_2	1.09906	0.900943	0.012502	0.009591	1.18241	0.910356																									ospC2	-1.02374	-1.01151		CGG	1.87
ΔfliM_1	13.291	15.6534	14.7635	18.6356	17.4232	20.2332		ΔfliM_1	1.13573	0.864272	0.017926	0.012595	0.859828	0.711976																									ipaD	-0.98415	-1.00047		AGA	4.88
ΔfliM_2	15.2955	16.0031	15.1831	17.9913	16.8486	18.6785		ΔfliM_2	1.13494	0.865057	0.011593	0.008487	1.04337	0.868911																									ospC3	-0.90235	-0.87165		AGG	4.43
ΔflgA_1	15.5427	15.4793	14.9046	17.7568	16.9958	19.3208		ΔflgA_1	1.08113	0.918873	0.018179	0.012563	0.995386	0.810873																									mxiA	-0.89438	-0.88279		AAU	2.1
ΔflgA_2	15.457	16.6344	16.6649	18.0223	15.8697	17.3517		ΔflgA_2	1.05935	0.940652	0.011963	0.00898	1.12342	0.985484																									ipaC	-0.82573	-0.88286		AAC	0.85
ΔfliH_1	13.9034	15.5714	15.4347	18.5712	17.528	18.9912		ΔfliH_1	1.06503	0.93497	0.023745	0.014903	0.948635	0.813072																									pWR501_0205	-0.79509	-0.74719		GAU	1.08
ΔfliH_2	14.3711	17.3042	16.3309	17.7759	16.2397	17.9782		ΔfliH_2	1.20426	0.795738	0.029305	0.020675	1.0472	0.760664																									ipaB	-0.77982	-0.7975		GAC	0.83
																																							spa24	-0.75485	-0.85986		UGU	1.32
								Two-sided paired t-test (p-value)																															orf13	-0.7328	-0.71373		UGC	1
								wt (all)	0.912194																														spa-orf10	-0.73172	-0.8875		UAA	0.89
								ΔmxiD (all)	2.93e-29																														ospD2	-0.67293	-0.70009		UGA	1.57
								ΔyfeH	0.0329733																														ipgA	-0.65273	-0.58037		UAG	1.65
								ΔyejB	0.261188																														icsB	-0.64566	-0.67621		CAA	1.01
								ΔfabF	0.0115683																														spa33	-0.63292	-0.63849		CAG	0.84
								ΔcysK	0.779118																														spa13	-0.62037	-0.63005		GAA	0.95
								ΔfliM	0.179587																														mxiN	-0.56713	-0.5358		GAG	1.21
								ΔflgA	0.7048																														spa47	-0.55971	-0.576		GGU	0.72
								ΔfliH	0.22072																														mxiC	-0.51651	-0.55246		GGC	0.43
																																							EKN05_024355	0.869394	0.840562		GGA	2.09
																																							phoN1	1.01202	1.0515		GGG	1.05
																																							traX	0.680328	0.612138		CAU	1.3
																																											CAC	0.82
																																											AUU	0.92
																																											AUC	0.62
																																											AUA	4.66
																																											UUA	1.55
																																											UUG	0.9
																																											CUU	1.63
																																											CUC	0.94
																																											CUA	1.84
																																											CUG	0.63
																																											AAA	1.31
																																											AAG	1.51
																																											AUG	0.85
																																											UUU	1.15
																																											UUC	0.9
																																											CCU	1.39
																																											CCC	1.19
																																											CCA	1.16
																																											CCG	0.49
																																											UCU	1.98
																																											UCC	1.05
																																											UCA	2.31
																																											UCG	0.68
																																											AGU	1.76
																																											AGC	0.77
																																											ACU	1.46
																																											ACC	0.52
																																											ACA	2.47
																																											ACG	0.75
																																											UGG	0.88
																																											UAU	1.35
																																											UAC	0.88
																																											GUU	1.03
																																											GUC	0.76
																																											GUA	1.11
																																											GUG	0.61

## Sheet: ED_Figure_7
c								d
Exp	wt-TagA	wt-TagB	ΔmxiD-TagC	ΔmxiD-TagD	ΔmnmE-TagE	ΔmnmE-TagF		Exp	wt-TagA	wt-TagB	ΔmxiD-TagC	ΔmxiD-TagD	ΔmnmG-TagE	ΔmnmG-TagF
tagE(pEmpty), tagF(pEmpty)_1	21.4767	21.4528	20.7197	24.6888	5.52625	6.13581		tagE(pEmpty), tagF(pEmpty)_1	22.5079	22.0384	22.3712	23.6833	4.69288	4.7063
tagE(pEmpty), tagF(pEmpty)_2	20.7002	19.7658	22.0999	24.3379	6.22619	6.86997		tagE(pEmpty), tagF(pEmpty)_2	19.3526	19.3579	23.4242	26.2183	5.9006	5.74632
tagE(p-mnmE), tagF(p-mnmE)_1	16.4692	13.9091	16.6657	16.0843	17.5059	19.3658		tagE(p-mnmG), tagF(p-mnmG)_1	17.8277	17.2835	19.3629	19.2816	12.7384	13.5059
tagE(p-mnmE), tagF(p-mnmE)_2	15.0998	14.3172	17.8781	19.1361	15.8274	17.7414		tagE(p-mnmG), tagF(p-mnmG)_2	16.4418	16.4294	21.5814	21.4995	12.0952	11.9526
tagE(pEmpty), tagF(p-mnmE)_1	18.7482	18.1846	18.1431	19.4029	4.59532	20.9258		tagE(pEmpty), tagF(p-mnmG)_1	19.92	18.5035	18.909	20.9552	4.78033	16.9318
tagE(pEmpty), tagF(p-mnmE)_2	16.8566	16.193	19.5727	22.1578	5.83284	19.387		tagE(pEmpty), tagF(p-mnmG)_2	17.4788	18.1751	21.4372	23.4618	6.05375	13.3934
tagE(p-mnmE), tagF(pEmpty)_1	19.1002	17.4263	18.5613	19.5279	19.9899	5.39453		tagE(p-mnmG), tagF(pEmpty)_1	21.408	19.9886	20.3646	20.8162	13.2018	4.22093
tagE(p-mnmE), tagF(pEmpty)_2	17.6329	16.4796	19.8836	21.0552	18.1913	6.75737		tagE(p-mnmG), tagF(pEmpty)_2	19.3181	17.1949	20.953	22.5556	12.997	6.98129
